# Supplementary material for: Proteome profiling of early gestational plasma reveals novel biomarkers of congenital heart disease
Source: EMBO Mol Med. 2023 Oct 16;15(12):e17745. doi: 10.15252/emmm.202317745 (PMC10701625; doi:10.15252/emmm.202317745)
Supplement: Supplementary file 2 — Table EV1 [file EMMM-15-e17745-s013.xlsx]

## Sheet: Table EV1
Table EV1. Significantly enriched terms in the functional enrichment analysis on upregulated/downregulated proteins in the plasma proteome in group 1.
The enrichment pathways of up-regulated proteins in CHD
Significantly enriched Gene Ontology terms	Count	PValue	Genes
Focal adhesion	11	0.000115634	RAP1B, RAP1A, ITGA1, RAC2, RAC3, THBS2, MET, MYL9, MYL12A, THBS3, MYL12B
Regulation of actin cytoskeleton	10	0.00064612	CYFIP1, RDX, ITGA1, RAC2, RAC3, IQGAP1, EZR, MYL9, MYL12A, MYL12B
Platelet activation	7	0.00315533	RAP1B, RAP1A, PRKACA, PRKACB, MYL12A, MYL12B, FERMT3
MAPK signaling pathway	9	0.0082872	RAP1B, HSPA8, RAP1A, RAC2, RAC3, PRKACA, MAPK8IP3, PRKACB, RELA
Ras signaling pathway	8	0.0173064	RAP1B, RAP1A, RAC2, RAC3, PRKACA, MET, PRKACB, RELA
The enrichment pathways of down-regulated proteins in CHD
Significantly enriched Gene Ontology terms	Count	PValue	Genes
Carbon metabolism	10	3.4503e-05	G6PD, H6PD, TPI1, PKLR, SHMT1, PGK1, OGDHL, PGK2, ENO3, ACAT1
Glycolysis / Gluconeogenesis	8	4.73149e-05	MINPP1, LDHA, TPI1, PKLR, PGK1, PGK2, BPGM, ENO3
Cardiac muscle contraction	4	0.0952809	UQCRB, TPM3, TPM1, UQCRC1
