# Supplementary material for: Proteome profiling of early gestational plasma reveals novel biomarkers of congenital heart disease
Source: EMBO Mol Med. 2023 Oct 16;15(12):e17745. doi: 10.15252/emmm.202317745 (PMC10701625; doi:10.15252/emmm.202317745)
Supplement: Supplementary file 3 — Table EV2 [file EMMM-15-e17745-s010.xlsx]

## Sheet: Table EV2
Table EV2. Significantly enriched terms in the functional enrichment analysis on upregulated/downregulated proteins in the plasma proteome in group 2.
The enrichment pathways of up-regulated proteins in CHD
Significantly enriched Gene Ontology terms	Count	PValue	Genes
Metabolic pathways	13	0.0149308	AGPAT5, ACY1, MDH2, HEXA, CNDP2, MTM1, ACLY, GATM, UQCRFS1, ALDOB, ENOPH1, MGLL, ENPP7
Focal adhesion	5	0.0198681	LAMA5, COL5A1, COL6A2, IGF1, MYL9
PI3K-Akt signaling pathway	6	0.0287552	LAMA5, HSP90AA1, PPP2R1B, COL5A1, COL6A2, IGF1
ECM-receptor interaction	3	0.0706499	LAMA5, COL5A1, COL6A2
The enrichment pathways of down-regulated proteins in CHD
Significantly enriched Gene Ontology terms	Count	PValue	Genes
Pentose phosphate pathway	4	0.0041452	G6PD, PFKL, H6PD, TALDO1
Carbon metabolism	6	0.00892154	G6PD, PFKL, H6PD, SHMT1, PGAM1, TALDO1
Hypertrophic cardiomyopathy (HCM)	4	0.0582551	DES, TPM3, TPM2, TPM1
Dilated cardiomyopathy	4	0.0695839	DES, TPM3, TPM2, TPM1
