# Supplementary material for: Proteome profiling of early gestational plasma reveals novel biomarkers of congenital heart disease
Source: EMBO Mol Med. 2023 Oct 16;15(12):e17745. doi: 10.15252/emmm.202317745 (PMC10701625; doi:10.15252/emmm.202317745)
Supplement: Supplementary file 4 — Table EV3 [file EMMM-15-e17745-s001.xlsx]

## Sheet: Table EV3
Table EV3. Significantly changed proteins in the plasma proteome in both groups.
Up-regulated proteins in CHD patients	Up-regulated proteins in controls
S100A7	NPM1
H2AC4	SERPINE1
H2AC6	HSPD1
H2AW	SERPINH1
PTPRF	SPARC
RPL27	NSF
RDX	NT5C
NRP2	PF4
HSP90AA5P	PF4V1
CNDP2	H6PD
ACLY	IRGQ
AKR1C3	EXOC3
PRPF8	L1CAM
CAPN5	CFHR4
SAMHD1	RPS6KA3
MYL9	SHMT1
HSP90AA1	KLK12
ENOPH1	KLK7
KPNB1	GZMM
MDH2	KLK13
H2BU1	TMPRSS12
H2BC11	ACR
H2BC17	ERAP1
H2BC21	CHL1
H2BC3	CEL
	EHD1
	BAG2
	EPB42
	COTL1
	COLEC10
	AOC2
	PABPC4
	TPM3
	CASP14
	LIMCH1
	NDUFA10
	PABPC1
	IGHV3-15
	RALY
	CSN2
	CFHR2
	PEPD
	G6PD
	TPM1
	GFAP
	SERPINB4
	SERPINB3
	BASP1
	HADHB
