# Supplementary material for: Proteome profiling of early gestational plasma reveals novel biomarkers of congenital heart disease
Source: EMBO Mol Med. 2023 Oct 16;15(12):e17745. doi: 10.15252/emmm.202317745 (PMC10701625; doi:10.15252/emmm.202317745)
Supplement: Supplementary file 5 — Table EV4 [file EMMM-15-e17745-s002.xlsx]

## Sheet: Table EV4
Table EV4. Significantly enriched pathways in 3 clusters.
Module	Term	Count	PValue	Genes
1	Complement activation	23	9.69724e-35	IGHV3-30, IGLC7, IGHV3-53, IGHV3-11, IGHV3-33, IGLC6, IGHV3-23, IGHV3-13, IGHV3-48, IGKV3D-11, IGHG3, IGHG4, IGHG1, IGHG2, IGKC, IGLV3-21, IGKV4-1, IGLC3, IGLC1, IGLC2, IGHV3-7, IGHV3-9, IGKV3-20
1	Phagocytosis	15	1.65243e-25	IGLC7, IGLC6, IGHV3-23, IGHG3, IGLL5, IGHG4, IGHG1, IGHG2, IGKC, IGLL1, IGLC3, IGLC1, IGLC2, IGHA1, IGHA2
1	B cell receptor signaling pathway	15	2.17399e-22	IGLC7, IGLC6, IGHV3-23, IGHG3, IGLL5, IGHG4, IGHG1, IGHG2, IGKC, IGLL1, IGLC3, IGLC1, IGLC2, IGHA1, IGHA2
1	Immune response	19	4.30765e-14	IGHV3-30, IGHV3-53, IGHV3-11, IGHV3-33, IGHV3-23, IGHV3-13, IGHV3-48, IGKV3D-11, JCHAIN, IGKC, IGLL1, IGLV3-21, IGKV4-1, IGLC1, IGHV3-7, IGHA1, IGHA2, IGHV3-9, IGKV3-20
1	Platelet degranulation	3	0.065372	TF, ORM1, SELENOP
1	Glutathione metabolism	4	0.000612458	GSTA5, GSTA3, GSTA2, GSTA1
1	Carbohydrate digestion and absorption	3	0.00848922	AMY2A, AMY1A, AMY2B
2	Protein transport	5	0.00644214	STXBP2, RAB39A, AP5B1, RAB6B, ARF5
2	Regulation of cell migration	3	0.00872425	LAMA4, ITGB3, RTN4
2	Cell adhesion	5	0.0108116	LAMA4, ITGB3, CTNNB1, SORBS1, PARVB
2	Small GTPase mediated signal transduction	4	0.0112625	RAB39A, RAB6A, RAB6B, ARF5
3	Interferon-gamma-mediated signaling pathway	5	0.000946471	HLA-H, VCAM1, HLA-C, HLA-A, B2M
3	Cell-cell adhesion	8	0.00139985	EEF1G, HSPA8, AFDN, YWHAB, KIF5B, GLOD4, RPL15, PFKP
3	Muscle contraction	5	0.00424977	ASPH, ITGA1, MYL9, MYL12A, MYL12B
3	Regulation of cell shape	5	0.0108328	CYFIP1, MSN, MYH10, MYL12A, MYL12B
3	Carbohydrate metabolic process	5	0.0222884	MDH1, PGLS, PYGL, SIAE, PGM1
3	Regulation of smooth muscle cell proliferation	2	0.0538821	XRCC5, PRKDC
3	Leukocyte transendothelial migration	6	0.00270757	AFDN, VCAM1, MSN, MYL9, MYL12A, MYL12B
3	Carbon metabolism	5	0.0148298	MDH1, OGDH, PGLS, PFKP, ACAT1
3	Regulation of actin cytoskeleton	6	0.031291	CYFIP1, ITGA1, MSN, MYL9, MYL12A, MYL12B
