# Supplementary material for: Proteome profiling of early gestational plasma reveals novel biomarkers of congenital heart disease
Source: EMBO Mol Med. 2023 Oct 16;15(12):e17745. doi: 10.15252/emmm.202317745 (PMC10701625; doi:10.15252/emmm.202317745)
Supplement: Supplementary file 6 — Dataset EV1 [file EMMM-15-e17745-s014.xlsx]

## Sheet: Dataset EV1
Dataset EV1. The demographic of all participants.
Group	Subject	Age	Disease category	phenotype	FT3	FT4	TSH	TT3	TT4	LDL	TG	HDL	FFA	Apo-A	Apo-B	TC	1hPBG	2hPBG	GA	GHb	VB12
1	Exp074401	30	CHD	Persistent left superior vena cava	17.75	55.01	<0.01	3.11	17.25	2.97	1.25	1.04	0.64	1.35	0.69	4.49	NA	NA	13.6	4.7	488
1	Exp074627	26	CHD	Persistent left superior vena cava	4.89	15.91	1.19	1.25	7.78	2.46	0.65	0.87	0.48	1.15	0.54	3.98	NA	NA	12.4	4.4	522
1	Exp074633	30	CHD	Persistent left superior vena cava	3.94	10.73	1.15	1.18	9.21	3.65	3.44	2.10	0.53	2.37	1.25	6.84	8.1	7.2	11.8	5.3	215
1	Exp074645	28	CHD	Persistent left superior vena cava	4.46	15.39	5.10	1.11	6.85	1.99	0.84	1.80	0.43	1.79	0.57	4.02	6.3	6.9	14.1	5.0	551
1	Exp074795	24	CHD	Persistent left superior vena cava	5.28	19.32	1.72	1.88	12.84	3.17	0.80	1.21	0.40	1.41	0.75	4.85	NA	NA	13.0	5.3	351
1	Exp074803	33	CHD	Persistent left superior vena cava	3.88	11.06	1.47	1.56	7.15	3.47	1.83	1.33	0.22	1.36	1.04	5.75	NA	5.2	12.3	4.7	153
1	Exp074804	30	CHD	Persistent left superior vena cava	3.70	15.65	0.63	1.07	7.24	3.29	5.38	2.38	0.85	2.37	1.21	5.75	7.6	8.3	14.5	4.9	645
1	Exp074805	32	CHD	Persistent left superior vena cava	3.33	11.65	4.27	1.25	6.62	2.94	1.99	1.10	0.52	1.25	0.94	4.69	7.4	6.7	12.4	4.9	181
1	Exp074404	35	CHD	PA	8.73	28.32	<0.01	2.73	16.92	2.72	1.66	1.00	0.49	1.18	0.86	4.41	7.2	6.6	12.6	5.4	379
1	Exp074406	27	CHD	PTA	4.68	14.23	4.51	1.12	7.21	2.74	0.76	1.02	0.33	1.11	0.69	4.59	6.6	5.1	13.9	5.4	552
1	Exp074410	41	CHD	TGA	4.96	17.20	1.88	1.57	10.13	2.63	2.26	0.94	0.35	1.23	0.84	4.23	NA	NA	13.9	5.4	311
1	Exp074411	31	CHD	RVOTO	3.98	15.41	1.04	1.36	9.47	1.94	1.59	2.29	0.33	2.47	0.65	4.38	6.4	4.9	13.3	5.4	639
1	Exp074414	31	CHD	PA	4.83	19.36	0.51	1.48	11.51	2.31	1.80	2.11	0.47	2.16	0.84	4.72	7.9	6.6	13.6	5.4	624
1	Exp074421	35	CHD	conotruncal defects	4.87	16.37	0.94	1.99	12.16	2.97	2.05	1.12	0.11	1.27	0.92	4.87	6.7	6.1	12.6	5.3	386
1	Exp074637	30	CHD	PA	4.52	14.56	1.00	1.18	9.21	3.65	3.44	2.10	0.55	1.20	0.71	4.57	8.1	7.2	11.8	5.3	215
1	Exp074644	29	CHD	PA	4.67	17.37	0.23	1.18	9.21	2.76	1.16	1.04	0.55	1.20	0.71	4.57	8.1	7.2	11.8	5.3	215
1	Exp074646	29	CHD	PTA	4.26	16.02	3.52	1.28	8.42	3.55	0.87	1.34	0.49	1.38	0.83	5.61	7.9	5.6	14.9	5.3	1022
1	Exp074791	26	CHD	PA	4.53	16.81	1.91	1.92	11.57	2.93	1.08	1.09	0.25	1.33	0.78	4.48	5.4	4.8	14.2	5.3	213
1	Exp074797	32	CHD	conotruncal defects	6.54	15.63	1.83	1.49	6.75	1.86	2.81	1.74	0.64	2.14	0.74	4.32	10.4	9.7	11.9	5.3	613
1	Exp074799	40	CHD	PA	6.16	21.06	2.91	1.82	12.18	3.01	1.19	1.11	0.41	1.15	0.82	4.96	7.8	6.0	14.9	5.2	951
1	Exp074408	33	CHD	LVOTO	4.38	16.22	0.80	1.57	9.54	2.13	1.54	1.57	0.31	1.75	0.68	3.92	7.8	NA	14.0	5.2	445
1	Exp074629	30	CHD	LVOTO	4.90	17.30	1.75	1.34	8.91	4.40	2.07	2.96	0.31	2.61	1.27	7.61	9.8	6.8	13.0	5.2	527
1	Exp074630	33	CHD	LVOTO	4.84	16.33	1.42	1.07	6.79	2.64	0.82	0.96	0.27	0.90	0.82	4.32	6.9	6.5	14.0	5.2	823
1	Exp074792	28	CHD	LVOTO	4.54	16.59	0.02	1.98	14.99	6.61	5.70	0.91	0.52	1.26	2.10	8.94	6.2	5.9	15.0	5.0	356
1	Exp074800	28	CHD	LVOTO	6.00	22.63	0.06	2.05	14.85	2.88	1.54	1.04	0.79	1.20	0.82	4.45	6.7	4.9	15.9	5.0	987
1	Exp074802	32	CHD	LVOTO	4.55	17.33	2.80	1.26	9.84	3.29	1.03	1.27	0.46	1.25	0.92	5.41	6.0	5.1	12.9	5.0	324
1	Exp074403	32	CHD	aortic stenosis	3.94	14.65	1.81	1.68	11.23	1.39	6.15	1.36	0.45	2.35	0.88	4.25	8.9	7.3	12.4	5.0	196
1	Exp074407	32	CHD	aortic stenosis	3.53	13.50	1.34	1.25	6.62	3.92	3.24	1.48	0.61	1.43	1.34	6.31	7.4	6.7	12.4	5.0	181
1	Exp074415	30	CHD	aortic stenosis	4.90	17.30	1.75	1.34	8.91	3.37	0.65	1.27	0.62	1.32	0.69	5.51	9.8	6.8	13.0	4.9	527
1	Exp074798	29	CHD	aortic stenosis	4.26	16.02	3.52	1.28	8.42	6.19	5.07	2.39	0.60	2.49	1.87	8.90	7.9	5.6	14.9	4.9	1022
1	Exp074402	29	CHD	VSD	5.12	16.84	1.62	1.31	7.55	2.94	0.90	1.13	0.73	1.21	0.82	4.58	5.5	5.7	13.8	4.9	573
1	Exp074405	29	CHD	VSD	6.36	15.62	3.65	1.44	7.77	2.70	1.37	1.37	0.44	1.56	0.83	4.25	NA	NA	12.1	4.9	481
1	Exp074409	32	CHD	VSD	4.14	12.60	2.45	1.25	6.62	2.94	1.99	1.10	0.52	1.25	0.94	4.69	7.4	6.7	12.4	4.9	181
1	Exp074412	37	CHD	VSD	4.51	16.87	1.92	1.58	9.76	2.83	2.59	2.16	0.42	2.20	0.97	5.49	6.9	5.7	15.4	4.8	363
1	Exp074413	35	CHD	VSD	4.09	15.43	2.01	1.17	7.82	3.61	1.46	1.41	0.46	1.73	0.84	5.65	6.1	5.7	13.0	4.8	601
1	Exp074416	27	CHD	VSD	5.49	25.93	0.03	1.63	12.57	2.60	1.10	0.97	0.61	1.53	0.52	4.37	8.0	7.0	14.4	4.8	654
1	Exp074417	28	CHD	VSD	4.47	17.12	2.49	1.08	7.34	2.67	0.42	1.01	0.43	0.95	0.70	4.14	6.7	4.9	13.6	4.8	1309
1	Exp074418	27	CHD	ASD	3.66	16.52	0.71	1.56	17.16	1.91	1.74	1.53	0.60	1.86	0.65	3.80	9.1	7.2	14.1	4.8	270
1	Exp074419	27	CHD	VSD	17.52	4.34	3.23	1.45	10.74	4.00	2.37	1.54	0.29	1.31	1.20	6.67	7.5	6.6	15.1	4.8	547
1	Exp074420	37	CHD	VSD	4.44	18.21	1.48	1.24	9.52	4.06	4.11	1.54	0.57	1.50	1.39	6.53	8.4	7.0	14.5	4.8	577
1	Exp074422	29	CHD	VSD	4.78	19.47	1.25	1.50	11.23	4.31	3.59	2.01	0.43	2.12	1.52	7.04	9.9	8.4	13.9	4.8	539
1	Exp074423	34	CHD	VSD	4.92	17.39	1.85	1.38	9.31	2.41	1.63	1.70	0.64	1.96	0.82	4.44	NA	NA	12.6	4.8	381
1	Exp074424	30	CHD	ASD	6.27	24.76	<0.01	3.11	17.25	4.51	2.24	1.64	0.45	1.68	1.18	7.02	NA	NA	13.6	4.7	488
1	Exp074425	31	CHD	VSD	4.87	18.01	2.70	1.27	9.22	2.87	1.53	1.09	0.62	1.11	0.91	4.75	7.2	5.4	11.6	4.7	613
1	Exp074426	29	CHD	VSD	5.12	16.84	1.62	1.31	7.55	4.48	5.53	2.35	0.97	2.60	1.50	7.79	5.5	5.7	13.8	4.7	573
1	Exp074427	32	CHD	VSD	4.74	16.58	0.75	1.22	7.59	2.74	2.16	0.91	0.40	1.17	0.80	3.86	NA	NA	13.3	4.7	225
1	Exp074428	32	CHD	VSD	4.63	15.21	1.22	1.68	11.23	1.39	6.15	1.36	0.45	2.35	0.88	4.25	8.9	7.3	12.4	4.7	196
1	Exp074626	28	CHD	VSD	3.13	13.80	3.30	1.11	6.85	4.40	2.75	2.78	0.24	2.47	1.35	7.59	6.3	6.9	14.1	4.6	551
1	Exp074628	28	CHD	VSD	3.56	15.45	1.88	1.23	8.15	4.1	2.47	2.45	0.28	1.87	1.45	6.89	6.5	6.9	12.9	4.8	616
1	Exp074631	31	CHD	AVSD	4.87	18.01	2.70	1.27	9.22	5.44	2.98	1.71	0.38	2.16	1.86	7.96	7.2	5.4	11.6	4.6	613
1	Exp074632	25	CHD	VSD	4.24	20.84	0.21	1.42	11.90	5.12	4.09	1.98	0.28	1.70	1.64	8.72	7.1	4.9	15.3	4.6	824
1	Exp074634	35	CHD	VSD	3.98	23.37	0.92	1.18	12.46	2.28	0.88	1.82	0.21	1.98	0.74	4.26	NA	NA	13.2	4.6	728
1	Exp074635	28	CHD	VSD	4.32	15.85	1.40	1.02	8.02	4.47	1.54	1.77	0.50	1.88	0.97	7.44	8.7	7.9	15.6	4.6	1107
1	Exp074638	31	CHD	VSD	4.87	18.01	2.70	1.27	9.22	4.47	3.33	1.74	0.34	1.78	1.45	7.08	6.9	5.7	11.6	4.5	613
1	Exp074639	30	CHD	VSD	5.94	19.03	1.33	1.70	9.74	3.85	2.30	1.39	0.41	1.71	0.92	6.26	7.6	4.2	13.7	4.5	735
1	Exp074640	30	CHD	VSD	3.33	16.73	0.06	1.43	12.30	3.16	3.24	1.20	0.31	1.43	1.15	5.19	7.0	5.6	13.8	4.5	243
1	Exp074641	27	CHD	VSD	4.02	15.30	1.48	1.63	12.57	4.81	3.64	3.02	0.55	2.82	1.53	8.61	8.0	7.0	14.4	4.5	654
1	Exp074642	35	CHD	VSD	4.09	15.43	2.01	1.17	7.82	4.59	3.35	1.74	0.61	1.60	1.36	7.62	6.1	5.7	13.0	4.4	601
1	Exp074643	36	CHD	VSD	4.30	13.52	2.32	1.82	12.18	3.93	2.29	1.83	0.29	2.14	1.28	6.45	7.8	6.0	14.9	5.1	951
1	Exp074647	30	CHD	AVSD	3.33	16.73	0.06	1.43	12.30	3.81	4.55	2.11	0.33	2.51	1.35	6.20	7.0	5.6	13.8	4.4	243
1	Exp074648	28	CHD	VSD	3.91	16.21	2.89	2.05	14.85	6.20	4.23	1.77	0.58	1.91	2.05	10.15	6.7	4.9	15.9	4.4	987
1	Exp074649	33	CHD	VSD	4.84	16.33	1.42	1.07	6.79	4.62	2.99	1.18	0.15	1.44	1.53	6.38	6.9	6.5	14.0	4.3	823
1	Exp074650	28	CHD	VSD	3.86	17.99	2.23	1.20	10.59	4.26	3.98	1.75	0.62	1.93	0.68	7.27	4.9	5.1	11.5	4.7	474
1	Exp074793	33	CHD	VSD	4.59	14.14	0.45	1.54	10.60	3.73	1.81	1.46	0.63	1.74	1.07	5.09	9.5	8.6	13.1	5.9	356
1	Exp074794	35	CHD	VSD	4.53	16.73	1.16	1.19	8.07	3.07	0.72	0.98	0.50	1.07	0.80	4.64	11.2	9.6	16.4	5.8	425
1	Exp074796	32	CHD	VSD	4.64	15.15	1.95	1.50	8.17	3.27	3.27	2.94	0.61	2.74	1.11	6.65	9.5	8.0	13.8	5.8	365
1	Exp074801	41	CHD	VSD	4.29	16.49	1.74	1.31	9.56	2.43	1.66	0.87	0.47	1.24	0.67	3.95	NA	NA	14.6	5.5	603
1	Exp074806	31	Control	NA	4.51	17.72	0.60	1.37	9.73	2.74	0.84	0.98	0.56	1.19	0.68	4.49	NA	NA	13.3	5.1	575
1	Exp074807	26	Control	NA	3.25	13.34	2.32	1.32	9.53	3.18	1.13	1.14	0.68	1.46	0.73	5.03	NA	NA	14.5	4.7	407
1	Exp074808	28	Control	NA	4.16	17.79	0.92	1.02	7.34	2.72	1.62	0.98	0.72	1.39	0.66	4.52	NA	NA	13.7	5.0	320
1	Exp074809	28	Control	NA	4.64	20.68	0.81	1.58	12.96	2.36	1.05	0.83	0.74	1.21	0.60	3.90	NA	NA	14.4	5.1	523
1	Exp074810	35	Control	NA	4.78	18.78	0.88	1.65	10.14	2.56	1.23	0.88	0.77	1.15	0.72	4.08	NA	NA	14.1	5.0	441
1	Exp074811	24	Control	NA	4.52	17.05	0.52	1.74	11.07	2.80	1.33	1.00	0.50	1.29	0.73	4.62	NA	NA	13.0	5.4	318
1	Exp074812	33	Control	NA	4.57	20.94	1.73	1.43	10.63	2.88	0.90	1.03	0.65	1.28	0.70	4.78	NA	NA	14.4	4.9	333
1	Exp074813	27	Control	NA	5.57	19.64	0.06	1.44	8.37	1.94	0.75	0.62	0.39	0.94	0.48	3.12	NA	NA	14.1	5.1	436
1	Exp074814	28	Control	NA	9.88	46.38	0.01	2.58	19.27	1.83	0.80	0.61	0.79	1.03	0.45	3.03	NA	NA	13.4	5.0	482
1	Exp074815	29	Control	NA	3.46	14.89	4.27	1.52	8.46	4.00	1.61	1.45	0.27	1.52	0.98	6.39	NA	NA	13.8	5.2	541
1	Exp074816	30	Control	NA	4.25	17.70	0.87	1.46	10.06	1.83	0.77	0.60	0.53	0.95	0.51	3.07	NA	NA	14.8	5.3	513
1	Exp074817	36	Control	NA	3.94	16.77	1.23	1.50	9.66	3.01	1.56	1.05	0.53	1.35	0.81	4.84	NA	NA	13.0	4.6	375
1	Exp074818	26	Control	NA	5.26	18.72	1.50	1.52	10.30	2.72	0.78	1.04	0.72	1.00	0.75	4.34	NA	NA	13.8	5.3	383
1	Exp074819	36	Control	NA	4.48	14.34	1.65	1.41	7.92	2.58	1.39	0.87	0.43	1.16	0.71	4.26	NA	NA	15.3	5.2	598
1	Exp074820	28	Control	NA	3.67	16.86	1.73	1.60	10.96	4.52	1.51	1.70	0.55	1.59	1.21	7.37	NA	NA	11.3	4.8	570
1	Exp074821	26	Control	NA	4.53	19.38	0.94	1.31	9.85	2.53	1.19	0.87	0.56	1.21	0.68	4.10	NA	NA	13.2	5.4	620
1	Exp074822	28	Control	NA	4.63	16.96	1.23	1.40	7.95	3.14	0.86	1.12	0.75	1.06	0.79	5.02	NA	NA	13.0	5.1	411
1	Exp074823	32	Control	NA	4.69	18.42	1.83	1.70	10.14	2.39	1.44	0.80	0.36	1.26	0.57	3.74	NA	NA	14.3	5.4	418
1	Exp074824	29	Control	NA	4.47	18.87	0.36	1.10	7.35	3.16	1.20	1.11	0.60	1.16	0.90	5.12	NA	NA	13.3	5.2	371
1	Exp074825	35	Control	NA	4.39	17.08	1.17	1.49	9.68	2.49	0.48	0.89	0.26	1.29	0.55	4.11	NA	NA	14.7	5.0	549
1	Exp074826	35	Control	NA	5.16	16.14	1.45	1.71	8.03	2.17	1.79	0.73	0.61	1.05	0.65	3.39	NA	NA	12.9	5.1	396
1	Exp074827	28	Control	NA	5.15	14.48	4.66	1.95	8.91	2.39	1.07	0.84	0.35	1.06	0.67	3.90	NA	NA	12.6	5.0	403
1	Exp074828	27	Control	NA	4.49	18.93	2.57	1.49	10.68	2.95	1.38	1.04	0.53	1.42	0.71	4.72	NA	NA	13.8	5.3	482
1	Exp074906	36	Control	NA	4.95	20.71	2.84	1.63	13.21	2.45	1.02	0.93	0.54	1.22	0.62	3.89	NA	NA	13.8	5.3	459
1	Exp074907	27	Control	NA	4.24	18.64	1.31	1.88	12.27	3.13	2.02	1.18	0.62	1.49	0.75	4.85	NA	NA	13.9	4.7	429
1	Exp074908	34	Control	NA	5.16	17.57	1.25	1.38	9.07	3.43	1.02	1.25	0.66	1.24	0.86	5.35	NA	NA	13.2	5.4	669
1	Exp074909	36	Control	NA	4.73	15.73	0.50	1.77	9.60	3.02	0.72	1.16	0.51	1.24	0.72	4.83	NA	NA	12.7	4.6	348
1	Exp074910	29	Control	NA	4.24	16.94	0.92	1.33	8.64	2.80	1.49	1.09	0.45	1.29	0.67	4.46	NA	NA	14.3	5.4	305
1	Exp074911	29	Control	NA	5.32	21.58	0.47	2.00	14.36	2.65	1.38	1.00	0.55	1.21	0.66	4.03	NA	NA	14.1	5.3	598
1	Exp074912	25	Control	NA	3.84	17.62	1.43	1.41	11.39	3.66	1.91	1.45	0.46	1.49	0.99	5.63	NA	NA	12.9	5.2	430
1	Exp074913	33	Control	NA	5.65	14.09	2.46	1.87	8.02	2.43	1.21	0.95	0.65	1.04	0.71	3.78	NA	NA	13.3	5.6	316
1	Exp074914	30	Control	NA	4.12	16.81	1.95	1.21	11.99	3.1	1.13	1.06	0.55	1.12	0.73	4.59	NA	NA	13.1	4.6	311
1	Exp074915	32	Control	NA	3.98	18.09	3.01	1.36	9.81	3.30	1.68	1.30	0.63	1.47	0.81	5.23	NA	NA	13.5	4.9	398
1	Exp074916	33	Control	NA	5.13	20.85	1.24	1.69	11.04	2.49	1.39	0.98	0.64	1.08	0.72	3.95	NA	NA	12.4	5.3	451
1	Exp074917	31	Control	NA	4.17	20.27	1.52	1.34	11.84	3.12	0.74	1.22	1.00	1.38	0.62	5.07	NA	NA	14.9	4.8	407
1	Exp074918	32	Control	NA	4.71	21.62	0.32	1.35	11.49	2.83	1.31	1.09	0.34	1.39	0.69	4.49	NA	NA	14.1	5.3	554
1	Exp074919	33	Control	NA	5.29	19.16	0.70	1.76	11.25	2.72	1.31	1.02	0.41	1.24	0.63	4.05	NA	NA	13.4	5.1	504
1	Exp074920	33	Control	NA	10.42	34.80	<0.01	3.06	19.00	2.66	1.04	1.03	0.52	1.34	0.54	4.22	NA	NA	13.9	5.1	385
1	Exp074921	31	Control	NA	4.58	17.98	1.46	1.31	8.89	3.00	1.88	1.19	0.57	1.14	0.94	4.89	NA	NA	12.2	5.3	676
1	Exp074922	35	Control	NA	5.09	15.12	0.22	1.48	7.80	2.63	2.36	1.00	0.48	1.11	0.89	4.26	NA	NA	10.8	5.3	275
1	Exp074923	31	Control	NA	4.48	16.34	0.26	2.03	12.50	2.57	2.16	1.01	0.48	1.26	0.75	4.02	NA	NA	14.7	5.6	284
1	Exp074925	28	Control	NA	3.82	18.54	4.79	1.55	11.67	3.13	1.46	1.24	0.43	1.24	0.85	4.88	NA	NA	15.0	5.0	729
1	Exp074926	30	Control	NA	5.07	18.10	0.59	2.03	11.78	2.85	2.09	1.07	0.76	1.41	0.82	4.47	6.7	5.5	13.4	5.3	334
1	Exp074927	28	Control	NA	4.98	17.95	0.94	1.30	7.24	2.39	0.64	0.93	0.37	0.97	0.61	3.90	NA	NA	13.6	5.0	218
1	Exp074928	32	Control	NA	5.06	20.04	0.92	1.62	10.34	2.72	1.49	1.04	0.49	1.38	0.71	4.54	NA	NA	13.8	5.1	432
1	Exp074929	36	Control	NA	5.01	17.44	0.85	1.42	8.25	3.10	1.57	1.21	0.68	1.50	0.80	4.97	NA	NA	13.4	5.5	464
1	Exp074930	35	Control	NA	4.38	19.85	1.17	1.56	11.37	3.13	1.71	1.26	0.77	1.34	0.85	5.10	NA	NA	14.1	4.9	868
1	Exp075609	29	Control	NA	4.74	18.17	0.98	1.41	10.38	2.75	0.70	1.05	0.54	1.30	0.65	4.34	NA	NA	13.7	4.9	710
1	Exp075610	30	Control	NA	5.45	19.55	0.17	2.23	13.07	3.69	1.40	1.43	0.57	1.48	0.91	5.77	NA	NA	14.1	5.3	539
1	Exp075611	38	Control	NA	4.31	14.91	2.26	1.81	10.45	2.83	1.88	1.07	0.57	1.44	0.77	4.42	NA	NA	15.0	5.3	356
1	Exp075612	30	Control	NA	4.26	22.97	0.71	1.24	9.64	1.95	0.84	0.75	0.48	0.91	0.57	3.15	NA	NA	14.5	5.4	697
1	Exp075613	27	Control	NA	4.37	17.59	1.31	1.30	9.97	2.34	0.87	0.87	0.68	1.20	0.59	3.79	NA	NA	15.6	5.9	419
1	Exp075614	32	Control	NA	5.17	16.99	1.12	1.58	9.27	2.95	1.13	1.15	0.57	1.14	0.80	4.82	NA	NA	13.6	5.3	473
1	Exp075615	27	Control	NA	4.80	20.18	1.34	1.63	12.97	2.35	0.99	0.89	0.55	1.03	0.68	3.62	NA	NA	14.0	5.2	424
1	Exp075616	32	Control	NA	3.79	15.69	2.77	0.98	7.15	2.73	0.86	1.04	0.35	1.28	0.67	4.29	NA	NA	14.9	5.1	730
1	Exp075617	28	Control	NA	4.52	15.70	1.23	1.73	10.20	2.55	1.03	0.99	0.53	1.12	0.71	3.99	NA	NA	13.4	5.1	282
1	Exp075618	28	Control	NA	3.78	17.02	2.35	1.45	10.51	3.15	1.27	1.25	0.26	1.47	0.75	5.01	NA	NA	14.9	5.6	541
1	Exp075619	27	Control	NA	5.11	17.67	0.68	1.65	9.85	2.30	1.76	0.92	0.53	1.04	0.70	3.81	NA	NA	14.7	5.1	490
1	Exp075620	35	Control	NA	4.52	18.08	4.00	1.51	10.34	2.08	0.66	0.78	0.25	1.16	0.47	3.29	NA	NA	14.7	5.0	566
1	Exp075621	36	Control	NA	3.73	15.12	1.13	1.71	11.22	3.65	3.05	1.47	0.29	1.77	1.03	5.91	NA	NA	14.7	5.0	397
1	Exp075622	32	Control	NA	4.33	18.41	0.66	1.78	11.68	3.42	1.81	1.34	0.91	1.65	0.85	5.42	NA	NA	13.6	5.7	762
1	Exp075623	24	Control	NA	4.45	18.89	2.36	1.63	11.04	2.41	0.93	0.90	0.78	0.92	0.70	3.79	NA	NA	15.3	5.2	586
1	Exp075624	34	Control	NA	5.12	19.06	1.16	1.84	12.34	2.92	1.61	1.12	0.74	1.25	0.80	4.71	NA	NA	15.0	4.8	255
1	Exp075625	27	Control	NA	4.79	17.57	1.03	1.53	9.19	2.01	2.43	0.74	0.59	1.22	0.66	3.08	NA	NA	13.3	5.1	845
1	Exp075626	28	Control	NA	5.11	21.71	0.38	1.81	12.57	2.46	1.27	0.94	0.76	1.11	0.67	3.82	NA	NA	14.6	5.0	491
1	Exp075627	31	Control	NA	4.57	18.88	0.29	1.65	12.45	2.37	1.04	0.92	0.43	1.23	0.54	3.74	NA	NA	15.4	5.1	517
1	Exp075628	27	Control	NA	5.27	27.25	0.02	1.60	15.29	2.21	0.91	0.83	0.74	1.16	0.51	3.51	NA	NA	14.2	5.0	484
1	Exp075629	36	Control	NA	5.03	17.57	1.08	2.01	12.42	2.70	1.44	1.06	0.34	1.12	0.73	4.25	NA	NA	13.9	4.7	433
1	Exp075630	37	Control	NA	4.82	17.15	0.14	1.72	10.02	2.87	1.94	1.11	0.53	1.24	0.82	4.43	NA	NA	15.4	5.5	559
1	Exp075631	28	Control	NA	4.53	18.41	1.94	1.18	9.17	2.77	0.74	1.06	0.64	1.17	0.65	4.35	NA	NA	13.3	4.9	676
1	Exp075632	32	Control	NA	4.73	15.30	0.98	1.39	7.02	2.88	0.91	1.12	0.66	1.19	0.68	4.46	NA	NA	14.0	5.5	679
2	Exp073276	25	CHD	VSD	4.24	20.84	0.21	1.42	11.90	2.88	1.49	1.07	0.54	1.24	0.80	4.32	7.1	4.9	15.3	5.5	824
2	Exp073277	32	CHD	VSD	5.11	16.88	1.54	1.68	9.64	4.10	2.94	1.55	0.58	1.54	1.25	6.55	9.8	8.4	14.2	5.5	506
2	Exp073278	31	CHD	VSD	4.50	17.71	0.93	1.36	9.47	2.20	0.77	0.81	0.29	1.14	0.45	3.44	6.1	5.2	13.3	5.5	639
2	Exp073279	38	CHD	VSD	4.92	18.83	1.24	1.44	9.98	2.85	0.95	0.96	0.44	1.35	0.49	3.77	6.5	5.5	14.1	5.8	671
2	Exp073280	35	CHD	VSD	4.53	16.73	1.16	1.19	8.07	4.24	3.23	2.04	0.30	2.25	1.52	7.28	11.2	9.6	16.4	5.4	425
2	Exp073281	33	CHD	VSD	6.12	17.87	0.02	1.86	10.67	2.30	1.17	0.84	0.38	1.04	0.67	3.80	6.6	6.6	13.3	5.4	1198
2	Exp073282	31	CHD	VSD	4.32	12.68	1.07	2.73	16.92	2.72	1.66	1.00	0.49	1.18	0.86	4.41	7.2	6.6	12.6	5.4	379
2	Exp073283	35	CHD	VSD	3.80	11.95	0.07	1.89	15.56	2.56	1.79	1.05	0.56	1.05	0.95	3.86	8.3	5.9	13.1	5.8	386
2	Exp073284	32	CHD	VSD	6.54	15.63	1.83	1.49	6.75	1.88	1.21	0.66	0.75	0.90	0.62	3.12	10.4	9.7	11.9	5.3	613
2	Exp073285	33	CHD	VSD	3.96	14.99	2.44	1.65	9.64	3.70	1.78	1.43	0.53	1.57	1.00	6.06	10.5	8.7	14.4	5.3	621
2	Exp073286	27	CHD	VSD	4.30	11.03	1.42	1.44	10.19	2.10	1.03	1.74	0.57	1.95	0.65	4.05	8.9	7.5	12.5	5.3	602
2	Exp073287	27	CHD	VSD	5.21	17.74	1.03	1.58	12.12	2.44	1.33	1.08	0.36	1.23	0.87	4.06	7.6	8.12	11.6	4.2	775
2	Exp073288	31	CHD	VSD	4.83	19.36	0.51	1.48	11.51	3.39	3.08	2.03	0.37	2.38	1.22	5.97	7.9	6.6	13.6	5.3	624
2	Exp073289	30	CHD	VSD	4.77	14.22	3.04	1.35	10.03	3.26	1.56	1.49	0.53	1.65	1.08	5.20	NA	NA	12.7	5.3	471
2	Exp073290	35	CHD	VSD	4.36	15.34	3.08	1.73	10.53	2.45	1.18	0.92	0.31	1.16	0.76	3.68	8.0	6.5	12.3	5.3	323
2	Exp073291	28	CHD	VSD	4.65	15.77	0.86	1.53	8.74	3.33	6.23	1.26	0.37	1.89	1.29	5.42	9.3	8.6	16.0	5.3	581
2	Exp073292	30	CHD	ASD	4.25	15.45	1.43	1.34	9.22	4.04	2.59	1.51	0.62	1.44	1.19	6.01	9.5	7.9	16.5	5.3	468
2	Exp073293	34	CHD	ASD	4.91	16.65	2.21	1.26	8.61	2.93	1.45	1.08	0.58	1.29	0.8	4.90	6.2	5.6	11.4	5.3	472
2	Exp073294	31	CHD	ASD	4.51	15.25	2.51	1.66	8.96	3.46	1.22	1.37	0.48	1.19	0.38	5.77	6.5	5.3	11.8	5.3	432
2	Exp073295	38	CHD	ASD	4.95	17.50	1.45	1.82	12.18	3.01	1.19	1.11	0.41	1.15	0.82	4.96	7.8	6.0	14.9	5.2	951
2	Exp073296	39	CHD	ASD	4.50	17.48	0.69	1.78	11.05	3.11	1.05	1.42	0.31	1.33	1.21	6.32	7.1	6.2	11.6	4.2	662
2	Exp073297	28	CHD	ASD	6.15	21.63	0.28	1.59	9.84	2.29	1.21	0.82	0.61	1.16	0.59	3.63	9.5	6.3	13.6	5.2	625
2	Exp073298	30	CHD	ASD	5.10	20.63	0.75	1.27	9.82	3.09	0.75	1.04	0.43	1.34	0.71	4.25	NA	NA	14.2	5.2	591
2	Exp073299	33	CHD	ASD	4.54	16.02	2.50	1.38	9.87	3.60	1.10	1.44	0.64	1.60	1.04	5.27	10.1	7.1	14.2	5.2	662
2	Exp073300	33	CHD	ASD	5.95	21.13	0.32	1.66	10.79	4.21	4.59	1.91	0.37	2.13	1.30	6.78	7.2	5.6	15.0	5.2	604
2	Exp073301	29	CHD	ASD	4.78	19.47	1.25	1.50	11.23	2.30	1.64	1.55	0.50	1.81	0.76	4.15	9.9	8.4	13.9	5.2	539
2	Exp073302	37	CHD	ASD	3.78	11.86	1.11	1.82	12.18	3.01	1.19	1.11	0.29	2.14	1.28	6.45	7.8	6.0	14.9	5.1	951
2	Exp073303	37	CHD	ASD	4.51	16.87	1.92	1.58	9.76	2.64	1.02	0.93	0.23	1.36	0.63	3.85	6.9	5.7	15.4	5.1	363
2	Exp073304	30	CHD	ASD	5.94	19.03	1.33	1.70	9.74	3.21	0.98	1.24	0.40	1.56	0.65	4.87	7.6	4.2	13.7	5.1	735
2	Exp073305	28	CHD	ASD	5.58	21.86	0.01	1.98	14.99	2.60	1.02	0.91	0.35	1.13	0.67	3.83	6.2	5.9	15.0	5.1	356
2	Exp073306	28	CHD	ASD	6.89	28.92	0.02	1.66	8.89	4.12	0.89	1.02	0.41	1.23	1.02	4.13	6.8	5.5	14.2	4.8	378
2	Exp073307	26	CHD	ASD	4.45	18.74	0.46	1.70	11.39	3.26	1.09	1.24	0.60	1.47	0.77	5.07	NA	NA	15.1	5.1	570
2	Exp073308	28	CHD	ASD	4.27	9.89	3.15	1.21	8.99	4.90	4.73	1.73	0.63	2.09	1.69	7.67	7.8	6.4	13.8	5.1	511
2	Exp073309	30	CHD	ASD	3.70	15.65	0.63	1.07	7.24	3.65	1.26	1.27	0.65	1.37	0.91	5.76	7.6	NA	14.5	5.0	645
2	Exp073310	27	CHD	TR	4.94	18.10	0.68	1.78	11.21	4.06	3.75	1.91	0.49	2.36	1.37	6.72	6.0	6.3	13.7	4.9	635
2	Exp073311	28	CHD	TR	3.93	16.03	0.05	1.98	14.99	6.61	5.70	0.82	0.52	1.26	2.10	8.94	6.2	5.9	15.0	5.0	356
2	Exp073312	32	CHD	TR	4.25	16.17	0.87	1.57	10.91	6.91	5.79	1.73	0.52	1.96	2.18	9.30	7.5	5.7	13.3	4.9	498
2	Exp073244	29	Control	NA	3.82	12.65	1.82	1.38	7.08	3.28	1.22	1.25	0.43	1.36	0.86	5.22	NA	NA	14.7	5.0	309
2	Exp073245	27	Control	NA	4.04	16.78	0.97	1.47	8.62	2.59	0.88	0.87	0.73	1.05	0.64	4.18	NA	NA	13.5	5.2	379
2	Exp073246	30	Control	NA	5.20	20.63	3.10	1.46	10.70	2.27	0.74	0.73	0.59	1.14	0.57	3.20	NA	NA	14.2	4.8	541
2	Exp073247	34	Control	NA	7.51	29.45	0.01	2.42	18.52	2.49	1.09	0.91	0.81	1.24	0.61	3.86	NA	NA	15.3	5.8	365
2	Exp073248	28	Control	NA	3.88	17.56	0.60	1.12	8.71	2.99	0.95	1.18	0.71	1.36	0.70	4.76	NA	NA	15.1	5.0	605
2	Exp073249	28	Control	NA	4.83	15.50	2.35	1.77	9.40	3.41	1.44	1.33	0.69	1.31	0.90	5.34	NA	NA	14.3	5.8	239
2	Exp073250	35	Control	NA	4.94	16.75	2.12	1.73	10.25	2.70	1.78	1.05	0.62	1.24	0.78	4.21	NA	NA	13.7	4.9	456
2	Exp073251	30	Control	NA	4.47	15.42	2.90	1.42	8.85	2.29	1.05	0.88	0.51	1.13	0.63	3.64	NA	NA	13.4	5.1	371
2	Exp073252	35	Control	NA	4.09	16.47	0.98	1.23	7.95	2.18	1.65	0.84	0.58	1.05	0.68	3.53	NA	NA	14.1	5.5	535
2	Exp073253	30	Control	NA	3.90	22.38	2.27	1.46	13.37	3.20	1.15	1.27	0.69	1.50	0.68	4.97	NA	NA	15.1	4.9	317
2	Exp073254	37	Control	NA	3.84	20.19	0.21	1.14	9.73	2.45	1.11	0.94	0.37	1.06	0.71	3.86	NA	NA	13.5	4.8	249
2	Exp073255	31	Control	NA	4.26	16.69	1.22	1.26	7.62	2.25	1.09	0.85	0.52	1.01	0.67	3.69	NA	NA	14.0	5.1	496
2	Exp073256	38	Control	NA	5.28	23.52	0.05	1.93	12.47	3.22	1.38	1.22	0.75	1.51	0.79	5.15	NA	NA	14.9	5.2	705
2	Exp073257	27	Control	NA	5.19	21.92	0.08	1.56	11.05	2.48	0.92	0.94	0.56	1.14	0.64	3.91	NA	NA	14.4	5.3	475
2	Exp073258	30	Control	NA	4.69	16.80	0.70	1.63	9.21	2.71	1.37	1.04	0.65	1.25	0.73	4.27	NA	NA	13.9	5.1	647
2	Exp073259	27	Control	NA	4.01	16.49	2.87	1.42	9.45	2.70	1.29	1.02	0.54	1.38	0.61	4.27	NA	NA	14.1	4.5	783
2	Exp073260	29	Control	NA	4.74	21.32	0.04	1.69	12.32	3.23	1.38	1.25	0.66	1.54	0.81	5.09	NA	NA	12.5	5.0	456
2	Exp073261	36	Control	NA	4.99	17.50	1.13	1.49	9.15	2.28	1.04	0.85	0.52	0.95	0.65	3.54	NA	NA	14.7	5.2	373
2	Exp073262	26	Control	NA	4.59	16.05	1.64	1.32	7.73	2.35	0.53	0.89	0.38	1.09	0.55	3.75	NA	NA	15.0	5.0	545
2	Exp073263	31	Control	NA	4.54	14.47	2.79	1.41	7.10	2.49	1.17	0.93	0.33	1.07	0.71	3.93	NA	NA	13.5	5.1	647
2	Exp073264	36	Control	NA	3.92	18.48	1.62	1.54	11.23	3.35	1.66	1.29	0.68	1.46	0.87	5.31	NA	NA	14.3	5.5	499
2	Exp073265	30	Control	NA	4.81	17.09	1.85	1.52	9.90	3.11	1.15	1.20	0.42	1.43	0.75	4.86	NA	NA	15.0	5.3	784
2	Exp073266	31	Control	NA	4.28	17.74	3.47	1.56	10.27	2.93	0.75	1.15	0.23	1.33	0.69	4.75	NA	NA	13.2	4.9	358
2	Exp073267	28	Control	NA	4.57	20.09	1.10	1.38	9.65	2.41	1.04	0.91	0.64	1.10	0.65	3.75	NA	NA	13.4	5.1	745
2	Exp073268	31	Control	NA	4.69	18.24	4.22	1.30	8.78	2.35	0.83	0.88	0.47	0.99	0.66	3.51	NA	NA	12.2	5.1	388
2	Exp073269	28	Control	NA	4.97	20.46	1.77	1.58	11.47	4.26	1.92	1.66	0.60	1.74	1.06	6.80	NA	NA	15.2	4.7	622
2	Exp073270	33	Control	NA	4.68	18.55	1.56	1.55	10.70	2.51	0.80	0.96	0.47	1.11	0.71	4.04	NA	NA	13.0	5.0	554
2	Exp073271	38	Control	NA	4.44	18.94	0.98	1.54	10.36	2.52	1.55	0.97	0.43	1.19	0.75	4.01	NA	NA	11.8	5.2	413
2	Exp073272	30	Control	NA	4.06	15.23	1.55	1.03	6.54	2.20	0.59	0.84	0.74	0.98	0.58	3.48	NA	NA	14.8	5.3	942
2	Exp073273	34	Control	NA	4.85	15.58	2.13	1.99	10.39	2.91	1.47	1.13	0.42	1.23	0.86	4.59	NA	NA	12.3	5.7	453
2	Exp073274	27	Control	NA	4.08	13.18	1.34	1.24	7.58	2.91	0.86	1.09	0.44	1.22	0.72	4.71	NA	NA	13.4	4.9	284
2	Exp073275	28	Control	NA	5.00	19.25	0.23	1.43	9.93	2.62	0.73	1.06	0.49	1.18	0.59	4.22	NA	NA	14.4	5.3	687
