# Supplementary material for: Proteome profiling of early gestational plasma reveals novel biomarkers of congenital heart disease
Source: EMBO Mol Med. 2023 Oct 16;15(12):e17745. doi: 10.15252/emmm.202317745 (PMC10701625; doi:10.15252/emmm.202317745)
Supplement: Supplementary file 7 — Dataset EV2 [file EMMM-15-e17745-s015.xlsx]

## Sheet: Dataset EV2
Dataset EV2. Genes identified at protein level in group 1.
Green represent Healthy controls, pink represent PD patients
Symbol	Exp074806	Exp074807	Exp074808	Exp074809	Exp074816	Exp074817	Exp074818	Exp074819	Exp074820	Exp074821	Exp074822	Exp074823	Exp074824	Exp074825	Exp074826	Exp074827	Exp074828	Exp074906	Exp074907	Exp074908	Exp074909	Exp074910	Exp074911	Exp074912	Exp074913	Exp074914	Exp074915	Exp074916	Exp074917	Exp074918	Exp074919	Exp074920	Exp074921	Exp074922	Exp074923	Exp074925	Exp074926	Exp074927	Exp074928	Exp074929	Exp074930	Exp075609	Exp075610	Exp075611	Exp075612	Exp075613	Exp075614	Exp075615	Exp075616
A1BG	2391.77	2365.84	1778.4	1873.35	2019.18	2931.03	2144.21	2224.58	2338.1	2871.86	2466.04	2358.34	1531.41	1957.72	2647.95	1890.84	1876.02	1658.21	1843.19	1929.61	2374.08	2179.56	2252.76	2510.18	2348.97	2227.22	2546.16	1589.72	2032.5	1835.73	1990.74	2256.81	2205.07	2106.21	1867.19	1911.83	1881.24	1994.32	1920.71	2114.37	2969.06	2631.55	2041.46	2252.65	1519.26	1510.66	1989.69	1976.63	1935.58
A2M	119.291	145.397	205.18	185.328	106.739	166.893	176.364	342.003	169.024	192.601	177.987	227.988	185.702	173.277	145.349	204.524	96.511	184.379	322.641	239.868	209.433	263.722	367.128	336.003	330.361	321.027	230.823	316.299	284.123	316.624	371.637	307.268	293.133	167.885	284.988	254.77	243.978	267.579	446.824	256.999	404.422	204.988	121.719	112.955	103.159	96.1409	144.329	181.623	356.105
ABI3BP	0.831162	0.966896	1.49604	0.763191	2.08735	0.878857	2.96794	2.21644	1.51724	0.480662	2.72807	2.00627	1.56661	2.08014	2.65157	0.115042	3.09782	2.37448	2.26513	1.94696	1.60294	1.9106	2.83659	1.76501	1.97221	2.42287	2.04246	3.51675	1.88968	2.74549	1.12879	2.061	1.34065	1.76779	2.26825	2.65135	2.24747	1.93826	1.88754	1.49918	1.9536	1.05615	1.84593	1.40872	2.53914	1.96475	2.69807	1.48794	1.71774
ACACA	1.68117	2.15325	2.60018	2.08868	2.76916	1.70759	2.40082	1.88348	1.51298	2.39188	2.23692	1.95829	2.03873	3.41614	2.8577	1.70821	1.74848	2.18301	1.32778	3.5029	2.17114	1.93901	1.64018	2.57447	3.38892	3.05004	1.89668	2.27836	2.22743	1.76845	2.09801	2.67665	3.00498	3.32575	2.72251	1.88563	3.39745	1.9635	2.16697	2.88871	2.22398	1.73465	3.31267	3.55809	2.72582	2.79041	1.12363	2.09619	3.13427
ACACB	1.55416	1.80333	2.15727	1.64216	2.03556	1.63882	2.23219	1.80764	1.25489	1.95802	2.068	1.67026	1.92066	3.1211	2.74263	1.39697	1.47029	1.89556	1.26606	3.28106	1.96463	1.86093	1.54055	2.37802	3.25245	2.76057	1.80629	2.11684	1.92734	1.38434	1.9661	2.41208	2.64043	3.19183	2.48133	1.80563	3.23416	1.88444	2.0712	2.76285	2.10611	1.6648	2.98469	3.21758	2.61606	2.53038	1.07839	1.89165	3.00805
ACTA1	4.14103	7.20274	6.4582	9.57806	10.1667	14.3767	7.67488	10.0934	11.1086	7.92506	10.7292	11.3731	6.85627	7.08694	8.79974	9.73359	10.2067	19.942	13.1119	6.56833	6.07033	20.5284	17.5519	8.26217	18.7828	14.8015	16.5925	14.0796	12.2285	20.2388	11.7732	9.65986	14.8619	13.0093	7.73568	12.6076	14.3431	12.5307	10.9724	18.0098	16.9436	6.0032	2.95156	8.74025	9.31097	4.80533	9.11863	5.8486	7.60758
ACTA2	4.02111	8.45577	7.11422	8.35517	8.376	13.7469	8.15627	10.0441	10.784	6.88525	11.196	10.6137	7.05252	8.20053	9.0022	10.0596	10.1391	19.3287	12.3147	6.33275	7.07534	19.4745	21.3417	9.02462	19.852	17.1242	15.6177	14.9623	11.8342	20.5877	12.5008	8.76467	13.8566	15.4439	9.33314	11.8753	16.1195	14.0894	11.0806	19.2458	17.3607	6.01448	2.99314	8.50979	8.93711	3.60195	9.45864	4.84826	7.69239
ACTB	5.63445	10.2074	12.9567	11.8175	13.6776	18.816	10.8285	14.0026	16.7049	9.06048	15.8027	16.5204	10.4201	10.9212	13.2876	14.4793	14.7796	23.7902	17.6983	9.22844	7.95873	25.1297	21.4314	11.1011	22.726	18.4987	20.8985	20.0627	16.0468	28.3266	16.3012	13.6155	20.3456	16.6633	10.5236	15.5037	20.3334	16.0749	15.0877	23.3995	24.2558	7.68932	4.92756	15.5337	12.1916	5.85019	13.1137	7.78605	12.6345
ACTBL2	6.19275	11.5959	8.30582	10.7478	10.933	17.4088	10.1928	12.8268	14.9557	7.24156	12.0191	15.8068	10.2882	10.9962	11.4705	10.9248	13.1557	25.813	18.9859	8.16984	8.53287	28.3119	25.1401	12.5164	25.67	20.8661	22.748	20.3132	15.7101	29.6789	16.9907	13.5262	20.0764	18.4808	10.9234	16.9612	20.4758	18.0449	14.9901	23.7295	24.8551	3.11623	3.97817	11.46	11.8146	4.25339	11.2256	6.92653	10.0765
ACTC1	4.22705	8.75086	7.48668	8.88272	9.21407	14.261	9.07642	10.5869	11.7697	7.72901	10.8038	11.6408	7.37444	8.49632	8.98177	10.3244	10.0151	19.9366	12.8161	6.35784	7.31559	20.0434	16.6936	9.2575	19.5603	14.9439	15.4683	14.5011	11.4977	20.2594	12.9842	9.20637	14.4628	12.9234	8.94656	11.8284	16.5916	14.7639	11.4115	17.6025	17.9675	6.79471	3.32901	8.94327	9.32503	4.34297	9.75336	5.76077	7.84789
ACTG1	5.63445	10.2074	12.9567	11.8175	13.6776	18.816	10.8285	14.0026	16.7049	9.06048	15.8027	16.5204	10.4201	10.9212	13.2876	14.4793	14.7796	23.7902	17.6983	9.22844	7.95873	25.1297	21.4314	11.0806	22.726	18.4987	20.8985	20.0627	16.0468	28.3266	16.3012	13.6155	20.3456	16.6633	10.5236	15.5037	20.3334	16.0749	15.0877	23.3995	24.2558	7.68932	4.92756	15.5337	12.1916	5.85019	13.1137	7.78605	12.6345
ACTG2	4.18356	8.71237	6.01346	7.48198	8.58772	14.2829	8.41468	10.3725	11.133	7.17035	11.524	10.9342	7.37309	8.57329	9.2093	10.5169	10.581	19.9561	12.6405	6.62061	7.28937	20.1979	22.139	9.39465	20.4794	17.6811	16.1332	15.6321	12.3721	21.3756	12.931	9.06867	14.292	15.9697	9.63803	12.2346	16.7422	14.5577	11.4229	19.8576	17.8867	6.28787	3.1292	8.8966	9.34334	3.76568	9.88857	5.05607	8.04204
ACTN1	1.13945	2.11609	0.653797	0.797528	2.4469	2.48657	0.461232	2.04151	1.40875	1.2592	5.2466	1.41825	0.299865	1.76218	2.32907	0.733485	1.32226	1.99493	2.09522	0.312956	1.05244	1.53442	1.88842	2.91026	1.18433	1.38605	1.83927	1.05649	0.66526	0.223114	0.888076	1.05839	3.16853	1.77249	3.12235	1.9279	1.12519	0.301263	2.16584	0.92087	0.841551	0.873249	0.379297	1.03604	0.873053	0.976008	1.17675	5.25019	1.0402
ACTN4	4.49477	6.4202	0.0338936	0.388669	2.36233	4.72377	4.33016	0.854085	1.87148	5.74619	7.507	2.34744	0.309876	0.531313	0.333311	0.493434	0.809186	1.03446	2.0999	0.187652	5.80211	0.853756	1.44288	9.53967	1.75088	0.273307	0.136129	0.577692	0.00848052	0.278895	2.65422	1.03495	11.743	1.12014	2.31078	0.982807	0.704832	1.48672	0.114595	5.95121	9.19426	14.5468	0.14537	0.141476	0.552939	0.0507464	0.317529	0.417	0.476168
ADAMTS13	9.39759	12.9828	0.357295	4.67013	8.34125	14.065	8.48036	4.96349	15.6972	34.2506	13.3489	8.49179	1.46963	4.70593	3.29192	2.89678	1.6672	2.51741	5.56423	2.13605	9.95749	1.78001	1.50388	18.0903	1.58244	5.02502	8.4378	2.04695	1.21945	1.21842	2.04533	1.91675	7.03929	2.53086	4.09804	2.70304	1.418	1.44723	3.97515	7.2463	12.9374	9.84872	1.62228	2.10092	1.17122	2.86487	1.29061	1.57055	1.26366
ADGRE5	0.208334	0.126971	0.239168	0.684539	0.357932	0.140224	0.200563	0.244029	0.185778	0.110986	0.151108	0.067548	0.281031	0.201432	0.185796	0.273184	0.20451	0.313989	0.149849	0.238147	0.25363	0.302826	0.231218	0.0951387	0.310405	0.206399	0.498595	0.424072	0.214711	0.167896	0.19719	0.343719	0.159121	0.397217	0.314129	0.329715	0.280605	0.194435	0.227941	0.49927	0.261353	0.0626924	0.324482	0.180782	0.320773	0.48316	0.30224	0.275406	0.324882
ADIPOQ	56.2018	33.6015	14.9645	24.5138	22.0651	33.1124	25.0569	54.4184	30.7112	36.4896	57.9725	41.7371	42.7908	12.8429	23.4037	29.3344	15.5857	23.1339	28.2468	15.1039	35.5213	25.0134	10.3686	17.4397	27.7703	35.8143	20.0642	10.9213	31.6227	16.5599	43.2146	16.6964	40.4574	10.5692	22.0729	44.841	16.0512	8.30794	44.7845	26.0945	77.2651	46.9463	28.1154	18.6438	11.4684	6.72188	17.8413	30.0011	29.7708
AFM	520.179	624.501	548.266	436.334	609.557	604.815	640.59	712.185	758.375	526.609	712.484	693.759	712.205	727.87	487.167	645.11	849.004	752.264	540.14	671.933	549.38	670.643	681.392	1125.3	839.163	678.394	644.76	742.184	566.54	654.664	721.226	729.286	645.359	1021.36	699.964	727.509	847.703	821.509	832.735	686.667	580.866	463.487	649.689	393.72	617.551	840.155	605.886	739.215	679.299
AGT	2516.43	2563.14	2906.88	2106.5	2290.14	2247.15	2275.95	1818.02	2015.72	2097.64	2598.27	2094.92	2176.07	3224.21	2731.11	1757.07	1716.97	2161.85	1407.22	3047.15	2040.24	1928.83	2043.74	2413.37	3430.38	2621.48	1872.14	2060.06	2120.36	1465.49	1909.79	2342.84	2497.98	3172.97	2357.98	1898.82	2844.38	1961.24	2145.46	2713.03	1951.08	2361	3002.19	3071.46	2615.96	2272.43	1611.08	1899.59	3138.82
AHNAK	0.058395	0.734692	1.0342	0.445481	0.254553	0.838356	0.302341	3.74665	1.07958	0.415403	1.13991	0.205691	0.827061	0.889785	0.207539	0.289895	1.01329	0.507181	0.297073	0.431067	0.897392	0.886732	0.0891358	0.527539	0.53044	2.48982	0.135549	0.385529	0.757164	0.305532	0.331278	0.729104	0.0427775	3.97782	0.341633	0.533903	1.40922	2.64963	0.523348	0.847777	4.02455	0.219043	0.192083	0.380668	0.641728	2.97181	0.181263	0.327436	0.146081
AHSG	1122.84	1258.47	729.188	976.274	1083.71	1270.64	982.356	790.995	836.33	1175.02	760.148	671.777	1024.92	1017.17	1151.07	986.74	902.76	961.42	903.071	1010.79	910.196	600.657	848.879	1113.84	735.794	939.403	1119.75	1241.18	931.478	401.775	946.718	982.142	1651.37	973.495	897.044	988.778	1073.07	960.688	939.151	943.105	855.146	1891.97	1054.62	1119.89	1048.05	988.263	861.369	1222.09	793.857
ALB	809.196	907.472	1130.2	821.833	846.972	865.626	939.536	2979.56	824.347	895.616	915.339	941.212	601.286	516.474	682.86	862.558	785.537	906.86	681.982	709.162	752.629	846.641	724.54	1040.55	738.802	1072.47	720.701	558.563	525.879	769.172	913.468	802.316	556.547	623.51	1028.33	866.269	696.044	686.487	1053.49	936.858	905.566	678.466	740.33	727.644	616.651	698.292	768.758	955.834	1661.7
ALCAM	4.1226	5.06407	4.11311	1.37807	3.73467	3.6245	7.095	5.20856	2.82968	4.16433	3.67376	4.51859	6.42976	5.13747	1.18977	3.92107	4.26351	5.97371	5.68909	4.80761	7.20096	4.64536	7.83772	5.12131	5.9132	5.671	4.28776	8.15785	4.4279	4.46327	3.86927	5.29073	3.49055	3.97043	5.67343	5.57077	3.50545	7.46034	5.01406	6.23487	6.53194	2.67216	3.56834	4.64212	6.60336	4.80852	6.82096	5.71232	3.3005
ALDOA	1.07051	2.17071	1.68407	0.991463	1.41447	0.950934	2.04585	4.69194	1.53766	1.19608	1.45837	1.92386	1.31511	2.00478	1.42533	2.84289	1.42431	2.88166	3.76872	1.35639	3.2661	3.6733	1.57971	3.11291	1.66032	2.21903	2.7842	12.3809	1.7489	5.41942	1.41412	1.80236	1.99577	1.52927	11.0889	1.74627	2.30218	1.58116	2.55336	1.66499	1.50653	1.31939	0.950958	1.4414	3.47128	1.06699	3.47963	13.713	0.987542
AMBP	403.574	462.36	454.706	463.726	424.588	380.263	409.021	498.079	272.538	299.598	492.624	560.341	552.294	426.018	377.611	482.333	394.725	554.828	547.546	519.931	518.97	642.745	597.751	422.859	716.912	740.193	510.296	610.634	545.252	675.813	414.296	521.426	481.189	666.062	516.385	550.505	668.471	468.497	433.745	487.136	669.926	169.242	284.147	615.422	550.276	565.588	509.734	565.201	577.741
ANK1	2.63833	3.3489	5.65731	4.68761	2.83307	2.61354	2.88863	5.50016	3.60734	3.61152	3.08382	4.90544	8.1048	3.12095	2.99363	3.14658	5.44808	5.5631	2.49602	4.6513	3.3048	13.6809	4.16713	0.818411	4.76531	4.87369	2.33417	6.36894	4.14688	6.38742	5.2971	12.0036	3.56879	4.15794	3.99189	5.81074	1.8172	4.0038	3.12682	3.78031	4.43527	2.44021	7.61796	3.03521	6.79793	2.135	4.95716	2.90471	4.56422
ANPEP	4.05961	6.65555	5.10214	3.35247	6.40224	8.92779	4.24698	6.97612	7.32259	13.8297	7.18814	8.53551	6.42044	7.97508	4.31166	7.21459	7.6343	6.24106	8.13316	7.23344	4.95844	4.94254	5.63532	9.67837	5.83028	4.98079	6.37728	5.14899	5.84765	7.56309	6.12861	6.02954	4.08528	3.82411	5.68163	4.69741	4.67645	4.6201	4.72259	6.23597	5.0545	6.89157	6.19161	6.45643	8.812	8.53646	8.80453	8.00232	6.17974
ANXA6	28.2324	38.4287	27.7141	27.2674	41.0375	24.2727	40.1864	39.7709	33.8238	25.3844	28.631	32.7011	27.6186	37.4978	26.3742	26.7239	26.9799	22.6654	34.2043	20.6465	24.2143	47.3774	36.515	27.1987	42.3488	37.501	23.3559	25.4371	18.0389	27.0373	31.2805	29.0655	23.0331	21.7289	38.3924	35.9	24.8426	33.2584	30.048	37.3064	34.2447	30.7382	26.124	26.5808	34.5372	26.8607	29.9456	18.1228	30.7055
AOC3	2.03469	0.589787	0.302519	0.448427	12.54	0.882416	1.51967	2.4156	1.69211	1.45384	1.85843	1.63198	1.25153	1.07495	0.750352	1.06585	0.596466	2.87382	0.89837	0.405581	0.992429	0.692808	0.755402	0.748952	1.1976	0.992477	0.741196	0.805162	0.583403	0.811947	0.840126	0.793528	0.725386	0.826506	1.13544	0.728597	0.534232	1.09425	0.708476	2.95403	0.802355	0.186932	0.427604	2.61957	0.473919	0.81824	1.51915	0.777733	1.32141
APCS	420.654	1084.17	917.565	942.088	930.681	1056.7	819.475	916.757	704.088	928.618	887.54	896.071	909.49	1091.9	1069.1	1036.4	1252.81	733.221	1013.57	1052.13	943.495	1186.44	1087.02	1350.63	712.477	742.532	921.253	1015.34	481.914	1482.5	765.096	746.67	773.693	860.146	788.108	1071.21	1109.89	1290.37	757.482	1101.34	584.024	444.409	1098.15	840.726	1226.5	1395.74	1411.13	1285.99	453.103
APMAP	31.5542	7.30282	7.07848	73.68	6.50013	53.879	0.651816	5.96412	6.26131	23.947	4.29709	15.1309	5.47958	3.05936	27.6167	3.38593	11.0093	7.9387	1.11791	3.72784	2.95724	2.7	3.34202	0.678751	4.42144	2.4657	2.80446	1.17072	4.85988	6.61283	3.31648	2.48546	2.48144	2.23844	2.68689	2.54251	3.18458	2.70436	1.90763	2.18908	3.4895	13.1081	1.81714	3.33245	4.38451	1.90833	7.04335	1.0949	3.73242
APOA1	14042.1	11830.6	11722.6	14287.5	12549.1	12297.3	11317.4	11853.3	10466.2	13968.7	11093	10727.1	10529.9	10342	16130.2	10537.4	10767.5	11573.1	10971.1	12670.4	11036.8	10868	9180.51	12146.7	11502.4	11477.1	10707.1	10752	10582.3	10413.4	10300.2	11923.9	11029.8	10858.6	11500	11605	11677.3	11084.8	10956.4	10327.4	11312.5	11864.2	11832.5	9964.54	8806.48	11871.8	8526.27	11683.4	9240.31
APOA2	1085.69	1192.05	1508.86	2482.31	1405.4	1188.31	1232.72	1256.64	1382.17	1116.66	1479.67	1100.59	916.258	1051.49	1149.55	1244.91	944.73	1054.72	1141.92	1356.83	1225.8	1109.95	1190.25	1370.63	1716.54	1549.63	1334.78	1016.68	1106.5	1123.02	1640.83	1469.45	2459.99	1718.84	1464.28	1273.84	1464.9	1333.87	1384.9	1203.42	994.481	1963.74	1536.32	1277.43	899.546	1314.54	889.034	1290.84	772.728
APOA4	1706.46	951.113	478.476	1195.16	935.825	1533.76	1205.88	1145.04	890.725	1411.97	999.636	846.937	731.354	638.436	640.013	1031.55	1219.39	1044.91	1025.43	614.931	1440.42	464.258	892.589	1075.76	1026.15	773.342	825.962	1248.47	1020.98	917.683	955.823	1860.07	1282.27	1003.66	776.335	1640.92	771.629	1173.84	1446.72	900.512	605.021	1270.66	1378.02	979.316	539.829	736.534	1070.25	908.04	859.274
APOB	427.41	397.969	752.074	518.667	601.228	523.477	629.064	473.686	685.141	648.405	529.095	934.337	601.256	520.176	707.977	565.845	478.664	584.205	462.98	477.546	499.285	648.324	601.074	120.968	589.129	375.636	434.425	397.976	496.042	554.77	442.298	391.029	497.139	915.63	713.937	686.813	271.835	386.258	459.434	650.738	547.598	396.587	528.054	410.131	710.401	335.62	574.619	299.698	908.604
APOC1	2623.48	2323.25	2777.28	2462.12	2658.51	1518.74	2057.25	2115.7	2288.5	1790.99	1987.45	2690.4	3572.22	2240.36	2562.68	1993.8	2246.2	2409.47	2788.53	2760.4	2539.38	2685	2412.78	1460.04	2220.68	2404.18	2243.88	2470.18	4277.37	2397.82	3600.5	2926.18	3074.88	2710.26	2313.27	3236.3	1689.57	3266.91	2515.56	2986	2297.78	2208.9	1721.44	2914.11	2889.08	2438.59	2802.54	1866.39	2831.31
APOC2	1263.28	1056.95	876.671	892.164	854.798	622.097	751.992	750.54	905.927	855.451	663.756	1294.65	598.193	471.012	1449.63	524.022	578.024	625.497	1212.36	824.625	1094.61	1009.85	827.762	440.498	838.963	809.052	1784.77	415.03	816.408	478.586	1278.19	586.819	831.723	882.25	886.196	816.399	581.781	920.616	869.403	853.591	615.74	670.345	244.809	610.809	462.103	1749.88	527.436	515.494	414.564
APOC3	2688.56	2340.54	2279.54	2150.75	1799.02	1351	1380.16	1553.08	1324.22	1851.65	1141.14	2055.79	2935.5	3006.52	3152.43	1509.19	1947.34	2287.93	2294.15	3139.7	1641.61	1142.16	2244.94	1050.8	1943.94	1879.57	1661.78	1858.32	3250.11	1750.52	2188.58	1293.19	3034.96	3582.07	1745.02	2370.88	2267.73	2652.23	2374.85	1602.33	1277.19	3277.9	1625.51	3250.97	2143.61	2993.36	2464.89	1138.94	2527.46
APOC4	96.8362	117.109	87.0705	50.0946	114.732	45.2718	92.2557	57.1068	68.0402	78.5091	66.069	151.137	59.4094	63.5039	121.292	37.4867	96.7023	41.3376	92.9275	80.1129	49.6322	83.1206	69.1532	42.1948	89.923	71.2508	111.34	23.9003	119.113	20.4861	47.365	45.3474	51.7895	127.778	56.8587	75.9105	109.818	86.8573	55.3387	70.9261	28.2884	45.9909	29.3787	91.4052	80.6443	164.469	124.565	45.7185	66.3703
APOD	586.878	694.716	462.926	361.258	315.152	308.13	250.871	310.507	324.41	476.503	292.246	347.852	446.358	336.66	543.722	317.593	319.872	335.447	298.947	416.258	347.456	279.295	238.226	207.497	258.554	353.126	259.274	254.201	415.536	80.745	431.825	355.36	252.025	138.371	404.306	515.348	282.046	296.229	354.697	312.883	210.389	391.123	360.978	414.831	369.57	251.858	285.21	399.436	250.111
APOE	591.657	386.488	468.405	325.284	318.467	382.965	392.433	423.426	406.44	379.498	260.003	603.402	571.385	396.356	430.593	368.398	291.111	419.873	388.462	666.742	381.314	345.105	357.838	180.339	342.147	300.179	486.798	432.187	260.994	405.241	616.131	310.623	440.728	536.928	370.175	457.61	298.574	403.936	306.272	364.007	257.271	292.473	222.966	441.787	407.116	390.347	348.145	299.013	564.894
APOF	28.2928	22.3044	25.4145	31.6844	14.6792	19.9423	29.561	18.3195	28.8142	21.05	24.6374	26.348	30.6449	25.9849	32.1748	38.6262	17.1057	25.4215	18.0903	15.1404	14.637	41.2698	22.9045	2.25787	12.7022	21.1855	14.0695	22.4587	23.4725	39.6533	32.784	20.6906	27.7212	7.8571	30.9374	36.9924	23.3877	16.9284	19.4004	17.7535	33.847	15.5341	13.909	26.4946	37.1436	13.7332	17.3579	23.2061	40.3845
APOH	271.785	254.426	62.4628	89.9005	182.981	311.795	169.098	142.37	301.812	267.241	271.538	201.147	65.3437	89.0897	105.335	90.6086	77.9819	97.8751	127.329	70.041	260.572	63.6444	76.811	339.322	208.6	123.184	213.675	63.3076	46.1749	106.034	61.2595	69.1263	138.505	111.117	137.659	106.605	90.9741	88.2098	86.0614	195.182	238.219	184.383	100.31	77.3583	71.2276	67.2193	114.498	104.413	44.3468
APOL1	22.46	36.366	36.0438	25.5176	31.0679	32.2773	28.7391	40.9068	24.9861	40.186	30.797	35.9793	26.466	34.9685	44.9136	18.0603	41.9494	31.4011	21.2723	43.0487	29.4779	11.31	28.757	27.815	34.82	27.7316	29.867	30.1262	37.3926	26.545	27.2603	26.1073	34.2198	36.8265	30.5893	45.5146	37.1756	25.1838	32.7131	29.3807	21.0532	34.8617	57.1746	51.0238	58.2363	39.6554	39.5883	20.7156	44.1099
APOM	162.483	162.777	74.3021	143.234	160.833	106.891	129.274	141.681	121.402	120.614	124.394	181.628	120.232	62.3496	133.779	135.877	101.75	111.161	92.1941	100.764	126.63	167.93	140.149	115.044	127.91	118.681	141.304	72.7001	82.129	101.323	146.133	137.58	120.326	131.136	138.201	132.931	97.92	114.423	142.813	96.2597	158.621	109.26	103.284	120.1	65.3297	93.7388	67.3241	116.396	75.4406
APP	12.5402	10.5931	16.6383	14.5815	7.1922	15.8059	16.461	13.3621	13.7923	14.5995	14.9582	12.4693	11.3854	15.3015	12.9412	7.40717	1.8447	10.6517	15.6099	11.6047	18.8413	10.0496	16.9047	20.6394	7.72834	1.0389	9.7786	13.9704	11.962	22.2537	11.939	1.6184	10.5442	18.481	22.5169	14.6289	18.443	12.6455	17.7924	14.3075	11.4586	7.0259	7.94759	15.2828	13.0014	9.31067	11.654	14.0796	9.405
AQR	3.68793	4.20471	9.59012	4.76015	4.54622	1.83553	5.43524	8.36275	3.00956	3.20858	2.41779	4.26545	18.4033	8.17541	5.88465	3.63083	4.82357	18.6764	5.54854	2.95859	4.57017	4.45773	4.45204	7.40684	4.64809	4.4426	4.63968	5.25331	3.0553	7.55726	8.85638	5.48487	10.9782	6.08654	4.84069	5.06404	7.03564	9.31027	2.92505	7.51953	9.56883	3.46511	5.14087	5.83037	5.83687	7.09305	4.86792	7.24647	4.07967
ATP5F1A	13.7899	21.546	11.6253	21.1127	17.3912	21.8282	16.8231	11.7887	17.0449	23.1029	15.4661	9.82087	13.1777	17.7397	23.5682	28.3607	24.4384	13.6881	23.4576	23.1588	22.7837	31.6403	28.7632	12.6443	13.5065	16.38	14.1969	26.9623	2.63641	21.5704	0.711489	0.826136	15.7605	15.5815	21.8527	20.6424	14.0852	48.1964	0.392141	15.6801	15.1729	52.9503	22.1613	21.974	16.3492	19.38	18.7132	20.6042	15.1226
ATP5F1B	0.139333	13.058	15.3278	14.2646	4.96675	11.8534	15.6689	15.9887	11.7483	29.949	16.4956	17.4614	10.464	17.1078	12.2897	14.258	22.6233	13.8134	15.6231	18.6972	13.931	13.7718	22.6107	11.1636	16.6627	12.706	0.188071	19.5129	6.70557	13.8027	14.7074	14.9898	11.6272	14.4157	13.0411	11.2175	12.3439	12.467	12.6852	13.8925	13.9977	17.3822	19.861	14.2974	17.5867	16.8207	13.1356	13.8572	9.53774
ATRN	11.4765	11.0529	11.1834	10.4687	11.4181	10.1521	13.8337	10.8472	13.7672	9.98011	13.7711	13.7953	15.7197	14.9449	11.081	15.3401	12.2887	14.1255	15.2212	16.8864	10.9088	18.0292	14.569	14.8966	13.4221	16.4127	11.9315	15.1817	13.5422	19.8632	12.153	12.7104	13.1919	15.6457	13.1383	12.9177	14.5292	11.8999	15.313	12.6434	11.5209	8.03236	12.7838	12.9591	13.8363	11.4492	13.3433	13.5554	12.5169
AZGP1	1617.51	1583.59	1125.64	1337.58	1084.76	1641.39	1626.59	1371.6	1851.72	1352.3	1758.46	1441.93	1281.17	1257.42	958.49	1110.07	1272.27	1358.24	1334.71	1085.8	1610.1	1147.06	1430.69	1417.91	1296.29	1410.81	1119.46	1241.44	1046.71	1177.36	1176.22	1513.93	1518.64	1048.31	1304.43	1559.76	1106.32	1341.9	1223.85	1429.59	1511.73	1140.16	1348.7	1412.57	1258.35	1136.38	1135.65	1512.32	1205.94
BASP1	17.6101	0.796883	6.99341	0.490279	22.6914	12.4511	25.2984	14.4068	0.652984	20.3774	0.596474	23.0994	10.8605	21.706	21.0474	8.02964	6.77074	14.2978	11.3496	0.702974	0.731611	0.851902	0.993989	1.16391	0.613291	1.01748	12.6628	1.01991	0.962176	6.358	0.659542	10.905	1.18827	13.0292	13.3482	11.9403	0.994279	11.1922	13.931	14.4032	0.859289	0.286549	8.00991	0.343861	12.3046	0.445525	9.48091	6.76505	8.74777
BCHE	33.2225	37.0248	29.245	31.6871	52.7586	46.385	40.2792	39.8605	39.8511	36.3569	44.0302	44.2873	51.6352	34.2045	43.6394	46.1727	32.228	27.2328	42.1924	33.7733	30.8548	35.226	50.4533	55.6397	34.333	49.0761	50.0258	34.5313	21.8679	39.1045	33.1712	32.8128	31.4201	31.4569	34.2639	16.6775	27.3154	40.8131	29.3448	40.0487	38.1299	21.7463	24.2838	24.4318	40.836	38.0384	32.9527	38.7402	31.8756
BTD	41.6589	42.1262	50.9172	49.1708	49.7891	50.9952	46.726	45.347	46.4938	40.4136	42.5498	42.4987	48.3956	59.4673	40.3951	52.075	52.8712	51.6504	54.7524	51.6256	51.4566	37.9879	47.3286	45.4702	63.3012	46.629	58.933	54.6574	41.9541	52.5183	46.8445	57.2974	49.4834	55.835	61.6553	55.443	63.5006	55.6023	56.5967	57.1032	36.3859	35.0969	44.1814	57.0783	47.0965	43.0407	48.6543	57.6274	51.6709
C1QA	30.0689	36.0629	35.7092	30.5997	31.2544	35.723	35.0532	25.8676	42.8098	32.1352	26.7971	33.3198	27.2307	30.0089	32.5266	30.354	31.675	25.7742	44.779	29.4289	40.0992	37.5933	26.3663	40.2562	40.5271	36.2295	34.8396	44.7069	20.9	43.8926	27.4475	40.0996	32.4647	29.6991	37.3462	39.3585	25.7154	29.567	32.5387	28.6137	29.0031	14.2206	31.8532	27.6677	15.8698	28.8983	23.3585	24.7415	18.3411
C1QB	129.782	183.004	227.135	279.974	223.881	268.369	260.291	201.624	280.712	221.757	203.979	223.419	257.322	249.335	245.257	337.67	351.228	210.64	263.494	262.763	247.544	234.645	260.771	282.737	193.576	242.12	239.977	353.318	220.881	342.637	266.472	309.514	206.035	205.559	262.358	281.183	211.593	245.105	242.205	203.045	230.742	208.009	331.673	264.379	255.212	266.167	284.908	259.275	225.27
C1QC	371.988	469.771	354.998	377.284	460.686	428.345	443.047	373.256	574.47	443.718	450.723	419.466	430.978	399.454	456.039	484.65	493.239	348.438	435.393	455.095	549.447	376.677	404.55	509.623	465.668	459.557	522.286	568.172	353.905	253.534	355.967	486.078	385.338	373.821	453.905	501.542	352.36	451.134	422.593	403.846	402.172	513.813	415.569	357.181	387.083	385.385	357.362	388.013	342.722
C1R	122.183	141.306	121.553	117.185	179.301	129.636	155.232	145.9	154.932	125.005	108.305	168.044	136.817	135.356	115.691	149.667	137.648	135.109	134.532	126.393	137.22	184.518	136.098	128.739	145.333	163.406	132.059	139.061	85.4385	136.778	107.875	129.585	112.14	122.543	137.231	140.619	95.6552	127.766	134.519	134.082	124.576	125.467	112.045	116.09	142.353	129.175	148.641	153.282	136.899
C1RL	26.3272	29.0455	11.9741	12.5052	24.8398	27.9371	21.4835	18.7614	20.8223	22.7746	22.3347	28.2508	14.1575	15.0215	15.6706	18.4457	19.0359	18.8273	21.1493	17.5742	20.7319	19.0282	24.0033	56.9162	22.3653	21.4938	25.1756	19.1601	12.9002	16.6404	16.5502	22.3941	33.45	17.5275	21.031	18.3828	19.9898	20.085	18.9555	27.4959	17.7904	18.604	15.3208	15.7936	18.1658	19.7439	16.1919	20.9267	18.5377
C1S	340.141	418.909	264.581	287.716	406.448	472.874	444.876	407.513	450.028	416.261	371.119	434.272	292.417	284.409	320.96	302.899	299.234	334.902	389.392	272.443	427.617	386.771	348.314	402.098	366.753	410.5	404.317	310.62	216.035	316.321	308.499	338.776	323.613	328.556	415.583	358.581	267.788	369.062	326.808	365.446	353.871	396.777	288.383	263.928	308.274	313.484	345.162	363.112	280.745
C2	110.948	104.592	127.339	97.5225	114.116	113.721	114.717	83.2762	108.447	121.322	123.084	121.464	107.672	111.678	95.265	130.075	97.0246	106.294	147.363	99.5281	102.56	135.478	131.862	115.43	128.05	98.03	123.081	90.2721	83.8096	135.008	104.599	118.102	114.46	98.0015	109.182	99.0927	103.255	116.031	96.0198	104.277	107.926	85.175	108.215	95.6915	105.231	102.563	103.327	91.122	98.9291
C3	3682.58	4821.54	5149.7	3838.67	5110.57	4971.36	3663.64	3899.8	4886.81	4564.98	4648.65	4670.65	4279.83	4950.98	4658.05	4599.51	4839.04	4388.05	5000.18	4377.46	4049.91	4325.69	4390.77	4058.33	4634.29	4100.16	4489.33	4555.41	3404.26	4335.02	3835.29	4160.31	4651.9	4423.27	3951.34	3985.3	3998.5	3710.45	3989.16	4242.97	4190.76	4281.85	4762.06	4371.29	5672.8	5020.82	4934.21	4393.34	4032.47
C4A	668.48	952.645	1217.42	989.051	811.743	566.774	900.104	1060.07	774.53	736.648	526.098	941.292	928.766	912.519	1081.31	723.156	788.426	774.635	861.193	567.432	820.311	863.015	948.825	969.253	749.505	943.006	857.079	959.091	578.793	696.591	783.562	831.451	494.741	1070.81	741.416	846.362	1013.96	698.41	462.294	598.954	950.878	805.56	842.853	936.723	1008.61	1220.87	831.498	963.645	787.027
C4B	660.313	944.24	1172.29	976.48	814.486	553.368	874.628	1029.59	758.964	732.29	511.706	907.533	911.315	890.768	1080.43	724.247	796.474	745.421	843.277	559.629	789.056	827.113	914.731	921.952	715.203	911.538	828.639	943.183	560.234	675.876	760.435	811.327	493.93	1029.97	704.811	819.791	968.893	678.073	439.337	582.1	924.682	835.185	848.787	949.854	988.619	1209.03	831.821	958.685	778.12
C4BPA	334.436	424.414	377.752	404.194	329.431	551.541	411.801	333.274	473.821	423.906	418.183	370.094	437.47	481.239	414.284	431.335	519.935	382.881	526.051	461.255	372.538	388.646	495.872	282.319	367.25	299.07	430.277	395.468	297.575	563.383	366.532	475.502	401.71	239.367	267.035	422.816	288.866	453.813	357.825	360.268	332.584	348.5	329.245	372.784	448.657	423.731	493.713	378.571	294.445
C5	221.797	271.738	249.635	267.514	306.386	240.061	280.05	263.128	243.305	241.234	281.166	294.377	242.273	311.828	241.742	285.068	228.854	166.427	266.698	241.459	211.262	345.198	301.534	188.067	236.448	271.357	242.952	248.814	169.451	284.274	306.969	276.074	182.029	195.631	299.456	265.602	201.219	237.486	257.734	265.045	267.407	205.975	230.805	239.973	286.419	253.218	276.689	160.661	273.527
C6	61.2368	89.0336	75.9316	73.1805	78.4304	87.0026	89.798	85.455	101.58	39.0249	85.4341	87.6356	83.8674	84.0787	76.1543	93.0169	73.1059	81.6032	93.8996	85.524	75.6198	102.73	90.7263	95.2731	72.4532	82.2306	76.3097	73.9055	67.859	137.767	87.6657	91.4353	66.9392	80.1407	88.0281	81.9069	72.4614	83.3009	85.4354	85.4246	96.3893	83.3337	75.6397	80.4907	97.9312	76.9071	83.1947	94.8767	70.329
C7	162.99	239.818	67.1796	175.099	164.564	157.311	152.952	151.329	148.943	134.233	195.818	183.115	142.17	147.489	176.15	160.803	140.06	180.626	150.877	88.2543	116.442	185.845	132.866	123.617	130.172	164.469	99.1422	87.3599	128.694	161.148	202.889	147.89	80.7058	112.077	102.823	198.756	138.54	105.843	170.344	150.296	135.362	142.835	149.376	95.9875	165.335	115.065	144.289	150.337	146.571
C8A	96.3012	92.3476	124.458	122.119	131.376	108.103	114.612	156.917	122.909	123.391	140.201	128.948	130.899	125.938	122.168	123.427	123.598	127.021	133.476	102.724	121.829	144.343	151.968	52.6621	115.344	110.807	116.671	113.214	70.3102	121.21	128.432	97.4355	99.7175	135.878	120.953	143.175	135.055	130.016	143.305	91.9369	131.756	77.0666	149.373	131.711	155.792	150.443	140.528	123.983	154.754
C8B	136.941	132.1	177.549	169.112	182.842	159.832	134.187	192.25	138.116	183.209	188.48	164.026	159.504	135.543	170.037	182.081	146.927	163.169	168.144	155.619	155.862	250.418	186.581	63.4961	166.912	152.345	151.1	177.293	115.328	207.343	185.952	159.379	150.805	173.328	160.64	183.353	153.23	171.969	230.616	117.556	191.762	98.6206	171.787	171.396	177.211	193.761	164.27	126.631	168.19
C8G	265.873	286.721	205.071	209.791	243.067	244.058	164.063	233.245	294.894	329.152	285.573	261.392	194.833	210.572	244.473	202.167	208.042	200.235	287.115	182.912	251.355	256.867	222.256	127.533	204.767	250.064	282.969	225.54	131.214	235.961	186.79	191.423	219.733	194.67	203.962	222.905	203.794	216.37	211.791	137.114	318.94	195.741	212.582	186.251	215.935	227.715	212.866	228.059	187.063
C9	182.973	258.016	384.804	202.838	238.963	280.965	222.374	250.65	251.278	316.228	251.173	332.648	277.053	234.748	202.065	270.429	246.47	310.902	208.664	218.38	220.606	371.132	274.929	20.0384	237.444	161.958	170.842	303.585	265.095	420.022	257.76	113.211	232.44	182.081	261.562	274.672	58.8313	246.829	219.788	237.066	264.295	167.565	218.831	235.219	382.191	183.917	255.021	47.2291	315.428
CA1	18.5945	30.5436	14.7392	38.0753	26.8595	65.4383	127.58	114.712	37.1032	162.61	23.9817	58.7815	174.184	114.591	52.9311	92.0546	184.932	129.005	88.1799	14.8767	137.647	76.635	93.302	110.983	76.2539	69.0833	92.4126	47.6726	199.246	70.5766	205.669	82.0407	175.277	47.4096	70.2074	127.628	189.934	210.013	128.636	89.5435	97.6637	25.5922	46.6693	31.3416	105.21	145.677	45.9843	148.214	75.7454
CA2	20.055	23.7174	48.479	21.7715	84.7916	28.3453	19.277	20.8285	18.944	52.7168	17.5601	27.3463	4.46942	42.4724	57.7352	54.114	50.1863	34.0652	67.825	24.0758	27.3958	23.3209	28.2018	28.2194	49.1329	20.4875	55.7673	9.7168	27.8184	7.76268	50.5509	13.7707	18.3746	16.301	24.758	13.2624	10.6192	25.5194	18.6665	24.7306	18.2272	12.5629	47.7015	46.7106	52.7332	52.594	50.5706	40.4574	36.7645
CAMK2D	43.7983	29.0881	32.9441	26.985	37.1514	24.2392	35.5854	26.3787	32.4449	16.1331	33.9544	34.6594	41.2151	52.309	20.6841	27.9821	31.8608	38.6599	38.5466	48.5982	35.6301	34.6355	39.1243	36.4248	34.9364	35.4899	32.8564	48.4141	38.0902	39.5073	32.7263	43.5593	37.8009	18.7703	35.1745	42.5801	48.7465	48.7704	44.6875	35.6712	36.6046	40.6408	36.8154	45.0117	33.614	36.3617	35.0257	18.5709	32.3749
CAMKK2	3.02889	3.57532	1.4703	3.74324	1.96739	2.28449	2.5445	1.98705	2.32321	2.67941	1.92022	1.77965	2.69586	2.05121	1.80119	2.00439	2.45403	2.20252	2.54147	2.19475	2.54182	1.48911	2.947	3.21526	1.76662	2.24028	2.20544	3.29088	2.75168	3.46079	2.62781	2.40223	2.01957	1.95663	2.49475	2.91062	2.88908	3.14879	3.12976	2.84969	2.30934	0.581429	2.22843	1.79726	2.18876	1.82998	2.43119	1.96049	1.95064
CAMP	5.03304	2.29392	4.47936	2.82316	5.07087	2.5987	8.1444	4.59796	2.21804	2.34932	2.54387	8.37723	5.09654	5.75429	2.04373	4.17334	5.1231	4.79742	4.67035	4.23138	3.12952	3.40714	8.26415	3.736	4.93934	3.28187	2.32852	4.78039	8.46798	0.902642	4.32741	2.60865	3.97021	6.44583	2.57822	4.52166	4.12725	4.49004	3.66443	8.16968	1.85023	1.17214	2.06671	3.06249	4.7893	4.51822	5.86701	2.03212	8.05626
CAP1	3.57791	7.30619	2.37697	25.7024	2.8756	3.97764	6.73729	4.67275	2.85386	0.799471	0.524929	4.99258	3.20106	1.26524	4.64455	4.49739	3.76168	6.32693	5.95774	3.30342	4.39839	8.04623	7.28229	6.89384	4.90759	7.78422	6.50851	5.19885	8.33861	4.83001	4.67604	4.50426	5.43961	3.61753	1.9695	2.43343	5.15978	4.39039	4.33492	6.44871	8.91167	9.12732	3.47825	3.32058	3.06725	4.84656	2.68283	3.39885	1.70144
CAT	9.35656	6.07623	6.94318	6.94719	6.32147	4.08363	8.07319	9.28337	8.41954	14.4336	4.22942	8.39765	2.08738	2.47053	7.82223	3.94654	9.04168	11.6292	13.8777	1.57487	4.85863	14.5921	13.8931	16.0051	20.7496	5.25522	11.2111	9.76734	7.90118	11.2526	9.33326	3.76931	2.82648	6.87665	3.50323	3.49681	14.2339	11.2703	4.15075	9.85943	8.98865	5.33263	1.34744	7.41129	2.28452	1.17646	6.23821	15.5012	5.23041
CAVIN2	0.590803	1.03192	1.40691	2.90983	1.68081	1.5389	1.73795	1.84524	2.3991	0.407997	0.457625	0.717033	1.02172	2.67962	2.20627	1.94404	4.40502	5.11747	2.57723	1.52983	1.17267	2.58153	1.22146	7.43511	5.87649	1.7406	2.74575	3.45365	1.64115	8.47559	1.54535	2.88704	1.87679	1.18017	1.20124	1.04594	1.62794	5.98358	1.41864	2.28964	3.04694	0.282478	0.588616	2.58051	1.80301	0.343926	2.66042	2.06675	0.819858
CD14	16.4599	30.5635	24.4363	21.8269	19.735	26.0844	19.8588	20.4163	24.6586	22.9786	32.2072	36.4429	27.3506	31.2605	17.5366	30.565	23.2438	26.9555	25.8366	20.7252	8.87978	27.5754	33.7493	11.3268	32.5743	26.9253	29.2983	31.0969	19.0807	25.1474	38.296	16.1392	22.7447	27.3039	29.2628	45.8246	20.0421	28.8703	31.4292	34.8671	27.9338	10.2405	19.8941	30.7307	29.9237	28.4779	24.332	11.6873	26.9036
CD44	6.09268	6.42812	5.45666	24.0019	19.8316	6.27626	17.4373	33.053	8.9594	3.55972	7.34152	8.10828	13.965	5.94712	50.284	18.0136	15.7169	35.6092	33.8778	15.0575	39.1975	48.7626	39.1678	7.39254	38.7743	36.5823	25.0799	11.0183	6.26243	15.7029	28.2455	24.6784	19.5692	32.047	42.9618	35.0286	33.004	32.022	37.9287	44.6813	18.9856	35.118	18.3934	20.8792	6.53012	19.1908	6.1963	20.9861	4.83552
CD5L	4.41013	5.16372	6.7843	3.60777	3.87653	3.25018	3.03289	7.74025	3.04022	4.34411	11.4159	4.66147	5.74513	2.02679	3.77903	4.88906	6.50795	7.44832	7.64453	2.59511	3.14959	1.74271	11.8371	5.37323	3.147	2.76526	7.29072	4.98907	3.01957	7.94724	2.31841	4.59633	2.7376	3.46752	3.66693	4.09881	10.1517	3.47128	4.42127	3.41827	3.44788	4.35068	10.0788	5.56591	4.63316	4.17753	2.20884	6.44737	6.13304
CDH13	1.29327	1.96933	0.566884	1.77658	1.90961	2.80733	4.34358	2.66455	2.41207	2.94006	2.95831	3.81687	2.93739	3.21412	1.57645	5.32578	2.4872	13.6165	2.35695	2.54773	3.00183	2.23025	3.78492	3.27583	3.30559	2.9851	2.24623	2.15208	2.7891	2.96775	2.97379	2.43784	2.54359	1.86648	2.06931	1.35373	2.05165	3.23764	1.99939	2.16255	2.81797	0.973056	2.51599	2.54129	1.70846	3.09255	2.46192	3.36938	1.24702
CDH2	5.04133	6.24822	4.55423	8.31019	4.89021	5.59622	7.04643	6.8727	4.60812	3.44511	3.65472	5.19294	6.55031	3.59839	3.54352	7.99289	6.58333	5.27075	7.14545	4.90535	4.70369	2.46688	3.01526	3.71465	2.50853	2.84242	6.46851	4.89386	6.26774	0.554983	5.05755	2.44435	2.97466	3.12736	6.22857	5.05966	3.61122	3.21754	3.09178	2.1039	7.02683	4.15727	3.86937	6.93065	5.70408	3.27314	4.4304	4.20187	3.95744
CDH5	8.93915	7.98985	17.9136	9.21816	5.67984	18.0587	14.7769	9.78456	14.2016	11.1618	13.2095	7.86812	9.65934	10.8111	5.33734	16.3389	9.85774	7.92484	9.74245	11.1667	8.80078	7.80847	7.7985	5.07626	5.6215	8.04987	9.23482	33.0946	10.4892	13.7479	16.1692	6.46626	5.75598	9.13916	7.50098	9.71571	6.82589	17.8277	16.3467	9.06015	10.2663	5.9736	9.56526	7.75863	14.5476	10.9395	7.97298	5.37504	5.33093
CEL	20.7674	74.4633	0.909348	4.30861	4.24176	0.710586	42.2141	25.4657	62.3806	48.764	74.7709	8.90389	4.58591	9.11497	1.83369	0.98978	5.60643	10.0809	10.8536	3.45347	43.2001	7.433	8.46749	67.2954	48.9733	34.2259	33.4836	3.72989	1.64078	3.41578	8.20845	9.86318	66.9814	11.7926	16.0173	7.46104	8.94486	14.8959	8.46386	46.0558	71.4909	90.2203	4.24648	2.31484	3.34641	1.51972	2.63292	4.94887	2.49371
CFB	581.501	716.292	1345.45	897.064	981.848	932.387	812.262	780.133	924.633	836.978	902.414	867.878	931.042	1116.76	808.438	1179.02	1325.02	900.33	1051.6	941.35	695.726	1017.17	994.776	1274.42	772.8	715.223	1059.06	1202.58	581.31	995.141	803.794	935.286	734.51	842.967	867.551	748.467	851.614	886.62	994.932	953.661	906.66	1244.38	1025.17	943.303	1322.03	988.364	1098.97	1090.26	760.193
CFD	149.685	235.383	20.8471	20.1122	70.6752	250.013	98.2236	18.4799	114.002	213.48	142.69	136.644	23.2931	52.3593	55.6914	36.2183	33.2374	23.4262	23.523	28.3101	89.761	23.3247	30.6848	131.684	89.2213	21.1121	109.374	30.9316	19.8467	35.334	8.64681	18.9558	124.841	11.8763	24.3328	25.2209	23.9498	20.3272	30.5608	90.1431	128.838	239.335	19.9588	15.1306	16.4473	17.4982	20.5173	18.4083	13.3399
CFH	504.895	604.086	588.497	517.827	671.428	645.476	572.596	451.066	639.936	556.241	610.734	542.964	537.345	558.821	493.699	585.374	667.048	620.771	694.884	613.861	524.109	610.021	689.351	720.882	573.728	537.084	560.292	634.049	364.806	560.695	580.03	560.304	538.044	681.907	532.578	567.652	612.905	585.411	636.972	590.676	600.087	449.51	615.851	564.09	667.192	554.499	699.361	659.546	438.395
CFHR1	149.046	193.127	206.392	141.918	213.201	249.706	163.052	80.7258	195.935	219.611	171.456	156.17	193.104	217.14	200.381	178.527	209.08	212.714	271.66	203.302	159.385	185.628	229.736	248.606	181.624	221.006	142.692	189.907	158.737	213.816	186.899	170.766	183.79	271.549	209.45	234.157	216.426	216.227	227.673	256.545	209.174	123.401	192.415	194.349	206.403	169.075	213.304	210.61	121.178
CFHR2	6.33447	6.08204	4.90228	3.85137	5.43376	15.7997	4.91599	2.72975	7.95755	3.99367	3.62905	5.60891	5.06645	7.29711	3.23774	5.89433	2.28256	2.20542	4.04661	3.38152	1.15851	4.14599	2.51684	4.12597	4.17069	3.29599	2.45029	4.34811	3.44327	3.07327	3.25845	3.51158	45.0094	3.85872	3.14888	3.17188	4.79106	2.66781	2.21926	3.98345	2.92265	33.5698	6.37475	6.47682	1.63628	2.32709	5.10975	4.37517	3.65203
CFHR3	231.566	242.805	159.297	179.063	235.586	219.091	182.18	164.514	258.22	214.621	262.726	219.716	192.869	197.289	174.74	170.47	213.681	238.577	248.388	189.137	224.733	249.013	278.157	285.864	177.505	204.966	257.706	154.993	131.752	54.422	219.898	222.585	155.198	221.584	193.485	191.915	269.128	241.945	217.616	223.939	215.398	181.46	231.132	207.804	223.71	219.821	260.606	222.438	173.053
CFHR5	4.18703	3.9304	1.90229	4.39417	5.88042	4.65382	4.23364	4.3781	4.25793	2.66584	6.91159	5.62415	4.9003	3.81238	2.55214	3.34155	4.83435	7.19441	6.17175	4.28828	6.21878	6.91562	7.9586	4.48123	4.82124	6.3136	6.11723	4.51746	2.93003	3.05364	5.81904	8.43344	2.90569	4.65583	4.57607	6.08674	3.73268	5.74227	5.64468	6.44883	6.31487	2.71546	6.02231	4.17788	3.64409	2.76755	3.30308	4.78884	3.20878
CFI	178.362	188.258	296.619	219.936	228.623	206.607	183.866	155.437	243.13	208.63	208.847	216.739	219.989	216.137	171.906	194.526	230.732	207.065	227.794	217.639	136.743	266.249	212.884	213.458	206.337	171.664	204.568	251.246	131.827	214.898	176.634	240.782	172.434	189.26	157.442	168.74	200.719	177.233	169.945	206.324	164.763	130.502	224.918	201.336	246.653	213.545	257.645	230.313	181.438
CFP	10.7555	14.1699	12.7357	12.8339	11.4585	14.1984	10.5598	4.66692	13.0124	21.1981	13.7801	8.37882	10.1811	4.55898	15.7215	5.11144	12.9972	12.2637	14.0679	17.3619	13.4902	9.26767	14.1056	16.1014	14.1854	9.61439	15.7002	16.5731	8.38054	2.66872	12.1721	11.3568	7.34748	13.3535	11.5188	10.7203	12.6698	13.2356	10.8686	9.0502	8.52335	12.6712	14.486	5.83335	10.7353	10.5171	10.6345	17.7838	8.73483
CHL1	14.4244	19.9628	1.88504	3.43751	10.8701	34.2678	11.3451	6.5306	67.1376	19.7141	9.67452	14.1196	5.78045	15.1818	3.68793	5.17866	5.6468	6.50702	7.96028	5.70456	16.8594	4.76053	4.62134	11.7239	12.4048	5.19236	12.0159	4.95115	2.97708	8.52752	7.14122	7.35751	33.1119	3.43654	5.32304	5.815	4.74962	6.85866	4.26342	8.35981	15.7797	16.1445	8.17573	11.4685	4.72629	5.48382	5.65816	8.45257	6.5677
CLEC3B	109.686	108.16	73.009	98.8018	89.0354	94.3357	132.71	106.428	104.419	102.127	88.3071	117.988	96.9962	88.5065	67.643	120.669	101.961	100.661	98.3159	109.608	94.7706	85.4884	99.1129	98.0103	82.3633	120.695	86.8299	117.955	90.0377	100.108	93.6329	103.013	65.169	67.4632	98.4202	96.707	80.5612	97.7656	93.0978	79.7134	138.175	57.282	88.7292	105.726	95.9625	82.932	113.812	116.713	84.5862
CLTC	2.47235	2.50002	1.39441	1.47642	1.43642	2.08331	2.15888	0.783135	6.17871	2.95159	2.44517	21.8748	1.55189	1.70322	0.295986	0.459041	1.95267	1.08565	2.56497	2.25471	2.12505	1.46237	0.618757	1.70841	1.90802	4.58776	2.72047	8.76156	8.41234	0.23644	0.154031	1.56877	0.530566	33.9439	2.06541	1.28356	2.25438	1.91714	2.09659	1.27424	2.73262	0.738582	0.185331	1.70459	1.48877	2.43332	2.22477	7.30025	1.28805
CLU	1607.69	1317.41	1364.6	1413.83	1430.96	1400.97	1408.37	1083.83	1217.39	1451.75	1165.81	1386.06	1396.16	1580.39	1295.8	1148.16	1115.93	1166.94	1244.13	1433.71	1115.99	1369.02	1386.91	1321.76	1586.8	1538.48	1143.01	1415.37	1052.97	994.143	1289.11	1224.73	1163.81	1351.01	1403.56	1358.86	1352.89	1283.11	1178	1356.82	1112.92	812.612	936.337	1062.26	1081.73	1233.95	1235.36	1099.8	1198.12
CNDP1	91.5677	134.805	114.38	87.8205	111.603	70.1689	97.842	112.401	79.8234	121.549	166.339	86.5621	134.391	260.662	118.956	51.7372	57.8673	113.042	96.9456	86.1911	110.096	51.693	121.534	140.586	136.828	110.143	81.9645	61.0602	42.2114	118.998	52.681	66.9677	159.869	165.158	96.2843	104.365	194.204	188.752	180.824	81.48	67.6587	72.5105	173.009	62.1275	85.4671	86.789	86.4691	107.348	79.3152
CNTN1	2.34846	2.10691	0.545701	0.870315	1.98345	1.40297	2.35345	2.02047	1.13081	1.91642	1.79938	2.48468	2.8874	2.47066	1.11133	1.88811	1.35302	2.46021	2.18267	1.08192	1.27025	1.97837	1.63136	2.87223	1.35732	2.54465	1.71569	1.06819	1.81413	1.05102	2.5074	1.8201	0.997907	0.975286	1.67105	1.72395	1.25416	4.29551	2.10496	1.19783	2.2583	0.530863	0.993527	1.82365	1.5492	2.36795	1.52332	1.52448	0.753084
COL12A1	0.43452	3.42462	1.46178	4.5788	2.21162	1.9872	1.1044	5.07287	2.19582	1.5904	2.51333	2.22922	0.247343	3.27443	0.951005	1.22528	2.20867	3.28151	2.69017	0.24252	1.80729	3.10027	2.1084	2.6851	0.936309	0.285167	5.78481	6.68446	0.796194	5.77905	3.55698	8.74042	1.26713	4.1294	11.5952	1.94557	2.23303	1.6269	2.07509	1.44216	1.3474	0.819258	4.84863	2.88749	1.44873	5.01874	4.81077	2.2193	2.06314
COL18A1	1.27724	3.57074	0.140248	3.16693	1.60657	6.22403	0.32724	0.301438	3.86321	3.89081	1.01672	0.876988	0.424558	0.622467	0.435772	0.713315	0.807553	0.519516	0.926388	0.796617	0.675192	0.995679	0.693944	0.752099	0.538987	0.455872	0.823979	0.740777	0.900929	0.22312	0.599607	0.811377	0.354455	0.552655	0.989851	1.08185	1.19108	0.765255	1.42272	1.00996	0.463874	5.10659	0.765838	0.33233	0.582586	0.550065	1.01396	0.478655	0.31105
COL6A1	18.2222	25.8192	16.8949	17.1284	17.5669	25.763	19.6783	25.8201	7.32269	12.3618	16.3862	11.6289	13.4866	18.7903	19.9046	21.0679	14.8045	13.3366	19.1419	12.9476	12.186	13.887	14.4822	6.88957	13.0642	15.51	22.0479	15.3278	16.3378	17.8255	22.1129	8.40931	13.2321	13.1915	15.9177	22.2231	12.0543	13.8596	16.015	11.4119	12.7336	18.2084	15.9718	13.6943	26.9769	20.3017	25.0525	12.1633	19.5012
COL6A3	26.855	27.4177	17.1904	20.1976	2.37655	18.3664	19.2117	11.3046	24.4709	29.3593	20.5981	15.4613	14.2393	14.9669	13.4517	13.4958	11.3356	2.86314	9.44447	11.6275	2.46413	10.698	2.21296	15.489	4.36925	3.41871	10.6278	9.09023	6.91106	10.406	14.0605	4.22225	15.3482	1.82966	11.6901	3.75691	6.77108	11.9341	9.36765	11.4402	7.43628	27.9063	15.2599	2.77112	1.34383	2.33641	9.68446	3.06492	13.3369
COLEC11	6.7406	7.28561	2.91803	3.53388	5.73512	6.70429	9.60076	9.45126	10.3299	4.62871	9.22151	6.09118	10.3703	7.06535	5.96039	6.68547	4.85682	7.22857	6.26546	2.84845	5.28078	8.4434	5.11672	3.47587	5.00555	7.05807	4.00838	4.66511	4.52679	5.98835	6.65643	6.3166	2.52837	6.376	5.40402	10.9504	4.69814	4.84249	7.81396	5.59716	7.32932	3.94851	4.24718	6.21343	4.16427	9.17518	4.87515	5.4561	5.86064
COPA	2.18777	6.65984	2.33682	2.4456	2.70791	2.29016	2.1472	1.77913	2.60259	2.21136	1.84564	1.76279	2.71676	2.30518	2.36532	2.6955	2.7741	2.01481	2.37305	3.23303	1.82545	1.8203	0.0521732	7.33178	2.54471	1.06528	2.41248	3.5881	2.49111	0.382491	2.44651	1.80473	5.13687	3.85183	1.48842	3.79425	4.41627	1.65998	2.24043	1.70311	1.23002	2.30392	3.0503	2.71407	1.98126	1.99491	1.39773	2.92315	1.84266
CP	2351.96	2464.93	2993	2639.96	2482.85	2375.32	2329.9	2515.43	1964.93	3130.74	2552.09	2840.18	3069.14	2838.73	2541.38	2396.82	2708.47	2459.93	2529.07	2582.26	2509.13	3063.43	3069.86	2466.27	3212.97	2558.53	1924.38	2184.4	2311.73	2886.28	2484.33	2472.9	3278.26	2568.8	2321.68	2506.57	2951.96	2469.82	2931.76	2822.02	2556.95	2649.78	2953.03	2463.39	2929.56	2217.87	2173.9	2414.63	2762.75
CPB2	73.6734	74.0073	78.3942	80.3739	68.7073	63.6192	60.0503	62.4478	78.0582	68.8275	84.6643	88.3424	79.4632	79.1731	61.2995	68.1018	65.2033	64.6305	61.0312	77.7479	52.6668	63.7575	74.2457	74.6481	84.7959	66.4799	63.813	73.9474	57.1224	66.5703	59.3856	65.0421	72.9035	71.715	89.6603	60.3498	77.8933	58.456	58.2981	65.1691	81.63	51.2619	71.3124	86.8439	75.4185	71.3976	64.0492	75.3058	79.1832
CPN1	92.7235	74.6934	44.3639	59.1692	84.6571	74.7377	91.7214	81.9582	110.588	86.0529	75.8729	91.8275	61.0942	71.4981	114.083	85.084	42.4975	81.5012	68.9	52.9782	58.2681	97.0139	83.0996	50.7167	59.7998	59.9325	64.1739	45.2151	38.1642	45.4542	48.8162	72.1834	55.7268	66.4333	66.9837	78.1938	63.7154	65.2422	64.4713	83.1998	111.306	68.5646	41.0279	58.538	47.8194	62.7821	46.9862	69.6564	50.3253
CPN2	240.202	189.939	239.747	197.517	226.599	228.973	238.616	216.696	300.735	231.577	214.52	239.754	249.185	268.294	280.66	262.547	160.445	200.85	210.627	218.744	207.436	303.004	220.092	128.022	234.758	167.827	243.529	222.135	189.222	167.519	172.185	235.417	218.707	214.489	207.231	242.598	218.483	174.062	196.237	249.497	256.348	247.646	177.626	228.016	181.576	195.069	224.74	206.875	236.74
CRTAC1	15.9946	7.15301	9.40131	10.1519	12.4832	8.02308	10.4908	9.25198	9.34553	4.98177	7.78467	11.2631	10.2423	10.8264	8.86746	8.92545	11.1929	10.4282	13.7291	9.49999	8.86007	6.36064	7.72108	9.78946	11.2455	10.288	10.9193	13.6342	9.20978	19.9957	11.5992	11.4954	20.0744	16.4044	12.3952	14.9941	8.89824	15.1293	7.06609	5.84217	12.9895	31.2544	10.8219	10.4458	9.75228	8.69994	7.94711	22.4569	7.29851
CSF1R	4.66746	4.27386	3.29448	2.08099	4.51646	2.32217	4.45885	4.17199	3.29036	2.82974	3.2378	4.8196	4.16647	4.81107	1.73781	3.60906	6.20266	2.91832	3.55987	5.11656	4.04993	3.99108	4.0215	4.89741	4.68117	3.58542	3.96432	3.76881	3.63745	3.37855	4.67141	2.91947	4.21149	5.20292	3.6328	3.67622	4.11973	3.98467	3.97646	3.53402	3.11356	3.69356	5.87264	5.90247	3.43994	4.45883	4.3506	4.59747	6.6134
CSN1S1	1.21937	1.21102	10.0442	4.18726	3.5174	3.18078	28.1098	4.1683	2.02828	0.837936	2.07159	8.47137	1.09798	1.07574	5.50725	2.25266	0.198848	0.357721	0.119375	1.43107	0.0631994	0.549062	0.783088	0.498817	2.10043	1.45696	0.0613243	1.58998	3.12497	6.01422	2.35556	0.714018	1.51371	0.0746736	0.253196	0.28217	1.06435	0.775395	1.43442	0.055217	12.7617	1.27592	0.316158	1.63059	1.26543	1.89691	2.11011	5.13799	2.87101
CST3	21.5057	27.0628	14.3035	17.339	18.917	20.3504	22.1538	18.7097	22.6754	24.7139	17.7823	13.176	27.0194	18.0698	16.3427	18.1756	23.2823	21.644	26.3362	20.7312	22.9241	15.3717	23.3973	28.2195	17.1716	21.8963	20.5238	26.6214	22.8194	17.3546	34.4056	25.1133	18.8351	19.7889	22.2702	25.7261	25.9609	24.2126	28.1974	21.5401	20.1402	12.7541	30.0462	25.4582	21.7806	20.1171	22.907	25.2114	21.5092
CTBS	3.89356	2.84156	0.894404	1.76773	3.74544	2.36931	2.79307	2.40139	2.9489	1.40282	4.47858	4.5379	2.51438	5.31339	1.76421	1.529	3.21969	1.72189	3.04887	4.4956	4.08931	1.71308	2.82218	4.4216	3.33144	3.83881	3.18984	5.44843	5.10112	3.4251	6.38057	2.63344	3.779	4.18595	2.87188	2.21425	3.37064	3.09596	2.98181	5.14664	2.73716	1.45025	1.92364	5.52064	4.18271	5.09498	3.27394	4.22798	4.03118
CTSD	0.55284	3.68246	2.97436	4.63004	1.77536	4.04826	2.76898	1.90618	1.19243	2.40297	2.06253	3.59554	2.1448	2.28065	4.00289	4.70192	2.82324	1.3434	2.96137	1.86841	2.55276	2.77391	2.33739	2.20006	2.40323	2.35546	3.07291	1.80376	1.1619	5.70768	2.57362	2.15705	3.80411	3.2897	3.09661	1.8157	3.59092	1.50566	4.58462	3.75465	4.97629	0.484384	1.43419	2.92625	3.36481	0.81394	1.73423	2.54794	2.57802
CTSL	24.9402	86.1282	36.4297	67.6524	76.652	17.277	28.2769	5.50426	62.1019	90.4496	66.1716	71.5547	127.292	87.2495	25.8805	102.562	70.1684	102.147	98.2396	74.8974	96.2948	97.8646	127.759	53.6368	92.8096	97.3093	100.597	60.2592	125.052	163.997	83.8202	108.78	22.2978	99.6627	92.1526	95.121	97.7363	117.606	103.035	56.3496	121.403	88.5194	78.9053	84.841	123.794	151.963	170.818	109.751	67.2564
CTTN	56.6142	63.7699	1.69822	1.91745	36.0128	73.5501	38.929	25.1091	64.339	76.6603	76.1362	48.6198	3.06267	10.3933	31.3883	4.10796	4.10461	6.3714	19.3757	2.48986	46.2058	6.73363	7.26002	59.6246	40.5419	32.1715	60.9685	3.41311	3.00091	5.28602	6.49755	9.94088	46.3145	9.9359	20.3931	6.78474	4.20067	9.67374	8.60074	38.1688	58.4127	104.129	3.63841	6.54947	2.72094	2.94164	2.68244	6.49563	3.41506
DPEP2	3.07912	2.7942	2.29099	2.26901	0.539333	2.16986	1.16572	0.820476	0.57696	2.82687	0.686614	0.678772	0.647782	0.603659	1.4269	0.769297	0.548022	0.653137	0.773125	0.390625	0.838479	0.611589	0.852939	0.922711	1.08235	0.584323	0.611012	0.341132	0.384078	0.812766	0.793883	0.807067	0.373464	0.950388	0.739235	0.455318	0.522745	0.822778	0.300614	0.624876	0.883182	0.292913	0.352614	0.706367	0.291691	0.29767	0.61994	0.609137	0.505663
DPP3	3.41839	0.748163	3.16917	3.87553	3.17332	0.732428	0.361259	0.59999	0.768621	3.33056	0.999804	1.88843	2.63292	2.75127	3.01439	1.06946	2.76671	2.12595	2.05675	1.8023	2.33782	1.85422	1.60378	0.993484	1.95911	2.20786	1.58412	2.43443	1.63051	3.64387	1.68495	2.29991	2.19123	2.21315	2.14122	2.86756	1.77564	2.28858	2.27174	1.99708	0.854438	0.853316	1.45859	0.629303	1.0141	1.1631	1.66398	1.28068	1.75575
DPP4	0.698424	1.52626	22.4941	23.1187	4.55376	2.99012	29.6993	20.8629	3.04316	1.70057	3.33344	30.6549	4.47395	11.1636	1.29243	9.06258	24.8528	34.0863	4.26615	2.20351	2.32483	27.0824	10.1957	6.74656	2.43573	2.35614	5.23722	31.2465	17.7466	7.12999	5.26827	19.2351	24.7006	12.9142	18.605	5.47967	5.70958	6.14283	9.49935	5.77764	26.2492	37.622	11.4212	1.47209	29.1824	15.1418	4.9632	4.47299	7.11227
DSP	10.4249	9.835	9.27816	14.1754	6.83847	29.2932	10.4795	12.2476	5.6333	7.20539	4.82544	8.27426	5.10057	14.1239	18.7605	7.34696	4.45969	7.29166	3.99136	14.7851	13.1323	17.1386	14.6794	9.59497	13.0133	16.138	5.56666	17.368	21.3009	13.0323	13.3611	11.7725	7.91325	10.889	14.1159	10.8615	11.704	12.1364	11.2422	9.72369	14.6181	81.8152	6.61584	12.2621	9.93329	10.506	18.8115	7.52899	17.5882
DYNC1H1	1.1855	0.379219	1.93407	3.69411	0.58864	0.244359	1.3038	1.20286	0.380479	0.287007	0.57582	1.04145	0.932123	0.488957	0.400696	1.55671	0.55198	1.24407	0.435235	0.600764	0.64929	0.853242	0.363088	0.798505	0.745652	1.09578	0.206039	1.04435	0.528369	0.536434	0.621676	1.07877	0.989051	0.365672	1.83622	1.44793	0.893909	0.493599	1.20495	1.6326	1.59476	1.58034	0.905969	1.15707	0.926694	0.443756	0.914091	2.1021	1.47243
ECM1	37.5523	55.8018	24.9038	24.6092	41.8246	39.2882	50.578	37.0449	54.3346	38.8291	31.6837	13.7896	39.3354	31.901	11.6671	31.4353	27.5369	27.6852	63.7811	17.3766	38.7516	21.1181	22.3294	47.8389	32.5138	23.9843	46.0328	36.1919	19.5965	36.889	30.2347	26.9232	23.0448	36.6687	48.9246	28.6617	17.5296	26.9363	38.4213	23.4958	44.1533	54.1037	56.6816	51.6243	34.7961	58.2533	43.7815	43.9028	42.1758
EEF2	31.2657	27.8996	36.3819	38.8157	30.2888	49.0205	30.6965	27.8066	34.5097	4.06878	33.6804	29.7619	34.0956	33.3564	4.68355	34.3099	43.3893	28.4916	34.8746	38.0684	31.9523	32.5476	24.8813	38.6272	28.5774	29.0641	36.7339	38.6986	31.7784	13.6931	27.3287	35.1853	20.8225	23.914	36.2014	37.5041	35.7656	28.0365	32.3678	30.3486	31.269	22.9795	33.5859	37.261	33.4689	37.1819	40.1204	34.6861	29.4866
EFEMP1	3.677	8.80865	2.43812	3.63677	5.28812	5.38	3.84539	2.55282	3.70669	3.7456	5.04176	3.29211	2.81991	2.03905	2.76658	3.5545	3.15414	3.00392	2.52353	5.51476	5.467	1.65103	2.97065	0.310773	3.27699	4.41905	3.47346	3.99686	4.16886	13.4139	2.64508	1.91684	3.65497	2.35112	3.36743	3.50889	0.983825	2.48415	2.96706	1.94335	3.19471	3.91155	3.03625	2.91347	2.88078	2.20442	2.59583	1.55219	2.9577
ENO1	5.2368	7.20506	1.75904	2.15779	5.47308	3.70812	3.60879	1.94379	1.04516	2.82212	1.85179	4.22401	2.89863	1.89922	2.57021	10.871	0.9506	3.87654	3.77312	0.972486	1.97583	3.1187	3.55	9.17329	4.38585	4.37799	5.22299	1.51881	3.62403	0.918704	1.42769	2.19028	4.84269	2.54028	2.85061	1.67733	4.4128	1.67494	2.657	8.19241	11.8615	0.263453	0.557921	0.668468	0.878064	0.29592	0.860247	2.68137	1.77537
ENPEP	11.5718	43.6538	4.01298	2.30847	8.59882	61.9012	8.90759	5.81949	62.1136	48.073	42.9124	22.7206	3.66193	5.41703	4.25367	4.17632	3.88666	2.56334	6.80998	3.48323	16.1548	2.15254	2.20174	19.5571	8.18784	5.54771	21.6193	0.924647	0.985867	4.85914	3.72919	5.27888	28.5919	2.89777	3.42579	3.17515	2.7387	4.07654	3.6836	9.22511	31.5803	57.5334	4.14601	6.33803	3.22011	3.17286	3.98773	4.4565	2.63809
ENPP2	3.1333	4.90746	14.4173	15.4415	3.99706	2.66215	6.00799	24.0472	6.4358	5.65355	7.90934	6.10364	4.01934	4.2558	4.37696	4.02635	5.22621	2.95914	6.67404	4.30797	5.16741	5.41244	19.1578	3.71582	23.4463	4.17627	7.22905	7.02476	2.99944	15.4217	21.1135	6.9766	6.69559	41.6334	23.0804	4.38448	7.10322	5.62394	4.37968	20.4277	4.89848	1.19128	4.72599	4.15208	15.3774	3.35392	5.23125	3.1408	3.95505
EPPK1	19.725	25.0884	23.0682	17.3246	14.6302	21.4618	21.4354	14.884	19.5396	20.4138	24.0482	21.2529	19.3421	23.7352	21.9721	13.1194	15.0392	21.9253	12.9765	28.4858	14.9531	14.2037	18.7324	23.3049	27.1753	21.6322	15.7054	16.3356	17.3624	9.86418	15.9175	23.5328	24.6618	27.0834	17.9107	12.8089	18.1024	18.2117	16.7329	16.6437	21.1296	25.5671	24.178	18.5788	19.5224	15.0237	9.86043	14.2063	28.8963
EPS15	7.59125	5.23998	4.34069	2.98767	3.99179	5.17867	6.3033	10.1671	4.16899	3.98493	4.26557	5.45451	5.21713	6.41812	3.84078	2.69296	5.65269	4.34528	3.00249	4.99922	3.80142	5.70051	4.7536	5.90417	5.83765	3.26542	3.39328	4.20865	3.50175	4.36567	2.71078	2.9405	2.11011	6.01264	3.89654	3.16375	5.06389	4.70726	3.5788	4.08343	2.79099	0.988465	3.33377	2.08853	4.97118	6.92846	4.19459	6.08	4.39351
EZR	0.582652	0.894644	0.437459	0.2561	0.621582	6.75874	1.07354	0.816565	0.554718	0.644815	1.10172	2.61538	1.70672	0.986278	0.556501	1.44545	0.385383	1.53455	0.713888	2.05705	1.18477	0.834727	1.46015	0.728527	1.60449	0.849012	0.473277	0.616853	1.1255	9.92502	1.21201	1.13764	0.286329	0.744254	0.579781	1.53385	0.864863	0.82594	0.73645	1.33979	3.21194	0.964539	0.464657	0.646212	0.517858	1.14114	0.91634	0.885748	1.17833
F10	57.1077	55.9642	53.0416	34.7056	53.985	51.4937	56.5964	42.5232	50.8358	59.7226	60.4673	44.4637	47.6263	52.9592	50.529	57.3986	42.2057	45.7471	52.2377	46.9481	38.8558	39.1652	50.9674	58.9249	54.7443	57.2843	45.1053	43.9426	40.8622	52.6414	51.8931	62.984	60.678	44.8834	52.2243	48.3829	50.3626	46.0026	56.8935	42.6781	56.2337	58.6195	45.214	56.0965	54.5146	82.3206	52.7096	51.9128	44.4235
F11	7.92565	8.42469	3.7019	6.15403	9.13805	7.8312	8.54464	7.96672	10.5775	7.3814	12.812	12.5983	5.25496	7.7665	7.4226	11.8832	5.14699	69.3356	11.1786	15.7943	10.79	93.2495	6.85611	12.1105	9.62653	216.935	10.6798	9.0163	2.93858	8.98118	5.66426	4.49118	7.76118	6.03718	8.06499	5.16535	5.94444	8.08092	7.50431	74.2039	10.3116	6.03186	8.43076	7.48731	5.53221	17.2755	9.69052	6.22732	5.85333
F12	126.841	105.293	103.395	148.945	128.754	124.482	123.382	117.739	169.009	203.229	171.785	192.383	111.761	129.87	94.0192	210.303	99.7151	203.187	79.102	101.54	88.1952	147.206	159.812	175.305	146.228	118.255	94.1484	94.9157	130.677	79.8347	113.983	111.158	168.187	218.298	203.208	102.149	197.36	219.46	155.582	193.84	206.804	87.0374	113.237	119.14	146.201	175.053	111.85	171.371	229.603
F13A1	5.68505	7.74337	4.48044	5.19208	8.23127	4.70956	7.23417	4.51977	9.65928	5.11487	11.0472	12.262	10.2064	8.49647	10.3409	13.8627	5.61651	3.42185	11.3205	6.47618	10.0556	7.73047	6.51455	3.07718	7.76465	7.67804	3.19391	4.60704	7.33835	7.35057	8.7917	7.04904	5.58224	1.62184	7.47146	8.02278	5.98706	3.83688	8.91385	3.74656	7.9451	3.41249	10.1283	11.6714	9.65096	8.23655	11.5376	10.5916	8.71947
F13B	21.3197	16.1512	20.5808	14.6038	17.0446	18.7483	18.3529	12.7643	17.7217	15.2383	20.6066	20.8175	20.779	18.1062	20.8759	16.3978	19.9395	15.9221	18.7904	17.7977	20.9358	18.2274	21.6308	21.0876	19.736	19.2182	14.3955	22.5456	18.5789	19.9144	19.2434	16.8182	16.8729	14.7183	16.7894	20.4844	24.569	17.2861	23.5608	18.4213	22.8872	14.1603	11.9994	14.7237	15.0879	16.0782	17.9503	17.7175	14.3329
F2	338.536	421.556	440.76	447.779	347.627	335.621	385.425	260.39	380.986	334.226	331.631	322.872	392.52	435.782	392.26	351.426	384.183	314.202	356.334	415.434	328.673	326.254	331.659	302.393	336.13	332.135	315.883	339.15	364.429	341.337	363.081	298.933	303.519	264.679	360.283	352.995	283.653	326.195	338.47	338.46	392.521	359.758	335.378	430.466	413.818	346.959	353.742	314.308	285.255
F5	34.8926	32.9196	10.0546	24.1329	32.3394	56.3552	34.4978	23.274	51.6777	47.5804	32.5349	37.3115	13.7508	11.3044	26.0703	13.5713	15.9685	26.0872	20.7967	20.1293	34.0349	28.6457	22.4869	41.0725	36.2275	35.107	37.7608	19.8712	14.0449	21.219	23.3784	24.1531	29.5593	20.3841	32.6478	30.3674	17.9037	23.1112	18.6331	27.3527	29.18	26.2167	12.2253	13.4894	13.534	20.193	13.4744	23.337	10.9987
F7	6.91998	4.81999	3.2967	3.72114	5.16918	3.78576	4.86614	2.62395	2.95116	3.22698	5.13909	5.13046	3.98713	4.8064	3.56556	2.912	2.12699	4.76743	2.61885	3.63213	3.86049	2.98028	4.64145	2.39395	7.39661	4.10885	3.2869	1.34084	5.30022	2.57904	4.56143	3.52368	4.47078	5.85599	3.14409	4.88788	3.06347	4.41305	3.57775	4.47284	2.89406	2.95557	5.1313	4.59089	3.47754	4.31772	3.84075	2.89483	4.00433
F9	18.9772	18.7411	7.77088	5.48405	16.4957	5.33616	9.40594	7.88932	8.4125	7.20737	7.95803	7.82153	6.8378	18.0746	7.78143	1.39605	8.33	5.35082	7.79362	5.85371	9.48612	6.46108	6.85678	5.19494	5.15136	6.24791	4.29061	7.64797	7.82264	4.00343	5.84512	5.86411	2.55267	7.44504	5.30152	4.7054	8.85249	5.72973	3.84318	6.5345	2.9977	16.418	14.1152	18.8731	19.8395	14.5105	18.6773	12.5576	13.0371
FASN	0.321094	0.411556	0.919371	1.54342	17.1761	0.130143	0.657307	0.646197	0.333919	0.347367	0.392547	0.423149	1.14844	0.53625	0.461643	0.255544	0.766243	0.496661	0.989415	1.18293	0.967665	0.819062	0.743772	0.32854	0.0594481	0.248118	0.209134	1.59459	0.154336	0.194105	0.660763	0.836519	0.893892	0.655973	0.957473	0.940946	0.423681	0.523897	0.190009	1.30319	0.849187	0.795728	0.679693	0.152481	0.930013	0.549055	0.437068	0.745205	2.12802
FBLN1	48.0749	37.0566	44.2049	28.473	35.76	43.3581	31.2259	31.733	41.9272	32.7677	32.9445	56.8985	45.7658	41.8214	29.4583	39.5959	30.6264	32.0522	29.0787	30.4011	26.4706	29.5959	42.4545	9.32085	33.8597	22.5684	32.8657	30.554	44.8282	36.9459	58.8276	24.0804	40.7745	43.3702	32.8352	62.1022	16.4068	23.648	36.9104	37.3127	31.5258	32.0859	32.4641	30.1425	24.203	28.0429	35.4258	23.7808	40.3556
FBN1	2.97619	4.11238	3.3276	2.68108	4.75014	3.19566	4.94288	0.637652	4.21014	3.03131	4.28832	4.90822	3.95909	3.96025	3.49373	3.12736	4.1026	4.64215	5.22721	3.96696	4.0184	3.96689	5.37786	4.63517	4.99659	4.25045	4.27527	5.122	3.16939	5.01293	3.79582	4.08141	3.70084	4.74525	4.42422	3.8688	4.39484	4.412	3.82931	3.73821	0.772333	2.33236	3.53675	3.75423	4.96772	3.21817	4.91063	3.87456	3.17682
FCGBP	5.04036	3.93297	2.08279	3.13353	3.99116	4.21035	5.12774	4.33047	1.8104	2.0609	2.61626	3.32643	3.73611	3.11432	2.06596	3.92812	4.08521	2.77425	3.032	2.83521	3.74957	3.98001	4.18645	3.46214	3.35425	2.78557	2.20914	4.03996	3.15555	1.78387	3.60455	3.11669	2.84503	4.21482	2.99527	2.93707	5.39761	4.07391	2.51809	2.62463	2.87153	6.63694	2.7795	2.22804	2.35917	3.20767	3.97733	6.11767	2.22868
FCGR3A	15.8761	17.1	9.78275	16.1713	13.3673	11.8268	6.67291	9.1992	11.8588	13.716	8.15072	8.52203	11.9675	18.5975	5.37234	14.1815	15.9302	12.5116	21.1425	17.3358	19.9108	10.304	13.036	14.8754	15.6356	14.2391	12.2728	18.9319	17.1483	25.1987	11.1108	13.4141	7.44788	9.84424	7.28109	11.577	16.95	8.43912	11.6793	10.7998	10.2288	8.36946	8.42166	11.3146	13.9905	8.95244	11.8462	10.8263	9.07275
FCN2	15.7243	12.2488	18.0034	37.4009	25.9274	30.9921	13.7586	12.3878	9.34856	41.3772	22.9271	26.6828	18.0237	18.3245	18.0345	37.7306	38.7773	22.9532	27.1226	29.324	17.5682	12.2307	15.829	22.1068	25.9291	19.7856	40.9797	25.5849	3.93877	29.9643	13.3078	23.5082	11.7425	21.5026	15.3109	21.5208	17.5297	25.1515	26.474	24.8273	39.9457	4.93356	16.5796	20.9108	23.4327	25.0522	13.762	23.9158	16.8432
FCN3	169.361	64.4527	199.099	113.589	208.296	141.957	125.416	91.7028	252.474	137.342	135.079	166.506	170.584	197.707	181.683	218.665	185.883	73.1986	198.814	225.236	143.457	34.9977	152.409	288.435	221.555	145.505	168.667	215.653	85.6634	109.681	190.589	94.9264	109.853	229.764	74.9676	94.9896	215.185	182.685	209.86	119.382	88.3813	108.25	211.636	218.7	66.3196	258.118	204.983	314.704	163.342
FETUB	97.9971	73.241	80.1795	53.1628	92.5431	65.9229	55.3122	80.5784	68.4582	76.9161	105.138	101.136	104.606	153.443	68.9502	64.2767	70.4374	96.7882	54.2816	84.3023	79.6073	64.0129	107.326	48.0259	124.535	97.6235	67.8915	107.637	117.343	85.0496	83.4341	77.8769	106.383	112.99	87.7241	104.101	91.3084	103.969	102.751	92.5342	58.7801	84.3829	114.472	107.556	72.1621	88.6939	86.7909	43.7287	75.1933
FGA	42.3494	98.4917	43.5639	36.2409	51.1643	73.368	54.4434	45.0421	92.626	52.2986	86.0213	53.7857	50.6137	41.0938	38.4788	26.1959	31.4137	67.2407	81.0816	42.8132	40.2635	50.6038	40.9617	86.0927	58.2574	58.6872	45.9749	46.4846	28.0688	68.5963	54.0209	55.126	48.8234	50.3785	40.0244	45.8859	38.7345	89.7895	46.1428	62.6568	101.181	48.3404	34.5834	28.3215	63.0395	51.7916	44.0318	60.9045	64.7531
FGB	5.16388	17.205	23.2196	2.88452	10.028	4.84566	13.5846	19.9174	6.19139	15.322	16.3123	25.8702	5.93142	1.46764	4.3935	8.36181	2.68653	5.50142	6.12972	3.22836	9.12668	5.9386	2.75665	9.22338	6.60897	8.3578	9.06562	1.07526	0.708485	8.14767	8.34175	3.78718	4.25365	6.52678	7.36372	3.91968	2.79222	83.6826	4.57233	14.6963	18.3124	17.5585	2.13232	2.03577	1.81705	1.2108	1.49721	1.68258	4.40955
FGG	0.919133	1.03687	0.0229853	0.0470646	0.87175	2.81989	0.731465	2.09889	1.20128	1.78503	4.31769	2.58272	0.904163	1.13369	0.7386	1.62533	2.61922	0.896682	1.88574	0.295637	1.604	1.1712	1.75011	1.61392	2.60771	1.72641	2.01593	3.52816	0.276206	0.735133	2.2698	2.15912	7.28655	1.38344	3.58095	0.945058	2.26767	2.77652	3.98758	1.85634	2.45262	4.70372	0.383257	2.31168	0.728167	0.551974	0.949907	1.10353	0.453656
FLNA	2.58826	19.634	5.57938	13.7379	10.6088	13.2905	5.90424	10.5121	11.169	11.5784	3.60114	11.4389	3.14629	5.24208	5.32396	11.3013	7.42715	6.43023	17.8864	3.29495	9.00963	15.4864	10.7528	12.8445	10.6223	9.73297	15.3667	8.46106	4.60576	15.3351	6.71947	7.55028	8.48867	12.0346	13.0981	4.89114	16.9662	8.83409	7.25899	12.6135	14.8862	2.90477	6.16069	4.12933	8.04427	0.866304	7.61317	3.8942	9.18223
FLNB	0.655306	2.02296	4.55899	3.64187	0.134007	1.03072	0.294362	0.354748	3.06421	1.37374	0.201738	1.09995	0.0308604	0.0494843	0.11702	0.00141233	0.0110136	0.856168	0.644612	0.0029266	1.20057	2.16544	0.954928	0.174364	27.5065	0.462826	0.842693	4.28484	5.20991	3.86206	0.442051	0.924983	0.190428	1.54314	0.605211	0.783049	0.301902	1.08473	0.338206	1.94383	0.467637	1.93243	3.39595	0.331981	0.250694	1.3705	0.802585	0.671341	0.26777
FN1	470.468	601.149	478.148	498.98	851.071	781.621	455.773	427.393	543.663	361.733	552.748	399.476	416.658	509.305	469.318	455.756	402.724	455.374	441.669	512.347	354.268	494.177	556.194	197.444	427.767	384.05	753.572	563.171	420.782	460.883	447.069	266.727	342.476	346.091	424.387	449.045	389.9	372.468	443.012	358.886	397.703	533.024	413.134	575.614	590.395	643.814	740.17	415.528	581.986
FSTL1	0.872854	1.25745	0.326482	0.572637	0.580974	0.887743	0.625419	0.890733	0.583077	0.694469	0.523009	0.769737	0.453661	0.482016	0.7509	0.494745	0.842911	0.851434	0.626406	0.510126	0.509753	1.43297	0.619948	0.822981	0.678231	0.554416	0.602103	0.816969	0.818284	0.562249	0.983818	0.994478	0.545681	0.400097	0.3904	0.555178	0.554235	0.865261	0.804768	0.626233	0.782511	0.324594	0.427517	0.603182	0.665407	0.614019	0.89022	0.638719	1.02604
FUCA1	2.39898	1.87867	1.14497	1.61378	2.03541	1.0696	2.26543	3.14874	1.97043	1.5026	2.16923	1.97289	1.48587	2.14683	1.51098	0.697981	1.56976	1.18985	2.08882	1.56429	2.01348	1.21363	1.98019	1.84829	1.41786	1.47913	1.54143	2.47717	1.07406	2.07851	2.387	1.25227	0.213417	1.85849	1.39138	2.16279	1.12051	2.56642	2.87268	1.29491	1.55771	1.69473	2.66993	0.551602	1.50491	2.1588	2.48236	1.502	2.88927
GAPDH	18.5491	22.8756	11.771	20.6258	61.8519	11.8503	18.59	17.9593	114.289	109.065	12.0591	30.0685	19.808	21.9002	13.9928	120.246	33.1815	22.9302	26.3679	14.0121	8.26462	19.8485	33.7616	35.864	22.0447	18.3578	13.8825	23.3015	16.5384	18.7881	17.9518	10.6876	9.88696	41.8264	27.6297	15.7906	21.0262	11.6598	45.9208	43.1852	16.6277	150.657	144.363	27.5919	19.3796	12.747	16.6528	12.3498	57.3735
GAS6	16.5989	17.9257	16.8006	14.8652	18.9945	14.9233	18.2654	12.1797	14.8451	13.7089	14.6	14.9149	17.4503	16.9402	14.239	13.8269	13.9077	16.9608	21.2159	24.4541	13.5291	16.4686	17.0263	11.8175	14.9989	15.6296	15.6776	15.0886	12.7956	18.4188	16.2549	19.1082	15.7982	10.1476	13.6993	15.2968	13.5634	15.4469	17.2766	17.3583	15.2052	4.87046	11.8203	18.2186	20.8531	24.5428	23.9593	14.6881	16.2343
GC	3500.02	3335.31	3122.07	4005.37	3666.63	3451.3	4129.51	4436.38	3276.46	4058	4824.68	4342.57	3875.59	3743.94	4310.06	4179.41	4077.38	4418.82	3838.3	3745.77	4425.2	4367.57	6274.54	5344.94	5889.37	5484.25	4579.03	4062.93	2732.65	2054.51	5091.33	4531.65	4597.8	4715.12	5165.47	4287.4	4431.85	4605.26	4503.51	5562.7	4788.15	4964.44	5407.14	4132.11	4518.86	4351.85	3099.03	4139.11	3821.26
GDI1	4.40064	3.70656	2.35593	2.85443	9.20654	6.9111	1.10624	1.26445	3.98489	2.47902	3.91637	6.74448	3.15091	2.32348	1.3268	3.09274	4.1926	4.05398	2.39329	2.11726	2.56752	4.65002	4.21993	3.56951	3.45343	11.2073	2.31695	1.69639	2.36529	2.46637	2.44706	4.42697	5.7806	2.80748	3.20811	2.18973	2.10134	5.42758	2.27055	2.4038	2.99668	13.0093	2.5549	1.93391	2.51588	3.2665	2.2917	5.46543	2.82535
GDI2	4.55994	1.98338	41.8753	36.4623	9.53809	6.27424	16.899	22.8282	4.03325	1.44035	3.64628	19.8378	8.34942	2.16324	0.975552	2.79078	8.84356	2.33831	6.77363	2.47773	3.30645	3.17063	3.08097	9.1223	2.9343	11.0027	2.4109	3.69193	1.54398	2.55442	7.75537	8.02096	4.93696	2.88397	4.12432	2.28087	5.84304	11.9995	7.30862	3.05707	3.41325	42.8613	2.49052	2.0206	5.29548	4.90566	2.41552	40.8138	1.96655
GGH	14.1406	6.60694	6.17356	6.19269	15.8457	12.2996	8.80698	7.3001	6.29185	15.3308	10.9576	49.227	119.952	9.27128	7.71555	67.8715	5.68152	11.2849	33.8621	19.8315	38.2728	11.5418	11.4555	10.0998	20.7607	13.0835	11.1108	14.2969	35.6748	13.2655	37.0476	29.4525	4.15819	13.791	31.491	3.75216	23.1811	24.5974	13.1809	19.9482	11.1438	9.66575	18.4745	43.7949	14.7082	5.85029	23.1613	12.0439	21.2683
GMPS	1.74066	2.3706	2.13174	1.73921	3.04131	1.61891	2.57448	3.80959	1.76022	1.87985	1.41225	2.946	2.86634	3.20069	3.35773	2.46229	2.02491	2.77827	2.16115	1.69645	4.78871	2.86888	2.91767	2.36198	3.9873	2.40686	1.93646	2.50798	1.62311	2.21246	1.77979	2.32829	1.39183	4.58661	2.2293	3.08809	2.79534	2.86608	1.466	2.52274	3.31364	2.84395	1.86921	2.05689	2.46244	2.63092	2.10224	2.32542	2.66998
GP1BA	15.7342	16.4204	11.3132	18.5096	21.1898	14.8515	37.0638	35.0315	23.137	16.4013	9.85858	23.3753	15.3211	17.5404	20.1138	27.5372	39.2094	23.6656	24.3688	25.9809	25.1714	33.5245	31.0948	27.9021	27.6402	19.3622	31.7781	25.4665	15.4007	29.4203	22.834	18.1079	27.9242	54.7175	23.4769	22.7885	29.7345	29.8915	24.4935	27.9936	27.4205	11.3722	14.2445	36.0862	17.9623	15.2049	26.1322	19.4161	19.7214
GPLD1	64.3415	24.033	61.7499	32.0826	64.5879	25.6496	48.578	56.6323	46.9762	43.5786	55.9158	45.1769	44.3132	58.0548	70.3443	33.7939	64.0411	36.2857	36.3475	52.955	41.3303	41.4514	48.1212	46.5096	56.3571	49.4175	36.2496	13.6213	59.342	44.2148	56.5192	57.7148	74.368	60.3796	52.4303	53.0786	62.268	65.2999	58.4432	54.101	42.2771	48.8515	49.0651	24.3962	52.0865	53.8382	49.2407	46.3079	31.0492
GPNMB	0.696141	2.81073	2.08104	3.47376	0.963336	2.00607	2.09199	2.26329	0.297377	1.48273	2.27411	2.31672	3.7305	3.18589	2.82207	3.33315	2.45846	3.70573	1.63838	0.452339	1.48957	9.67554	2.17311	5.11535	8.59069	3.59705	5.79597	3.99317	3.72807	0.577699	5.36039	1.37034	4.80477	1.46325	2.14889	3.66263	6.47494	1.65046	3.26218	2.19253	2.57767	0.333052	1.82915	2.32279	3.05329	1.3487	5.83666	2.27289	5.12785
GPX3	204.176	271.357	189.197	151.688	193.192	119.91	244.092	282.343	184.579	181.519	196.905	283.433	211.844	196.685	209.966	223.468	180.26	134.026	128.906	163.983	160.17	154.308	142.881	108.322	182.946	167.719	132.239	146.293	118.743	214.943	176.874	181.545	135.819	103.774	208.261	152.253	137.41	126.554	136.342	140.938	125.227	117.411	201.665	164.269	148.284	171.736	155.766	198.543	189.821
GSN	512.398	452.219	339.789	382.412	359.374	459.893	378.829	414.537	408.19	524.924	406.782	491.88	383.473	369.768	350.046	389.042	389.06	390.046	341.315	370.589	359.566	314.268	392.388	119.174	366.317	404.349	389.477	354.986	340.484	286.274	401.978	267.777	410.403	288.012	435.631	438.547	221.471	304.146	413.294	382.453	430.687	272.924	342.833	397.491	365.995	311.317	359.729	219.838	274.447
GSTO1	17.8633	37.4133	17.0637	15.2671	25.0005	16.7779	17.2135	38.3804	20.5835	11.3172	22.614	18.9351	13.8028	40.3476	31.2578	24.3119	11.0683	14.6933	26.3967	13.9038	11.2549	32.8209	29.0018	20.9085	12.1702	10.1393	9.59671	14.7392	13.2936	13.1376	11.9854	20.2528	16.4518	13.3478	10.814	9.88623	19.4544	25.9523	11.6746	14.027	16.818	7.31292	26.0383	16.9313	37.9136	47.3935	39.0716	53.0303	20.5125
H2AC1	1.41887	0.535451	0.214335	0.236048	0.649788	0.617661	0.477284	0.568187	0.426962	0.163474	0.257838	4.71072	0.322595	0.789894	4.44254	0.384792	0.282095	0.728456	0.486243	0.228812	0.804101	0.690014	0.550478	0.828797	0.807107	0.589213	0.483166	0.317357	0.306907	0.528197	0.20977	0.284145	0.207397	0.203978	1.10977	0.882224	0.556402	0.501203	0.275848	0.395857	0.462957	0.0884503	0.102549	1.95295	1.77351	0.270075	0.451468	0.367959	0.226431
H2AC11	0.1354	0.535451	0.431846	0.236048	0.700387	0.670071	0.515192	0.568187	3.24631	0.163474	0.7213	0.843867	0.322595	0.796294	0.535584	0.427525	0.282095	0.817941	0.486243	0.228812	1.11264	0.76144	0.667735	1.37661	0.926405	0.852231	0.699352	0.317357	0.306907	0.528197	0.292216	0.341757	2.70495	0.203978	1.24179	0.882224	0.654593	0.674511	0.381369	0.543401	0.501938	3.80825	0.102549	2.24837	1.77351	0.312743	0.451468	0.367959	0.226431
H2AC12	0.1354	0.535451	0.431846	0.236048	0.700387	0.670071	0.515192	0.568187	3.24631	0.163474	0.7213	0.843867	0.322595	0.796294	0.535584	0.427525	0.282095	0.817941	0.486243	0.228812	1.11264	0.76144	0.667735	1.37661	0.926405	0.852231	0.699352	0.317357	0.306907	0.528197	0.292216	0.341757	2.70495	0.203978	1.24179	0.882224	0.654593	0.674511	0.381369	0.543401	0.501938	3.80825	0.102549	2.24837	1.77351	0.312743	0.451468	0.367959	0.226431
H2AC14	0.1354	0.535451	0.431846	0.236048	0.700387	0.670071	0.515192	0.568187	3.24631	0.163474	0.7213	0.843867	0.322595	0.796294	0.535584	0.427525	0.282095	0.817941	0.486243	0.228812	1.11264	0.76144	0.667735	1.37661	0.926405	0.852231	0.699352	0.317357	0.306907	0.528197	0.292216	0.341757	2.70495	0.203978	1.24179	0.882224	0.654593	0.674511	0.381369	0.543401	0.501938	3.80825	0.102549	2.24837	1.77351	0.312743	0.451468	0.367959	0.226431
H2AC18	0.1354	0.535451	0.431846	0.236048	0.700387	0.670071	0.515192	0.568187	3.24631	0.163474	0.7213	0.843867	0.322595	0.796294	0.535584	0.384792	0.282095	0.817941	0.486243	0.228812	0.804101	0.690014	0.550478	1.2563	0.807107	0.666432	0.699352	0.317357	0.306907	0.528197	0.20977	0.284145	2.70495	0.203978	1.10977	0.882224	0.556402	0.572871	0.275848	0.68401	0.462957	3.80825	0.102549	2.24837	1.77351	0.312743	0.451468	1.28217	0.226431
H2AC20	0.157967	0.624693	0.50382	0.275389	0.817118	0.781749	0.601058	0.662885	3.78736	0.19072	0.841517	0.984511	0.376361	0.92901	0.624848	0.448924	0.32911	0.954265	0.567283	0.266947	0.938118	0.805016	0.642224	1.46568	0.941625	0.777504	0.81591	0.37025	0.358059	0.61623	0.244731	0.331502	3.15578	0.237974	1.29474	1.02926	0.649135	0.66835	0.321822	0.798011	0.540116	4.44296	0.119641	2.6231	2.06909	0.364867	0.526713	1.49587	0.264169
H2AC21	1.41887	0.333928	0.178521	0.236048	0.357934	0.515371	0.325719	0.451497	0.426962	0.163474	0.257838	4.41009	0.208606	0.789894	4.27162	0.279864	0.282095	0.612357	0.486243	0.228812	0.626826	0.473635	0.537285	0.75562	0.492241	0.775012	0.483166	0.240782	0.306907	0.4705	0.292216	0.341757	0.207397	0.203978	0.744485	0.22126	0.362965	0.569305	0.381369	0.499125	0.41027	0.0884503	0.102549	1.95295	1.7116	0.202556	0.451468	0.367959	0.226431
H2AC4	0.1354	0.535451	0.431846	0.236048	0.700387	0.670071	1.10335	0.568187	0.763426	0.163474	0.257838	1.80462	0.322595	0.796294	0.535584	0.427525	0.282095	1.29872	1.00257	0.228812	1.57383	0.76144	1.1521	1.00659	0.926405	1.27189	1.0385	0.317357	0.306907	3.2613	0.292216	0.755536	0.207397	0.203978	1.24179	1.22952	0.654593	1.14388	0.381369	0.543401	0.501938	2.09249	0.440267	2.89926	1.77351	0.312743	0.451468	0.367959	0.773465
H2AC6	0.1354	0.535451	0.431846	0.236048	0.700387	0.670071	1.09856	0.568187	0.763426	0.163474	0.257838	1.80462	0.322595	0.796294	0.535584	0.427525	0.282095	1.29872	1.00257	0.228812	1.57383	0.76144	1.1521	1.00659	0.926405	1.27189	1.0385	0.317357	0.306907	3.2613	0.292216	0.755536	0.207397	0.203978	1.24179	1.22952	0.654593	1.14388	0.381369	0.543401	0.501938	2.09249	0.440267	2.89926	1.77351	0.312743	0.451468	0.367959	0.773465
H2AC7	0.1354	0.535451	0.431846	0.236048	0.700387	0.670071	0.519978	0.568187	3.24631	0.163474	0.7213	0.843867	0.322595	0.796294	0.535584	0.427525	0.282095	0.817941	0.486243	0.228812	1.11264	0.76144	0.667735	1.37661	0.926405	0.852231	0.699352	0.317357	0.306907	0.528197	0.292216	0.341757	2.70495	0.203978	1.24179	0.882224	0.654593	0.674511	0.381369	0.543401	0.501938	3.80825	0.102549	2.24837	1.77351	0.312743	0.451468	0.367959	0.226431
H2AJ	0.157967	0.624693	0.50382	0.275389	0.817118	0.781749	0.601058	0.662885	3.78736	0.19072	0.841517	0.984511	0.376361	0.92901	0.624848	0.49878	0.32911	0.954265	0.567283	0.266947	1.29807	0.888346	0.779024	1.60605	1.08081	0.99427	0.81591	0.37025	0.358059	0.61623	0.340919	0.398716	3.15578	0.237974	1.44875	1.02926	0.763691	0.78693	0.44493	0.633968	0.585594	4.44296	0.119641	2.6231	2.06909	0.364867	0.526713	0.429285	0.264169
H2AW	0.1354	0.535451	0.431846	0.236048	0.700387	0.670071	1.10335	0.568187	0.763426	0.163474	0.257838	1.80462	0.322595	0.796294	0.535584	0.427525	0.282095	1.29872	1.00257	0.228812	1.57383	0.76144	1.1521	1.00659	0.926405	1.27189	1.0385	0.317357	0.306907	3.2613	0.292216	0.755536	0.207397	0.203978	1.24179	1.22952	0.654593	1.14388	0.381369	0.543401	0.501938	2.09249	0.440267	2.89926	1.77351	0.312743	0.451468	0.367959	0.773465
H2AX	1.10357	0.505321	0.166705	0.183593	0.505391	0.515242	0.400126	0.441923	0.332081	0.127147	0.200541	3.6639	0.250907	0.614362	3.47441	0.33252	0.219407	0.635543	0.396925	0.177965	0.865383	0.592231	0.519349	0.738201	0.848874	0.602787	0.375796	0.268659	0.292096	0.41082	0.227279	0.321717	0.202914	0.217285	0.965835	0.686175	0.509128	0.52462	0.29662	0.388208	0.390396	0.0687947	0.13467	1.51896	1.3794	0.262643	0.387819	0.28619	0.240636
H2AZ1	0.157967	0.624693	0.250057	0.275389	0.758086	0.720604	0.556831	0.662885	0.498122	0.19072	0.300811	0.8967	0.376361	0.921543	0.544682	0.448924	0.32911	0.849865	0.567283	0.266947	0.938118	0.805016	0.642224	0.966929	0.941625	0.687415	0.563694	0.37025	0.648519	0.61623	0.244731	0.331502	0.241964	0.237974	1.29474	1.02926	2.59018	0.584737	0.321822	0.461833	0.540116	0.103192	0.119641	2.27844	2.06909	0.315088	0.526713	0.429285	0.264169
H2AZ2	0.157967	0.624693	0.250057	0.275389	0.758086	0.720604	0.556831	0.662885	0.498122	0.19072	0.300811	0.8967	0.376361	0.921543	0.544682	0.448924	0.32911	0.849865	0.567283	0.266947	0.938118	0.805016	0.642224	0.966929	0.941625	0.687415	0.563694	0.37025	0.648519	0.61623	0.244731	0.331502	0.241964	0.237974	1.29474	1.02926	2.59018	0.584737	0.321822	0.461833	0.540116	0.103192	0.119641	2.27844	2.06909	0.315088	0.526713	0.429285	0.264169
H2BC11	0.198759	0.239775	10.7897	0.185301	0.781646	1.22901	0.528481	0.369567	0.692121	0.291627	0.408841	0.753295	0.413713	3.18429	0.356853	0.769863	0.386603	1.18574	0.815186	0.319794	0.941188	0.714774	2.39702	0.830077	1.00156	0.970466	0.924567	0.466907	0.552036	0.769005	0.407065	0.491668	0.631469	0.640172	0.505786	1.82484	1.99479	0.690186	0.433763	2.12791	0.659748	1.06402	1.27379	0.716751	3.85429	0.217974	0.63402	0.432299	3.14903
H2BC12	0.198759	0.330981	0.667422	0.185301	0.675464	0.856005	2.27683	0.436783	0.245795	0.258816	0.311662	0.733083	0.384066	0.841079	0.428344	1.1489	0.539679	1.15163	1.13625	0.322394	0.907639	0.755289	1.62479	0.688209	1.04494	0.893934	0.921724	0.831698	0.725541	0.625256	0.575811	0.457916	0.532568	0.615653	0.557452	0.642248	0.687074	2.27509	0.383618	0.781008	0.507514	1.11665	0.444125	0.709636	2.17652	0.228724	0.796412	0.30128	0.909027
H2BC13	0.198759	0.330981	0.667422	0.185301	0.675464	0.856005	2.27264	0.436783	0.245795	0.258816	0.311662	0.733083	0.384066	0.829505	0.428344	1.1489	0.539679	1.15163	1.13625	0.322394	0.907639	0.755289	1.62479	0.688209	1.04494	0.893934	0.921724	0.831698	0.725541	0.625256	0.575811	0.457916	0.532568	0.615653	0.557452	0.642248	0.687074	2.27509	0.383618	0.781008	0.507514	1.11665	0.444125	0.709636	2.17652	0.228724	0.796412	0.30128	0.909027
H2BC14	0.198759	0.330981	0.667422	0.185301	0.675464	0.856005	2.27683	0.436783	0.245795	0.258816	0.311662	0.733083	0.384066	0.841079	0.428344	1.1489	0.539679	1.15163	1.13625	0.322394	0.907639	0.755289	1.62479	0.688209	1.04494	0.893934	0.921724	0.831698	0.725541	0.625256	0.575811	0.457916	0.532568	0.615653	0.557452	0.642248	0.687074	2.27509	0.383618	0.781008	0.507514	1.11665	0.444125	0.709636	2.17652	0.228724	0.796412	0.30128	0.909027
H2BC15	0.198759	0.330981	0.667422	0.185301	0.675464	0.856005	2.27683	0.436783	0.245795	0.258816	0.311662	0.733083	0.384066	0.841079	0.428344	1.1489	0.539679	1.15163	1.13625	0.322394	0.907639	0.755289	1.62479	0.688209	1.04494	0.893934	0.921724	0.831698	0.725541	0.625256	0.575811	0.457916	0.532568	0.615653	0.557452	0.642248	0.687074	2.27509	0.383618	0.781008	0.507514	1.11665	0.444125	0.709636	2.17652	0.228724	0.796412	0.30128	0.909027
H2BC17	0.198759	0.239775	10.7897	0.185301	0.781646	1.22901	0.528481	0.369567	0.692121	0.291627	0.408841	0.753295	0.413713	3.18429	0.356853	0.769863	0.386603	1.18574	0.815186	0.319794	0.941188	0.714774	2.39702	0.830077	1.00156	0.970466	0.924567	0.466907	0.552036	0.769005	0.407065	0.491668	0.631469	0.640172	0.505786	1.82484	1.99479	0.690186	0.433763	2.12791	0.659748	1.06402	1.27379	0.716751	3.85429	0.217974	0.63402	0.432299	3.14903
H2BC18	0.198759	0.330981	0.667422	0.185301	0.675464	0.856005	2.27683	0.436783	0.245795	0.258816	0.311662	0.733083	0.384066	0.841079	0.428344	1.1489	0.539679	1.15163	1.13625	0.322394	0.907639	0.755289	1.62479	0.688209	1.04494	0.893934	0.921724	0.831698	0.725541	0.625256	0.575811	0.457916	0.532568	0.615653	0.557452	0.642248	0.687074	2.27509	0.383618	0.781008	0.507514	1.11665	0.444125	0.709636	2.17652	0.228724	0.796412	0.30128	0.909027
H2BC21	0.198759	0.239775	10.7897	0.185301	0.781646	1.22901	0.528481	0.369567	0.692121	0.291627	0.408841	0.753295	0.413713	3.18429	0.356853	0.769863	0.386603	1.18574	0.815186	0.319794	0.941188	0.714774	2.39702	0.830077	1.00156	0.970466	0.924567	0.466907	0.552036	0.769005	0.407065	0.491668	0.631469	0.640172	0.505786	1.82484	1.99479	0.690186	0.433763	2.12791	0.659748	1.06402	1.27379	0.716751	3.85429	0.217974	0.63402	0.432299	3.14903
H2BC3	0.198759	0.239775	10.7897	0.185301	0.781646	1.22901	0.528481	0.369567	0.692121	0.291627	0.408841	0.753295	0.413713	3.18429	0.356853	0.769863	0.386603	1.18574	0.815186	0.319794	0.941188	0.714774	2.39702	0.830077	1.00156	0.970466	0.924567	0.466907	0.552036	0.769005	0.407065	0.491668	0.631469	0.640172	0.505786	1.82484	1.99479	0.690186	0.433763	2.12791	0.659748	1.06402	1.27379	0.716751	3.85429	0.217974	0.63402	0.432299	3.14903
H2BC4	0.198759	0.330981	0.667422	0.185301	0.675464	0.856005	2.27683	0.436783	0.245795	0.258816	0.311662	0.733083	0.384066	0.841079	0.428344	1.1489	0.539679	1.15163	1.13625	0.322394	0.907639	0.755289	1.62479	0.688209	1.04494	0.893934	0.921724	0.831698	0.725541	0.625256	0.575811	0.457916	0.532568	0.615653	0.557452	0.642248	0.687074	2.27509	0.383618	0.781008	0.507514	1.11665	0.444125	0.709636	2.17652	0.228724	0.796412	0.30128	0.909027
H2BC5	0.198759	0.330981	0.667422	0.185301	0.675464	0.856005	2.27683	0.436783	0.245795	0.258816	0.311662	0.733083	0.384066	0.841079	0.428344	1.1489	0.539679	1.15163	1.13625	0.322394	0.907639	0.755289	1.62479	0.688209	1.04494	0.893934	0.921724	0.831698	0.725541	0.625256	0.575811	0.457916	0.532568	0.615653	0.557452	0.642248	0.687074	2.27509	0.383618	0.781008	0.507514	1.11665	0.444125	0.709636	2.17652	0.228724	0.796412	0.30128	0.909027
H2BC9	0.198759	0.330981	0.667422	0.185301	0.675464	0.856005	2.27683	0.436783	0.245795	0.258816	0.311662	0.733083	0.384066	0.841079	0.428344	1.1489	0.539679	1.15163	1.13625	0.322394	0.907639	0.755289	1.62479	0.688209	1.04494	0.893934	0.921724	0.831698	0.725541	0.625256	0.575811	0.457916	0.532568	0.615653	0.557452	0.642248	0.687074	2.27509	0.383618	0.781008	0.507514	1.11665	0.444125	0.709636	2.17652	0.228724	0.796412	0.30128	0.909027
H2BU1	0.198759	0.239775	10.7897	0.185301	0.781646	1.22901	0.524289	0.369567	0.692121	0.291627	0.408841	0.753295	0.413713	3.17271	0.356853	0.769863	0.386603	1.18574	0.815186	0.319794	0.941188	0.714774	2.39702	0.830077	1.00156	0.970466	0.924567	0.466907	0.552036	0.769005	0.407065	0.491668	0.631469	0.640172	0.505786	1.82484	1.99479	0.690186	0.433763	2.12791	0.659748	1.06402	1.27379	0.716751	3.85429	0.217974	0.63402	0.432299	3.14903
HABP2	47.1747	42.1636	37.1332	26.4153	40.7341	59.0325	26.4207	32.5411	33.0899	46.2412	41.6064	33.3953	24.2501	38.2826	36.9832	25.5502	29.8086	28.316	28.1275	34.12	26.5948	26.2507	31.262	51.3556	28.9526	34.2627	32.4955	37.0303	30.0628	18.4846	34.432	37.1334	39.2809	33.0236	29.0939	28.5809	35.9504	33.9644	30.7828	33.7626	36.2292	48.5898	24.347	37.8101	20.4989	28.4129	29.2374	29.7323	26.6277
HBA1	37.3401	39.8175	32.6224	28.731	84.0171	75.4671	272.241	144.764	48.4655	97.7954	25.4806	59.374	37.6454	51.4575	64.6557	64.705	102.373	97.834	155.448	73.4158	82.2885	145.391	102.49	83.4112	204.215	266.745	144.853	135.976	4697.69	115.569	99.8571	79.4996	130.316	88.0549	100.159	107.006	129.845	128.25	66.6925	224.714	98.708	21.1125	32.4057	104.944	41.5576	17.4047	48.6356	124.184	77.9914
HBB	23.7298	86.7189	51.3203	67.1735	71.5891	139.781	123.242	116.425	43.9217	102.611	37.1686	50.5772	103.49	72.6281	51.2301	135.213	122.764	61.5796	108.124	81.1937	63.8438	72.806	72.6176	49.9474	144.958	133.783	113.759	109.675	3498.33	68.6562	769.862	98.1207	107.641	70.1807	61.8101	70.6127	84.1289	99.3093	70.3313	151.117	66.3558	11.0796	77.6049	121.63	74.7709	45.7808	35.6687	101.474	72.3631
HBD	10.7046	9.13576	109.031	52.4002	13.2945	13.7768	100.078	27.1007	10.797	18.8534	8.03691	41.2136	116.235	146.291	23.7176	193.5	18.0202	69.5259	286.193	8.87237	59.7101	45.8614	153.198	15.8178	71.1283	44.7325	40.0534	21.7163	1066.15	32.4254	733.638	9.33718	168.932	11.4723	178.391	132.855	151.31	115.763	75.4935	148.618	88.3758	6.37269	102.906	192.147	10.5797	148.359	18.0189	177.36	16.2007
HBE1	1.66789	1.52909	3.47094	1.42959	1.89148	3.23025	12.6541	9.02604	1.23122	3.66551	0.721481	2.61889	2.08368	4.15779	3.37098	5.72723	6.73494	4.54235	9.35338	3.75947	4.3053	5.85585	4.8095	3.90343	10.5771	11.4995	7.18298	7.54753	370.037	7.43265	5.34639	2.81597	9.38092	2.99079	4.98171	4.21541	5.52515	4.7772	2.3802	11.1214	4.33269	1.08483	0.638662	5.00004	2.72086	0.540269	1.8175	7.60618	2.76317
HBG1	27.4635	40.78	19.9007	6.5837	6.23223	6.65939	33.6715	17.9037	1.23122	3.86019	12.4288	25.0233	21.6351	38.6768	5.1796	49.5315	44.8098	41.838	10.634	14.8284	4.65708	17.117	4.8095	16.3617	16.8228	11.7148	7.18298	15.0835	380.858	17.8065	7.29248	14.3178	32.8913	4.53358	6.00419	4.58068	23.2736	12.7326	2.3802	14.7555	11.535	10.1338	1.77622	17.9847	38.6547	10.8962	74.3997	11.9981	2.76317
HBG2	27.4635	40.78	30.6829	6.5837	6.23223	6.65939	15.6357	17.9037	1.23122	3.86019	12.4288	25.0233	21.6351	38.5014	5.1796	67.3829	30.2439	34.6069	10.634	14.8284	6.84048	17.117	4.8095	12.6359	17.1932	12.8998	7.18298	15.0835	373.3	19.526	7.29248	3.16058	32.8913	3.74885	6.00419	4.21541	23.2736	12.7326	2.3802	14.122	11.535	10.1338	1.77622	18.9426	11.2954	10.8962	51.1816	11.9981	2.76317
HGFAC	18.7244	29.4541	9.09892	18.5953	19.5474	12.9092	27.8122	19.7526	21.9417	17.5854	25.031	20.485	25.2482	17.332	10.7979	22.9811	17.3307	23.413	19.6632	19.1329	20.6167	14.3633	16.6946	15.2007	16.7805	13.6108	16.601	12.8736	12.8638	18.6828	16.1443	21.0774	9.65036	9.77046	14.3863	18.3743	8.5341	12.36	16.1681	13.6497	13.0028	17.1581	22.5515	22.8081	29.517	16.1154	32.0685	24.4681	13.1535
HNRNPK	4.42745	2.6925	4.62927	5.72621	2.44405	2.64394	3.78225	4.4261	2.36932	3.27538	1.12744	3.41947	4.35232	6.06468	2.90097	2.71968	6.05086	3.59872	2.80572	6.86033	4.12077	3.72973	4.42429	4.35194	3.13418	5.24525	3.1524	4.70456	8.38616	5.61863	4.62774	3.84648	2.07641	3.43463	4.03765	5.82478	1.65841	2.69545	7.54037	2.03711	3.2708	0.568611	4.49131	4.47142	4.40312	4.26468	6.24936	2.41812	3.72067
HP	7.0899	30.3001	31.3641	5.5897	2.43173	38.2183	3.1007	17.639	16.676	18.0139	10.9194	5.52557	2.5501	6.68119	13.8169	11.1765	7.67599	14.0609	14.0373	2.14248	12.4295	7.90129	10.8407	18.7649	9.9431	8.51323	18.9961	5.8741	0.446632	9.36167	8.60191	13.4218	9.19258	7.08632	10.1752	6.50594	6.27761	6.75035	10.6523	20.2707	18.5571	21.4555	8.23247	9.83006	55.8589	42.6106	19.7075	7.43955	34.9037
HPR	1.71075	9.89247	12.7243	1.97757	0.556766	9.83817	0.790757	6.75822	5.0325	4.50885	4.06654	1.48021	1.36341	3.63067	4.45154	5.58635	2.38203	4.76935	6.18171	0.456994	5.25615	4.75665	6.25156	6.544	2.14334	4.08632	6.30693	3.42012	0.466051	5.20898	3.60535	5.79651	3.7426	3.41862	3.70963	2.61682	4.98167	3.61667	4.41486	8.47924	7.30988	5.60012	1.547	3.8647	46.1351	36.6585	7.77487	3.13194	20.1418
HPX	6093.23	6369.59	7340.54	6903.9	6121.44	6440.42	7061.66	7042.37	8125.41	5834.33	7409.23	7477.59	7451.67	8599.27	5453.02	7298.53	9205.86	7685.83	7899.09	7960.13	7643.94	8083.5	7814.27	7907.63	6563.56	6734.36	7599.94	8761.56	7015.65	7744.43	7324.3	7983.08	6707.98	7359.09	7436.77	8498.58	8919.95	7887.68	7859.59	7728.73	6525.97	6439.11	8941.53	7857.1	8372.86	9633.88	9400.24	9381.8	7364.34
HRG	961.661	842.201	793.263	856.926	1466.74	863.219	1768.01	740.794	717.773	625.507	1429.8	876.131	2196.29	1484.09	347.572	1368.04	931.621	2377.47	1342.04	1546.5	1543.61	1350.64	728.346	1538.61	1244.48	1586.72	836.222	1569.42	1229.59	2098.94	1139.34	1032.14	891.366	714.316	1188.78	1258.46	1082.07	1809.62	1474.43	841.501	1478.75	577.724	632.34	1275.62	1216.92	826.348	1561.39	785.072	1037.27
HSPA1A	0.790943	0.903558	37.2909	0.0215941	0.33573	1.66105	10.0014	0.289643	0.404217	5.37931	1.20063	11.4738	1.15565	22.2819	3.02555	0.0769036	0.511007	0.724621	1.64256	31.2828	0.176371	19.1416	9.80954	15.2437	0.140576	0.395946	0.161496	14.2223	0.82806	35.6388	0.402173	0.180945	0.321073	1.34142	8.84914	0.892771	4.09854	0.434972	0.487106	0.507797	0.555562	27.4881	45.227	0.287597	0.0502393	21.4198	38.6952	1.14039	0.0233476
HSPA1B	0.790943	0.903558	37.2909	0.0215941	0.33573	1.66105	10.0014	0.289643	0.404217	5.37931	1.20063	11.4738	1.15565	22.2819	3.02555	0.0769036	0.511007	0.724621	1.64256	31.2828	0.176371	19.1416	9.80954	15.2437	0.140576	0.395946	0.161496	14.2223	0.82806	35.6388	0.402173	0.180945	0.321073	1.34142	8.84914	0.892771	4.09854	0.434972	0.487106	0.507797	0.555562	27.4881	45.227	0.287597	0.0502393	21.4198	38.6952	1.14039	0.0233476
HSPA1L	0.181777	0.272633	0.103856	0.128364	0.287734	0.12229	0.259266	0.122405	0.293203	2.44092	0.0766875	0.218627	0.189176	0.205335	1.309	0.126213	0.132064	0.374679	0.346065	0.153759	0.358067	0.301859	0.432844	0.385497	0.264903	0.345077	0.299957	0.169381	0.803221	0.127864	0.214336	0.240598	0.348275	0.243868	0.130751	0.195005	0.420587	0.300299	0.285191	0.366151	0.331471	0.134641	0.0754514	0.428706	0.161022	0.174922	0.186174	0.248598	0.188238
HSPA2	0.103534	0.0759023	0.200192	0.166533	0.15572	0.0842713	0.661429	0.222245	0.437553	0.0752967	0.069747	0.191422	0.113275	0.189221	0.194233	0.151478	0.647888	0.399642	0.522202	0.0967784	0.213503	0.258878	0.362213	1.42041	0.256497	2.18665	0.201524	0.196223	0.4838	0.140513	0.214038	0.181814	0.818777	6.40042	0.160791	0.258019	0.20689	0.130436	0.224281	0.294832	0.323446	0.0805687	0.0657604	0.209548	0.717898	0.123861	0.175914	0.180609	1.02436
HSPA5	9.70301	13.8292	3.8773	3.8864	17.7787	12.389	14.4187	16.4404	29.2218	12.727	26.9768	12.1961	7.9322	9.9967	6.02302	8.70418	5.4667	10.2681	10.2062	7.9829	13.9256	12.3839	8.95038	22.0007	13.4558	8.09426	13.6897	9.02206	10.7651	22.6343	8.60223	8.81363	12.4739	7.0379	10.051	6.42995	7.53384	7.88669	9.80352	11.2745	19.6512	7.3159	8.10604	9.19344	12.8072	11.4591	14.7091	6.77822	11.0903
HSPA8	1.08982	1.01304	0.374764	0.623875	1.40301	0.0894413	0.193039	0.32242	0.437857	1.82924	1.44031	0.374343	0.22876	0.553161	0.75403	0.90379	0.464098	1.0888	0.911434	0.422359	0.972082	0.839652	0.787776	1.93587	0.752795	2.57454	1.10922	0.547308	0.596743	0.937948	0.237743	0.778778	0.741646	6.83086	0.402049	0.275526	2.33447	0.68501	0.327504	0.636018	1.02012	3.69456	1.26408	0.441653	0.666011	1.73677	0.594932	0.245668	1.4038
HSPD1	37.104	74.4103	4.7044	3.46385	27.5425	1.62748	17.2102	11.0571	4.44024	3.31979	61.7088	20.8208	5.54595	10.7456	8.71095	6.62739	2.50456	4.07973	10.8825	2.94427	12.7352	3.27743	5.23665	27.8389	5.52859	7.59178	24.0742	1.00962	1.77172	6.16647	5.63716	9.7608	105.328	3.43973	9.32819	7.1389	3.68619	7.53887	4.39642	12.3247	50.5956	3.5238	5.29485	11.7487	3.39545	4.11895	4.37073	4.66732	4.74165
HSPG2	1.65825	1.69073	1.65662	0.534519	2.37258	1.76581	0.497502	1.9042	1.28	2.1319	1.30751	1.79754	1.62175	3.30885	1.24292	1.53482	1.36198	3.73853	3.84322	2.66073	2.30216	3.72892	1.21112	1.47832	1.73623	0.75398	1.16615	2.36135	2.80539	5.02296	0.961155	3.11768	5.25731	2.36947	1.50209	0.907199	2.08527	1.65042	1.00105	1.64645	2.65166	0.923338	1.62849	3.16241	2.19765	2.821	1.50109	1.90971	1.43483
ICAM2	4.6426	3.20923	3.03278	3.63401	5.07508	4.43414	7.11211	4.81939	5.04518	4.58634	3.78871	5.17303	5.58967	3.69761	3.34262	7.10848	6.05215	3.8868	6.36078	5.05178	5.50613	4.83732	4.45325	8.26092	6.48294	5.28841	5.96584	5.33863	3.97869	5.26655	6.20574	4.71791	3.51109	4.00256	5.69345	5.28613	6.86104	8.16862	6.29406	5.07968	4.35053	1.31043	5.22165	6.08304	5.40127	6.54508	6.51602	5.23526	2.97745
ICOSLG	6.31151	4.47109	1.94875	2.01411	4.35578	4.02485	5.94568	5.71645	4.79782	3.32147	4.14582	5.13772	4.16897	3.70281	2.45348	4.25628	4.51433	5.50595	3.51414	3.39165	3.44905	5.59111	4.91667	6.7844	4.64478	5.37792	4.41476	3.35311	4.44239	2.59718	3.74609	4.26999	3.45862	4.72549	4.13115	4.11366	4.30825	4.59848	4.52491	3.86055	3.95473	1.79056	5.00598	3.4421	3.16842	3.38541	4.01168	4.12243	4.12618
IGFALS	340.891	322.287	282.047	293.701	296.725	294.004	321.346	209.678	308.333	321.547	367.359	300.688	366.675	366.501	307.317	331.864	321.881	239.257	352.717	362.757	331.471	310.183	362.286	346.683	433.46	370.628	303.734	312.009	277.621	199.26	316.676	327.253	288.308	302.869	381.982	381.042	415.271	290.701	304.21	290.744	388.328	252.31	216.629	289.169	363.931	363.066	359.929	295.993	304.168
IGFBP3	86.9614	63.5501	45.2601	56.1144	79.5322	74.1366	79.4891	46.0528	97.6729	94.7576	102.308	78.9202	89.5603	88.9213	72.0028	84.1748	70.3987	59.4558	74.5717	89.7557	79.9003	68.5792	84.9257	98.9881	99.104	109.68	70.7962	89.1671	70.0962	67.651	79.5371	87.9203	52.4727	82.5975	96.1644	93.6953	79.7	80.1128	84.6829	72.1703	102.476	74.5527	48.7276	79.6748	87.8423	82.8874	77.1745	73.2286	47.7068
IGHA1	21.2991	24.4476	81.8825	26.0477	9.83202	26.0109	23.6133	27.5451	23.9429	19.1476	54.3018	10.6891	21.2143	27.2766	27.406	18.268	20.7426	39.7092	23.2753	15.7862	24.117	27.148	24.4955	51.922	12.9576	18.7905	55.8478	41.6537	17.2	24.2067	24.7367	31.0011	27.7443	10.8422	26.9303	20.2949	29.3751	24.4515	21.0013	16.4502	31.5319	28.5677	23.9815	34.0558	28.1561	28.8162	22.7535	43.9219	130.655
IGHA2	15.4431	14.6077	73.1097	14.7016	6.13034	18.5887	17.2922	23.4791	19.205	9.86581	44.4217	8.19603	13.4725	14.5316	22.2169	11.3923	11.3946	21.847	19.7815	12.8339	16.8204	20.9574	17.2838	35.4997	9.37824	16.5643	42.96	21.9403	11.6607	19.908	15.4443	21.7248	13.2517	7.86537	18.2524	16.7892	23.8695	22.8297	17.19	14.5683	22.0852	19.833	12.4192	14.8366	13.5863	16.0691	12.0344	22.6411	78.0843
IGHG1	148.197	177.691	312.323	107.487	116.38	125.944	120.195	775.832	135.781	178.965	124.175	72.1714	81.045	91.4308	141.607	301.696	146.723	133.385	101.646	140.653	121.657	71.467	114.624	182.53	133.488	150.665	164.857	144.955	153.266	220.321	175.303	162.957	110.158	100.189	237.938	194.243	67.6536	88.0856	156.331	115.829	189.241	132.684	186.305	147.031	163.723	163.862	158.987	103.712	659.185
IGHG2	40.9226	109.004	159.94	44.1673	33.5903	73.7489	38.1476	457.268	41.6552	45.2663	39.7251	38.438	43.4655	37.8202	41.9898	101.789	36.9606	50.4539	66.3512	31.0597	63.0513	30.613	58.4162	47.7907	44.3384	65.3804	61.6845	54.2422	47.6813	84.8125	47.7422	76.7946	68.0542	23.6113	116.803	83.0198	17.7044	28.3509	62.0956	53.7078	38.4856	64.3187	39.4024	108.717	86.169	40.9332	55.3985	20.605	368.574
IGHG3	8.33255	15.4661	29.4834	9.16273	8.3793	20.1609	7.20979	71.6291	15.0421	11.1723	7.12613	3.48663	3.67937	4.83848	8.08382	19.2378	8.23751	8.47583	5.17735	8.66238	10.461	5.70542	7.57635	9.27472	6.82706	7.39746	15.1393	8.83759	8.23826	6.7176	15.0376	15.5554	18.2098	3.96845	24.1077	13.0359	4.03311	3.82675	10.0731	6.94593	9.3813	19.4367	9.78131	11.3188	10.3546	6.12321	6.84737	7.11936	65.5607
IGHG4	6.03656	10.7121	14.13	2.722	4.16161	5.34098	3.43938	74.179	4.82882	3.43972	3.88904	2.1699	1.93814	1.48278	5.92382	16.9572	4.84363	5.83777	2.12139	5.16152	4.01109	4.02596	3.31452	6.79609	3.09785	4.01354	9.69899	2.80993	3.58675	9.02259	5.68788	10.6181	3.24614	1.11078	7.91584	4.56117	0.998822	0.72672	4.00524	5.3529	6.69039	1.08603	4.16078	7.14388	3.81476	3.73664	6.67756	5.57536	50.5871
IGHM	20.9102	37.5775	48.4115	50.1622	95.4377	31.3048	87.2118	269.999	32.0177	27.4309	60.1479	17.621	28.0092	30.2875	22.547	51.8095	16.2237	16.6785	22.8917	47.0691	120.285	71.9291	65.9441	70.2317	32.8934	20.8623	115.776	47.9959	30.1355	33.8348	42.9397	121.441	89.2093	22.6853	22.6033	61.1093	43.2905	68.9698	49.6641	31.9628	47.5126	68.2327	38.3902	32.143	28.3065	35.6223	35.1425	24.2348	188.958
IGKC	277.996	394.474	741.326	184.201	173.577	368.06	324.358	1359.82	313.467	359.783	468.893	168.4	259.507	226.813	405.404	304.872	208.795	426.282	302.808	233.623	362.395	348.499	384.353	409.281	215.407	321.226	491.315	445.294	193.158	385.194	385.55	504.17	197.987	168.147	470.017	358.187	271.083	286.042	381.108	269.968	283.611	266.401	446.109	503.341	388.346	318.581	368.336	275.823	1871.43
IGKV3-20	4.98978	12.6803	8.48864	1.54448	3.49606	4.15895	4.08501	19.9128	9.87317	9.55127	10.3991	1.67679	1.15969	0.579932	1.71005	2.05287	0.853476	1.26279	1.82526	0.961795	3.39306	0.848984	1.26268	11.3988	2.08429	2.57989	12.3686	1.61594	1.12094	1.88717	1.84947	2.02983	7.08493	0.285555	3.97737	1.40508	0.899625	1.25664	1.25622	4.21813	9.40788	1.20545	1.77537	2.5904	1.55236	1.5517	1.39963	1.43491	13.6205
IGKV3D-20	0.86136	2.43519	9.90342	1.8019	0.336987	0.663547	1.13571	17.8266	1.98975	1.45912	2.08028	0.260704	1.35298	0.676587	1.35538	2.39501	0.995723	1.47325	1.22652	1.12209	1.15755	0.990481	1.47313	3.64472	0.868461	1.768	2.72488	1.88526	1.30777	2.2017	1.81218	1.85804	1.7876	0.333148	2.95666	1.3184	1.04956	0.933373	1.46559	1.6355	2.15027	0.366218	2.07127	2.86685	1.81108	1.81032	1.6329	1.67406	13.7686
IGLC1	9.32797	9.21334	26.5134	4.02364	4.24951	8.29215	7.23712	62.8306	8.11312	6.55648	7.12759	5.28681	6.95818	6.27427	9.12557	18.2574	6.45369	9.79697	10.2467	8.7503	8.72259	9.51382	7.76438	12.1509	11.6422	10.9692	16.646	11.8461	17.3212	20.201	9.35076	12.5203	10.9638	4.915	10.1044	11.5786	11.4337	5.19096	9.32354	8.90659	13.78	11.8975	9.13398	20.206	9.78411	8.17566	18.6054	9.32187	65.7947
IGLC2	12.4655	15.8177	52.4655	7.12224	8.46002	11.7739	12.4791	77.2254	13.8834	10.3892	12.8477	6.63589	13.8741	17.8836	14.7704	33.1832	15.7826	17.2304	16.8686	23.2579	15.211	19.1465	14.4164	17.4872	17.1101	17.5014	35.3316	26.7134	26.8016	51.0617	17.4625	23.1865	22.9029	10.8839	20.4002	23.2158	20.2264	13.3326	17.2291	18.3011	23.2621	11.6441	22.0103	30.2773	24.3498	15.6315	20.1583	21.291	131.698
IGLC3	12.4655	15.8177	52.4655	7.12224	8.46002	11.7739	12.4791	77.2254	13.8834	10.3892	12.8477	6.63589	13.8741	17.8836	14.7704	33.1832	15.7826	17.2304	16.8686	23.2579	15.211	19.1465	14.4164	17.4872	17.1101	17.5014	35.3316	26.7134	26.8016	51.0617	17.4625	23.1865	22.9029	10.8839	20.4002	23.2158	20.2264	13.3326	17.2291	18.3011	23.2621	11.6441	22.0103	30.2773	24.3498	15.6315	20.1583	21.291	131.698
IGLC6	14.3937	18.4055	61.1473	8.30928	9.82443	13.544	14.4869	89.3465	16.102	12.0784	14.9362	7.7067	16.1364	20.7342	17.1832	38.5641	18.3747	20.0294	19.6467	27.0853	17.7063	22.2833	16.7726	20.3581	19.8997	20.4183	41.1297	31.1018	31.182	59.4259	20.3156	26.9682	26.6494	12.659	23.7269	27.0177	23.531	15.5216	20.0406	21.3251	27.0929	13.5689	25.6345	35.1698	28.3684	18.2006	23.492	24.8123	153.269
IGLC7	12.3374	15.7671	52.4119	7.12224	8.42094	11.6092	12.4173	76.4368	13.8017	10.3529	12.8024	6.60574	13.8312	17.7722	14.7284	33.0549	15.7497	17.1681	16.84	23.216	15.1768	19.1	14.3765	17.4498	17.0569	17.5014	35.254	26.649	26.7189	50.9365	17.4134	23.1156	22.8423	10.8506	20.3373	23.158	20.1694	13.3043	17.1776	18.2786	23.2225	11.6304	21.9725	30.1456	24.3158	15.6005	20.136	21.2677	131.273
IGLL5	5.44131	5.37445	15.4661	2.34713	2.47888	8.13597	4.22165	37.7687	4.73265	3.82461	4.15776	3.08397	4.05894	4.22599	5.32325	10.6501	3.76465	5.7149	5.97722	5.10434	5.08818	5.54973	4.52922	7.088	6.79131	6.39871	9.71015	6.91025	10.104	11.8393	5.45461	7.42535	16.5501	2.86709	5.89425	6.75419	6.66967	3.02806	5.43873	5.19551	8.03836	14.183	5.32815	11.9504	5.7074	4.76913	10.8532	5.43775	39.503
IL1RAP	1.96448	2.84807	1.60012	2.24083	2.89372	1.07153	2.90831	2.72615	3.54311	1.99405	2.92047	2.99652	3.07625	2.88402	2.88613	3.50597	2.52196	3.18816	3.74419	2.34191	3.46001	4.16911	5.42283	2.0903	3.06568	4.75597	2.02228	1.99946	2.91881	3.68686	3.02117	2.69906	2.5767	3.23459	3.45379	3.21453	3.43532	2.10855	2.50268	2.8038	5.37759	2.54044	3.50516	3.8087	2.88989	1.85831	2.67466	3.17658	6.16865
INPP5K	24.2313	13.7446	12.2505	17.2198	25.1636	23.3084	20.206	26.4644	13.5877	13.4905	20.1164	23.4675	23.4087	23.9979	14.4048	41.3886	22.2408	32.0525	19.944	12.686	27.2784	26.7507	27.723	27.7384	26.1638	32.1932	11.4268	12.6343	33.3727	22.779	10.8303	13.7629	8.65294	34.1362	28.2939	24.2863	37.0283	32.8642	29.6214	41.0501	8.20005	4.93762	16.2998	28.7958	26.8851	33.5737	28.7257	26.3285	27.0513
IQGAP1	3.32771	4.27387	5.04716	4.50348	4.46839	3.3597	1.18652	0.510802	0.559972	0.908402	1.11022	1.13253	0.734579	0.510363	6.21959	0.915517	0.369699	0.666026	0.979967	0.737902	0.775707	0.744165	0.834591	0.278572	0.471308	8.48329	0.859577	0.518644	3.8605	1.69465	0.508175	0.895915	0.477284	1.09279	0.551824	5.22009	6.04303	10.3376	0.383879	1.96124	0.499767	0.433846	1.81902	35.4048	0.840542	0.436251	0.977956	0.563286	0.720151
ITIH1	774.998	1046.38	1115.75	1174.94	1057.82	1148.82	1038.43	931.847	968.323	1022.63	936.484	860.643	880.283	649.178	1213.85	865.904	720.328	853.04	749.081	887.306	791.127	1111.34	976.473	426.641	959.115	958.95	1042.39	792.029	722.996	873.997	624.005	660.637	798.13	846.686	1010.91	905.173	840.316	810.632	512.199	959.028	1098.7	841.682	720.109	914.345	883.476	765.137	810.021	854.273	1146.56
ITIH2	873.68	1129.75	1018.1	1281.78	1180.45	1051.89	1050.22	967.044	1154.16	961.588	1118.42	864.665	1045.97	617.747	1087.27	1072.25	800.278	1039.43	867.358	851.319	798.094	1093.1	1155.09	417.541	915.615	1074.41	917.045	812.095	763.108	947.143	792.07	863.103	848.179	963.514	943.878	1022.58	962.539	924.784	717.402	887.58	1152.71	1125.35	960.888	1033.35	1054.55	770.592	937.047	994.256	1146.12
ITIH3	53.2464	162.523	126.773	131.965	103.155	125.73	137.128	160.846	165.054	165.181	211.721	117.635	119.669	99.9802	217.412	199.25	121.285	198.805	149.578	136.905	109.081	258.651	195.491	68.7458	164.566	116.6	135.96	101.437	83.0334	254.343	92.4836	162.563	135.011	103.329	99.979	147.88	76.4903	162.241	77.8224	148.346	205.995	79.2479	120.889	139.897	161.313	57.6782	106.984	103.12	201.793
ITIH4	1432.99	1409	1497.86	1416.28	1434.62	1197.52	1436.91	1273.34	1268.93	1222.84	1122.12	1342.23	1405.94	1287.03	1516.98	1321.63	1043.34	1251.82	1293.93	1483.95	1255.54	1700.32	1402.25	922.853	1302.63	1157.83	1265.49	1461.42	1214.83	1393.49	1221.14	1173.69	1097.77	1190.78	1364.67	1180.64	1326.44	1281.17	1306.17	1320.77	1481.65	1183.54	1285.59	1424.91	1502.76	1094.66	1453.25	1189.8	1276.09
ITIH5	11.7319	8.91879	18.9311	18.5344	25.4708	16.8846	15.0602	8.75582	19.0488	12.7885	15.1538	25.7052	17.2302	21.0577	13.605	30.1501	21.8348	15.655	18.1922	14.7978	12.5558	17.4818	22.4674	2.41735	11.6254	7.16765	12.4921	8.18	13.9899	2.62195	11.9561	9.22293	9.38049	24.3358	18.3268	20.1563	13.047	9.7333	8.32974	15.3679	9.83345	9.36571	15.1521	15.3196	22.7576	12.3287	19.2912	8.79732	26.1629
KLKB1	86.1122	91.4278	32.04	44.8465	70.5457	115.656	79.0484	57.7652	84.0918	101.302	80.6508	64.2878	56.9598	60.2885	78.046	53.2651	41.6338	44.5867	77.2405	60.7352	64.7106	66.8882	63.7866	102.782	82.5814	71.2291	80.664	52.7624	22.7043	39.0101	49.2824	60.8398	85.4579	64.6435	74.2174	53.8351	71.8583	65.7441	55.9058	70.5337	66.9983	99.9478	56.7622	72.2478	44.136	57.935	51.9106	59.2723	30.1602
KNG1	1223.9	1184.1	988.237	1033.21	909.717	1031.05	957.231	849.062	973.839	1040.61	962.884	965.149	972.643	1212	721.361	1154.02	1003.58	931.168	1073.22	1046.58	930.037	1076.78	1076.72	1215.88	1221.06	1187.29	1087	1133.02	911.571	1013.55	985.619	1055.02	1278.08	1258.03	1103.96	1062.75	1105.08	795.324	1301.71	1013.04	1042.06	1106.68	956.835	1154.93	1028.55	1097.93	981.178	991.261	852.95
LAMP2	4.6379	3.80645	1.75437	3.0746	4.56344	2.38624	5.45446	6.54594	4.28423	3.67588	5.25053	6.59808	3.55448	5.43571	3.63098	4.59084	3.97229	5.63823	4.25551	5.82182	5.92564	7.06269	6.73424	6.99314	6.89817	7.23329	5.07839	4.72173	4.63323	5.14941	5.5604	4.20639	5.09486	4.619	6.05123	5.42739	16.9983	5.13321	5.47539	5.31219	4.94855	1.8997	3.76939	4.16296	4.38837	5.69629	4.69351	6.49974	3.93929
LBP	9.92178	12.8787	19.5998	8.62338	15.4587	15.0331	15.9321	11.7605	16.2839	6.9922	13.8806	11.6684	5.63465	17.8003	16.7262	14.8591	20.717	20.6583	19.1142	17.6136	13.4315	17.9629	26.9236	3.17368	10.3181	7.96105	15.0525	15.8991	11.7779	8.1499	14.9631	13.2818	14.1255	16.97	12.921	18.2543	15.347	12.9348	11.6922	19.335	8.99961	4.05646	4.60956	12.7717	16.0968	9.58652	12.3216	1.84649	10.0318
LCAT	25.1074	22.2086	31.2889	32.9011	24.9732	27.7823	32.1927	38.9639	31.4291	27.4233	33.0775	42.5462	32.2713	69.5054	32.2636	60.7641	47.2106	55.8806	32.0553	58.5538	43.7693	32.24	35.3838	14.3889	59.3405	32.7844	47.7428	60.5968	27.6778	29.2733	81.1869	38.9578	34.9836	30.6749	59.5209	59.3112	28.0583	43.8576	72.4747	52.1342	27.1931	30.1389	38.6267	72.7805	30.1727	61.0156	51.5739	48.1063	31.7901
LCN2	4.74763	9.71398	6.30493	4.10669	12.877	15.1535	17.5537	12.2205	5.75476	3.77518	1.58622	6.56445	7.28408	10.9019	4.48745	11.3143	12.3294	13.5601	13.6964	5.15676	7.52382	7.66907	19.8064	25.2879	8.38892	52.2694	3.66031	7.82787	12.8128	6.93887	6.07834	6.69851	6.38052	13.6023	7.25747	12.2569	16.9281	14.6852	20.1937	19.3517	4.42216	1.17432	3.81953	9.52041	12.3215	2.58789	17.1032	2.71233	4.7875
LCP1	11.0849	15.3632	9.05004	7.43992	13.9653	14.0714	9.57287	15.8331	9.03984	13.351	8.75337	11.2473	9.05373	11.1768	10.8239	9.69415	8.63891	13.6384	11.6447	6.94442	7.41785	10.1361	16.1618	3.88924	9.29781	10.2994	11.3996	12.5952	9.12826	9.98042	16.4676	6.43921	10.1578	9.85926	10.4161	11.0993	8.44702	9.18609	9.68771	16.8612	12.5419	3.79324	7.30522	9.8943	10.9648	6.59994	10.0194	2.92455	9.38492
LDHA	4.40695	7.50218	2.37856	3.20853	4.04974	27.0608	10.2047	3.82899	14.2112	6.63743	6.82058	7.91474	2.52136	5.0983	7.78176	10.8293	8.31108	16.3403	8.69221	3.94985	12.1296	14.252	8.63955	7.44791	9.489	11.7812	8.08946	3.14438	1.14937	7.85231	7.4951	5.99569	30.7923	6.43712	12.4396	5.05365	12.8442	15.509	5.44869	8.82763	9.85984	24.8344	7.31542	6.67515	1.38416	3.80785	1.66828	8.4256	1.45886
LDHB	3.94209	6.49479	2.45137	3.68747	3.93903	4.47793	6.37791	8.18895	4.15283	5.53732	5.51065	6.1534	5.80098	5.67483	5.13623	5.44234	3.47801	6.28919	5.43988	1.86544	10.202	6.39296	5.82845	5.22309	7.66608	7.37496	2.47048	2.97441	3.83963	7.44441	3.82572	4.28594	11.6048	8.41085	3.30841	4.06642	3.93362	4.80866	4.27313	5.9375	4.90743	82.8672	2.85096	7.14921	7.38351	3.50866	6.46448	6.45302	4.11095
LGALS3BP	57.4124	78.2662	56.3555	57.4841	74.122	93.3134	63.2033	67.2209	84.039	67.3743	44.9365	91.8841	87.3606	65.164	137.755	77.7777	70.9086	73.7712	109.522	92.4609	67.3662	178.552	120.791	119.194	93.1054	63.5329	126.051	74.3257	68.6211	85.1763	88.0635	38.3807	135.528	84.1609	56.8146	71.686	168.231	66.7525	76.1633	124.61	71.4945	45.2839	37.8829	66.1755	63.0941	69.8167	125.139	83.2762	54.4937
LMAN1	4.16086	6.48755	11.2865	6.09818	2.03632	0.444542	3.25166	1.57086	4.91766	8.9632	6.30263	7.79821	4.91776	5.40782	7.12011	6.18597	6.90157	5.98124	5.07979	3.93224	3.61739	4.42379	1.59519	7.26367	5.58979	7.50975	3.70859	6.19349	4.93767	0.473802	1.38649	7.02944	3.89761	6.54755	4.49411	0.966362	4.30634	3.21373	3.25598	3.85347	6.59221	9.79423	5.86166	6.28836	7.10306	6.10403	3.10544	5.19974	4.55231
LOC102724334	0.198759	0.330981	0.667422	0.185301	0.675464	0.856005	2.27264	0.436783	0.245795	0.258816	0.311662	0.733083	0.384066	0.841079	0.428344	1.1489	0.539679	1.15163	1.13625	0.322394	0.907639	0.755289	1.62479	0.688209	1.04494	0.893934	0.921724	0.831698	0.725541	0.625256	0.575811	0.457916	0.532568	0.615653	0.557452	0.642248	0.687074	2.27509	0.383618	0.781008	0.507514	1.11665	0.444125	0.709636	2.17652	0.228724	0.796412	0.30128	0.909027
LPA	12.7498	21.2694	37.5486	38.0088	15.1643	5.91946	26.6561	38.6075	10.9276	24.6979	29.6577	19.3453	27.5653	50.5604	20.2337	23.0702	36.6586	13.2377	15.6151	10.1737	4.43092	40.6906	11.5009	36.801	26.2863	20.7541	2.95323	29.8723	7.3476	39.9999	34.2352	32.8215	28.0121	36.0845	21.9106	43.1863	33.9363	40.5292	7.58026	13.1662	36.9292	16.825	46.7296	28.7842	42.2458	18.1707	28.1291	29.7309	35.5016
LRG1	426.598	362.079	357.598	380.099	454.513	424.931	477.427	342.379	402.946	416.247	352.995	408.361	371.022	333.649	278.527	352.554	316.256	366.646	598.76	270.857	427.32	532.813	538.071	404.439	413.652	411.283	410.539	396.281	269.103	490.388	411.689	528.216	535.316	274.442	356.824	443.09	286.47	404.671	353.593	376.638	584.54	302.183	354.528	372.835	427.703	284.282	380.681	449.506	384.576
LRP1	0.05216	0.752738	1.25404	2.71865	1.80665	0.6036	1.1818	2.94053	0.30062	0.209421	0.900623	1.18942	0.355263	0.445092	0.46562	2.21664	2.36727	1.47892	0.758694	1.18506	1.93399	0.493196	0.201019	1.26489	0.196568	0.349808	0.86307	0.717976	1.29607	2.93683	0.509986	2.35059	0.158396	1.28009	2.90796	1.30047	0.94044	1.31074	0.178767	0.163139	1.41806	0.0281858	0.100256	1.24019	1.08622	2.41822	1.78262	0.158644	1.11661
LTBP1	0.302344	0.526822	0.114562	0.159079	0.259751	0.87748	0.493109	0.340817	0.360353	0.33467	0.500581	0.166472	1.53782	1.41349	0.36673	0.638548	0.530025	0.618175	0.293131	0.485234	0.359033	0.585141	0.537516	1.04153	0.305407	0.268485	0.443182	0.326578	0.291772	0.454859	0.307054	0.492333	0.681758	0.415721	0.460279	0.304762	0.562054	0.361345	0.392934	0.329758	0.336413	0.634171	0.3677	0.533678	0.977003	0.598002	0.305271	0.300056	0.202492
LTF	11.4957	23.8956	27.0054	22.8044	33.3058	34.7521	38.6844	22.0915	20.3612	13.1292	7.33383	30.1976	14.6639	22.4273	25.9483	15.5736	22.1868	25.3789	26.7197	19.621	13.5535	19.1878	42.1187	38.6427	15.7157	26.0064	13.9174	18.357	26.0537	22.6091	16.2519	24.1175	24.8405	29.0947	12.3235	22.0423	27.1525	27.1746	42.666	32.7655	23.9387	9.45083	8.89337	26.4427	19.7507	8.48894	13.3495	8.73787	15.2034
LUM	378.472	320.01	248.963	251.481	273.688	335.415	328.855	331.228	273.68	270.477	276.144	372.272	305.233	222.344	175.56	332.55	268.058	247.137	269.346	312.807	275.754	227.935	317.688	320.281	238.638	286.88	289.798	295.15	203.323	295.715	320.618	277.331	213.375	264.183	248.048	254.462	227.092	227.631	373.961	235.303	283.474	148.775	264.527	244.004	264.652	239.383	390.688	316.835	217.374
LYVE1	9.66555	12.3267	3.75642	6.22604	11.1932	8.10197	10.1915	5.93993	11.3223	11.8373	7.17456	11.8747	4.50706	6.44687	3.82087	8.71963	11.551	7.39864	9.01263	9.79917	10.306	6.6615	6.78289	10.0697	7.64949	8.01881	7.73173	12.9124	17.5617	6.94882	7.90317	8.99962	9.75802	6.35579	6.37439	8.47991	8.28684	10.8922	9.05397	9.71935	6.75829	1.99065	5.87604	7.91978	9.14214	5.83552	9.16081	13.46	6.82878
MACF1	0.0737799	0.0831771	0.0605948	0.631797	0.0635662	0.202969	0.0364753	1.0658	0.0353849	0.0394121	0.24862	0.894387	0.5176	0.0600717	0.142473	0.0277586	0.0620217	0.411593	0.649093	0.0938217	0.611569	0.803071	0.544555	0.64795	0.680511	0.228648	1.43432	0.0351186	0.149769	0.0738037	0.0699743	0.559785	0.023579	0.892072	1.16981	0.49246	1.10465	0.307709	0.443838	0.24308	1.30414	0.0289895	0.609067	0.0212631	0.00586696	0.00329475	0.0478717	1.13111	0.244977
MAN1A1	2.98772	3.85817	4.43176	5.54469	6.51383	3.93578	9.60058	8.81588	5.25978	3.40666	12.0387	10.9736	3.57408	4.74771	2.82431	4.19598	5.18596	3.88428	5.20705	3.68646	3.97228	6.77572	9.52756	4.35396	4.68686	9.8515	13.1241	4.29732	3.77913	3.38562	2.58535	2.64123	2.38428	3.67656	8.66234	3.92773	5.81804	9.31316	6.00481	15.7575	3.76233	9.26964	5.31009	3.57529	5.14589	3.74584	5.68157	8.14704	5.25641
MASP1	16.8005	13.713	14.3782	17.0442	13.2144	11.8954	19.2711	10.6922	21.6597	10.6627	16.9436	14.2355	16.2186	18.1883	15.828	21.4052	19.2632	10.3155	11.9801	19.0549	14.0618	12.2069	18.2225	17.717	17.0522	17.3298	11.4453	17.9559	10.6204	14.2671	24.354	14.135	12.2392	17.367	12.9764	13.8901	19.5945	15.38	17.2917	14.5329	12.599	13.1375	12.5745	12.6829	13.7481	17.3319	12.9983	19.7878	17.067
MASP2	20.4386	12.2401	16.2972	17.847	16.0931	12.409	20.6704	12.1759	26.8737	13.9114	21.4823	20.2659	19.7989	21.5343	15.1544	16.5894	16.3336	11.1908	13.4871	22.4029	15.3309	14.1585	20.0107	19.3506	21.376	18.6254	16.3349	24.5018	14.6209	13.6921	24.3583	11.7748	15.2625	27.6699	15.5669	16.8476	21.555	17.3874	21.4097	19.8864	14.2887	13.6543	18.7906	17.7488	11.5856	23.4758	13.687	21.7826	20.9616
MBL2	18.8357	124.751	23.0348	76.5782	53.5164	67.5504	79.2283	40.5264	37.1263	23.4728	33.071	44.3577	16.6274	21.0343	30.9963	49.7331	73.1296	17.2897	43.7123	14.3612	102.184	27.1758	6.83949	13.6254	33.405	71.8316	32.0014	98.9782	16.8408	15.4517	12.3938	18.5616	32.1072	76.4995	19.6831	16.2692	65.093	22.5562	27.1714	25.3643	27.6551	45.8858	41.5292	6.55237	91.4508	61.1489	53.9515	26.5161	43.6394
MCAM	2.44554	3.34571	1.24424	2.41077	2.51508	20.722	4.02167	4.674	5.41315	24.3661	4.20643	4.32431	3.0481	2.88494	2.28545	2.94209	2.74064	3.48181	2.90802	1.8949	2.91226	2.41494	2.91521	2.52646	4.58161	3.65541	2.90588	2.4157	3.36638	3.28037	2.77194	3.07252	3.95539	1.40642	2.26582	4.06999	2.93193	2.98248	3.32352	2.86287	4.00673	1.55655	2.0105	2.64753	33.4491	2.27413	2.70587	3.51021	18.9202
METTL18	2.19662	2.24323	2.10379	1.16003	2.62206	2.76152	1.86411	1.53978	2.37844	1.93001	1.65495	1.55383	2.27262	5.14431	2.65826	1.03652	2.0422	2.16572	1.95596	1.58386	1.36466	2.21589	2.40164	1.34644	3.33434	0.731775	1.74893	1.67289	1.40282	1.2966	1.87926	2.339	0.862983	2.57347	1.67864	2.0118	2.64937	1.1281	2.12212	1.09675	0.621894	0.547702	2.37446	3.63975	2.38434	2.14298	2.19014	2.10238	2.32809
MINPP1	6.79507	9.78692	1.06462	2.36595	5.95638	14.0626	6.42852	5.28175	8.46428	6.99714	8.56836	5.84758	4.61696	15.1047	17.4241	2.3841	4.14014	3.9132	5.52464	4.16117	5.48129	1.09332	20.6928	4.35579	6.76761	3.15498	5.18068	4.85545	2.49571	3.80876	6.22603	9.04873	43.799	5.38327	5.26795	4.53141	4.60844	5.32711	6.71755	5.798	5.97196	8.0606	5.61936	1.53708	4.49259	4.64299	0.712367	5.08082	0.55671
MMP2	2.27934	3.13592	2.62533	6.77367	3.09189	2.53452	3.6114	1.68385	1.68245	3.94529	3.41649	2.40532	4.68815	1.126	1.07703	1.52785	2.67702	1.58578	1.2116	6.78815	1.28729	1.75366	1.72527	1.42409	1.91648	1.39784	1.38705	8.2601	8.17601	10.4198	1.26097	1.41627	6.43598	0.911929	1.686	1.71062	0.667197	1.12538	1.43004	1.50247	1.53332	4.85116	1.1829	1.84788	1.12992	0.500975	1.57165	1.33286	1.39883
MMP9	4.638	10.6692	7.75019	6.90858	8.56957	9.1602	17.2998	8.28411	7.73866	2.62256	2.90865	8.54337	5.7943	8.16216	4.63683	9.22753	10.8608	5.9745	9.41718	6.7917	5.8905	4.23303	13.5033	18.0725	6.05849	15.6338	3.93136	7.09533	5.34781	4.06301	5.00304	8.20231	4.78486	6.1076	4.14451	8.94435	11.3451	8.4804	15.4719	7.83168	6.12439	1.87243	8.48949	12.5545	6.85407	31.8688	45.4506	4.09246	6.83768
MPO	3.85099	14.2301	7.09907	6.22328	21.4194	8.98732	9.11407	5.52302	5.33848	4.03533	8.90267	15.2249	10.4441	12.0101	8.36338	19.7798	19.7045	13.8244	14.8836	6.20706	6.61997	31.9347	17.3132	15.9684	6.09937	11.4401	11.6229	9.29255	8.34711	20.1035	8.79597	8.10495	7.97924	13.4882	7.05385	7.55483	12.947	12.6813	12.1422	9.99334	7.80353	5.2915	2.06219	7.93656	11.5598	13.4861	9.40172	5.45024	11.6198
MSN	1.17937	3.41503	6.30887	1.74052	2.52181	1.81142	2.37014	3.6231	1.36267	2.92326	2.38943	3.12935	3.55895	0.597553	1.67811	0.824197	0.247714	2.09867	1.55071	2.62736	1.96961	1.8154	1.64149	3.24775	2.17446	3.08288	1.16069	1.14943	1.69573	0.556566	1.23846	2.03735	1.32314	2.08424	1.78618	3.90023	1.39996	1.80444	1.37424	2.53402	1.46426	1.67665	1.25835	2.6936	1.06401	0.863092	0.83778	1.05445	1.32174
MST1	15.2049	14.3221	10.7741	12.4299	14.6795	15.9959	16.6906	15.9887	16.3812	12.0675	14.3724	15.0607	12.7521	10.3733	10.1726	16.6899	13.646	11.6935	11.0764	7.99009	13.1243	14.8016	11.8858	10.1655	10.3044	12.5859	12.59	13.3381	10.8479	10.8869	11.945	11.4437	12.0192	8.18756	9.31999	9.45173	8.3938	11.2019	10.512	10.5794	5.93168	15.5921	9.20528	11.8996	15.8553	10.6118	12.0206	15.8566	13.0894
MST1L	5.31014	4.49061	3.74441	4.25562	5.89506	4.26478	6.12177	6.01731	5.11235	2.99396	5.17431	5.60918	4.28986	3.113	3.16189	5.94903	4.56796	4.51343	4.07493	2.70982	4.53562	6.05455	4.77352	2.64038	4.27297	4.30557	4.30813	5.08979	4.07403	6.04395	4.3461	3.88324	3.76525	3.2785	3.00136	3.12695	3.27464	3.34871	3.18531	3.64171	1.74188	3.56907	2.83817	3.28247	5.22052	3.24535	4.04188	5.32571	5.1959
MTOR	0.498952	0.551178	0.248366	0.436011	0.306755	0.364498	0.188209	0.226847	0.463514	0.581149	0.458885	0.465427	0.172755	0.181963	0.023143	0.277422	0.318607	0.296177	0.428675	0.30676	0.235496	0.266818	0.283188	0.481768	0.314198	0.303515	0.35676	0.110214	0.11971	0.239898	0.216022	0.430525	0.151062	0.282162	0.252006	0.309586	0.230507	0.307298	0.30639	0.873804	0.270472	0.571159	0.409246	0.385546	0.319292	0.28513	0.317064	0.370888	0.24896
MYH11	0.762941	0.704001	0.691451	0.23875	0.340348	0.37158	0.752255	0.531666	0.356997	0.768202	1.00994	0.208299	1.3303	0.86591	0.200125	0.283254	0.20147	1.0244	0.98994	0.770627	2.27162	0.559057	1.71111	0.716914	1.22936	1.16664	0.25515	0.10193	0.999912	3.25249	1.58735	1.0341	0.618046	0.316606	0.857822	1.79161	0.750011	0.358793	1.75781	0.674924	1.18389	0.523162	0.496831	0.728113	0.244829	1.55292	0.658899	0.308295	0.336769
MYH9	3.56918	2.45311	8.21096	1.80581	1.33366	3.381	1.04714	1.35579	2.96104	6.29837	3.05489	6.0465	3.52804	3.19489	0.826573	4.41183	2.78807	4.69434	3.12498	2.14959	3.00507	1.00808	4.26456	0.858252	1.45114	1.9582	0.612515	2.10824	3.09856	2.11793	0.511715	1.70139	4.5997	1.75843	4.93513	5.0208	1.6072	2.71599	3.68911	0.362063	3.51043	2.60918	4.07103	2.38491	0.994371	0.519581	1.50088	0.869809	4.17622
MYL12A	1.33839	5.61733	3.5758	4.33838	0.429301	1.21142	5.44693	2.77248	1.40994	5.21186	1.29949	2.29563	1.47441	1.99592	1.6821	4.02224	2.84584	3.73997	2.95946	2.78213	2.18905	1.56644	1.76907	1.64143	0.755512	1.23916	1.73798	5.50626	4.05697	1.79126	1.98971	1.74303	3.60308	0.820608	0.84705	1.45894	2.24888	1.43302	1.08212	0.918046	1.78499	1.39368	2.13857	2.56494	1.24976	1.08674	4.37235	3.37846	1.35663
MYL12B	1.33839	5.61733	3.5758	4.33838	1.51308	1.21142	5.44693	2.77248	1.40994	5.21186	1.29949	2.29563	1.47441	1.99592	1.6821	4.02224	2.84584	3.73997	2.95946	2.78213	2.18905	1.56644	1.76907	1.64143	0.755512	1.23916	1.73798	5.50626	4.05697	1.79126	1.98971	2.27623	3.60308	0.820608	1.02615	1.45894	2.24888	1.43302	1.08212	0.918046	1.78499	1.39368	2.13857	2.56494	1.78039	1.08674	4.37235	3.37846	1.35663
MYOF	2.64856	0.969983	2.87093	4.1913	2.1432	1.41571	3.12796	1.54211	3.75705	1.9189	1.13316	3.42548	1.62441	1.46486	3.24472	1.50403	2.9699	1.33324	0.940526	1.50769	1.08371	3.49535	2.85826	0.333055	1.36208	0.790383	2.62142	1.07956	1.52684	1.24273	1.08156	3.01244	1.38678	2.78076	1.60692	1.59003	0.497921	0.814964	1.07092	1.91709	1.58028	1.62955	1.6714	1.29944	3.83721	1.20488	1.9889	1.15154	4.7923
NAGLU	1.37729	2.05483	1.72728	4.00189	1.96607	0.661462	1.33975	0.799786	2.78588	1.53193	2.18643	4.21857	1.64275	2.88988	0.455194	0.642257	2.14864	1.91226	2.681	2.66538	1.71517	1.1772	2.17621	1.55417	4.16668	2.03602	3.63068	2.61184	0.510567	1.02245	1.87013	1.9755	1.41973	3.50134	1.22053	1.37117	2.29219	1.95212	1.84791	1.47565	1.08163	2.43439	2.12215	1.63159	1.96416	2.05839	3.14404	1.2797	2.325
NCAM1	2.76361	3.76626	1.59335	1.36208	4.09999	1.69833	12.3056	1.8184	4.03939	2.22481	3.99288	2.60128	4.6474	5.34448	2.03898	2.09183	7.26499	3.66465	2.53691	6.44118	8.10193	9.92591	10.9449	2.62037	2.15413	6.14163	1.87324	1.71471	2.11695	3.27289	2.45787	2.69891	15.7473	2.27099	2.12092	4.3761	2.70715	12.4794	1.65115	4.03176	2.0157	6.51424	8.58097	1.89804	5.63787	1.5439	3.15712	2.84016	1.03555
NEO1	0.85604	0.677326	0.653053	0.801901	1.43589	0.894279	1.6836	1.34639	1.51067	0.73714	1.59926	1.60562	0.0212415	1.24899	0.543036	1.66138	1.78982	2.52837	2.43881	1.79138	2.98102	1.88888	2.28346	2.3542	1.85501	3.0295	2.02302	2.36064	3.51588	2.75126	2.21392	0.995705	2.10201	2.33125	2.20067	0.798324	1.8036	2.3606	2.69815	2.41033	2.72895	0.450983	0.863932	1.80064	0.486962	0.0199065	2.91111	2.43869	1.27926
NPM1	43.747	97.3904	1.79901	1.41402	29.3437	61.0719	47.913	15.9519	76.2042	103.846	89.0652	54.4307	4.08228	5.95441	30.7765	0.397166	1.65417	7.52503	15.7342	2.95156	44.0387	26.3094	7.00098	66.7129	42.9278	37.8668	35.2609	2.70485	2.7577	3.16874	5.78899	7.95504	101.67	12.1947	19.8045	7.69387	6.76932	11.6742	11.2389	44.8719	73.2333	105.058	4.11269	5.64208	2.47218	3.95625	2.09355	5.1668	3.20208
NRP1	0.704395	1.84008	0.453397	2.9443	4.00792	0.874058	3.25209	2.64623	2.69592	0.658973	1.06955	2.34667	1.05137	0.133106	2.4071	1.44148	1.82251	2.09395	2.22259	2.52224	0.942465	2.42273	1.6218	1.40393	0.172053	2.03635	1.57468	1.6978	0.397147	0.914676	0.513238	1.04445	0.705039	2.97847	2.12882	1.54993	1.52882	1.551	2.31162	1.97048	0.931243	5.25046	0.281384	0.80513	0.244949	0.178537	1.65827	1.83544	2.23355
NUCB1	4.0081	6.38181	1.35179	1.13565	3.8985	2.0894	3.97569	2.36712	4.84462	3.43761	3.51112	4.65326	2.56295	3.29213	2.90108	4.32321	1.56517	2.97349	1.78069	2.97064	1.69409	5.03256	3.32014	3.295	3.1241	2.60825	2.00837	2.21049	1.35189	2.39838	1.28581	1.40373	8.53079	2.69396	2.54131	2.25815	2.17271	1.83729	2.62383	2.40941	2.09485	5.20421	3.48904	5.2777	2.40773	4.47555	2.13602	2.36071	2.12364
NUP98	62.9924	55.3598	40.0206	37.6164	60.561	17.4104	15.7019	48.5911	16.8473	45.9073	13.0289	14.3837	42.1843	17.3488	51.1116	47.9511	49.2797	40.2192	55.6558	33.645	50.6284	64.9948	19.2274	60.4862	55.3435	15.1817	51.5287	28.8444	53.3266	12.5843	16.1268	66.2625	12.6126	65.921	55.413	56.1863	17.4219	59.0253	50.6927	14.4592	12.9126	10.1406	49.2025	49.6727	38.5512	34.2087	34.1169	53.0945	56.3055
OLFM1	2.52201	3.69052	2.6887	2.21214	3.22365	2.63387	3.49169	4.10266	4.47432	2.73712	3.93988	3.59871	3.63064	2.61307	2.97833	5.15205	2.49969	4.26749	3.56603	2.04255	2.3699	3.04377	5.17289	4.1331	3.78567	5.25757	1.89057	3.32426	2.1261	2.53163	4.88029	3.22304	1.59525	1.75573	2.90574	3.84207	1.98421	2.80449	3.77176	3.13487	3.29904	2.27217	2.22062	4.4718	2.31652	3.00059	2.79784	2.99149	2.78143
ORM1	11.6381	15.5392	22.35	12.1645	21.7903	16.799	18.0928	77.355	39.13	16.9319	9.92129	15.9815	16.2401	10.4613	7.87949	11.4069	13.1387	17.0013	21.6627	16.9554	15.8928	16.3929	19.9568	20.3829	14.486	18.1121	17.0934	15.9012	7.47701	22.7608	19.2377	20.4512	14.9396	17.6712	13.228	12.6517	16.2157	13.2749	12.0682	15.6585	16.1424	11.4752	24.4858	18.3147	27.353	23.1254	28.3014	19.8003	38.1725
ORM2	15.7332	21.0367	21.7679	14.4068	61.0049	28.102	24.2514	57.1314	24.4307	21.141	14.0567	55.4306	12.583	15.9475	9.19474	17.6292	16.5921	30.4693	29.8634	26.8255	19.1924	21.6993	29.6347	37.0783	20.8237	28.6371	27.4085	28.2398	12.6918	22.7939	63.0164	35.036	50.8416	60.3963	28.8918	23.8078	29.1242	23.1799	22.596	23.078	26.4855	8.04971	76.7636	16.5032	33.1267	29.9587	32.3823	33.3014	30.2237
P4HB	3.82388	15.1136	4.12195	2.3147	3.46205	3.96545	4.95716	4.49139	4.20054	13.4709	2.52247	3.94757	3.51629	6.91054	9.06375	2.06304	3.88725	3.80779	3.4421	1.75561	2.65037	3.42997	3.67165	1.8251	4.11572	0.884646	2.92363	2.48403	2.22331	2.79914	2.47906	3.9984	10.9626	2.736	3.3141	4.25161	4.60912	3.51732	3.63033	7.63985	2.29503	11.3162	3.23539	5.75248	4.81646	4.1016	4.77281	3.21767	4.48385
PCBP2	35.445	45.2917	56.3134	48.899	17.9072	23.3611	36.2073	45.478	36.4237	42.1894	29.0651	25.4539	50.1922	68.5263	71.7622	41.4011	65.8745	25.6799	31.5326	26.7404	35.2439	19.0126	24.6212	24.3542	19.6961	29.1535	33.6018	28.8155	35.8383	3.32422	41.6169	40.1194	19.0586	41.1632	24.1027	42.3168	24.2771	27.9093	12.3045	18.8793	35.5718	78.2422	67.9723	67.6419	40.1237	50.839	56.1714	55.7334	44.5804
PCOLCE	4.80568	3.95952	0.572439	4.04724	5.91461	5.71352	4.37835	2.25865	3.04206	1.83849	4.39977	3.05217	2.22095	0.805783	1.43108	3.26613	1.84507	4.54824	3.08194	2.90152	3.71448	2.014	3.92021	2.92577	4.91281	3.38121	3.21337	2.82211	3.51845	3.68542	3.58614	4.06453	1.89971	1.58504	3.26197	4.34937	1.8685	2.11379	2.21411	4.09801	4.65564	1.61831	1.09569	3.42563	3.77907	1.8171	3.14087	1.80112	4.96371
PCYOX1	13.0788	9.39085	8.92043	4.95408	16.2803	8.46856	15.3466	11.5003	13.4542	10.7931	11.4207	22.654	6.52057	7.82197	11.9242	9.5662	7.94136	11.3587	7.75713	7.16569	13.4858	9.92887	11.6118	2.25214	11.6346	8.24715	10.8718	2.93065	8.3882	5.32295	10.3499	7.67395	10.8145	12.1036	8.2981	13.2627	6.60969	6.38708	10.7141	13.7986	12.1174	4.24047	7.53286	6.68106	6.58444	6.17441	6.79834	5.0442	14.9829
PDIA3	2.53581	0.732745	0.858593	1.63009	1.53689	1.76563	1.69771	1.75647	4.03866	2.72386	1.75079	3.75525	0.996758	1.63897	1.48949	1.16207	19.7282	1.64418	1.793	1.49899	1.59386	7.73195	2.04929	2.03611	2.09298	3.18769	6.39947	3.79471	1.66362	0.486496	0.974248	2.16766	2.58282	3.9668	1.55079	2.27247	11.9211	2.29767	1.9671	1.80793	1.58383	1.16508	1.69713	0.492151	3.26534	1.06187	1.66907	2.04486	2.59014
PEPD	163.487	196.131	3.01767	12.135	51.1635	164.075	2.64372	24.4265	4.68301	113.238	4.27398	4.52393	7.20217	15.587	5.28709	4.821	4.49389	3.03396	21.4295	3.95429	68.2875	1.96915	13.5938	146.148	2.26381	60.7309	89.9325	2.30874	1.3922	2.36464	5.97234	8.3497	100.398	0.749113	31.5716	2.30984	2.52094	2.29474	2.92421	4.21819	138.426	174.538	6.53332	9.47035	1.40167	10.7312	5.21648	15.4835	0.265838
PGK1	279.832	289.348	2.62697	8.7044	158.855	3.58104	103.035	1.46324	63.2273	315.421	347.317	331.636	11.8749	22.568	183.377	19.5562	2.74252	4.7545	7.86921	8.30045	1.80966	8.89551	9.18018	9.28861	6.34534	5.85339	249.463	3.77485	5.34132	9.95654	3.63734	3.68939	10.0041	4.88732	3.63668	4.30454	5.16639	3.66313	6.81032	7.78735	8.63189	212.743	11.0778	22.1357	6.40974	19.8241	14.4988	3.32773	7.15586
PGLYRP2	236.717	271.907	148.218	263.879	211.578	207.844	278.569	273.668	216.192	156.577	225.176	179.287	219.951	165.213	125.197	304.903	244.866	283.834	257.039	229.439	236.64	291.863	217.066	243.117	128.999	294.569	262.897	270.084	228.723	327.834	237.474	200.474	105.009	150.76	264.92	267.901	178.015	216.577	199.755	171.757	351.707	139.606	147.059	278.239	241.097	170.939	239.684	226.747	179.478
PI16	11.9498	8.82451	2.75078	3.84471	12.6196	12.3968	23.4131	18.2826	19.8166	5.74495	9.50286	14.4598	7.73129	6.87534	13.5445	11.994	15.5722	20.475	7.3964	8.72968	13.3783	3.8697	5.6587	17.9546	10.8878	10.5645	3.05017	10.7592	12.6238	12.1496	5.52762	9.6577	6.48623	9.44329	8.75023	7.93168	5.92464	11.21	10.5931	9.87021	8.39457	3.38332	3.7959	4.79168	8.01823	11.0262	14.0725	13.946	6.66777
PKM	7.17203	0.746902	1.58516	1.01228	0.943568	1.21655	6.23281	8.36602	7.68129	2.2759	5.85999	0.874263	6.0168	7.78142	3.00038	9.15648	11.0533	4.27362	7.85789	6.42235	6.65176	9.26663	10.5364	9.40412	10.9581	5.56978	4.45189	1.20684	1.34002	9.01595	4.76084	3.97119	3.16784	2.2755	6.69109	1.1167	3.08024	10.3755	7.53248	7.33641	1.45628	4.69101	0.169931	4.35833	0.67761	3.59553	3.03694	5.1438	5.49282
PLBD2	5.58414	6.48304	4.54071	5.08495	8.21408	5.10145	4.42802	5.75245	32.0719	5.82468	5.86655	5.39879	3.85634	5.23644	3.91802	4.8111	5.71762	3.81471	4.31154	5.07753	2.92541	4.10894	4.07088	2.77134	4.41387	3.35213	3.66599	4.84035	2.82402	3.05489	2.88808	3.32385	3.64058	4.05386	2.6936	4.59809	4.42243	2.71234	2.9913	3.34442	3.22616	5.57953	3.205	5.45215	5.99995	7.64395	7.41016	16.6048	6.41792
PLEC	3.91383	2.75358	0.65545	1.94205	2.97896	3.23755	0.490066	0.26206	0.96044	4.7743	0.665218	0.676228	1.26969	1.85542	0.426771	1.17466	0.972682	1.19216	0.295503	1.63234	0.497433	3.61507	1.88209	1.42808	0.923876	1.76978	0.799729	0.497245	0.812386	3.889	1.46564	1.58548	0.705254	0.0708016	9.15088	0.163501	1.39873	4.17593	0.488007	1.30503	1.2428	3.49989	0.374425	1.77164	0.760666	0.396115	1.37354	3.70292	0.596497
PLG	504.008	496.902	355.164	331.681	478.177	594.178	428.551	411.795	499.807	543.426	512.433	382.628	427.818	545.178	422.965	430.202	392.282	402.591	402.306	371.84	408.556	378.497	444.083	490.993	406.273	467.855	496.464	382.754	325.076	148.282	423.791	414.208	501.127	429.474	437.591	416.598	392.027	412.469	436.521	404.612	479.285	555.235	427.023	425.207	412.587	382.626	388.295	422.721	380.254
PLTP	31.6143	26.3607	58.7915	60.8999	25.0342	20.4601	33.4312	99.3809	91.8661	18.2749	110.175	107.171	74.6633	49.8632	14.514	46.7717	82.7329	51.7942	72.4511	88.1471	81.8888	106.482	103.588	89.1949	107.757	95.5094	117.811	60.7611	108.343	83.1174	100.187	111.567	51.7043	46.5978	68.5322	39.0391	68.8103	89.9188	102.839	80.1828	104.715	56.0593	37.2468	103.927	32.4415	52.7964	13.5966	5.19081	61.7328
PLXDC2	2.41578	2.49167	0.380409	0.763429	2.04154	2.04563	1.86361	2.3079	2.55856	2.13774	1.26898	3.6094	1.60733	1.55319	1.42642	1.7518	1.39676	1.91871	2.09177	1.86063	1.67939	2.0962	2.39839	1.80067	1.85049	1.55926	1.52884	1.43388	2.09223	1.66276	1.72103	1.19362	1.36889	1.22839	1.76999	1.4326	1.82526	1.6362	1.57976	1.92844	1.73943	0.390927	0.390192	1.7512	1.14159	1.19979	1.58385	1.68708	2.74394
PON1	347.835	269.233	389.958	298.856	315.56	224.365	305.941	287.731	271.427	233.181	238.017	275.157	256.861	341.01	122.84	237.356	224.726	305.901	223.26	303.933	230.102	215.052	181.452	174.81	262.157	264.269	250.289	196.258	239.774	177.486	370.179	208.594	125.399	274.243	240.592	315.26	303.637	178.195	221.147	251.46	251.26	156.879	199.771	349.082	315.843	209.783	255.329	169.858	258.142
POSTN	3.17036	3.85855	7.49209	12.8704	12.5436	12.1691	7.71324	4.23636	3.83587	11.6055	11.3832	11.0724	6.86472	3.79722	2.84843	6.93845	6.5647	11.1344	9.80908	9.75434	3.33467	10.1698	7.95682	1.57556	13.4303	12.0264	10.5827	8.49162	4.14723	9.51837	10.6053	9.44774	3.57489	11.1473	12.2087	13.904	7.51822	10.2378	3.53175	11.0077	10.8595	8.37367	7.13628	6.22684	3.64616	10.0002	3.91301	7.90442	5.33342
POTEE	0.945066	1.70665	1.0603	1.96603	1.63416	2.21296	1.8465	2.1285	2.49496	1.33232	1.94399	2.22421	1.6315	1.05537	1.84422	1.66097	2.36892	3.56789	2.81009	0.802732	1.34142	4.5921	3.54858	2.11623	3.48515	2.8658	3.19888	3.09976	1.6534	4.59575	2.69558	2.21873	3.04295	2.32481	1.71585	2.56804	3.39548	2.58258	2.34274	3.39467	3.7552	0.545209	0.569893	1.39511	2.09221	0.605762	1.55762	1.4539	1.32698
POTEF	0.558478	0.87599	1.04616	1.29847	1.66815	1.26335	1.20884	1.33055	1.48489	0.941581	1.33378	1.58589	1.01613	1.03962	1.07804	1.09629	1.46988	2.31078	1.43769	0.791072	0.823393	2.67557	1.93893	1.1794	2.0241	1.70156	1.83719	1.81993	1.62873	2.83664	1.58095	1.14974	1.87872	1.58443	1.03049	1.53956	2.00412	1.62125	1.45536	2.14372	2.16562	0.454955	0.561387	1.30226	1.40479	0.596721	0.983229	0.950922	0.872981
POTEI	0.911443	1.55793	0.914833	1.80313	1.39553	1.96498	1.99863	2.34431	2.38411	1.22931	2.16672	2.50977	1.47797	0.869338	1.53964	1.45119	2.11247	4.09157	3.21798	0.702774	1.60139	4.99551	4.22643	2.12642	4.13125	3.3863	3.95869	2.8375	1.86394	4.2725	3.06979	2.64736	2.55711	2.88774	1.96547	2.91072	3.94327	3.00621	2.7047	3.92537	3.3925	0.562247	0.559575	1.05971	2.49333	0.616177	2.06267	1.44663	1.75326
POTEJ	0.577425	1.05429	0.40309	1.35164	0.815931	1.43231	1.52004	1.66344	1.70085	0.874057	1.45084	1.76555	0.944093	0.287119	1.10605	0.942133	1.39277	2.75526	2.35399	0.279112	1.1399	3.606	3.2642	1.39316	3.04155	2.44735	2.85557	2.00114	1.15741	2.98413	2.27997	1.97773	1.7865	2.00083	1.37424	2.13027	2.82968	2.07857	1.84223	2.72179	2.23067	0.411927	0.200371	0.322729	1.611	0.343555	1.47387	0.998507	1.21325
POTEKP	1.72831	3.34503	1.51624	4.06598	2.79581	4.41144	4.61626	4.65878	4.88262	2.74714	4.41531	5.01512	2.93376	1.29453	3.79799	3.02621	4.43655	8.5891	6.58563	0.890126	3.13997	9.96885	9.21529	3.18331	8.45757	6.99834	6.84583	5.64408	3.70454	8.01545	6.45204	4.9968	6.03179	5.72895	3.97199	6.37488	8.10771	5.64609	5.29278	7.56122	6.6443	1.12499	0.625952	1.56192	4.78276	0.944922	4.05776	2.78426	3.46459
PPBP	733.708	866.375	735.318	1007.6	1106.96	955.917	1368.78	1101.63	1016.48	798.546	826.226	940.288	617.57	815.974	911.993	953.042	1571.06	976.683	944.863	1331.26	967.043	796.499	785.681	1446.24	712.266	624.946	851.541	843.858	622.789	961.94	768.74	956.219	770.189	709.236	1215.71	749.43	967.395	906.448	950.738	725.572	932.106	534.967	990.167	1316.11	861.343	1351.07	941.746	1191.41	692.28
PPIA	21.715	10.3685	8.83991	22.8223	20.8787	24.9389	378.712	22.7561	32.2094	18.7253	27.7067	377.468	20.5848	14.1968	11.9407	26.2474	25.5986	31.6823	30.996	19.6066	31.2058	58.2782	45.4519	50.9069	29.8267	42.2728	33.2037	32.1567	46.4091	24.2653	45.5746	39.2186	38.009	35.1761	24.2761	23.7999	44.579	36.0032	34.9322	43.9781	33.6323	25.5637	7.86752	28.1614	19.3729	8.63972	14.6116	21.9651	13.8348
PPIB	2.05681	4.42833	4.11944	2.56719	3.08251	8.88806	5.31034	5.90787	2.06042	6.64565	5.1687	7.14949	3.55881	20.9521	5.76312	1.55653	3.02116	4.65354	4.91958	2.19798	3.83989	4.67874	3.92608	9.31075	4.08542	6.28267	6.40211	2.464	3.79401	4.42967	4.64888	4.80562	8.62949	4.0681	2.8576	3.28029	3.42534	3.69851	5.44339	4.44308	5.78653	11.7172	6.32194	5.62667	4.12989	6.27163	8.59791	1.57989	9.07567
PPP1CA	11.3014	7.92292	5.14292	5.53318	7.7256	5.10246	9.77177	6.57362	4.76253	4.44478	5.24144	7.17927	7.89447	7.32296	3.1038	7.98861	4.53198	7.55115	4.00361	5.78201	7.41102	8.28292	7.16007	9.9091	8.58384	7.83778	5.95351	4.32717	3.44645	7.78073	6.00988	8.20338	2.78842	7.93913	6.88741	6.7886	9.70223	6.71972	7.31499	6.35879	5.48782	4.18024	4.94097	5.38753	3.60165	8.71813	8.10351	6.80142	6.72236
PPP1CC	11.3014	7.92292	5.34249	5.53318	7.7256	5.10246	9.77177	6.57362	4.76253	4.44478	5.24144	7.17927	7.89447	7.32296	3.1038	7.98861	4.53198	7.55115	4.00361	5.72833	7.41102	8.28292	7.16007	9.9091	8.58384	7.83778	5.95351	4.32717	3.44645	7.78073	6.00988	8.20338	2.78842	7.93913	6.88741	6.7886	9.70223	6.81802	7.31499	6.35879	5.48782	4.18024	4.94097	5.37909	3.60165	8.71813	8.26326	6.80142	6.72236
PRDX2	7.22058	4.40442	8.87158	2.33605	4.8188	8.70478	13.1324	3.42309	18.4024	22.1299	18.8444	23.6405	22.7722	9.36084	6.03983	14.0998	5.38207	11.6397	16.8662	3.64316	26.3781	11.45	12.2895	8.95714	16.8624	19.3532	16.8105	12.5403	14.0498	5.25931	12.2252	4.14857	10.5576	9.97447	9.95254	10.2905	13.5159	13.9586	11.3096	24.0789	22.1335	5.51187	3.17725	4.94997	11.3564	3.13551	11.9247	19.1347	4.73971
PRG4	1.56168	3.08956	5.82717	2.55437	5.1307	7.09807	3.37898	2.21334	2.51705	4.10531	2.36249	3.01034	3.67292	4.12594	5.36075	2.19607	4.22116	4.3449	4.73718	5.39461	2.72508	3.46785	5.23243	1.82362	4.83613	1.86797	5.97984	6.24407	30.4591	2.91532	1.85046	0.894861	1.9681	8.41542	4.29203	3.55401	14.1928	3.24679	3.02596	5.92516	3.62272	1.31179	1.6971	2.57491	6.19183	3.03939	4.22182	1.26624	3.35664
PRKDC	1.37969	7.11767	15.3852	23.7186	8.81301	3.79511	2.75252	11.3127	2.52142	15.4815	1.6609	25.4998	1.33396	1.69971	8.50914	7.10345	1.51844	1.67846	1.74326	8.09436	1.95618	0.943158	1.91004	4.02821	1.51747	0.866679	1.40513	0.867542	1.47826	1.03845	1.09662	1.09572	1.38851	2.51224	0.930033	1.72262	1.02898	2.66884	1.28865	2.05994	1.26203	21.6187	1.32952	4.50814	1.9118	8.25493	11.3676	5.35897	2.77276
PROC	24.203	15.6877	24.9343	19.3696	27.0986	115.942	25.1585	22.9203	18.2568	18.162	23.9104	33.3508	27.1802	28.1698	20.3272	24.6281	21.4803	29.4487	18.6395	28.1155	23.181	24.4735	31.3167	25.8672	30.105	24.7025	24.7526	26.67	24.3795	14.2569	24.6701	25.2295	28.24	32.9279	29.3013	27.7203	27.812	21.5333	24.4646	31.5415	24.8038	16.9848	19.9415	25.321	23.9918	21.7671	19.1948	21.1733	37.1634
PROCR	5.24551	3.6622	1.73148	2.16724	3.41916	2.67714	4.34202	2.99985	2.6697	2.54333	3.1453	14.1485	14.1756	2.81536	2.20369	3.62	8.97901	7.22735	13.7413	3.04737	2.98876	4.13901	3.16805	3.61881	3.13947	2.6758	2.50382	3.7275	3.64014	3.10894	3.21461	7.2954	4.23524	2.81383	2.73529	2.98143	3.09183	3.1796	4.07594	3.49547	3.47649	1.92115	4.94783	3.23257	8.27614	2.55276	3.00846	3.10824	5.47358
PROS1	158.211	214.626	141.957	147.841	162.306	170.479	176.468	141.201	195.707	163.317	152.73	153.123	166.583	178.124	148.398	158.152	158.582	160.289	195.106	172.544	141.595	177.089	176.561	121.21	129.943	153.275	159.671	143.772	104.422	175.933	138.545	190.27	146.042	84.1805	145.744	180.029	133.517	152.683	148.369	151.598	156.064	107.019	116.289	153.961	191.77	203.442	209.467	134.716	138.616
PROZ	20.1233	11.0116	5.03593	8.91766	24.4977	16.9175	16.5376	12.172	15.0991	20.7364	25.3419	13.2782	16.1118	24.4841	12.9266	16.5039	11.3661	33.306	4.39483	2.77313	3.96358	17.0036	6.78441	21.0414	25.5635	8.81721	15.0425	13.0653	12.815	9.37585	18.6476	24.0071	21.9199	21.6085	28.4093	15.7359	29.177	16.3107	28.9741	38.3687	8.13542	14.7351	25.5297	14.687	7.23405	13.4918	10.29	13.1728	21.4922
PRSS1	156.743	213.105	207.428	265.553	182.038	239.221	191.367	184.283	340.864	241.084	315.284	230.617	204.018	203.906	195.46	253.924	252.665	174.055	198.516	190.796	203.759	166.989	156.824	238.747	173.095	220.077	215.237	229.93	180.334	207.579	248.776	246.11	139.647	164.892	209.466	190.214	131.228	218.703	228.411	193.673	263.761	228.485	261.093	200.16	203.668	217.095	204.533	273.776	175.088
PRSS2	88.4322	123.594	186.814	232.324	111.008	199.031	119.846	124.52	259.388	177.748	238.764	169.767	167.596	160.259	169.2	206.89	209.666	149.735	182.824	187.553	195.049	148.147	145.67	229.861	157.279	209.112	199.754	231.801	184.455	221.636	224.988	233.568	131.753	150.533	207.317	185.531	115.796	195.022	217.536	177.913	245.026	204.416	226.712	182.373	170.579	184.819	143.649	221.299	143.131
PRSS3	317.907	315.679	465.324	683.973	276.104	459.322	253.066	268.24	682.705	477.56	420.671	419.297	395.887	384.812	424.12	343.7	404.187	337.335	421.819	351.288	554.95	416.66	307.225	635.305	292.35	419.553	460.464	516.116	508.376	505.288	524.296	487.914	292.626	333.212	502.651	470.776	287.916	478.109	613.884	353.81	640.255	731.898	651.964	450.096	386.495	391.064	464.5	594.907	391.787
PRSS3P2	88.4322	123.594	186.814	232.324	110.313	199.031	119.846	124.52	259.176	177.748	238.764	169.584	167.094	160.259	169.2	206.56	209.015	149.735	182.247	187.553	195.049	148.147	145.67	229.085	157.07	208.865	199.754	231.801	184.455	221.636	224.435	233.391	131.488	150.263	207.317	185.531	115.713	194.64	217.536	177.392	244.641	203.765	225.728	181.543	170.154	183.871	143.333	221.051	143.131
PSMB10	11.9498	10.5876	8.10473	25.9345	67.7371	13.2336	11.3859	26.0323	16.0056	18.3612	54.5187	11.7399	8.20543	36.3944	17.294	44.5275	41.2599	15.4877	7.34142	9.38343	5.73787	85.7788	15.6316	3.69532	9.453	6.04665	7.42585	10.8881	45.2144	14.2173	8.317	13.5882	7.73311	6.47128	2.13714	8.49135	4.16991	61.8766	58.7197	11.9495	69.9742	5.34179	11.0991	13.4851	13.775	4.41849	8.83126	7.21082	39.8725
PSMC2	12.1253	7.78175	18.2467	11.9839	4.36569	13.2706	11.29	11.751	16.584	13.1559	9.85581	16.4355	24.6592	24.1803	13.717	11.2568	14.0195	11.67	0.281119	26.542	11.9605	5.96547	8.30655	3.9773	11.8525	7.14663	14.4458	17.7521	11.9694	6.69493	17.5244	11.7088	15.0953	12.612	13.2912	14.6875	8.31842	12.5099	10.5808	8.75975	7.78187	12.7106	11.7804	19.0924	15.2878	13.7723	17.6172	13.8034	18.5727
PTGDS	24.1874	32.8783	15.2457	10.5547	19.1487	37.8619	37.0837	21.2864	25.099	19.2089	25.8817	76.1112	25.0624	27.3722	21.3921	29.5423	20.1101	23.074	41.5769	22.7884	36.1698	19.3069	29.4775	35.1942	68.9574	24.8977	26.9967	36.2048	29.469	22.8582	24.1091	22.0719	26.2154	16.5364	22.8542	23.4137	21.6987	27.5558	28.2751	41.758	39.6108	15.6609	30.9669	29.8002	21.5294	22.1424	28.4767	24.6555	15.3419
PTPRG	0.950083	1.01238	0.390531	0.735965	1.04039	0.705788	1.60708	0.72523	0.870632	0.46929	0.746559	1.10513	1.3031	1.18345	0.400169	1.49451	1.36656	1.2425	1.09775	1.40093	0.966844	1.02169	1.37891	1.02318	0.946317	1.12914	0.957405	0.893481	1.12937	1.39714	0.729349	0.956557	1.35522	0.800816	1.13808	0.953618	0.785714	1.10849	0.782049	1.02964	1.4332	0.720159	1.0596	1.33497	1.31431	0.802789	1.05653	1.34957	0.714937
PTPRJ	1.15837	1.63499	0.706134	0.367383	1.33568	1.30323	1.2743	0.88865	1.89814	1.54399	1.50151	1.59255	1.07464	0.824741	1.48032	0.929274	1.46312	1.75304	1.36556	0.721345	1.1863	1.46856	1.40892	2.35613	2.14012	1.71122	1.80545	0.45558	1.03189	0.596415	1.81509	1.40519	0.865854	1.37989	1.15174	1.31745	2.32093	1.39166	1.28707	1.30818	3.1429	2.39185	1.01497	1.57544	0.869573	0.976356	0.904289	1.40617	1.11613
PVR	6.88843	6.45956	3.53694	3.94526	4.91288	4.44698	2.05678	4.1067	2.50281	4.79779	7.79788	3.55992	4.29401	5.28576	4.57242	1.87492	0.614071	1.03662	3.37132	5.26885	3.6407	1.99575	5.95768	5.20787	5.98712	7.66376	7.59055	5.56117	6.48303	1.78348	7.25201	4.22288	4.87951	5.88996	7.47808	7.31598	6.61545	8.24651	2.14185	8.54376	3.28248	0.98335	3.37807	5.93509	4.55177	4.84541	1.56649	3.33808	1.54256
PZP	102.175	84.4527	245.695	22.3113	18.123	93.4834	123.312	54.89	112.882	129.529	431.642	117.526	558.247	129.051	123.36	53.2949	33.6115	186.165	158.317	235.442	41.4603	311.187	96.9839	74.9904	774.274	308.632	252.104	333.077	1346.07	99.2312	292.871	220.453	247.053	404.081	507.132	84.157	741.94	84.4643	54.1736	165.632	558.51	618.363	545.857	199.996	321.26	40.4111	829.339	64.5214	1390.71
QSOX1	54.2074	79.0281	8.79591	11.7934	40.7	14.9302	45.0362	36.6893	66.9463	17.8866	50.2191	84.641	12.7348	16.6916	42.8127	14.5945	8.81004	15.263	23.5528	11.2399	65.5108	13.3975	16.6154	41.3605	46.0377	46.4098	98.9955	11.9701	14.43	13.9398	15.7657	10.9006	15.3251	16.8816	29.2031	21.2887	9.83597	13.8128	13.3774	57.7768	51.7386	19.1052	7.79119	15.567	7.94137	13.4599	11.1458	11.7153	11.6538
RABGGTA	29.868	34.8011	26.208	28.264	23.3875	34.3521	41.8181	37.0357	35.1328	26.4699	33.6858	37.8496	31.5623	26.8247	24.0383	32.9201	34.3088	23.7869	34.5366	27.2563	24.9987	36.7402	38.274	30.2872	13.5026	27.9791	24.7868	30.2068	22.5029	34.8956	36.6196	36.8451	30.2519	26.1841	43.4378	30.4963	26.8977	20.8423	27.3881	19.795	5.01846	29.7515	33.4655	35.927	31.2356	25.7396	21.1656	32.5311	26.7552
RACK1	18.9477	23.5354	18.1555	34.7408	40.9372	19.2687	22.5527	16.2458	27.6378	26.3812	50.7243	49.7116	22.7782	17.7074	22.2812	25.1409	30.1254	27.6236	28.6536	57.9726	22.0624	21.3562	33.6344	21.8811	58.953	25.6583	25.5156	31.5516	24.783	36.1154	33.0053	69.4868	14.7963	19.2149	24.5806	20.8997	34.7589	17.7185	82.9132	72.9163	25.3849	60.0377	27.4669	74.2535	15.6838	34.1543	30.8514	31.3772	22.5905
RAP1A	12.8057	2.7247	9.74878	4.22126	2.491	0.52227	12.1096	16.9809	16.1779	5.17778	6.60534	1.72193	12.9803	1.98006	0.97012	5.12577	0.627503	0.711714	0.445757	3.05968	0.957028	0.816414	0.635661	0.384928	0.531259	5.26691	0.684176	0.411913	0.750478	1.31835	0.43745	0.626997	3.09718	0.882255	1.65323	4.57973	0.473322	0.441265	0.656541	3.22248	0.63682	16.0074	11.3617	12.2654	4.13898	8.79002	3.5445	5.82244	13.3825
RAP1B	10.6714	0.231266	8.12398	3.51772	2.07584	0.435225	10.0913	14.1508	13.4816	4.94262	5.50445	1.43494	10.8169	1.65005	0.808434	4.40806	0.627754	0.593095	0.371465	2.54973	0.797523	0.680345	0.529718	0.320774	0.442716	4.38909	0.570147	0.343261	0.625399	1.09863	0.364542	0.522498	2.80516	0.735213	1.37769	3.81644	0.394435	0.367721	0.547117	2.6854	0.530683	20.5699	9.84919	10.2212	3.44915	7.32501	2.95375	4.85203	11.1521
RBP4	820.989	553.45	455.345	479.166	597.99	654.901	575.377	540.077	532.796	526.43	434.492	566.998	534.623	619.046	343.842	565.964	486.06	442.079	338.42	640.826	591.96	344.768	559.86	704.843	641.434	398.177	467.195	616.268	572.788	547.852	462.509	552.087	594.818	542.842	489.855	601.141	740.68	581.528	569.811	551.545	352.886	352.75	410.192	454.696	522.409	642.968	504.234	464.769	472.916
RCN1	16.3485	29.4871	25.7061	35.3463	26.4932	24.2868	40.2492	31.095	27.776	25.0409	40.2293	34.1918	42.0533	25.1794	29.1985	22.6188	41.1217	30.1024	50.3616	27.438	35.7807	31.1769	36.903	25.5268	26.0371	26.3416	23.8504	45.6747	34.4163	39.5114	33.0372	33.0057	43.0677	21.0916	31.9818	38.3881	20.0041	27.625	33.6146	26.2713	33.5867	37.0673	46.2063	28.6958	49.3009	24.2552	37.6002	46.6669	38.7022
RDX	0.253733	0.233207	0.335433	221.775	0.166416	0.888915	161.551	0.293494	0.663043	0.110745	0.73371	0.31612	0.381222	0.697525	0.105974	167.411	0.0973119	0.949575	0.41507	0.277554	0.315695	0.398952	1.37754	0.548214	1.25099	0.458873	0.513914	0.131639	0.183064	0.588851	0.283413	0.343398	2.61396	0.32617	0.282697	0.27363	0.344789	0.373078	0.442383	0.415252	0.400296	0.0204488	0.235944	0.371809	0.206941	0.421706	226.222	50.4055	42.7997
S100A8	10.1922	16.9458	14.0878	14.0381	33.1692	16.9855	26.1976	22.0436	17.8004	11.2931	12.2782	19.2738	13.0332	18.3016	21.7774	11.1171	15.3365	56.7867	50.2073	9.55047	22.0757	37.0605	59.2007	93.7024	30.9675	62.7853	26.4213	40.8344	33.8193	14.1198	24.3359	23.1207	93.9029	43.3991	19.4378	40.1745	71.0259	28.8365	46.9774	46.284	39.9842	2.71946	2.77177	8.06276	8.32281	1.78783	12.6526	2.9858	10.7095
S100A9	60.337	75.9622	45.1387	90.3948	173.918	101.223	128.964	118.528	89.3027	81.9529	61.6139	109.626	111.762	96.1037	137.543	37.5575	136.21	311.236	332.218	78.402	138.613	209.564	309.264	561.524	202.45	385.9	209.049	181.366	143.346	147.72	177.48	183.789	227.689	266.403	113.459	212.938	374.252	247.453	315.64	349.585	229.775	20.8394	36.8809	53.0969	60.0716	37.4682	81.3274	73.0214	42.6374
SAA1	23.163	15.341	37.4992	40.3636	5.0492	15.1061	15.354	53.4844	16.0863	20.5528	28.2449	72.0048	22.6452	33.9657	10.8705	10.958	67.0189	27.3003	7.76502	21.6121	19.3598	6.1036	38.3791	23.5009	48.6914	15.4428	13.2974	28.0696	16.9293	7.2302	32.5671	15.4048	1.65529	26.4489	25.7814	35.0676	21.4441	144.028	30.2638	34.9407	36.8276	15.7462	15.4509	4.11239	25.2418	37.9575	19.8367	43.4408	6.59486
SAA2	8.82842	2.19056	9.01976	27.7872	1.70736	1.63241	8.19377	19.513	6.68796	2.6014	20.4477	21.8255	3.24261	8.39757	1.18439	5.09968	22.4089	3.54575	3.19236	9.57745	16.1647	2.13269	12.8725	9.47342	12.4017	6.72575	2.03081	8.34725	9.1398	1.6503	8.59557	5.74808	0.5617	18.0969	18.385	10.1992	4.5574	42.7969	13.2788	20.2046	11.5223	0.576652	5.49524	1.02175	3.59117	11.5488	4.60217	27.2439	2.1073
SAA4	403.897	409.068	146.236	161.919	340.377	453.136	408.771	224.514	476.474	417.329	244.86	527.129	133.846	145.899	396.032	189.899	156.056	267.995	315.758	184.226	374.52	246.077	238.053	305.777	336.693	330.525	453.861	160.246	103.763	175.085	191.965	197.87	216.04	227.518	249.914	321.902	176.867	304.416	337.54	355.945	441.566	272.217	116.174	163.714	196.336	164.446	198.279	114.298	118.656
SBSN	1.72464	0.293557	1.64188	2.44335	0.526372	0.297039	0.41182	1.27197	0.320522	0.189539	2.54342	0.302158	0.398863	0.420859	0.147771	0.394568	6.71588	0.296202	0.265961	0.224139	0.748546	0.221636	10.7797	1.05305	0.374103	0.944911	0.336311	0.370821	0.474769	0.444839	0.707275	0.362455	0.509144	0.228893	0.21567	0.377502	2.50197	0.486082	0.237506	0.257994	0.33223	1.47288	0.241335	0.700149	0.311013	0.369329	0.312097	0.325839	0.599777
SELENBP1	3.88607	6.49628	6.59331	4.88187	4.51646	3.15634	8.33775	5.7314	7.45744	4.05461	6.98197	9.37886	7.68807	11.3741	5.21771	8.2899	7.49294	3.71766	18.1032	5.38836	3.89282	5.37366	8.83409	4.18098	8.82012	19.7336	2.82805	4.12995	2.68588	3.4898	4.69081	6.02976	1.86177	3.18054	3.25772	3.96712	6.52104	5.18703	4.27264	2.36427	5.11667	3.18825	6.32341	3.89728	7.65609	6.23108	9.43781	5.25035	23.4816
SELENOP	80.4049	76.4158	51.6937	53.7273	70.7626	54.6756	67.1007	50.5809	80.9377	54.7684	70.5164	62.9608	68.3982	79.7802	49.6684	72.8075	73.2428	63.9549	61.2969	82.5227	55.4571	55.1119	60.9808	73.5672	53.7487	58.7487	64.733	77.6261	51.5493	82.4928	72.2855	60.1228	47.2489	39.748	75.315	61.635	77.672	66.6775	74.8517	54.5863	52.9954	63.9435	64.3259	60.6761	63.5944	79.3472	62.8405	93.1059	42.492
SELL	25.2497	28.2909	15.2022	21.5034	25.1696	25.8095	24.4018	24.4009	27.3562	21.1774	26.4289	29.1986	18.9857	16.9083	14.2363	26.6386	24.5046	35.7292	31.408	29.4997	23.655	19.1264	27.7798	27.3546	17.7068	25.3116	18.6987	25.9503	27.3158	25.8406	18.7911	22.0107	21.0663	15.8322	18.0717	25.888	24.1262	20.4698	23.9469	21.7992	14.1635	15.732	20.8789	23.7604	22.3297	17.1738	21.2549	21.2331	21.2116
SERPINA1	385.557	444.851	632.266	354.942	406.65	351.175	501.818	701.101	383.443	363.136	418.575	459.66	472.609	402.844	402.829	302.217	357.09	477.272	567.633	440.626	435.278	507.779	492.6	593.181	489.272	459.667	368.095	582.278	389.385	363.476	416.663	290.958	480.888	692.015	420.82	563.392	795.56	573.4	414.893	767.508	436.832	326.245	396.552	402.813	576.529	433.22	476.468	442.35	633.95
SERPINA10	25.4663	19.8546	22.0684	17.2796	37.695	28.2022	19.5782	15.6931	24.4482	20.3349	28.2144	22.0021	21.783	24.051	21.2612	24.6059	19.7552	24.4406	14.7488	15.6622	15.1191	18.5075	17.2331	16.4342	29.3334	17.7373	25.938	15.5487	14.2531	14.3081	21.035	22.1084	18.4557	23.6705	26.461	22.0769	26.9439	19.565	29.2311	27.4971	21.3553	12.1793	26.8902	22.6878	18.5858	16.8717	18.4628	16.5925	20.8495
SERPINA3	2811.22	3493.13	2148.21	2571.26	3621.49	3351.64	3341.87	2882.59	3246.02	3282.59	2911.53	3403.56	3184.02	2922.37	2933.61	3827.68	3128.37	2872.47	3308.16	2963.97	2739.06	4056.63	3454.76	2516.16	1337.16	2796.13	2876.82	3159.84	2192.93	4049.56	2729.02	3584.59	3009.78	2024.84	3199.47	2791.56	2348.77	3151.34	2672.19	2774.81	3695.92	2752.21	3018.42	3290	3175.92	2684.49	2768.63	3562.05	2674.98
SERPINA4	268.707	237.622	197.218	175.188	299.095	195.404	218.246	250.744	108.258	104.619	242.131	218.991	234.514	233.475	213.399	300.977	183.098	219.13	156.352	181.497	201.375	229.474	183.256	84.2853	277.243	256.363	194.319	161.369	218.008	211.104	256.12	139.101	196.336	207.144	272.555	260.004	149.948	199.789	260.109	174.814	190.83	157.226	207.288	261.024	260.828	196.484	204.03	150.667	231.712
SERPINA5	64.1176	85.7442	54.8406	60.8496	77.0674	32.5951	78.5784	42.3333	59.4273	43.34	59.8764	92.7717	105.271	57.4176	8.73309	58.3712	59.0121	61.0172	61.4594	74.7022	64.7823	86.2229	61.972	22.0262	48.2694	43.3741	55.6516	72.9184	58.7179	20.4515	53.5858	44.2804	38.1717	40.0226	78.4286	51.416	41.7684	65.466	64.2638	61.8654	75.4767	55.884	96.4487	56.2303	32.2968	51.139	76.3574	42.031	104.131
SERPINA6	766.115	627.772	487.998	516.545	684.971	486.677	568.448	694.893	509.33	578.678	656.282	668.412	762.89	796.405	592.467	666.867	518.154	472.622	470.145	456.099	452.662	522.005	567.567	371.323	648.355	639.941	428.186	604.256	666.029	636.537	498.041	438.62	653.304	693.607	525.678	623.888	540.079	587.572	638.165	673.357	533.931	571.414	821.758	557.204	501.02	490.256	489.193	665.974	701.077
SERPINA7	273.114	206.396	294.483	270.403	339.295	228.744	208.464	268.816	184.849	197.231	274.967	322.302	340.644	279.938	163.05	273.156	245.61	241.875	228.266	292.932	232.925	290.117	313.376	234.987	254.821	329.821	238.536	219.025	239.503	298.103	262.395	183.084	218.786	287.028	190.92	209.057	292.283	244.22	269.5	240.1	249.752	160.602	243.408	240.022	181.232	227.079	336.783	242.336	326.375
SERPINC1	1050.96	1057.36	541.761	820.029	1076.58	839.002	1240.41	1089.72	1214.09	940.351	1240.93	1024.59	810.287	639.434	756.102	1128.26	838.964	769.299	992.556	849.034	1214.85	1155.38	936.567	822.432	662.531	1320.53	990.762	900.936	845.437	1299.74	1046.46	1155.89	1019.59	697.794	1030.26	921.324	788.316	853.321	991.976	665.408	1066.12	1239.6	759.542	1021.43	762.959	953.06	679.098	959.672	640.417
SERPIND1	331.189	391.988	269.706	222.573	349.77	502.466	275.018	234.604	370.547	393.318	427.048	392.805	219.909	392.391	399.496	264.771	202.523	285.123	223.761	199.574	315.593	235.608	261.709	89.4369	322.662	255.856	351.551	177.808	91.7161	337.654	242.4	162.686	302.485	307.297	276.654	256.785	152.63	211.583	300.51	416.876	460.666	374.902	229.737	252.325	264.388	155.427	319.431	88.6925	262.613
SERPINE1	24.0301	30.2936	0.461043	1.4647	6.78594	96.5759	8.16027	3.1	42.6397	61.6424	24.85	12.9151	4.10597	2.16424	6.90524	3.75219	7.17256	7.37473	4.13869	0.919079	12.5773	5.25202	5.87402	20.7137	9.04344	2.19353	14.41	1.966	1.35774	1.92775	5.79881	4.32864	45.4814	7.39422	2.54477	2.99301	2.85789	2.53182	6.55879	7.87233	16.4183	53.3021	2.02572	4.51486	1.35073	1.31265	2.67387	2.26632	2.74289
SERPINF1	278.601	274.09	203.221	240.742	239.193	302.98	270.793	178.613	210.798	250.582	282.398	257.315	198.186	284.541	227.912	257.014	274.618	263.372	256.359	237.808	256.484	207.589	277.098	378.888	283.979	282.55	261.758	348.209	236.183	219.607	243.958	279.195	273.453	336.877	246.505	271.468	298.976	231.341	238.628	341.055	212.12	210.529	237.653	210.794	299.698	284.426	324.369	305.67	218.401
SERPINF2	444.95	484.085	374.85	361.59	389.736	426.536	462.692	387.61	500.013	470.472	508.054	406.227	437.398	400.378	332.242	439.925	371.813	403.213	389.517	413.197	437.647	350.993	292.273	301.41	373.941	332.763	442.262	395.107	303.673	503.626	324.035	381.367	471.916	290.897	441.711	368.895	240.678	346.604	417.395	309.025	449.335	363.266	410.417	432.243	403.724	464.264	436.253	389.53	447.874
SERPING1	1591.4	1863.69	1608.23	1460.88	1716.17	906.083	1661.51	1715.82	1680.61	1253.98	1712.29	998.224	1487.86	663.793	727.334	2750.43	1442.58	1945.69	1287.49	730.653	2225.05	1023.36	378.028	491.417	491.233	1167.81	1055.14	162.137	832.188	2256.35	1035.06	1280.62	690.294	309.158	335.711	1208.39	328.291	539.502	1469.67	613.418	725.455	1479.28	1851.26	1631.74	2668.65	822.919	2345.94	1055.06	1356.75
SFN	0.554703	2.89354	0.343323	0.254249	0.482108	3.49808	0.408139	2.20962	0.191363	0.430236	0.317667	1.43288	4.04821	0.443051	1.13181	0.505357	1.68631	1.41697	1.12213	2.62932	0.394289	0.665085	0.706634	0.705911	0.796308	1.10105	0.636853	0.48575	0.570985	1.88565	0.756498	0.448926	1.40304	0.44325	0.509432	1.12782	0.57976	0.530185	0.516326	0.869805	0.737145	116.09	0.0997431	2.44034	1.73555	0.144511	1.14976	2.10672	0.385875
SHBG	91.0937	73.3456	190.381	111.796	68.7295	26.4454	89.1063	118.558	49.3061	70.6282	142.19	124.825	202.733	81.8896	111.539	98.3051	37.2773	90.5317	58.169	103.854	92.3508	122.919	117.153	30.4463	183.255	154.19	61.0137	64.8036	270.771	92.5672	145.976	56.9807	131.693	76.0034	72.0366	119.399	43.3175	68.981	102.984	103.386	174.057	64.2076	80.2513	93.6676	66.6942	42.9355	32.8935	36.7346	167.558
SLC38A10	0.147341	0.116529	0.0640489	0.104406	0.0668415	0.0718784	0.113215	0.0882633	0.0593001	0.0596881	0.0600877	0.0811849	0.0573513	0.0250779	0.0386573	0.0405789	0.0661367	0.0926647	0.0632115	0.0766032	0.087049	0.0675821	0.0673987	0.0738752	0.0788366	0.0655499	0.0771867	0.135326	0.0838897	0.0735588	0.0624669	0.0734369	0.0632404	0.0651081	0.0666812	0.103537	0.0546331	0.0692513	0.0667036	0.0565303	0.0758059	0.0422936	0.0790087	0.0492567	0.0687877	0.0582399	0.082079	0.094006	0.0713796
SLC3A2	0.622444	1.90006	1.64447	0.491268	2.0909	1.4585	2.35772	0.996559	1.05018	0.887797	1.21909	3.2394	0.550319	1.80786	3.10188	0.811039	0.395687	1.35672	3.57926	0.696338	1.21247	3.62518	1.08925	7.09905	0.885457	0.847789	0.588078	0.328288	0.34226	0.765157	0.668054	2.75341	0.608087	0.751792	4.1561	5.01455	0.730419	0.953944	0.807935	0.586915	2.46354	0.280987	0.618125	0.837564	1.23117	0.565693	0.724176	1.10768	1.3475
SLC4A1	1.04126	2.1734	0.24289	0.146918	1.34602	1.16249	0.944384	0.557609	0.706024	5.72523	0.667455	0.901991	0.330084	0.80245	2.11296	3.08873	1.34461	1.23543	0.375572	0.608949	1.54363	0.904602	0.843297	1.44759	1.37565	1.42927	0.937334	1.00028	0.397846	1.06922	1.23565	0.51829	0.614096	0.902466	0.64972	0.54973	0.367675	0.570205	0.972871	0.925771	0.745162	0.412372	0.601763	1.46126	5.94893	0.762301	1.14332	1.85615	0.187451
SOD3	16.1449	5.54423	0.331397	27.6438	2.89001	5.70294	4.46756	70.9872	5.63077	6.90126	5.99712	6.46709	0.563013	29.1771	28.2844	36.296	35.0771	1.22471	1.55478	18.8606	2.42854	1.28838	2.67419	82.1282	25.2238	1.97603	2.87528	17.7695	1.09818	1.49028	1.35523	0.595177	1.12687	0.431454	21.4162	0.884663	15.3246	0.472799	1.03801	1.33243	7.29101	39.7825	24.2353	57.925	18.3142	18.3232	37.3673	0.519886	0.00839888
SPARC	97.9323	163.109	13.8425	23.2641	104.09	174.652	92.9597	53.4744	218.357	146.495	175.558	102.237	11.9739	15.9257	56.624	15.1708	26.7205	25.8486	33.7715	20.6923	81.4219	24.3076	21.9275	88.4323	59.1338	50.5915	105.032	14.7533	10.543	14.9602	18.5344	16.3616	112.53	17.5695	40.5429	23.7019	24.8373	20.2543	19.9105	57.4117	183.49	187.15	12.8711	30.6808	15.7072	22.3563	23.1392	21.7136	15.1902
SPARCL1	5.11058	0.913119	0.285489	0.380795	1.38767	5.08275	2.09802	1.77	1.50675	3.70506	4.14367	3.32051	1.00537	0.391211	0.409744	0.985542	0.588884	1.14989	1.05277	0.796468	0.875526	0.702966	0.925603	3.71522	1.24994	0.78224	2.05942	0.622088	0.705127	0.651246	1.03249	0.573792	10.7585	0.618528	1.14613	2.11715	0.91913	0.827323	1.90629	1.67804	0.62411	11.1524	1.17621	0.40829	0.751823	1.18113	0.813508	1.03814	0.296134
SPG11	4.04939	4.35762	3.83249	4.00127	9.63908	3.49599	5.74539	5.24217	5.02955	4.22893	5.88155	5.64411	4.0502	5.36102	4.37705	6.20482	3.90017	2.6687	4.15686	3.83681	3.01644	6.04675	5.55993	2.76223	3.92131	4.12533	3.50732	3.44684	2.63764	5.16517	5.4761	3.57522	2.59181	3.68512	4.50404	4.53093	3.32772	3.58748	3.78505	4.21971	4.38079	3.40187	4.64632	4.07028	5.14851	4.14192	5.63521	2.38701	6.06533
SPTA1	5.23713	3.26929	0.227247	4.99827	0.384737	9.92222	0.99543	3.04956	3.06414	2.47839	1.13733	4.27745	0.801595	0.490928	0.389695	1.26644	1.37469	0.597591	12.4463	8.77801	6.07434	1.24865	20.4197	8.35838	2.13958	2.12199	1.31502	8.74585	0.71347	1.54709	25.7872	23.9062	5.83128	1.00261	1.67703	13.1381	0.557648	2.00466	0.685423	0.408775	12.1589	16.0467	1.36408	16.3411	1.06028	0.686572	0.948978	1.24793	0.965088
SPTAN1	1.10976	0.342149	1.48998	2.0611	2.5852	3.25992	3.47377	3.53065	2.23181	2.81903	3.809	5.20015	8.31688	2.22872	1.31806	5.70639	4.79096	1.69079	3.79565	6.81717	7.86743	3.79869	6.91812	5.22026	4.54456	10.5158	6.79379	6.43455	6.27863	3.94406	3.13153	10.997	0.750569	3.35633	3.15397	8.41327	5.16525	8.05488	19.4831	10.523	4.38801	0.899782	4.84281	6.80507	3.93077	4.09678	4.7489	4.36157	1.61769
SPTB	0.702	1.96851	0.277316	3.38198	0.416033	0.895952	0.116798	0.223198	2.26618	0.206222	0.866418	0.757425	1.45729	0.567038	0.270207	0.696615	1.9063	0.481166	0.623593	0.146521	0.792356	0.553788	0.253718	0.335498	0.157228	0.589473	0.0775299	0.401714	0.221274	0.410606	3.90096	2.3147	0.212006	0.15985	3.24507	1.30125	0.46879	0.0297443	0.543529	1.51642	0.388288	3.21254	0.531551	0.148004	0.927082	0.519413	0.756736	0.0533882	0.40277
SRGN	28.6118	29.7018	446.185	348.102	30.1128	35.0902	538.815	31.3804	26.9389	27.2993	21.3707	27.1877	22.9058	22.3116	28.3554	34.0097	41.2329	31.9852	580.695	42.2669	458.406	563.467	26.547	40.0331	18.7184	12.9257	22.8259	27.8704	20.9587	148.536	20.3223	34.0156	27.1294	19.1153	41.7785	23.0144	27.1236	517.646	24.7984	501.035	25.3077	17.4659	26.1399	316.044	26.8004	32.4962	22.3376	52.2426	26.8318
STXBP5	438.22	529.77	596.076	441.698	586.286	474.818	224.412	487.438	590.348	432.18	500.592	500.36	506.962	591.602	568.228	519.067	557.952	502.615	619.728	478.309	508.97	502.867	515.818	261.858	520.472	519.324	578.653	535.607	377.243	443.017	548.479	534.114	2.17755	555.304	489.808	555.681	497.613	495.896	501.859	560.535	503.985	581.209	631.119	553.062	690.571	591.86	305.546	537.328	456.153
TAGLN	0.951335	0.758641	0.462842	0.462809	0.708025	0.779327	1.01104	0.453103	0.90404	1.19254	0.795278	0.814512	1.0116	0.584745	1.65776	1.03755	0.546101	0.881999	0.707781	0.867185	0.318638	1.24123	1.01514	0.570779	1.66842	0.969074	0.43628	1.07834	0.455069	1.62307	1.11894	12.3443	0.604078	0.741526	0.540794	1.6941	0.888204	0.387406	0.872515	0.535313	1.27832	0.492327	0.910665	1.04492	0.612432	0.321498	0.326272	0.288748	0.538129
TAGLN2	7.07214	8.43369	20.7811	21.1595	15.0487	33.1295	16.8398	22.0522	23.0776	13.1962	8.50263	25.5421	11.3801	15.1432	19.1503	19.8658	27.7555	25.4941	32.4366	11.1181	15.1434	60.3009	47.866	46.9022	42.3862	31.5587	50.5345	30.1211	22.5901	52.4321	19.067	36.0376	29.0249	27.3996	13.9248	14.9313	34.4444	32.4072	21.8422	42.5949	36.446	3.27827	3.9981	21.4712	10.3404	5.54298	14.7903	17.9683	6.82509
TCP1	1.99781	1.23277	2.5989	2.11114	1.51464	1.2238	4.17024	2.32383	1.8463	1.32432	2.29735	3.6361	3.4539	3.05934	0.839632	2.53851	2.83631	3.3724	4.54432	2.8808	3.03544	2.25071	3.44318	46.7197	4.01208	3.94999	3.24679	5.6074	2.83809	2.61496	3.32493	3.44399	3.08588	4.77071	3.30912	3.13781	22.5082	2.55982	4.10666	3.36028	2.86606	6.94136	2.43598	2.57131	4.57957	20.352	3.3366	3.17788	2.63879
TF	37.5699	68.5318	61.5801	37.8778	51.9755	55.3451	61.6512	271.351	60.4583	86.3116	58.501	59.9595	48.7204	45.7805	62.5514	69.6788	50.7004	60.3388	69.7997	49.8124	56.0828	50.3461	61.5231	89.8943	75.9982	65.7108	66.1101	46.853	55.5891	43.5419	70.586	76.9959	73.2657	59.4377	88.4382	74.0333	55.3106	53.7718	91.138	64.598	73.9959	47.6162	50.2577	49.6082	53.9664	59.9409	45.2893	59.1991	192.905
TFRC	5.66039	25.7274	5.8534	19.1011	13.514	6.56988	8.84456	13.3666	16.5633	7.87614	16.7672	12.3802	11.0407	9.68874	9.06162	22.5646	13.7551	12.4402	17.1952	8.18701	10.2499	9.0143	10.4851	12.6061	12.0811	14.8885	13.5781	14.3856	7.66168	9.45263	15.3384	12.806	14.9788	10.7963	12.7962	13.1039	17.9018	11.4198	9.80609	11.9675	12.9358	11.3294	10.4769	9.50115	16.8472	8.8265	14.6359	12.7156	7.93555
TGFBI	9.77865	12.0873	15.7345	10.9619	21.8554	9.49111	17.0307	15.7185	15.2449	16.2561	22.2291	16.0999	22.366	17.7166	19.6274	11.781	10.2213	20.1927	9.31547	14.9205	9.80786	10.6272	22.5441	12.715	32.3987	20.2728	21.2713	10.2042	11.6707	13.3188	22.486	13.9429	12.8408	19.3384	16.2252	19.222	22.4175	13.288	16.0824	9.06431	14.2949	18.8627	16.6507	13.0852	22.2076	12.681	15.6339	11.434	28.3962
THBS1	33.0031	24.3882	34.4636	26.4201	29.9568	52.3025	35.5503	34.7953	31.72	27.5875	27.0124	36.8414	20.9712	27.782	36.8093	45.8938	51.2552	36.6745	21.1459	28.4508	27.6666	27.2098	28.3326	11.8668	25.9771	17.408	25.5343	19.4306	17.3342	41.6457	23.4969	14.6371	29.6887	27.9214	42.7928	43.4488	16.6757	20.2718	23.9891	25.5443	34.6224	7.6657	24.8502	34.2217	27.2897	25.357	36.4744	7.91385	21.667
TIMM44	63.6822	61.8069	83.7857	69.9059	53.0755	97.8755	44.6182	38.9833	41.7238	74.9689	32.2813	25.5629	45.9223	54.3609	76.7477	45.964	41.1826	45.6765	49.7585	55.0362	39.4686	65.847	50.8331	50.7245	63.2593	68.7197	41.2153	56.8776	49.5677	58.8944	35.9985	33.8579	24.2208	59.7361	54.5318	50.5694	65.7464	38.4922	43.1415	45.2046	30.4346	27.6104	34.682	35.6278	38.0245	37.6531	50.5259	38.2835	40.5238
TKT	17.8652	35.9703	54.5764	35.5618	35.3451	22.4337	31.4974	63.6828	40.9627	20.2475	22.9183	49.0059	39.5112	43.0331	43.709	18.1643	34.8355	42.3952	47.0983	10.0653	33.7865	38.2858	54.5514	42.945	44.2307	55.0725	42.2606	36.9276	21.9289	33.3581	33.6607	33.5666	22.204	56.6007	36.8986	45.9193	57.0072	34.8586	22.9527	33.1604	30.1267	34.2146	37.2708	32.5777	44.9805	48.6221	41.905	35.1681	43.9639
TLN1	4.58314	174.13	489.695	381.423	7.1184	2.03307	286.999	5.20507	164.555	3.89451	3.93143	231.471	254.63	462.272	2.62082	247.982	263.912	13.7475	230.113	14.6159	0.541901	327.21	313.405	88.8088	15.187	430.013	232.936	350.067	11.3235	10.1756	12.6009	397.328	4.00209	96.0594	237.361	18.2047	16.1767	226.988	381.536	13.1895	9.21258	523.282	4.3281	4.28561	18.0158	6.57027	262.243	318.71	331.315
TMSB4X	164.307	146.12	319.542	385.638	253.174	460.774	395.776	375.299	477.625	130.389	167.179	331.57	228.138	267.789	309.388	302.849	302.8	464.463	501.233	178.905	303.769	671.812	526.112	557.543	471.877	451.087	559.495	430.507	175.761	669.306	384.9	350.346	280.183	393.697	266.952	307.361	550.433	490.662	369.043	318.691	532.426	52.2447	90.5667	370.23	250.594	64.3344	343.982	302.375	171.615
TNC	1.07969	2.45775	2.16072	1.09779	2.33451	2.09634	1.16662	2.00129	1.26467	2.07044	1.13642	1.43988	5.43035	2.13519	1.16136	1.64503	2.65955	1.28855	2.75378	2.01889	2.22681	1.21949	2.28319	1.11259	2.48148	1.5044	2.42951	2.13487	2.64513	2.48894	2.32492	2.83324	1.64593	1.12072	1.03119	1.21841	1.94542	1.74039	1.16472	0.749144	2.19545	1.46406	2.73606	1.17833	2.45844	2.27068	2.75407	3.35005	2.72164
TNXA	6.03312	7.85649	3.02201	5.80662	9.62018	9.8296	8.72276	9.04791	17.5756	7.98422	9.21532	9.14981	6.00624	8.70347	5.09653	17.2747	10.4195	6.73115	9.80981	10.5025	8.10093	7.53521	7.96101	10.919	5.02045	8.34989	6.18804	5.53463	5.48108	11.5122	9.59731	5.52389	4.80462	6.47552	8.60072	8.52252	9.07887	5.21635	10.4425	8.08726	9.58509	3.65798	6.69542	10.8509	14.1004	7.43287	13.4198	7.61479	8.52687
TNXB	1.66496	2.36141	4.32334	2.4841	3.17181	2.54448	2.68416	4.3036	8.181	2.9658	5.3089	3.06631	2.93825	2.76722	2.60597	5.49039	3.24767	2.13723	2.72974	5.33142	1.96927	2.05696	2.41154	3.24726	1.57849	5.0327	2.48809	2.50122	1.86093	5.10151	2.42431	2.63807	3.33395	2.81025	3.28945	2.42615	2.40546	2.06048	2.59776	2.97084	3.09875	3.67801	4.39639	2.53774	2.87015	2.60973	3.60418	3.8189	4.49042
TPM2	1.85679	7.51672	2.79697	3.83793	2.55875	21.1396	5.07302	3.93694	13.6868	12.1936	3.20386	2.52861	1.84869	2.29639	5.05492	3.17403	3.29688	3.23744	4.27257	2.6067	2.7828	7.30194	5.73086	7.35768	4.40641	3.63752	8.3244	4.54591	3.36437	8.93315	3.6889	5.84647	21.4339	3.3736	2.31237	3.62513	4.10947	4.46625	5.3558	4.71937	3.81451	27.9061	4.42883	3.99741	2.85217	0.251347	3.7374	1.63298	0.712601
TPM4	1.49632	1.81053	5.38184	6.82687	4.27902	8.03664	8.10725	5.41434	7.45151	1.17076	4.04966	4.79886	4.37293	3.72604	5.35826	2.92116	8.34009	8.51843	10.4795	4.41383	5.76148	17.4251	13.6207	16.3943	11.1809	8.27539	18.915	10.0079	6.52781	17.9499	8.31242	11.9194	7.96669	8.18852	4.2439	6.16148	10.2817	11.8723	10.8395	10.2849	9.29158	0.188789	3.69313	5.75684	4.59133	0.535808	7.12894	3.31138	2.0668
TTR	2227.25	2348.89	1965.72	2217.12	2190.55	2526.08	2008.78	2037.64	2446.3	1793.18	1973.61	1952.24	2219.34	2317.91	1732.66	2461.37	2397.77	2607.34	2040.87	3336.77	2832.69	1947.57	2205.46	2992.85	2074.99	2981.4	2458.15	3600.76	2738.49	5067.62	2406.36	3101.27	2951.25	2586.42	2645.6	2421.93	2806.19	2919.85	2884.22	2309.72	2208.17	1685.88	1790.39	2484.16	2496.73	2783.99	2536.18	2748.9	1978.58
TUBA1B	0.899445	0.623406	0.808131	1.002	0.622608	3.4067	0.919871	0.966125	0.364612	0.119963	0.847911	0.877989	1.9429	2.48032	1.02894	0.694869	1.73936	1.48003	2.73944	0.940862	1.98873	1.63142	1.43016	1.05973	1.41531	1.30259	1.26048	1.96329	1.31773	0.456909	1.17829	2.06032	0.729504	0.665262	0.813732	2.74592	2.25689	2.3492	0.722229	2.13131	3.06935	0.36117	0.945681	1.31325	1.96646	0.415106	1.32612	1.19586	2.46023
TUBA1C	0.899445	0.532755	0.843365	1.002	0.622608	1.15211	0.919871	0.966125	0.364612	0.119963	0.847911	0.956197	1.8484	2.48032	0.981079	0.682662	1.64301	1.47494	2.73944	0.940862	1.98873	1.63142	1.43016	1.05973	1.41531	1.29068	1.26048	0.812292	1.31773	0.383544	1.17829	2.06032	0.729504	0.665262	0.813732	2.74592	2.25689	2.3492	0.722229	2.13131	2.98116	0.36117	0.945681	1.31325	1.96646	0.415106	1.32612	1.19586	2.46023
TXNDC5	212.204	127.644	158.91	184.048	182.638	167.564	173.745	147.07	159.191	175.235	142.867	160.76	118.294	192.39	139.588	95.7384	140.502	81.8236	138.999	97.693	120.2	81.0842	140.446	112.312	74.9779	151.656	148.281	95.1252	103.011	136.44	93.0535	135.81	85.4723	135.117	133.645	158.217	158.78	98.3068	113.408	132.872	92.4011	127.621	135.033	124.365	112.264	142.623	134.255	128.002	121.319
VASN	7.53746	7.98232	6.6031	6.42943	5.4152	10.1273	9.44372	6.89387	7.83245	7.57065	8.33691	9.48633	7.52299	6.60329	3.07885	6.91066	6.93174	7.29054	8.79278	6.13534	10.3144	8.33322	7.3475	9.05473	7.71307	9.40471	9.53792	6.11499	5.36864	6.77755	7.8814	7.28001	6.42421	4.42894	7.44179	8.07527	6.30883	10.4553	6.73924	7.1854	9.59375	6.3433	6.19812	8.58864	8.58917	4.91306	7.57643	7.6958	7.45557
VCAM1	5.61129	7.60369	1.10586	2.58256	2.63239	66.7171	5.32408	4.54741	3.82586	5.57817	3.01483	5.06987	90.6981	2.52018	4.09664	3.74263	2.33323	25.7792	4.89908	2.62153	4.46963	3.89714	4.46072	4.05697	4.4164	5.36885	4.18861	6.2113	4.13186	3.72832	4.02191	3.60851	2.90506	3.04979	2.99639	4.71147	4.07424	4.47802	3.49865	3.22628	5.06642	3.13292	1.66159	3.15496	3.23879	2.03583	3.68548	2.58871	2.81982
VCL	0.47953	0.825514	0.260074	0.387654	1.45535	0.828708	0.985192	2.15419	1.27626	0.424837	1.53995	2.07229	0.36583	0.469925	1.33719	0.322654	0.265398	2.58432	0.920432	0.473291	4.8568	2.07923	2.71058	0.446734	3.55736	0.36123	0.755602	2.04371	0.782987	0.962714	1.42992	2.08819	1.03542	1.44003	0.647563	1.53874	3.51042	3.18807	1.27498	2.86319	2.4785	0.681797	0.65358	1.26469	0.873801	1.1883	0.557165	2.08915	1.96549
VCP	0.921834	1.76209	0.885807	0.713144	0.518182	1.9765	1.69378	1.57368	1.20416	0.382753	0.881138	22.5369	3.65715	13.3538	1.26827	2.49951	2.08447	0.947212	0.772179	2.35699	10.1899	2.06177	2.47969	4.37958	1.34691	6.82919	1.8355	4.79517	2.15152	5.77907	7.32214	1.48347	2.12825	6.23585	2.07016	1.43767	0.677038	0.0675233	0.909525	0.5389	0.696865	0.791605	2.48157	2.16383	11.1717	3.47134	2.67539	3.05332	1.62181
VIM	18.2956	16.2442	18.652	10.1085	8.37431	25.2044	4.07397	3.51907	9.56803	9.84863	5.77701	13.0951	6.99199	1.45093	11.4992	10.4066	16.4379	3.24061	1.44495	2.27829	2.39017	9.593	11.9066	3.43314	1.25053	3.39678	2.64868	2.38075	2.2241	7.41918	8.67346	6.17982	7.06962	1.75037	3.94237	2.18533	1.93238	2.4965	0.869703	12.3789	10.0736	4.73388	8.95438	9.77902	17.4319	8.30962	5.3368	10.7383	17.1683
VNN1	1.39013	1.38933	1.92701	1.91257	3.40026	3.9706	1.60482	44.732	1.76909	2.00248	6.09233	3.25052	3.56224	1.36599	4.17443	9.56711	6.21241	13.9726	5.00661	3.91297	2.67504	4.87828	1.90484	5.83986	9.17513	1.34641	1.87684	1.40651	0.0444875	0.0837348	1.09361	1.97196	3.19526	9.12676	4.13737	2.93212	1.28795	0.315518	5.39357	2.68406	4.44358	0.432124	28.8012	1.80971	1.65618	1.87323	144.448	1.35689	1.96984
VTN	2483.92	2928.61	3245.12	2563.33	2748.63	2942.84	3324.22	3254.35	3066.7	2973.52	3105.96	2800.48	3597.01	3668.97	3432.45	3083.05	3945.46	3820.62	3923.79	3523.22	2915.27	2995.79	3651.71	3394.03	2796.26	2495.77	3074.15	3570.87	2431.65	2627.7	3055.55	3391.46	2578.65	4873.95	2889.08	3463.49	4125.85	3714.02	3430	3755.79	2645.91	2530.57	3679.6	3500.54	2868.42	2866.08	4001.42	3480.14	2943.22
VWF	11.3451	11.0885	6.89673	10.8067	14.7062	22.413	13.262	10.6538	10.3094	13.0509	11.3871	21.4556	17.9489	13.6049	9.41205	17.1541	8.16516	11.972	7.15871	10.725	11.6219	12.1167	15.3164	4.52448	10.8946	13.7183	13.8311	15.3109	10.2118	13.8926	17.125	7.58338	9.83984	10.5669	9.88842	22.7329	8.547	12.4508	12.3495	18.1473	12.7098	6.6546	7.71167	10.9163	18.8571	9.76804	8.31538	3.88011	19.1916
YWHAB	1.87824	6.01476	6.76266	6.41952	19.006	3.64548	22.2202	6.53507	6.77553	8.05678	3.81711	7.07901	9.12724	18.4019	6.68709	3.86739	6.77122	3.24791	0.695375	8.81679	3.10398	0.961823	5.04405	4.77947	5.29309	2.37051	1.2293	2.1587	12.0481	5.44904	3.95669	15.688	14.097	7.20172	6.79829	13.2789	2.50476	3.84931	0.78896	2.43476	4.88412	12.5375	0.10561	5.59485	5.88034	0.415175	4.92855	7.14404	11.1422
YWHAE	4.50598	1.00171	3.34078	18.213	1.78668	108.357	0.67573	0.925314	1.14852	0.5264	0.449551	0.269427	3.69134	4.85854	4.86906	1.3327	228.207	7.17911	0.765576	2.8282	1.29194	0.773771	3.90344	2.98928	24.6047	11.9136	3.93119	0.821805	7.12752	6.66067	2.45309	2.59959	2.54322	1.70778	0.922941	2.4363	2.2815	1.88025	1.91033	8.56105	0.699942	4.81948	0.114565	2.71418	1.41634	1.18247	0.38239	3.59007	3.11792
YWHAG	2.101	2.90282	0.628823	0.876066	16.0089	3.48307	2.69375	3.99386	4.59711	1.85163	2.95027	1.85128	3.78861	3.33264	1.10227	1.84864	1.78864	1.96027	2.79137	2.77131	3.04817	1.06372	2.25104	1.86664	2.86015	1.23528	3.70724	1.63044	10.4585	3.19894	1.86321	2.83061	30.5485	1.40425	1.8399	12.6435	1.39385	1.62665	2.1611	1.52044	3.58756	9.45233	1.38032	4.55329	1.27103	1.02867	1.4552	6.95675	1.63823
YWHAH	5.36239	5.9053	1.1279	0.254249	15.3805	3.68459	1.52424	2.94534	0.452255	3.04118	2.9311	3.70297	6.4622	0.443051	0.771515	0.561144	2.76417	2.06751	0.788009	2.04525	3.08954	1.57578	2.98182	1.5421	3.52498	2.91082	2.4796	0.79958	10.1325	3.13627	2.50884	0.448926	10.811	2.28538	2.05743	11.5562	0.730061	0.608311	0.925314	2.09603	3.62851	9.83403	0.760334	1.35584	5.22111	1.10718	0.694031	6.02749	1.06794
YWHAQ	0.679447	3.90628	0.582425	0.4545	1.16475	1.56931	0.953638	1.58391	1.65421	1.23791	1.33585	1.06263	2.57229	0.519006	0.743373	0.505357	1.08705	1.91145	1.26728	2.04525	3.4401	1.61491	2.77309	3.05958	1.7312	2.19642	2.53401	0.559545	1.59105	2.51506	0.91088	0.898791	3.01744	0.783601	1.0223	0.817191	0.874264	1.0622	1.09723	1.29278	2.62364	0.181264	1.07236	2.11444	0.613483	0.149851	0.401516	0.788254	0.795205
YWHAZ	0.632162	2.14645	1.55905	3.2442	14.6393	2.05845	2.18452	3.33048	1.62759	1.3491	1.39381	8.50304	2.40127	0.969922	2.04851	0.960042	1.24502	5.99882	8.80769	3.64892	1.62809	10.0056	4.29273	3.65736	4.77523	4.24177	2.24547	1.30334	10.0152	2.06853	2.01403	4.57996	11.5208	2.73153	6.7746	13.7325	9.49075	2.4199	2.18061	3.17175	3.44436	7.86311	0.745132	1.58824	0.759601	0.45857	0.600588	6.67764	1.59662
ZYX	1.77384	5.4881	4.76774	7.74751	7.52356	7.53375	3.57083	2.92737	7.05549	2.28794	2.33314	3.67492	6.81033	5.10132	8.69819	6.58812	7.80946	11.2804	8.50852	7.32672	4.5527	7.43744	7.31077	3.86761	4.97542	8.89065	9.98833	13.0267	5.47701	13.1686	6.09713	7.08026	8.9062	6.61974	4.98904	6.20853	7.91948	6.31057	7.33347	4.27091	6.61295	1.02587	3.307	3.98564	6.53157	5.55535	11.6214	5.74361	6.48166
ACTR2	8.30961	13.3064	0.730684	11.9746	0.415777	14.0735	8.03414	3.17185	25.8932	17.9916	13.8079	12.3095	2.78448	3.78996	11.5171	5.91678	11.3299	0.207501	1.054	14.0702	13.0804	7.7917	6.87753	8.56054	6.21282	5.43307	9.4338	8.13289	9.7805	15.3844	14.5103	6.49432	6.52759	12.2804	7.93005	3.31215	10.1106	5.53132	12.1012	11.985	13.8197	10.7163	23.8966	7.75179	7.44998	0.188922	1.15899	18.4007	4.48411
BST1	3.42675	3.46934	1.21282	1.52628	3.16272	2.988	2.01301	2.5001	3.1029	0.575175	1.46401	4.34252	2.15866	NA	1.76483	2.92247	0.639563	3.30778	3.23046	0.71235	0.547182	1.12734	4.28173	3.42477	3.13143	2.4669	1.95415	2.46674	3.51616	0.662919	2.31161	1.15884	0.830269	2.25525	1.90212	1.85004	3.63751	3.09195	1.26359	2.75736	3.95761	1.32331	0.410326	1.38536	2.81033	1.42263	3.27533	3.90794	0.323639
CALM1	2.3287	0.609465	1.07637	0.867526	0.945801	1.52475	1.03451	1.08989	2.42537	0.399461	1.09383	1.01284	0.958479	1.5575	0.852602	0.818562	2.22807	1.62159	3.47902	0.990894	1.96629	3.69988	2.67429	4.36662	2.5588	1.79509	6.32916	3.08959	1.19922	3.37929	3.09525	1.61975	2.3162	1.52798	1.44179	3.25287	1.70988	2.32741	2.11926	3.45542	1.93069	1.77972	2.85136	1.21165	0.697656	0.403059	1.22502	0.686986	0.309273
CALM2	2.3287	0.609465	1.07637	0.867526	0.945801	1.52475	1.03451	1.08989	2.42537	0.399461	1.09383	1.01284	0.958479	1.5575	0.852602	0.818562	2.22807	1.62159	3.47902	0.990894	1.96629	3.69988	2.67429	4.36662	2.5588	1.79509	6.32916	3.08959	1.19922	3.37929	3.09525	1.61975	2.3162	1.52798	1.44179	3.25287	1.70988	2.32741	2.11926	3.45542	1.93069	1.77972	2.85136	1.21165	0.697656	0.403059	1.22502	0.686986	0.309273
CALM3	2.3287	0.609465	1.07637	0.867526	0.945801	1.52475	1.03451	1.08989	2.42537	0.399461	1.09383	1.01284	0.958479	1.5575	0.852602	0.818562	2.22807	1.62159	3.47902	0.990894	1.96629	3.69988	2.67429	4.36662	2.5588	1.79509	6.32916	3.08959	1.19922	3.37929	3.09525	1.61975	2.3162	1.52798	1.44179	3.25287	1.70988	2.32741	2.11926	3.45542	1.93069	1.77972	2.85136	1.21165	0.697656	0.403059	1.22502	0.686986	0.309273
CDH1	0.73983	0.574297	1.32284	0.761452	0.597159	0.298576	2.39043	1.19753	0.917501	1.05054	0.653763	1.08535	1.14208	1.72388	0.278506	0.708785	2.09801	1.07844	1.09233	1.11562	1.01722	0.942367	1.06439	1.33833	1.85755	0.978674	1.3587	2.11698	7.4695	1.07475	1.38562	2.30751	0.666686	1.27427	0.945364	1.08556	0.78049	1.6684	2.71702	0.70755	1.03884	0.60208	0.686734	1.13357	0.642682	1.24238	1.07365	1.25067	0.44585
CDHR2	2.48602	2.41947	1.88845	3.0267	2.69513	1.43156	3.5053	2.72764	3.54175	3.23061	2.97603	2.29932	2.26142	2.67001	1.71607	4.8807	2.17777	2.8054	2.45296	1.55601	1.67805	2.5497	2.53984	0.99152	1.54749	3.14891	1.88278	2.95027	6.06673	NA	2.72073	1.7938	2.07138	1.47429	2.09493	2.39058	2.08151	2.81091	2.32276	1.16538	2.60107	2.31411	3.03706	2.78971	2.78696	2.69282	2.62067	2.01493	2.3597
CFL1	0.772817	3.28762	13.1845	11.4211	6.59971	9.45661	9.19463	7.93368	11.0896	0.431539	2.2423	10.598	5.46206	6.35719	4.4359	6.22496	11.529	15.6753	19.1954	6.0413	7.55804	33.9826	27.4881	27.6686	20.6289	18.1142	26.7641	19.6077	11.709	20.3374	9.89657	15.8887	18.0141	15.2219	7.26142	7.61944	23.2198	16.0664	14.0452	24.2896	15.5141	NA	0.317898	4.60876	2.82326	0.51437	4.06871	7.54958	4.85264
CFL2	3.80672	7.21678	2.50641	7.93068	0.715792	6.33675	1.61612	1.96636	1.30033	6.48701	0.421135	1.67969	2.03603	2.50245	12.4677	1.35436	3.25035	2.47078	3.69354	2.63874	1.23365	7.21008	4.47874	6.20866	4.52729	2.61667	9.54363	6.22183	3.0432	10.3388	2.11944	3.45667	4.73207	2.76024	1.01802	0.915466	4.61201	2.67941	2.61367	4.83481	3.11488	NA	0.0628873	1.8408	0.887792	0.474803	15.9477	1.68777	8.42824
CGREF1	18.3133	29.7058	21.1298	28.2581	19.1358	29.5169	38.5164	12.5324	27.7051	16.8563	26.2535	10.9286	44.2764	35.9514	34.4504	31.7987	42.1584	28.0615	40.1036	43.3423	29.7011	27.9913	33.4477	48.7761	28.2454	22.0226	38.849	43.9863	22.7446	NA	30.7657	22.7605	25.2202	39.97	28.2739	29.5604	36.0867	32.6241	36.4335	33.1575	32.2825	34.2652	35.0891	28.065	35.5721	33.2969	34.9723	29.059	11.7876
CORO1A	1.60943	1.56878	0.25881	0.529144	4.98386	8.51669	3.74308	3.59943	5.56472	8.15627	6.01582	4.51335	0.248403	0.0876975	3.04437	1.39873	1.64859	0.684574	4.06976	0.812753	3.1514	1.2028	2.15187	4.88869	6.52719	6.56827	6.74612	1.33945	0.676188	0.292327	2.56021	4.45256	2.93676	0.628136	2.41064	1.24138	2.04975	4.78984	5.71556	5.34646	5.83065	2.58016	0.217663	0.145022	NA	1.70109	0.439566	2.0559	0.0226936
CPM	3.29444	4.0966	2.25656	1.3009	2.89587	4.45611	1.65538	3.86319	3.57708	5.44217	8.76951	6.3929	4.63144	6.74122	4.01549	5.45224	3.40974	2.23432	4.25688	1.98452	2.52701	3.33994	3.68253	2.77639	4.38309	1.88611	4.4718	1.8477	1.79076	3.89711	3.54465	3.28571	4.32902	1.17763	0.352995	3.89882	3.2361	4.52914	3.93691	3.6957	5.86095	1.95188	3.83268	4.11282	3.47907	3.14349	4.61538	1.74641	4.96181
DBH	27.0895	21.9694	20.6249	21.5165	3.75088	13.6198	16.4066	13.8107	24.1479	15.5743	13.0736	15.7834	18.6266	24.714	12.1713	3.22498	42.6747	29.0329	22.9634	23.487	15.9995	14.5507	22.9465	5.26921	17.6322	21.9121	17.2448	18.2003	4.72286	17.9042	19.9388	21.3071	0.590144	12.8843	31.2824	19.5143	18.4487	10.1139	26.2431	13.6984	28.2176	35.7918	16.4768	25.7425	6.73136	12.1364	30.9728	9.4552	15.0666
DDX23	5.53911	3.36827	1.36157	1.01497	1.44456	1.77697	2.71254	2.40877	2.86463	2.02159	3.37722	2.77497	1.52601	1.17175	2.24319	0.985323	0.611424	2.79928	1.29657	2.26558	1.92197	1.72415	2.03529	NA	1.464	1.34057	2.88034	1.45985	0.909655	1.37151	2.16021	1.49652	1.13563	3.20795	1.20972	2.94871	1.98549	1.41831	0.881683	1.89371	1.40301	0.857486	0.273066	1.39038	1.39989	1.89452	2.019	2.94594	3.14967
EIF4A1	41.1532	34.4985	1.06265	2.83294	21.8426	65.435	28.4306	10.4526	35.0774	66.9681	33.6476	38.7969	2.02217	6.74055	24.2419	2.95445	1.47304	6.57596	10.3431	2.60499	22.1977	5.25757	8.53323	35.4337	28.3605	12.1314	26.2336	1.57723	0.899584	3.337	6.28048	9.11395	28.8112	10.025	15.8416	7.42397	4.25076	8.30973	6.27844	24.1333	42.7613	44.329	1.60914	4.62196	2.38972	2.38054	2.5316	5.55307	2.52799
EIF4A2	43.3502	36.371	2.27757	2.98049	23.7473	64.865	27.1663	9.6366	36.3555	68.3634	34.2234	42.6712	1.77561	6.31054	23.7663	5.0457	1.47304	6.12925	10.2969	1.24769	22.0441	5.81957	8.19036	35.7445	27.9994	13.0411	26.2841	1.48712	0.899584	2.79166	5.83034	9.70319	28.6342	8.50273	15.7181	7.73501	3.81118	9.38932	6.2497	23.6968	45.6058	44.329	1.24348	3.80296	2.15989	2.70983	2.87791	5.69449	1.49703
EPX	0.4688	0.255439	3.0176	4.58009	5.20186	0.817922	0.439847	0.899535	0.633896	0.251858	0.297748	0.629829	0.29635	0.880383	1.26831	0.732793	0.617169	0.209615	0.439436	0.253024	0.222591	0.370021	1.05144	1.32267	0.33844	0.780992	0.204143	0.372767	1.21514	NA	1.57569	0.531975	0.432567	0.889728	0.276149	0.465656	0.666484	1.00799	0.596623	0.718374	0.411494	0.61241	1.1774	1.95991	1.15348	0.185628	0.72129	0.175839	0.53753
FAM135A	0.437984	0.441956	0.106826	0.962272	0.2973	0.696114	0.408086	0.251432	0.612559	0.432851	0.558737	0.487775	0.356659	0.558006	0.570936	0.574466	0.646847	0.317137	0.32688	0.579482	0.349213	0.275975	0.339164	0.273574	0.280279	0.275688	0.377959	0.376074	0.316439	0.720657	0.353205	0.439175	0.300999	0.363015	0.351441	0.388656	0.292267	0.410517	0.458837	0.253976	0.426151	0.30727	0.370145	0.52244	0.434599	0.486156	0.406107	0.337486	0.307767
GCN1	0.118824	0.155096	0.135681	0.0859702	0.0960354	1.7009	1.11051	0.189816	0.0770086	0.00330469	0.069159	0.142777	12.0978	13.0063	0.190822	0.0535762	0.639417	0.222915	0.256122	0.0117156	0.00814772	0.398234	21.8202	0.269736	0.184542	0.00978257	0.548383	0.016259	0.0556474	0.0670345	0.127495	0.02442	0.127251	0.0081478	5.15938	0.00478321	0.392151	3.83814	12.3786	5.10686	0.405985	NA	0.0489603	0.717609	0.518481	0.0473159	0.00295049	17.3902	0.0346324
GLUD1	0.234677	0.190144	1.10051	11.1086	7.46015	2.80019	8.84854	7.13778	5.11956	0.2444	8.692	9.49724	8.36476	11.4512	15.2572	7.63145	0.293909	8.8905	10.5132	8.36965	7.06461	9.35624	8.44482	9.23474	9.22504	12.5013	8.15124	11.4997	7.73994	9.83809	9.1	NA	6.47726	6.94092	0.209636	6.76132	0.316916	7.83745	6.86601	6.54562	0.81416	3.38067	8.75115	4.59815	0.652326	0.173595	11.1284	6.58869	8.13365
GNAQ	4.18347	0.0816274	16.1812	27.5789	7.8175	5.93529	26.9968	17.9707	2.31802	29.9828	19.9915	19.3519	21.5642	22.5964	1.70047	2.50712	23.7346	26.3584	29.6528	18.0693	25.9042	5.07818	5.45271	22.995	1.57786	26.3725	4.10478	29.3366	4.82838	0.19888	2.52695	1.67988	22.2509	15.7397	3.91949	27.1891	16.2212	7.26993	25.5376	23.4483	28.5209	19.5338	0.502014	19.103	21.6811	29.1575	29.5766	24.0833	5.13777
GOT1	3.8695	0.339255	1.12418	9.99116	1.5925	3.30239	2.51011	0.514349	1.86502	2.85848	1.68463	3.6666	1.38727	0.991237	3.83024	0.944398	1.94864	4.45773	0.0549932	1.18476	1.01177	3.97087	2.24842	1.85489	0.913749	2.55955	1.66577	0.246254	0.263938	3.00292	0.865017	1.75902	0.878069	2.85934	1.71539	0.543936	1.30943	3.43694	1.48342	0.93913	2.04873	1.79132	0.0674822	1.2939	1.11777	1.14747	2.01091	0.30812	0.646968
GP5	1.77853	9.89678	4.82717	2.6708	3.31204	4.24219	5.94378	5.7039	4.67471	3.56026	3.4549	11.0993	2.45248	3.72837	11.0995	3.7969	5.38921	3.93627	2.15032	3.06994	3.12084	7.23263	3.4234	0.356842	3.93119	1.30885	6.25883	2.73579	3.10242	6.94998	2.58879	1.51071	3.45138	4.33361	5.22862	3.6516	3.10918	3.09562	4.20726	6.8601	4.05691	0.0726472	2.62599	6.58507	4.12334	2.82016	3.34928	5.23763	4.48522
H4C1	61.2831	10.3096	22.1953	4.12286	26.8734	8.94819	12.9001	19.9697	8.11122	6.13148	15.9162	34.9216	17.8603	32.7315	20.4298	32.6417	19.3785	44.4522	31.5258	17.6297	20.3979	23.6523	27.0901	49.4088	35.4054	61.5715	25.8608	31.4945	21.8094	52.9936	4.70327	11.941	24.994	10.4597	13.4406	18.8796	19.5671	30.1392	17.4972	24.2771	19.6981	NA	1.94113	17.7678	18.148	6.53891	25.5026	3.07187	9.08042
HIBADH	33.2563	35.8288	63.663	52.4126	75.3543	47.8486	60.8206	19.1599	55.764	NA	57.4894	89.1695	50.7967	56.0687	69.9856	79.3622	50.0416	53.037	60.5262	46.4015	45.211	49.2971	53.2745	13.0984	48.38	30.1194	37.0188	35.6825	50.1555	52.142	55.9275	45.0124	47.5392	99.7337	77.8627	64.4119	23.3995	39.3009	53.1953	63.3435	46.5998	46.6729	49.6221	41.2971	75.5408	37.1901	58.9839	32.2622	54.7203
HRNR	0.0875165	0.0841757	0.081148	0.252727	0.0480834	0.146059	0.106538	0.00756962	0.0715666	0.11993	0.388546	0.191566	0.0617354	0.0508831	0.123664	0.034257	0.763446	0.121643	0.0386248	0.0424134	0.181244	0.0369736	0.409904	0.218541	0.0620802	0.0393304	0.0628277	0.168765	0.00770378	0.390647	0.142044	0.127173	0.0938879	0.0155839	0.131516	0.0938238	0.133551	0.0370256	0.0602292	0.116824	0.300483	2.43003	0.0167516	0.0828258	0.00531209	0.0190777	0.0389521	0.0426693	0.0447598
HYOU1	0.390043	1.90277	1.31886	0.923727	0.596588	4.19971	0.120986	1.5139	1.01708	0.9431	0.214935	5.11901	1.95237	2.18034	0.729445	2.79168	3.81783	0.789102	0.624248	0.332642	0.359482	1.49311	1.07714	0.895666	1.8549	1.18304	1.81788	0.564477	0.312456	1.7129	0.127197	0.46668	0.344881	2.39585	0.773507	0.408569	1.68561	1.0702	1.23638	0.855859	0.253435	0.279188	1.53072	0.474806	0.522578	1.06089	1.96689	2.68134	0.38352
ICAM1	3.06277	3.4788	1.06122	4.03125	3.61259	4.67631	5.02571	2.08131	3.34825	3.41691	2.53222	4.20557	3.89523	3.10169	3.32891	4.20249	5.02736	2.60847	4.08803	2.24501	2.35703	2.63169	3.29415	5.03087	2.97971	1.20487	2.86858	2.96887	1.63136	2.31786	0.917293	2.43051	2.71183	2.52684	1.8433	1.84158	3.59915	4.6337	2.23333	2.24856	2.95049	1.03626	3.52261	2.85373	2.82813	2.89264	3.05312	3.38647	2.13893
IGFBP6	2.39316	4.02329	0.568017	0.597299	1.02634	1.3468	1.54194	0.709239	0.931641	3.24902	1.16897	1.35395	0.475713	0.585453	0.906946	1.27837	0.759353	1.09376	1.10069	0.630346	1.62746	1.27176	1.33193	0.897551	2.7613	1.47318	1.41418	NA	0.349531	1.03487	0.95375	0.360844	1.00266	1.5611	0.882284	1.1612	1.12291	0.724691	1.17176	1.1058	1.86776	0.393777	1.29883	0.946023	0.488745	0.549846	0.987942	0.8685	0.444649
IGKV2-28	0.764803	1.59164	4.82438	0.977601	0.497724	1.17482	1.15127	6.60677	1.29553	0.946092	2.38021	0.505937	1.38892	0.825878	0.615755	2.4567	1.26708	0.491776	1.01853	1.13329	0.658017	0.441657	1.11115	1.23361	0.624911	0.784828	1.42044	1.78825	0.916181	NA	1.27926	1.61082	0.98339	0.413948	1.89634	1.01787	1.84489	1.07907	1.48031	0.753353	0.79973	1.73476	2.3972	1.4861	1.65998	0.989809	1.65529	0.629586	5.16622
IGKV2-29	0.637336	1.32637	4.02031	0.814667	0.41477	0.979015	0.959395	6.38572	1.07961	0.78841	1.92581	0.421614	1.07269	0.688232	0.513129	1.94409	1.0559	0.409814	0.848775	0.94441	0.548347	0.368048	0.57647	1.02801	0.458086	0.654023	1.1837	1.49021	0.763484	NA	0.954657	1.34235	0.819492	0.344956	1.29467	0.848224	1.28726	0.899223	1.2336	0.627794	0.666441	1.44563	1.99767	1.23842	1.38332	0.770946	1.18863	0.524655	4.30518
IGKV2-30	0.764803	1.59164	4.82438	308.954	0.497724	2.33646	1.15127	7.15046	1.29553	0.946092	2.74746	0.505937	1.99711	1.44045	0.8374	2.33291	1.26708	0.491776	1.01853	1.13329	0.658017	0.441657	0.793889	1.23361	0.549704	0.784828	1.42044	1.78825	0.916181	NA	1.14559	1.61082	0.98339	0.413948	1.5536	1.01787	427.586	1.07907	1.80958	0.753353	0.79973	1.73476	2.3972	1.4861	1.65998	0.925135	2.27415	0.629586	5.16622
IGKV2-40	0.764803	1.59164	4.82438	0.977601	0.497724	1.17482	1.15127	6.12064	1.29553	0.946092	2.38021	0.505937	1.38892	0.825878	0.615755	2.4567	1.26708	0.491776	1.01853	1.13329	0.658017	0.441657	1.11115	1.23361	0.624911	0.784828	1.42044	1.78825	0.916181	NA	1.27926	1.61082	0.98339	0.413948	2.2277	1.01787	1.84489	1.07907	1.48031	0.753353	0.79973	1.73476	2.3972	1.4861	1.65998	0.989809	1.65529	0.629586	5.16622
IGKV2D-26	0.637336	1.32637	4.02031	0.814667	0.41477	0.979015	0.959395	5.11776	1.07961	0.78841	1.92581	0.421614	1.07269	0.688232	0.513129	1.94409	1.0559	0.409814	0.848775	0.94441	0.548347	0.368048	0.57647	1.02801	0.458086	0.654023	1.1837	1.49021	0.763484	NA	0.954657	1.34235	0.819492	0.344956	1.29467	0.848224	1.28726	0.899223	1.2336	0.627794	0.666441	1.44563	1.99767	1.23842	1.38332	0.770946	1.18863	0.524655	4.30518
IGKV2D-28	0.764803	1.59164	4.82438	0.977601	0.497724	1.17482	1.15127	6.60677	1.29553	0.946092	2.38021	0.505937	1.38892	0.825878	0.615755	2.4567	1.26708	0.491776	1.01853	1.13329	0.658017	0.441657	1.11115	1.23361	0.624911	0.784828	1.42044	1.78825	0.916181	NA	1.27926	1.61082	0.98339	0.413948	1.89634	1.01787	1.84489	1.07907	1.48031	0.753353	0.79973	1.73476	2.3972	1.4861	1.65998	0.989809	1.65529	0.629586	5.16622
IGKV2D-29	0.637336	1.32637	4.02031	0.814667	0.41477	0.979015	0.959395	5.11776	1.07961	0.78841	1.92581	0.421614	1.07269	0.688232	0.513129	1.94409	1.0559	0.409814	0.848775	0.94441	0.548347	0.368048	0.57647	1.02801	0.458086	0.654023	1.1837	1.49021	0.763484	NA	0.954657	1.34235	0.819492	0.344956	1.29467	0.848224	1.28726	0.899223	1.2336	0.627794	0.666441	1.44563	1.99767	1.23842	1.38332	0.770946	1.18863	0.524655	4.30518
IGKV2D-30	0.764803	1.59164	4.82438	0.977601	0.497724	1.17482	1.15127	5.96435	1.29553	0.946092	2.31098	0.505937	1.28722	0.825878	0.615755	2.33291	1.26708	0.491776	1.01853	1.13329	0.658017	0.441657	0.691765	1.23361	0.549704	0.784828	1.42044	1.78825	0.916181	NA	1.14559	1.61082	0.98339	0.413948	1.5536	1.01787	1.54471	1.07907	1.48031	0.753353	0.79973	1.73476	2.3972	1.4861	1.65998	0.925135	1.42635	0.629586	5.16622
IGKV2D-40	0.764803	1.59164	4.82438	0.977601	0.497724	1.17482	1.15127	6.12064	1.29553	0.946092	2.38021	0.505937	1.38892	0.825878	0.615755	2.4567	1.26708	0.491776	1.01853	1.13329	0.658017	0.441657	1.11115	1.23361	0.624911	0.784828	1.42044	1.78825	0.916181	NA	1.27926	1.61082	0.98339	0.413948	2.2277	1.01787	1.84489	1.07907	1.48031	0.753353	0.79973	1.73476	2.3972	1.4861	1.65998	0.989809	1.65529	0.629586	5.16622
IGLL1	15.1876	17.9767	73.0751	6.68616	10.2098	8.57477	15.0545	69.556	14.0259	17.4376	15.7235	8.01536	20.0971	25.8397	20.1166	45.2716	25.187	25.7098	25.5883	36.8152	22.4478	26.2029	20.8537	23.0377	20.8109	22.6418	51.5742	41.8513	42.321	87.6038	25.8009	35.0417	37.7562	16.0408	26.2025	32.2237	32.3579	19.3915	23.1944	25.3776	31.9328	17.7674	42.4456	41.6473	36.6938	22.2124	28.2423	31.3438	162.185
JUP	2.56495	1.73189	0.451844	0.628195	0.217727	0.980342	1.29424	0.709102	1.81451	2.6097	4.4423	0.682119	0.510206	0.783863	2.38481	0.481423	0.584904	6.16126	1.30468	1.01986	4.19501	6.02049	2.05436	1.14387	0.587901	4.59129	1.59215	1.46944	1.90793	1.37327	0.804779	1.61302	1.10148	1.18506	0.868895	1.65638	1.00831	1.10121	2.21223	1.21508	0.638464	0.187921	0.475659	1.70997	0.938038	1.5344	0.671729	0.742169	1.01227
MED30	264.539	90.6212	310.086	308.762	423.611	70.7951	581.431	NA	449.717	39.545	506.462	351.609	714.905	462.56	9.7747	406.794	261.947	752.896	423.388	379.215	503.957	523.803	189.418	312.812	422.734	441.69	179.488	602.486	439.692	682.296	381.304	365.303	353.26	191.687	465.225	370.718	404.273	492.576	540.562	307.487	305.986	205.468	176.589	359.128	377.145	249.523	509.235	317.516	399.757
MME	0.0315755	0.661055	6.85926	13.119	17.9615	2.02994	5.13283	0.0341302	24.6492	0.973541	3.42993	1.56538	25.0969	24.3204	NA	30.0544	9.13751	5.19641	1.68114	4.69861	20.1601	1.14503	4.94498	9.3406	7.89549	7.0185	7.92759	4.64381	12.6757	5.8664	1.25285	1.29398	3.7497	8.7135	1.44413	1.55219	8.5653	2.39436	18.6669	4.34597	7.12879	22.1282	5.56194	4.28847	26.3755	21.3977	25.7961	22.155	5.92579
MRC1	1.19604	0.369708	0.290062	0.270642	0.507724	0.38936	0.71764	0.440374	0.952838	1.16132	0.519114	0.731698	0.201118	0.376781	0.733639	0.325989	0.361891	0.96456	0.937253	0.477614	0.662827	0.263302	0.621321	0.422691	0.500615	0.851665	0.500239	0.846728	0.274633	0.563109	0.468547	0.675233	0.657052	0.221314	0.787542	0.626701	0.74224	0.303354	0.322604	0.726393	0.669731	1.79278	0.598991	0.671438	0.492412	0.270624	0.486099	0.719241	1.50138
MYO1C	0.132044	0.660194	0.26183	0.391632	0.672959	0.340976	0.70032	0.344929	0.168702	0.098584	0.176684	0.520102	0.112976	NA	0.434003	0.311469	0.287399	0.275925	0.193701	0.202637	0.646988	0.156644	0.18355	0.163956	0.268921	0.218489	0.136557	0.315293	0.175411	1.39637	0.279388	0.446209	0.239971	0.17426	0.242759	0.133038	0.368946	0.110176	0.168058	0.213064	0.0875242	5.92692	0.221301	0.0502666	0.301654	0.128983	0.103147	0.118105	0.2055
OAF	5.12888	4.90814	2.09317	3.40825	6.0767	3.17112	3.50822	4.8104	3.60673	2.40638	3.15622	2.86015	3.07246	4.03879	3.24856	2.80172	3.35962	3.65341	2.54659	4.67187	3.13917	4.00493	5.43181	2.60283	6.54557	3.91769	4.3047	5.3389	5.31478	3.28843	2.72492	3.70951	3.57351	4.59167	3.21531	4.21839	4.57628	4.60422	3.17426	4.15349	3.65076	3.60913	2.61094	4.38921	3.55665	2.77237	3.5687	2.35763	2.89576
PFN1	8.14776	14.2456	25.4966	23.6871	27.7756	24.6894	27.7972	27.0398	39.5973	7.39604	11.8335	21.297	22.8818	24.0144	21.363	18.4514	31.8239	80.6623	75.4896	15.969	23.4824	108.653	94.5646	86.68	81.0565	74.9466	80.4263	64.9693	47.9507	81.4224	57.0578	60.9796	72.3252	56.4241	23.6678	36.5448	77.3493	72.0321	59.6788	103.791	74.027	0.888368	2.1932	32.7996	28.6568	3.55281	38.3719	29.27	20.2852
PGD	0.194443	1.43366	3.4501	1.73949	1.13725	2.04209	2.89867	4.8793	0.756584	2.46751	5.5808	4.13867	4.73515	4.01056	0.698431	1.55461	1.08537	3.14855	4.8602	4.36803	2.80301	3.79863	3.91577	4.29406	9.37753	2.04298	4.51173	3.03861	0.922319	1.92385	5.07823	7.04538	3.23991	5.97258	7.02453	4.28561	7.9758	3.85457	6.57396	3.97376	4.6803	4.9443	5.47393	2.47558	2.52951	1.81656	5.49547	2.29038	5.80601
PLGLA	205.022	202.537	6.91685	68.4277	266.445	143.014	190.286	175.348	169.471	148.859	219.611	198.139	28.38	15.222	146.023	49.7307	34.5547	160.874	140.871	30.4441	161.137	146.869	167.475	177.003	192.105	205.688	183.9	18.1069	6.68112	16.7739	132.778	165.386	171.245	166.342	171.515	158.696	113.647	164.449	158.899	160.868	182.567	194.36	40.47	43.6578	8.60681	74.8599	11.0178	99.6837	6.75184
PLS3	0.636973	1.82449	1.47859	0.629052	1.39984	1.6938	1.24241	1.96028	1.36508	1.7338	0.83058	1.81751	1.19369	1.37498	1.04601	1.53756	1.23503	1.20149	1.16774	0.537429	0.504616	1.03649	1.50241	0.0408943	1.09625	0.99136	1.17669	0.917786	1.25839	0.757054	0.982858	0.332922	1.02099	1.09288	1.12959	1.06843	0.919568	0.969017	1.34737	2.21347	0.98079	0.284395	0.694022	1.07691	1.45322	0.720267	1.34701	0.259248	1.08122
PON3	6.93145	5.72024	2.50856	1.45785	4.79649	3.21079	5.51419	5.58652	4.34562	9.9723	5.13855	5.83208	37.3363	50.881	4.15713	5.82322	2.15762	5.33913	2.78716	3.82032	33.3048	2.54612	2.7819	1.36108	3.46607	6.94846	4.2318	3.1938	6.51836	3.1642	3.99856	3.82075	22.0846	0.979972	4.5165	6.29288	1.49403	3.93456	3.9692	1.5578	4.82693	3.22682	3.9587	4.05314	4.13147	2.17218	4.16067	4.67832	4.28915
PPP1CB	11.3014	7.56715	5.14292	5.53318	7.7256	5.10246	10.0335	7.00669	4.76253	4.44478	5.3457	7.09093	7.71593	7.18164	3.1038	7.98861	4.53198	7.55115	4.00361	5.78201	7.41102	8.28292	7.16007	10.1721	8.24838	7.83778	5.95351	4.3156	3.44645	7.78073	6.00988	8.20338	2.92759	8.48149	6.88741	6.7886	9.59456	6.71972	7.31499	6.28973	5.38458	4.18024	4.87308	5.29989	3.60165	8.71813	8.32374	6.80142	6.72236
PRG2	11.0732	13.6253	19.3072	5.29005	13.9835	1.16526	6.92692	12.3121	4.78812	5.36756	9.79352	15.9761	17.9508	9.86321	12.8127	2.94109	1.94616	3.09249	10.1843	5.53054	10.9604	29.6637	15.1237	3.96115	32.5967	7.23492	3.89039	20.1092	37.6571	1.8453	19.3647	9.32723	27.6578	97.4236	24.4607	16.8848	8.64921	7.51554	7.98289	8.23059	14.9464	15.2206	8.21748	10.3657	3.51751	8.19918	7.71211	14.8054	47.8874
RPAP3	2.74182	2.86456	4.63382	3.88516	3.38552	3.03475	2.97403	3.66181	2.86501	3.85688	3.8553	3.00656	3.50248	3.00167	4.56296	2.70631	2.2302	2.72597	2.3805	3.42216	2.48716	4.3442	3.02877	0.779512	3.09315	3.17239	3.17747	3.07155	1.87186	3.25013	2.56006	1.90361	2.28544	2.68728	2.63553	2.70154	3.03231	2.80079	3.37995	2.13857	3.7105	1.1073	2.92846	3.30674	3.27259	4.20123	2.99412	2.88365	3.67153
RSU1	2.16434	2.10883	294.024	212.166	3.25378	3.62807	6.13252	0.586908	12.0203	1.36832	2.51252	5.55675	254.39	338.033	29.4371	190.084	368.411	231.417	201.845	133.998	3.95016	4.60795	21.8205	182.615	70.5632	3.77271	3.59891	216.868	2.56932	202.686	198.561	144.073	167.737	255.135	4.76324	228.89	193.436	190.881	4.01181	240.257	200.543	243.362	323.034	3.3842	426.214	434.649	332.218	322.34	276.308
SERPINA11	0.787261	0.60908	0.350817	0.379471	1.04067	0.638773	0.678781	0.429379	2.42993	0.592951	2.03897	0.699984	0.395436	0.519336	0.370832	1.14354	0.167209	0.625535	0.148987	0.292122	0.213397	0.49771	0.429671	5.79155	0.607176	0.262902	0.697094	0.239676	8.79224	0.282872	0.243823	0.205013	0.815638	0.764575	0.190038	0.528752	0.341641	0.234605	0.173688	0.214907	1.2764	0.326632	0.228222	33.683	0.380955	0.264533	0.356977	0.418708	0.460668
SERPINB12	0.790368	10.0796	8.03446	8.32746	11.6507	0.750866	13.6649	10.989	1.36059	5.03985	1.02702	6.89917	11.9839	11.0509	6.57181	8.8341	9.82624	6.04107	7.8383	10.9133	7.55274	11.1944	9.56532	8.01067	8.3334	7.85504	5.185	6.94498	9.88303	10.582	8.45657	7.90383	11.3315	13.4394	6.6058	7.07524	9.52381	8.79385	18.4792	9.62401	9.36818	7.22541	NA	10.3228	11.3169	1.05913	8.01972	10.2607	9.31971
SF3B2	2.08911	1.08779	1.65313	2.13248	1.04195	6.56576	44.5299	65.9423	0.130501	1.95574	1.02074	1.12561	0.925122	0.810278	1.22178	2.79453	2.96362	0.883606	2.40407	1.13969	1.82169	0.17461	0.518142	1.57127	12.2753	0.25565	1.07286	1.63482	1.95422	1.96589	0.232769	103.131	2.25176	0.938257	23.502	58.8481	1.15118	0.210583	1.9496	0.949354	31.5407	5.96359	2.22724	5.04922	NA	0.513881	0.330009	0.55719	0.0204208
SNX30	50.9061	61.4961	65.952	60.0206	89.6739	59.5023	88.1811	79.2714	74.7466	59.0577	70.9182	70.7115	78.9358	44.7797	82.402	66.3527	51.3066	76.4961	0.716351	88.6416	52.4174	91.6798	56.9251	34.4232	89.1632	88.7198	76.6546	68.5749	65.9537	100.022	55.716	63.0284	88.0059	50.3546	84.6836	72.8658	76.033	68.9811	42.6293	82.9671	78.0869	21.1729	65.0441	67.0419	73.3733	69.7071	73.1883	78.1431	74.777
THBS2	12.7008	0.644241	0.396925	1.79307	0.539068	1.80011	0.542608	0.627447	0.489646	5.91758	0.470328	0.679001	1.00016	0.851484	1.23411	14.5256	13.211	4.97625	0.467377	1.24761	0.401067	0.602145	0.460476	0.042456	0.354289	0.187504	0.557412	0.501437	0.51622	2.46244	0.372725	0.162188	20.3124	0.501312	0.606476	0.863766	0.355925	0.23273	0.346464	0.422806	0.460988	2.59445	2.71826	0.521258	0.387833	0.830044	12.663	0.266717	0.858764
TIMP1	3.10648	2.45135	2.35825	2.85584	1.34919	3.81032	1.30065	1.61327	2.96911	3.13845	2.5785	2.82332	1.77937	2.29184	1.46093	2.89416	4.99095	1.06274	3.86242	3.70675	2.4285	1.58509	0.354392	3.78968	0.967936	1.0941	2.2693	3.13149	24.7262	15.7614	1.61861	2.45509	3.5549	1.32532	12.1924	1.50448	1.43291	1.51288	2.74684	1.30905	2.63347	2.07491	2.86146	4.27641	1.89873	3.37366	3.2647	4.00045	1.25922
TPM1	1.35785	6.9782	1.69375	1.26435	1.09796	19.2087	1.224	2.02499	12.2083	11.8983	0.574184	1.54456	0.87389	0.751706	1.68276	2.45705	1.9186	2.44122	2.72069	0.777826	1.64909	4.10815	3.03315	4.10063	1.83016	1.57987	4.31151	2.20575	1.37964	6.28042	2.32444	3.75375	19.9129	2.00591	1.70443	1.57717	1.84387	2.61601	1.83378	2.86525	2.66337	18.7087	1.44638	3.09216	2.26425	0.146831	1.14009	0.961681	0.375957
TPM3	0.882703	10.5177	3.60045	3.7466	3.72444	31.8157	4.34751	5.31242	18.3828	0.69082	1.24665	4.86805	2.7927	2.64532	3.46932	5.17395	5.02065	5.374	8.60955	2.59537	3.11404	11.2377	8.81193	11.0625	6.89438	5.27466	11.8654	5.99494	5.26885	13.8617	4.65826	8.33469	37.959	5.39236	2.50928	3.13288	6.64304	7.44367	5.21409	8.65063	7.56408	33.8256	5.17809	6.1923	2.86109	0.140713	4.82852	2.21654	0.71112
TUBA4A	1.21565	1.472	0.981302	1.09646	0.959205	3.49698	1.76531	0.966125	0.811277	0.0885864	1.58421	1.07294	1.82475	2.37777	1.0137	0.559649	1.84268	2.97908	2.92359	0.747895	2.00633	1.56333	1.51889	1.53856	2.90379	1.4845	1.37699	2.09231	1.30953	1.15718	1.28551	2.20106	0.729504	0.801751	0.996065	2.62218	2.41788	2.83171	0.807356	2.22234	3.95313	0.800792	0.868082	1.46477	2.04647	0.831876	1.67446	1.26699	2.70559
ZNF512B	1.77675	1.60482	2.06349	3.08119	1.12837	2.10902	0.949597	0.967742	1.40833	1.79329	1.30638	1.35832	1.18079	1.47735	0.84101	1.68478	1.49016	0.655932	1.06451	1.15281	1.33986	0.674237	0.799253	1.11552	0.670923	1.06446	1.27573	1.20482	0.905112	1.51647	1.39011	1.37703	1.00312	0.693401	0.936565	0.951832	0.683255	1.17924	0.978604	1.00438	1.40057	1.11671	1.112	1.19958	1.16597	1.16143	1.47937	1.397	1.05814
AFDN	1.86023	1.16909	1.15715	0.493853	0.121562	1.55471	2.41769	0.717452	0.106729	1.18557	2.51791	NA	0.408642	1.57379	0.499462	0.799061	1.22815	2.5	2.16047	0.777401	1.31772	1.45298	0.174318	0.867779	3.63397	0.190794	0.234151	1.1885	1.52645	2.2446	3.32171	1.6854	1.76112	1.47212	0.509496	1.75764	2.9496	2.03518	0.399408	2.43588	0.0691963	0.202157	1.2264	1.40768	1.70833	0.956889	0.620162	1.89239	1.06376
ARF4	18.2728	29.946	28.701	22.937	16.7475	18.5803	12.452	15.6331	13.4797	25.2369	12.0801	11.7226	14.3191	19.2967	27.0042	18.437	14.7646	16.788	30.4637	14.7908	18.8382	20.2754	18.0178	20.2875	23.6142	23.3119	16.577	23.8729	11.2847	26.2147	16.4605	16.3867	18.9754	19.6708	NA	15.8597	12.5928	17.091	16.6524	21.1186	19.0168	10.9061	13.869	14.2605	25.0765	22.8192	22.0949	15.794	15.4498
ATP1A1	0.101982	0.0331283	0.888404	1.19763	0.363318	0.0297694	0.0426779	0.392462	0.332591	0.295402	0.598547	0.64747	0.257391	0.22988	1.41617	0.689604	0.326505	0.10676	0.688011	0.0395898	0.699195	0.476425	0.0596354	0.800944	1.05422	0.0199747	0.836507	0.120567	1.00627	3.44774	1.57074	0.598142	0.0388281	0.0184883	0.799837	0.0541616	0.537272	0.434104	0.0860729	0.0284443	0.257578	0.108329	0.12207	0.07174	0.0654962	0.560567	1.09173	0.30894	0.601135
CALR	0.839554	1.95915	0.233258	0.61649	0.86844	0.749699	1.96308	2.44835	0.99331	0.60787	0.951773	0.756537	1.28847	1.17073	1.14924	1.61716	0.335163	1.7794	1.00299	1.11604	1.53262	1.50909	1.55849	2.4202	3.01281	1.5314	1.64607	1.67279	0.896527	1.9982	1.91772	1.64465	1.23517	0.837068	1.03857	1.88583	0.769182	2.04908	2.31296	1.8587	1.63931	3.94662	1.31814	1.51917	1.89369	1.49186	1.75077	1.05567	0.477572
CASP14	3.78946	4.35276	0.657047	1.59713	0.979526	8.89491	1.53586	1.37028	8.80944	5.25374	3.60982	1.5347	0.816122	2.93116	0.733407	NA	1.22559	3.44033	1.18278	2.11772	1.91368	0.150677	0.460382	1.15917	1.78182	1.38133	2.31794	1.93922	0.958882	2.60539	2.21155	4.30804	16.4837	0.484762	1.37553	0.677738	3.12151	2.40181	3.6017	0.730818	1.77767	13.707	0.593884	1.96329	6.1237	4.51092	1.18991	5.30339	1.05891
CD109	0.852421	0.399284	0.390523	0.73728	0.509353	0.948186	0.535203	5.33372	0.373417	0.248863	0.306118	0.399409	0.130139	0.158293	0.473927	0.396058	0.430156	0.246121	0.0860464	0.323609	0.0948223	0.55076	0.284967	0.720073	0.212382	0.467073	0.54219	0.117649	0.147998	0.953784	0.180592	0.273963	0.202114	0.0849976	0.342122	0.316647	5.05486	0.375845	0.44134	0.331201	0.147372	0.0726574	0.0390836	0.437938	0.23012	0.0875146	0.574521	0.201802	0.876959
CEACAM8	8.86252	14.7566	11.9544	11.5797	4.08606	16.6777	15.5216	7.36606	13.7991	20.4533	2.5861	5.60059	13.4552	17.5497	8.92108	3.08079	19.523	11.7992	11.7743	13.0746	9.83752	11.2445	16.2902	16.2338	9.25847	13.3176	15.8839	23.7049	10.6461	20.4699	22.4492	17.178	9.07334	11.8315	14.0868	11.968	4.05083	13.5048	6.86176	9.68727	9.26894	18.7959	20.5477	18.8549	9.98878	20.9206	12.8994	6.66159	9.47555
COL14A1	0.764701	0.162225	0.744968	3.96148	0.776931	1.67475	0.220061	1.33784	2.92741	2.56422	1.76264	2.66502	5.70686	4.58689	0.723547	5.55354	2.34504	1.26382	0.393725	3.79807	1.0183	1.23936	0.295267	0.686216	0.672456	4.4149	1.52499	3.88367	0.0692221	2.04983	5.02592	7.42451	1.08694	3.47553	0.558301	2.06072	0.158135	5.13136	4.1208	1.59368	1.27713	0.0782012	1.1821	5.98197	1.54437	NA	4.44483	8.1327	0.525875
CRP	34.0857	74.4284	114.942	0.478403	10.4574	92.0153	16.2284	1.81355	43.0387	40.7376	19.3119	7.97467	4.96281	29.2538	27.2219	0.478976	74.6616	15.0524	65.5445	41.534	4.81207	34.4347	52.3957	39.717	60.212	4.13839	64.7121	75.0266	9.03852	11.6496	22.7399	36.2818	61.5283	16.3688	15.3883	5.19829	100.149	41.3823	7.56574	25.2098	28.7087	21.8633	28.3831	19.9511	196.917	27.7254	46.4421	34.2592	36.5762
EPRS1	1.57026	0.554959	0.252937	0.837315	0.337278	1.99717	0.0469755	0.650032	0.185501	0.283139	0.443029	0.767641	0.342434	1.16161	0.355513	0.0884694	3.53518	0.394183	1.47834	2.00771	0.204999	0.1411	0.300494	0.313143	1.97795	1.64576	0.543381	0.616079	4.45811	0.222064	0.736463	1.32747	0.129214	2.10491	1.15559	1.82246	1.16164	1.60471	2.10413	0.864049	0.826806	0.107575	3.96626	0.0843874	1.00611	0.464865	0.819449	0.514971	0.0367159
FBN2	3.13518	4.40349	3.6062	2.897	5.11094	3.48246	5.26964	NA	4.32249	2.78632	4.62846	4.07565	4.25686	3.92823	3.80258	3.33042	4.4153	4.91742	5.52914	4.30843	3.79168	4.28298	5.67604	4.38726	5.01474	4.31579	3.68883	5.52659	3.28871	5.46281	3.9888	4.25177	3.91061	5.04959	4.5989	4.03268	4.5864	4.74865	4.06639	3.37938	NA	2.50262	3.72852	3.77833	5.39849	3.47825	5.27239	4.15138	3.43079
FBP1	7.65191	6.82922	12.2476	3.00237	8.12958	13.1182	4.75272	5.67237	2.77707	2.47322	7.8201	6.53789	13.2629	5.84254	3.39671	23.3867	4.70011	6.15754	4.24751	8.72927	5.35865	5.54651	5.1125	2.26542	6.36388	7.50284	4.88721	18.4295	18.267	14.7815	5.87997	3.23515	13.9266	6.3001	7.12804	6.71836	3.62473	5.65746	7.03241	4.40012	4.89085	11.419	3.24706	5.96111	15.7291	4.08694	3.95893	2.46912	5.19338
FERMT3	1.23935	0.563505	0.638844	4.31232	0.893774	2.14269	2.34573	2.80395	1.83992	0.257865	0.405054	1.13829	2.26153	2.83252	7.06896	0.572827	2.65455	2.88696	1.03996	2.591	0.908987	3.121	2.59717	2.22241	2.96488	1.65589	1.59548	2.95099	3.26301	5.3644	1.40548	2.8849	0.229867	0.738463	0.735701	2.59065	1.22758	2.78481	0.803535	2.37039	1.43935	1.40701	4.12349	2.94448	4.99583	0.507885	5.20242	0.331371	6.33089
FLNC	0.0448323	0.427893	0.00320831	0.0311344	0.30902	0.357344	0.120611	0.281682	0.539447	0.307613	0.214827	0.108544	0.132293	0.0379731	0.0949749	0.14453	0.0730185	0.485056	0.162545	0.11475	NA	0.670604	0.507406	0.462961	0.0865475	0.0147266	0.404555	0.386294	0.149364	1.16485	0.253946	0.356714	0.617872	0.7308	0.00227318	0.329558	0.06557	0.394513	0.607614	0.23087	0.215163	1.34198	0.0159389	0.0193474	0.0034236	0.0151155	0.319085	0.0895374	0.361968
GPI	4.11966	3.9107	1.50992	5.6095	4.43522	0.947623	2.09555	2.45254	3.74864	0.36756	3.35405	5.29462	NA	6.53856	2.16728	3.42349	3.48801	3.91475	4.07003	0.309634	0.146778	0.358861	4.35312	1.89064	0.277927	4.06641	0.256088	7.05985	1.6457	13.9829	0.0102692	0.655298	2.01166	4.48637	0.0661083	3.92261	1.05458	3.77795	0.568174	4.32125	1.24339	1.29597	4.30319	3.36761	1.12658	2.13926	3.19653	3.32057	2.25933
HP1BP3	9.89336	9.45124	11.1722	9.26531	9.42008	11.2468	10.5335	10.143	11.1102	11.7061	6.7975	10.9849	13.2624	12.6705	17.1355	12.9261	7.61664	10.4248	10.1509	12.2365	10.8673	17.2355	10.8964	5.74567	9.20848	8.82779	12.7798	9.93515	9.05927	8.54181	8.52529	8.70221	11.8883	9.53254	10.8308	10.4038	11.7367	9.20412	9.11883	10.2922	16.4964	7.65413	7.16112	12.5339	9.43533	9.44448	8.3449	11.6351	9.9628
KHSRP	0.710618	0.916992	0.416045	1.19422	1.44455	1.46288	1.75712	2.19585	5.64205	0.928599	1.97095	1.64715	2.00128	2.49358	0.561961	1.88691	1.24297	0.950054	1.45156	19.968	1.09217	1.87589	1.29611	1.5298	1.79685	0.516151	1.04137	0.81496	0.156046	0.599411	1.14474	1.45297	0.353988	1.07685	0.906224	1.16235	0.972571	1.20073	1.59663	1.00321	0.764831	0.18129	1.54782	1.64764	0.594996	0.873942	0.757355	1.26667	0.710862
LAMC1	6.24521	1.54313	3.65937	5.48532	0.0185258	9.50167	2.02253	3.05057	1.82903	3.72689	2.57443	0.0464148	0.0613126	7.94469	2.24607	1.15156	1.65897	0.010529	0.525566	1.03767	4.5322	2.96163	0.327447	1.01788	2.55401	2.5092	2.56127	2.14502	2.11216	1.73095	2.12473	1.17201	9.92627	0.650591	2.89526	2.1176	1.60285	1.9651	3.00978	0.612594	2.0161	8.07772	0.0804769	0.0204289	2.17928	3.25289	0.0838722	2.50134	2.29227
MSH2	4.49071	4.48965	2.96657	2.53443	5.93135	4.7102	6.76269	7.4512	4.11991	3.32938	5.97462	9.2897	6.91883	6.69272	3.24767	7.40289	5.08051	5.49329	5.39677	4.36191	6.4665	5.6903	9.99733	7.79419	4.65488	5.45158	10.0481	4.87845	3.76594	5.73773	6.56257	5.62001	2.64378	6.55838	6.63113	6.61351	5.94787	4.64307	8.98025	5.16029	5.41043	1.97982	5.08212	3.7005	4.55927	1.87652	5.41889	2.76813	3.07344
PCSK9	1.32262	0.373439	1.35973	0.618842	0.926379	18.1471	1.01971	12.3064	0.926778	13.1124	0.608771	0.729984	0.235593	11.2671	4.91089	9.25781	0.362853	0.332406	1.73765	9.85838	0.592752	0.456671	1.21034	4.4282	1.28967	0.0971361	3.16346	0.784024	5.22501	0.414197	0.555877	1.89975	2.83522	21.3488	0.767788	12.9267	0.350084	8.4388	0.270057	0.283317	3.37858	2.08348	0.243642	4.65694	24.2078	0.211468	17.0083	15.2108	6.06415
PRDX6	0.852685	1.51509	0.243249	1.47071	0.532969	0.175545	1.2929	1.32714	12.9179	0.380081	19.1384	9.98832	1.03544	1.49355	1.59209	1.38215	0.774462	6.37247	0.830669	0.992221	0.968581	2.12767	4.44048	1.14887	2.56947	0.4148	0.549085	1.85681	1.61675	0.547529	3.41386	1.41007	1.30435	0.82865	1.46622	0.637545	0.978988	5.50064	2.26943	8.72539	1.1225	0.10753	1.17684	1.20114	0.288234	1.535	1.09723	0.884395	0.336977
TNFAIP2	11.542	11.5966	19.3169	24.2572	27.2213	21.6268	16.1839	11.6171	21.2114	16.1782	15.0767	38.4978	16.4817	18.2797	17.8332	35.5153	21.6369	22.2496	17.853	17.7287	15.4427	19.6545	26.0787	0.892992	14.549	9.12995	15.3978	11.0701	17.2866	3.78123	14.3655	12.3899	8.92407	32.2318	24.179	21.8603	12.6433	11.1422	11.1502	19.2046	12.9343	12.6001	16.7767	16.5341	30.5467	12.8101	25.2349	7.82627	31.1221
TUBA1A	0.583111	0.139662	0.204691	0.693144	0.304991	0.750896	0.39985	0.185677	0.0959791	0.119963	0.498249	0.877989	1.63712	1.96783	0.232082	0.694869	1.13667	0.935726	2.09727	0.738538	1.2556	1.07461	0.764366	0.441246	1.00235	0.687585	0.792425	0.394451	0.966711	0.456909	0.591775	2.06032	0.729504	0.471197	0.676615	2.06995	1.33158	1.83426	0.416733	1.65265	2.4332	0.12975	0.7734	0.614842	1.30094	0.415106	0.853845	0.812273	2.08913
TUBB1	1.05378	0.701528	1.31766	19.3724	7.49262	9.33928	15.5355	0.545566	0.83908	22.2746	4.49949	7.39919	0.501675	0.856195	0.0986624	1.20167	1.4635	3.58966	8.9385	0.0634806	2.35498	1.1833	0.91099	7.45896	0.755838	1.80189	17.1796	22.7794	0.707002	0.601326	34.2529	13.9696	1.92468	0.712133	19.6156	0.105799	1.0121	1.05865	0.330456	0.922331	3.34082	10.6985	0.0290894	0.747248	0.692083	0.688886	6.82568	0.987736	0.562084
UBA1	2.64899	0.0367301	0.53382	0.645725	2.61096	5.73329	0.290991	1.77009	1.38088	0.955004	1.59111	0.517461	3.40966	2.30705	0.172895	1.0093	1.91968	0.109185	0.185112	0.138244	0.323368	0.431643	2.85761	0.365316	0.156148	1.38753	1.61209	1.1611	3.81633	2.41569	0.938119	1.13286	3.97871	2.36173	0.59414	0.291974	0.0990165	0.188415	2.05089	3.6869	0.0744625	3.48487	3.84037	6.01225	9.61433	1.59715	5.52263	0.0760219	1.13671
WDR12	1.53076	0.98611	3.99149	0.622671	1.31476	2.39863	1.23571	2.03475	NA	2.24523	1.27295	2.65842	3.12708	2.02177	3.62988	1.20934	2.57728	3.20768	2.95273	2.9623	1.51154	3.90245	2.99122	1.33168	3.25273	2.38913	2.10474	1.86727	2.72382	4.07328	2.65407	2.55614	3.37854	3.42372	2.8884	2.48948	2.77148	2.65825	2.57663	3.20823	2.39902	NA	0.844058	1.61452	1.04419	1.27042	1.9709	1.09206	2.63039
ADGRB3	16.9159	14.0999	34.1434	26.7718	12.0066	18.0761	26.0493	91.5024	16.4064	26.7759	18.9452	18.1698	18.65	16.4079	14.4223	26.8508	17.5888	22.2377	13.0199	27.1732	16.7505	18.5603	17.479	21.5289	16.9259	23.723	15.1708	18.39	18.454	35.8514	23.8396	18.3633	14.5999	11.792	21.991	15.7789	20.5707	14.7401	25.8851	19.472	23.1398	12.0938	19.2017	21.4096	23.916	21.8327	24.1754	22.6974	0.380105
ALAD	11.4844	4.82679	9.75074	8.60827	NA	7.81435	9.97432	8.63971	9.64245	9.02264	7.22851	6.07952	10.1314	12.1389	10.0159	10.0964	10.1778	7.30575	13.628	8.19901	8.35694	6.92103	8.00046	6.80825	7.96566	12.2269	9.82982	12.5557	19.6139	8.74319	18.4225	8.41862	7.02591	8.84647	5.7222	6.56715	8.4112	7.53033	10.1667	9.96289	11.0605	9.75271	7.30591	10.4154	16.6256	13.3903	16.4246	9.42869	9.74639
CCT2	20.632	22.8078	40.4742	23.6412	27.0801	10.821	23.2558	1.22533	21.9801	25.8158	21.7745	30.9035	21.4973	20.4299	NA	19.7513	22.458	18.3659	9.99036	8.1595	18.0307	13.3404	0.0759877	14.3587	9.80437	18.3626	12.3759	NA	12.5967	NA	16.7706	16.6677	11.869	3.73331	12.9238	18.6701	0.841273	11.6028	7.33795	1.03654	19.4073	21.1542	21.3356	25.584	22.7702	24.9415	20.9785	19.9097	14.6697
CD93	1.04764	0.558489	0.191714	0.279358	0.53642	0.598955	0.486948	0.569532	0.44153	0.378592	0.440011	0.480908	0.510651	0.255971	0.277796	0.429109	0.316045	0.516671	0.288143	0.511504	0.324907	0.239085	0.461317	0.630192	0.438246	0.477892	0.291703	0.57156	0.374693	0.496304	0.472569	0.379319	0.550402	0.312001	0.324171	0.542608	0.380163	0.621995	0.546174	0.421527	0.303024	0.176505	0.276106	0.407977	0.372522	0.349666	0.393961	7.28986	0.294438
CHI3L1	0.424553	13.7109	6.97604	6.24915	7.00122	0.0633248	0.574401	7.31648	12.499	10.8998	8.71787	4.86351	9.64095	8.4295	5.03596	0.524222	0.210855	11.3992	7.29164	8.75681	7.48967	7.50194	8.50505	7.24986	4.24055	3.87881	8.93658	4.55555	7.9289	0.422342	9.97473	11.3973	6.78205	5.42368	9.51642	8.40516	6.96422	9.54638	1.71252	6.45307	6.45604	8.07663	10.3065	0.541569	7.77534	7.2863	6.04783	13.3799	10.283
COL1A2	0.307421	0.482708	0.62327	0.130371	0.0815662	0.645743	0.0762897	0.228307	0.929652	0.147324	0.160321	0.800958	0.303729	0.255707	0.110963	0.0139844	0.0965491	0.0444685	0.161949	0.646381	0.572189	0.208517	0.273917	0.197529	0.204794	0.110808	0.290153	0.0563462	1.07125	NA	0.031868	0.0861452	0.0234945	0.128981	0.475361	0.0681154	0.258857	0.168099	0.0559902	0.67112	0.429744	0.536766	0.12337	1.68207	0.342194	0.220567	0.612042	1.1	0.574161
COPG1	4.92459	8.51962	4.39108	2.86846	0.0839188	4.77646	0.785033	0.412319	1.08341	2.55693	0.134359	5.08115	4.78628	0.39427	22.5948	0.16682	0.299779	4.57933	1.65525	0.998523	0.799613	1.28089	3.34391	0.651315	7.33488	0.925623	4.20047	4.29541	1.21431	1.26622	0.537299	0.796293	0.287484	0.0900158	7.16481	5.09801	3.0856	3.51241	4.83853	4.86554	5.31289	0.0199184	0.571985	4.50021	0.308958	0.833787	0.596158	1.36182	5.01061
CSTA	3.36187	0.654444	1.63916	428.668	545.083	1.27867	7.41023	82.2145	10.2431	NA	1.52356	1.41422	149.318	573.026	593.618	11.9073	5.785	450.619	239.582	606.61	2.85319	331.649	152.752	19.1335	590.658	616.382	465.061	91.6748	461.41	539.943	38.657	375.983	44.8743	608.134	508.314	481.361	34.6068	404.436	522.618	174.23	384.259	30.9849	391.191	444.923	18.2994	14.2815	402.121	217.061	505.926
DSG1	2.88938	1.84562	1.1621	1.42127	1.1706	0.488338	2.47738	0.932719	2.23852	0.142609	0.502162	0.818966	1.15286	0.825863	1.12132	1.53004	2.21536	0.75674	1.54555	1.1693	1.15201	1.02878	1.47456	0.602605	0.428332	0.625516	0.623954	0.831933	1.37175	0.920384	1.09228	0.911978	0.671951	0.542266	0.963181	0.587587	0.877792	1.02166	1.02243	0.578406	1.94615	3.48546	1.30601	0.998988	1.89512	2.87417	0.815105	1.17928	0.970724
FLT4	0.158557	0.13241	0.310346	0.0157679	0.3949	0.258677	0.426249	0.213205	0.340484	0.0353306	0.131724	0.267917	0.398251	0.106612	0.40119	0.637082	0.153148	0.133042	0.62837	0.164542	0.244548	0.357513	0.738073	0.40045	0.500625	0.898431	0.528795	0.35459	0.175729	0.453846	0.174988	0.16045	0.349166	0.17819	0.375271	0.380079	1.02174	0.584929	0.393728	0.37189	0.217659	0.0865186	0.115834	0.619167	0.189685	0.608655	0.246984	0.163397	0.256993
FUCA2	0.748277	0.431368	0.4349	0.677151	1.45707	0.22934	1.74196	1.03226	0.679571	0.763449	2.94741	1.43259	0.867658	0.839556	0.544366	0.124929	0.88823	0.678805	0.801497	0.756675	0.595657	0.6759	1.0936	1.258	0.777956	0.469362	0.387381	0.708456	0.595324	1.05256	1.26113	0.592733	2.69722	1.43886	0.810354	1.01974	1.09906	0.905708	0.940894	0.68155	0.601377	0.78411	3.21939	0.209499	0.16823	1.41807	1.39204	0.719671	1.16611
HLA-A	0.532928	1.40738	0.760829	1.65487	2.30416	1.34035	0.706219	0.0725109	3.47929	0.607695	0.853871	2.76641	0.113205	1.21491	0.798223	0.908948	1.42216	0.149352	0.131906	0.152927	1.57247	0.968719	0.148065	1.91101	0.326355	0.108505	0.380326	0.240812	1.62098	0.18875	0.258434	0.282082	2.41478	0.061638	0.288994	1.11452	0.0989987	0.123367	0.0502923	0.206532	0.0467678	0.0625461	0.0779294	0.293505	0.0636747	0.527925	0.230036	0.499781	0.584997
HLA-B	0.184328	0.208804	0.262494	0.283489	20.8499	0.45317	0.0921293	0.454158	1.03255	0.0693571	0.207364	0.986349	0.173627	0.388193	10.0015	0.579486	0.752507	10.7759	0.956024	0.670757	0.664144	0.459248	0.476732	17.0732	0.524027	0.142774	0.526792	0.330387	0.584083	0.197738	0.0595769	1.05584	1.44405	0.203827	0.092166	0.393418	0.555863	0.204871	0.211124	0.532549	0.405472	0.0655245	0.0941286	0.125441	0.247423	0.148154	0.255473	0.145454	0.137006
HNRNPM	NA	0.0672918	0.40459	0.743547	0.175061	0.210898	0.593841	0.332617	0.176146	0.0153452	0.519062	0.980274	1.46284	0.148079	0.122946	0.995813	0.0714654	0.385911	0.116924	0.0711349	0.166135	0.719766	1.88214	0.286632	1.20861	0.65021	0.246996	0.66476	0.73077	1.26832	0.73026	0.185202	0.201835	0.0931678	0.941519	3.74507	0.651707	0.0905801	0.405223	1.15077	0.610516	0.23063	28.0095	0.226568	0.0537491	0.864108	0.38785	0.62014	1.58178
HSP90AA1	0.319246	0.401623	0.654507	35.6992	1.24297	7.39958	0.113685	0.14623	0.416607	10.9324	0.19743	0.210105	0.252053	0.129816	6.82376	10.4314	6.87624	6.59853	6.36083	0.0078989	6.1519	10.3603	8.12127	1.33618	7.82465	0.248603	2.44372	1.14728	0.0976268	1.30053	4.36416	0.0259426	0.204948	11.6805	10.9684	4.3983	4.35588	5.03404	8.31657	0.237534	0.121675	0.841508	0.0457351	0.242271	0.221988	0.738067	0.0942295	0.0315212	NA
HSP90B1	2.28906	0.0144841	1.52398	0.623212	0.427365	0.783622	0.735454	0.187645	0.613799	0.691315	2.67948	3.61073	0.121562	1.35961	1.80595	1.9774	2.26508	0.770381	0.515608	1.73787	0.4403	0.704628	1.41739	1.26017	0.462366	0.317701	0.465987	0.862196	0.7502	1.63389	1.48489	0.867835	1.06816	0.582708	0.597611	2.43727	0.172697	NA	11.6817	1.07484	0.0711686	1.38664	0.767663	1.85754	0.703563	0.693014	0.614408	1.71854	1.73396
IGF1	0.882436	49.1566	4.01018	0.912745	33.9421	80.7599	86.4135	0.993047	108.546	96.3466	69.7746	117.694	0.872821	0.712626	60.9305	0.450775	0.635584	103.615	2.23061	1.32939	59.9574	94.9122	81.8961	1.02873	53.374	1.33512	0.745284	1.42288	1.33767	NA	1.87007	2.21662	28.9546	150.538	72.1384	2.38637	2.03385	37.2525	1.60296	77.0826	1.39434	1.21649	33.2848	1.22173	1.22128	1.56674	2.35585	0.679017	1.80488
IGF2R	0.238716	0.0697744	0.121768	0.357372	0.113933	0.285944	4.83275	0.29992	1.07014	0.35788	0.130924	0.283802	0.246957	0.25839	0.0398922	0.28277	2.2466	3.99474	0.252954	0.381802	0.0825984	0.105237	0.545324	0.078336	0.721378	0.0890279	0.0348864	2.81834	0.233964	0.252572	0.0736188	0.45693	0.200564	1.84399	0.311566	0.119551	1.24136	0.322608	0.222652	0.0639147	0.400572	0.341096	0.106631	0.110819	0.0281355	0.00279563	0.056896	0.213361	0.075676
LAMB1	0.179346	0.196478	0.583824	0.595136	0.27694	0.294022	0.140202	0.154638	0.335896	0.330027	0.130841	0.174448	0.278139	0.441128	0.292376	0.879619	2.18268	0.186938	0.281026	0.0854954	0.161434	0.32451	0.184189	0.128897	0.1497	0.28705	0.133205	0.0654143	1.01532	0.672999	0.130739	0.202873	0.340595	0.155064	0.260269	0.158978	0.127035	0.355964	0.211872	0.103258	0.911551	0.0361349	0.3277	0.219535	0.115085	0.284429	0.205569	0.250976	NA
NCL	2.40526	3.08908	0.615278	0.825133	3.01643	3.35363	2.69679	2.81238	2.96514	1.95916	3.07162	2.63443	1.82384	2.70338	1.90091	3.62186	1.46681	1.58969	1.50723	0.928649	1.06118	0.537567	1.61694	0.396657	2.42776	0.783531	1.63885	0.972504	0.757494	1.19774	1.36009	2.54305	1.00444	1.66234	1.751	2.08908	1.29512	1.59052	1.2868	1.61847	1.7357	1.76467	2.74239	3.36048	1.58114	1.23636	1.74528	1.95878	1.66674
PDLIM1	0.88071	0.388318	10.4767	2.46079	1.86455	3.54312	2.26242	2.76675	2.94438	1.68705	1.78081	2.09048	0.635513	1.48995	3.39973	1.61518	2.48	2.40301	5.54835	34.1966	1.22428	5.18473	3.71622	5.80257	3.18951	2.84245	2.79403	2.12867	4.57484	5.32368	2.25983	3.2778	1.34801	9.18186	1.5018	1.71933	3.69658	3.4164	18.9364	3.8764	2.84555	0.146466	0.49639	2.64562	1.37576	0.305853	2.01996	1.26587	0.864847
PLS1	1.03007	0.584242	0.960704	0.560584	1.42458	0.522504	0.541041	0.584905	0.345512	1.07114	0.397291	2.16816	0.386497	0.647403	0.331831	0.411367	0.430653	2.30299	0.615748	3.26698	0.358045	1.0523	0.67947	0.150427	0.737386	0.64396	0.529289	0.479463	0.453942	0.272657	2.4301	3.6699	0.469598	0.528029	0.51601	0.624545	1.82738	0.551862	0.534492	0.749612	6.28374	4.45505	1.78957	0.546794	0.58056	0.34794	1.40605	0.51186	0.371328
RAB11FIP1	NA	6.10031	6.21573	4.37816	13.6101	4.68224	7.09606	6.73724	6.8062	3.49338	8.0212	7.60731	5.72926	6.07176	5.31346	12.9373	7.13213	8.17063	6.76113	5.06382	6.51472	7.316	8.3609	5.46882	7.03266	6.48811	6.44968	13.7075	7.88163	4.13309	7.08052	8.20352	6.09071	8.20341	6.6006	6.86153	6.11582	5.5722	7.7928	6.74698	5.95216	5.14018	8.09875	7.8306	8.29037	6.90595	6.71048	8.05077	5.4725
RPS27A	0.691457	0.233508	0.812118	1.9792	0.90817	1.80571	0.440661	1.46057	1.51929	0.90305	0.358592	1.28926	0.244693	0.369229	0.214207	0.700305	2.0963	1.25967	0.601413	0.465059	0.942269	1.63462	2.1801	1.93236	0.761263	1.65412	3.91542	0.671688	0.938785	1.91216	1.58991	0.550932	0.376808	0.834104	1.1922	1.08959	1.59893	1.33475	1.01585	1.99872	1.7478	1.18044	4.32457	0.573902	1.25043	0.805958	1.49904	2.22485	0.919824
SCRIB	5.47016	3.91385	5.20778	5.17921	3.95319	5.7386	5.65384	4.96759	4.5987	4.01821	4.64522	5.3209	5.75913	7.71736	4.75238	3.81424	4.32286	6.17994	6.18973	5.60837	5.19524	7.87159	5.88513	5.89247	7.10663	7.82689	5.29929	6.49756	7.85622	5.08709	4.41719	5.42508	5.77127	6.74138	6.00495	5.44317	9.2682	5.63445	5.47134	6.73344	5.47201	NA	4.47583	7.16996	5.90573	9.78858	7.60296	4.69322	6.64368
SERPINH1	0.633916	7.33149	0.607238	0.422085	0.0508598	30.6677	52.8473	64.4071	1.6561	3.71394	248.902	1.64502	0.0907842	51.6045	67.6034	22.012	20.7502	19.2803	1.54701	NA	180.843	6.0928	8.91512	126.576	62.0727	22.5922	1.76671	15.3631	1.82656	11.174	22.0781	27.3595	261.176	13.8741	13.5517	20.9666	18.1299	16.2828	21.5165	1.27323	1.74266	706.512	0.0776042	44.4026	15.6455	23.7636	17.2191	30.354	13.7141
SH3BGRL3	4.21973	2.91954	13.2581	4.58556	8.76779	12.3657	10.3091	9.96089	13.0862	1.31351	2.73549	16.7037	9.77267	9.33654	11.2325	14.0153	24.2674	16.4597	18.5389	8.49935	9.66817	24.2391	25.3266	21.2137	14.7935	17.0746	20.9973	17.6677	14.8411	21.756	8.7765	15.5227	15.8107	23.1739	12.1313	5.40068	23.9401	18.2843	9.34691	21.9267	15.5884	NA	0.70907	7.39002	11.0632	1.19684	15.1789	7.3441	1.95936
SPTBN1	6.72897	1.18587	0.029116	NA	1.42894	1.31384	1.24945	1.40594	1.23722	10.8429	1.24765	0.898982	0.0345386	4.07698	1.1023	0.299231	0.810029	7.45852	8.76024	0.830254	0.290427	6.88052	0.708173	0.716077	11.1391	5.7434	9.43258	0.681341	0.465973	4.6198	0.649024	1.07642	0.505839	14.2259	12.7523	6.01595	3.25048	7.28637	2.64026	11.574	0.567466	0.479741	2.5544	2.34935	1.03192	1.90174	1.45256	2.32746	19.7208
SRRM2	4.71683	1.37424	0.273052	0.343223	0.812047	1.30604	0.87244	0.587459	1.30619	0.625479	0.868673	0.629422	0.655418	1.33363	0.567543	0.697057	0.255006	1.00545	0.384409	0.534798	0.730233	0.311338	0.583807	0.304178	0.877235	0.29381	0.363893	0.549093	0.348664	0.530986	0.490464	0.925114	19.7904	0.576918	0.515825	0.601381	0.522128	0.522971	0.535685	0.392484	0.639121	19.5624	0.0199566	0.760415	0.555139	0.340915	0.375523	0.672511	0.608859
SYNE1	0.564331	7.09561	6.6612	3.79554	0.497066	0.0442511	0.590444	4.64315	0.989588	0.801118	0.808993	0.666227	0.738965	0.54805	NA	5.03676	3.57109	0.63913	4.17198	0.923501	6.10829	0.650219	7.0896	0.768088	0.59409	0.803131	0.691713	6.62027	6.88933	7.77934	0.836857	6.85816	0.722177	0.622719	0.686596	0.518043	3.83766	0.760455	4.68802	11.6916	0.808245	0.4274	0.830431	0.799562	0.711282	1.02252	3.07676	3.19124	4.86554
SYNPO2	2.33301	2.36173	4.28141	1.33871	1.76966	3.81957	0.365142	0.0187607	2.47597	0.69523	0.721265	1.83323	2.53179	2.35766	5.82533	3.18341	2.77845	1.49842	2.47689	3.48354	3.6465	3.8032	3.15108	0.611251	2.87689	1.49936	2.51895	2.37965	2.59533	0.513837	2.21087	1.92027	2.64153	4.62899	2.95799	2.23081	1.89745	1.95177	1.70476	1.59878	1.78483	1.24466	1.91158	2.06668	2.69468	1.68214	2.54569	1.36382	2.16922
TALDO1	9.89247	10.2855	0.750147	1.75013	3.83306	13.0071	4.11937	4.26536	7.83821	6.18899	6.27304	6.19737	2.06603	0.52301	5.11524	5.1934	1.64501	1.39482	2.30525	0.136183	3.95237	0.709403	1.08754	2.93442	4.24777	3.3588	5.21037	0.205058	12.2965	9.90124	0.90043	0.133587	4.41546	0.997785	0.306763	1.02567	1.51115	1.00743	1.5106	4.65321	7.94615	1.13564	0.560258	1.694	6.24299	0.939287	0.742138	2.42166	1.60677
TGFB1	0.553957	0.81758	0.241432	0.366877	0.829307	0.85478	1.16743	0.809025	0.618655	0.486955	0.902629	0.526056	0.192101	0.433305	0.844957	0.480356	0.628772	0.995386	0.846132	0.511583	0.675991	1.35242	1.079	1.37438	0.58066	0.443761	0.643392	0.189255	0.116529	0.759727	0.6945	0.608632	0.0795642	0.858374	1.05195	0.68395	0.830201	0.710493	0.742476	0.566805	0.937956	0.788682	0.213782	0.985745	0.75619	1.44335	1.12634	0.35404	0.182215
THOP1	0.885803	1.36596	0.643209	0.4659	1.07301	0.818354	0.831623	1.06253	0.825386	1.33431	0.407163	0.364818	0.119348	4.35189	1.21559	0.237209	0.807669	0.709377	1.28394	0.536285	0.883694	0.794575	1.17307	0.690926	0.604398	0.699264	1.12598	1.67542	0.473504	0.726603	0.463025	0.855662	0.435119	65.538	0.949323	0.446744	0.477407	0.589946	0.846457	0.67416	0.408538	0.24804	0.652738	0.909774	0.472003	NA	NA	0.430828	0.62848
TREML1	0.599902	1.63966	2.50972	3.50011	6.20509	7.78487	11.0888	6.57293	6.55757	1.4796	4.21001	4.97147	2.85352	4.99588	5.58847	6.70687	11.3007	8.32414	9.66958	4.97576	4.6243	9.18714	10.3582	12.5535	7.76139	4.90436	4.88316	6.56013	5.32289	4.79359	4.12583	11.1052	6.90018	8.28259	8.53015	6.63555	11.7723	10.213	9.05803	9.3405	8.13016	0.198303	0.898377	6.46634	6.2036	1.73579	5.75516	2.98528	3.14974
TUBA8	0.324901	0.444073	0.673908	0.777885	0.380002	0.695228	0.75885	0.966125	0.400872	NA	0.677757	0.29208	1.2563	1.23097	1.0137	0.267867	1.37372	1.15245	1.27785	0.747895	0.95182	1.13688	1.32301	1.09464	1.03178	1.10124	0.975632	0.756266	0.906563	0.0861693	1.00619	0.49505	0.702695	0.620511	0.712503	0.703773	1.11576	1.05954	0.700522	1.16557	1.47849	0.231419	0.868082	0.976487	1.30357	0.275363	1.05734	0.9374	1.8532
TUBB	0.0489129	0.223026	0.215391	1.07782	4.33875	0.426443	0.863398	0.0434347	0.86861	2.57343	0.516368	0.323838	1.22854	0.319464	4.56594	0.134705	0.180244	0.341913	0.300875	0.0172203	0.706549	0.179026	3.22521	0.100952	0.128056	0.068896	0.661108	0.0423052	0.0887362	146.068	98.6956	0.345668	0.0955294	0.278018	0.219176	1.83202	0.0683716	0.532752	0.779051	0.128925	0.272475	0.0545514	0.0989159	0.137498	0.599027	0.0910813	0.109438	0.159976	0.149854
UBA52	0.845114	0.285399	0.992589	2.41902	1.10999	2.20697	0.538586	1.78515	1.85691	1.10373	0.438279	1.57577	0.29907	0.451279	0.261809	0.855928	2.56214	1.5396	0.73506	0.568405	1.15166	1.99787	2.66456	2.36177	0.930433	2.0217	4.78551	0.820952	1.1474	2.33709	1.94323	0.673362	0.460543	1.01946	1.45713	1.33173	1.95424	1.63136	1.2416	2.44287	2.1362	1.44276	5.28559	0.701435	1.5018	0.985059	1.83216	2.71926	1.12423
UBB	0.950753	0.321073	1.11666	2.7214	1.24873	2.48284	0.605909	2.00829	2.08902	1.24169	0.493063	1.77274	0.336453	0.507689	0.294535	0.962919	2.88241	1.73205	0.826943	0.639456	1.29562	2.2476	2.99763	2.657	1.04674	2.27441	5.3837	0.923571	1.29083	2.62922	2.18613	0.757532	0.51811	1.14689	1.63927	1.49819	2.19853	1.83528	1.3968	2.74823	2.40323	1.6231	5.94629	0.789115	1.68953	1.10819	2.06118	3.05917	1.26476
UBC	0.950753	0.321073	1.11666	2.7214	1.24873	2.48284	0.605909	2.00829	2.08902	1.24169	0.493063	1.77274	0.336453	0.507689	0.294535	0.962919	2.88241	1.73205	0.826943	0.639456	1.29562	2.2476	2.99763	2.657	1.04674	2.27441	5.3837	0.923571	1.29083	2.62922	2.18613	0.757532	0.51811	1.14689	1.63927	1.49819	2.19853	1.83528	1.3968	2.74823	2.40323	1.6231	5.94629	0.789115	1.68953	1.10819	2.06118	3.05917	1.26476
UBR4	0.141198	0.208999	0.198083	0.281576	0.069504	0.283205	0.351175	0.0192575	1.02987	0.191966	0.0460626	0.164832	0.176605	0.0997694	0.0434912	0.239978	0.197524	0.270851	0.188524	0.443283	0.0249267	0.631635	0.0243829	0.249735	0.325069	0.0998949	0.343582	0.315016	0.15179	0.219033	0.308465	0.322966	1.3075	0.344393	0.106829	0.333489	0.263829	0.0239378	0.129977	0.0968094	0.116784	1.83934	0.103137	0.218302	0.0122758	0.0599728	0.0104761	0.193922	0.463288
VASP	21.4677	0.109788	0.921694	0.663839	14.0359	1.61368	0.878282	1.04909	1.03718	0.48194	19.4241	22.5517	0.284345	0.808837	16.0436	7.65957	2.09828	1.43035	2.05059	0.535459	0.922153	3.6504	1.92243	15.2365	2.35253	0.994722	3.25697	1.13564	0.994178	2.79715	0.733332	1.68927	18.4438	23.1048	8.20518	2.86909	1.91823	1.23564	7.2001	26.3568	1.10645	5.57039	0.06155	6.58742	10.4679	NA	0.750802	0.361955	1.66846
ANG	239.82	4.57743	73.3378	297.158	258.67	2.72887	366.312	2.51107	4.18724	528.933	294.101	2.94284	0.753043	50.5041	0.892875	1.74591	248.512	1.94327	4.26604	1.58901	3.72468	2.99516	1.65627	321.003	309.998	3.59999	146.722	1.70571	0.177507	1.48285	374.915	2.5726	1.73879	1.62888	3.24836	4.98981	1.10044	2.25599	3.04416	399.002	255.066	0.938311	0.682154	1.28261	39.3401	232.265	166.793	1.12955	1.72195
ATP2A2	0.00907798	0.191844	1.20113	0.317161	NA	0.159895	1.1959	0.310666	0.0624629	0.23531	0.0281452	0.170346	0.939426	1.09961	0.136934	0.835694	1.08443	0.0394344	0.338789	0.543327	0.95487	0.558386	0.246124	0.120138	0.90719	1.43871	0.342393	0.76574	0.0969234	0.51683	0.507838	0.268487	0.102615	1.65969	0.298653	0.295053	0.509853	1.29126	0.864105	0.612743	0.811159	0.265527	0.106144	1.15356	0.158289	0.0218764	0.0516197	0.122126	0.962455
BLVRB	13.6758	1.65947	2.33422	1.38092	0.918541	5.57205	1.11226	12.3603	6.68321	15.9867	1.38117	4.34794	3.55888	1.19641	5.93244	7.18251	5.67779	6.72671	8.20659	0.466583	9.30646	7.60966	8.1638	9.28773	11.7511	14.5012	9.47014	7.49401	10.1671	3.15216	6.26148	1.80084	5.71955	9.36211	4.86035	1.9956	8.3608	7.18216	5.35898	15.665	9.6191	30.273	1.50662	1.7717	2.94915	0.866518	16.8403	17.9802	0.484751
DCTN2	9.64782	8.23843	11.5637	7.31687	17.297	8.47335	13.0846	10.5222	12.2162	4.68167	12.2463	13.3811	7.46737	9.98869	NA	7.99061	8.96597	10.3861	0.0751116	9.9406	10.5534	6.67112	4.71315	4.66644	6.75764	10.9055	12.6764	6.30266	8.16477	5.8731	NA	4.67507	5.68734	7.96981	10.6175	1.39458	9.94032	5.71303	0.107329	0.5874	0.035944	4.16098	6.592	8.42822	9.83658	NA	5.97755	1.99008	6.77077
EMILIN1	0.363359	0.361195	0.199183	0.310476	0.318383	2.01417	0.640732	0.463345	0.0338475	0.2595	0.268486	0.221106	0.372312	2.86367	0.258401	0.430436	0.165647	3.09412	3.35739	0.428703	0.259947	2.49984	0.369364	3.51863	0.4046	0.134546	0.210226	3.08461	0.14756	3.80862	2.80825	0.414337	0.0270433	0.235755	0.328286	0.604709	2.31886	0.422277	4.48017	1.74186	2.8648	0.146454	1.95466	0.785439	1.16353	0.204984	1.58932	3.84148	0.597219
FUBP3	1.76211	0.957329	0.184804	0.429189	1.14793	1.39866	1.34792	1.21357	0.850041	1.22693	1.28041	0.694916	NA	1.12481	0.462063	0.978288	0.597309	0.745536	0.731171	0.292918	1.07999	0.0823521	0.537213	0.711684	1.20404	0.162753	0.472489	0.718092	0.482918	0.00251446	0.886174	2.19933	1.00613	0.783009	0.503524	1.27127	0.573199	1.13025	1.16882	0.574513	0.261861	0.823339	1.83196	2.30847	0.42988	0.508019	0.73285	0.510658	0.609113
GOLM1	6.85487	7.78041	NA	12.2167	0.826498	0.537007	0.114193	0.0503227	0.0735635	3.5042	0.102793	0.0797642	0.166766	0.0985881	3.70784	0.232172	0.867923	0.288303	0.088804	1.16233	0.129503	0.506198	0.258561	0.142749	0.124739	0.124435	0.0893586	0.35254	0.151943	0.36862	0.393378	0.120078	0.634658	0.134778	0.154867	0.150244	0.197316	0.181164	0.0858718	0.127252	0.136133	2.70883	0.162483	0.30463	0.11187	0.303905	0.308793	0.764294	0.0843499
H2BC1	0.120773	0.160821	0.119308	0.107753	0.306548	0.213497	0.198314	0.239985	0.118932	0.0783774	0.154596	0.245703	0.0804072	0.42746	0.173553	0.115998	0.0774745	0.322973	0.294257	0.0807156	0.24846	0.311254	0.415629	0.317992	0.505043	0.370984	0.287177	0.140985	0.311925	0.179473	0.196049	0.202339	0.208377	0.368589	0.406495	0.201158	0.274843	0.298192	0.14903	0.278565	0.32638	0.355568	NA	0.304499	0.648492	0.0345011	0.254531	0.141043	0.641689
H3-3A	0.0929801	NA	1.81745	1.43334	1.62682	1.46709	1.38769	0.928185	10.3032	1.16234	0.669931	0.856153	1.238	3.41854	1.25063	3.43637	2.16069	2.00288	1.47881	3.18807	2.28401	0.318547	0.53024	1.12385	NA	0.744106	0.914277	2.56916	2.11658	0.413805	NA	2.27617	1.62418	1.15126	NA	0.498777	0.92686	1.08932	1.62099	0.273785	1.19099	2.8633	2.83122	2.33008	2.16471	0.142979	2.86449	2.19293	2.56749
ITGA2B	0.459774	2.28458	0.53958	0.955945	2.212	1.61445	2.59607	1.38027	0.868055	0.597307	1.31043	1.0633	0.787381	0.768172	0.584139	0.722459	1.46696	1.04429	0.268147	0.131633	0.358018	0.910422	0.372203	0.750218	1.38688	0.717828	0.680857	0.499515	0.183789	0.353744	0.432664	1.09458	0.541964	0.179426	0.416162	0.356179	0.705354	0.447627	0.109817	0.426608	2.63193	NA	0.421033	1.2655	1.56377	0.398966	0.570724	0.96012	1.36691
ITGB1	0.600247	2.00579	1.14458	1.37578	0.270114	0.269453	1.4103	0.620621	0.854184	1.75743	0.514639	1.48125	0.141584	0.194889	1.06071	0.862135	0.966339	0.740254	0.76976	0.0661975	0.32022	0.895244	0.463079	0.216018	0.422599	1.17673	0.164148	0.223313	1.36042	NA	2.47128	0.751201	0.272049	0.107798	1.08556	2.53955	0.55628	1.50892	0.84269	0.301226	1.35772	0.522767	0.141208	1.32732	1.34335	0.306861	0.149512	0.695096	1.06126
MMP8	0.437504	0.520246	0.935887	0.730551	1.93547	1.10553	1.48259	1.01444	0.552228	0.641967	0.162468	0.927899	1.21484	1.04582	1.29823	0.883824	0.748932	0.83766	1.01072	1.33208	0.818285	0.426772	1.94806	1.84524	0.424626	1.27474	0.467674	0.454352	0.890202	1.29299	0.676756	0.840744	0.936106	0.947666	1.0606	0.903469	1.12087	1.52015	1.95054	1.31861	1.99561	0.205709	0.530597	0.798204	0.352478	0.445003	2.91432	1.80373	1.24292
MMRN1	6.72902	0.328561	0.0652949	0.328406	0.941139	0.989325	0.929716	0.837472	0.448189	1.2387	0.622612	4.92033	0.394374	0.251283	0.744588	0.406642	1.28368	1.27258	0.728428	0.41602	3.01858	1.20461	0.595506	1.62987	0.586079	0.498743	1.46852	0.472132	0.266095	0.155684	0.395142	0.293324	0.316636	1.02336	1.52576	0.283144	0.449988	1.1552	0.597566	0.467092	0.348602	6.94367	0.27033	1.24653	0.235558	1.01129	0.388703	0.279843	0.306635
MMRN2	0.686883	0.662011	0.0397752	0.17275	0.903909	0.970083	0.89929	0.679616	1.12546	0.662092	0.977937	0.591583	1.02354	0.298192	0.511189	1.05076	0.837236	0.467531	0.470677	0.489476	1.2651	0.557892	0.511724	0.51996	0.993252	1.19621	0.527469	0.826453	0.630991	0.201209	1.2467	0.340321	0.317862	0.240948	0.443072	0.814544	1.32198	1.19198	0.756637	0.996569	0.463566	0.784027	0.808671	1.13081	0.642319	0.684542	0.892956	1.39534	0.435797
NID1	0.476183	1.32059	0.124679	0.181872	1.30489	2.139	0.888172	1.18497	0.384843	0.332392	0.564165	0.603627	0.200614	1.18839	1.71781	0.462859	1.14961	1.4284	0.817691	0.421367	0.719123	1.19302	1.38631	1.45664	0.776948	0.563277	0.842133	0.428209	1.30672	0.849709	5.3842	0.752954	0.176184	1.17173	1.71172	0.698915	0.926253	0.965522	0.605576	0.775135	1.59633	0.396036	0.465036	0.869753	0.634503	1.05404	0.842888	1.04745	2.20295
PLEK	19.618	0.529438	1.31204	85.7541	8.92342	3.01996	2.49053	3.46372	1.75636	NA	0.371985	3.51492	88.9113	0.465143	1.84441	42.5159	24.4508	4.78506	40.0535	0.537238	1.54723	10.2637	6.48155	7.24467	6.27257	4.76485	11.3183	4.2507	21.8889	3.29849	3.7246	3.47956	6.63922	11.7564	0.927617	1.50219	4.088	4.26278	3.40437	9.98985	3.92265	20.3026	0.255384	36.0006	44.9618	0.107808	1.1659	63.0769	33.1944
SMARCA5	3.88496	2.61014	0.411387	7.78348	0.865025	4.01871	1.57299	0.459463	0.0476347	5.65412	0.620013	0.603894	0.46905	0.653809	0.674913	NA	0.593349	3.03808	1.1354	NA	0.622002	1.34826	0.710997	1.03357	0.995623	4.12029	0.822876	1.31622	0.511629	0.724197	0.848553	1.13612	3.91815	1.19489	2.46454	1.30979	1.5087	1.01884	0.423671	1.22792	0.867981	3.99782	0.44358	0.579053	1.31533	1.59965	0.838111	0.870937	1.38176
TXN	NA	2.58197	41.8857	41.8636	65.423	1.74117	3.49068	1.27119	3.83149	2.78266	0.972967	0.906453	2.79569	1.26235	4.22029	1.19188	3.27932	4.36467	5.80937	2.85446	3.93289	7.01145	6.76759	8.04158	4.28248	4.53295	5.18492	5.87961	4.9768	6.36447	5.81655	3.57566	4.70316	4.96697	1.24577	3.74407	5.69463	5.12898	5.25016	6.47912	5.08682	0.395849	0.342912	4.50827	2.73971	0.364536	3.21705	3.55084	0.335777
ACE2	8.16418	10.1529	4.43517	0.385076	1.1784	2.55474	2.15021	NA	0.959043	3.419	2.22986	1.24612	1.45924	2.87859	0.261544	1.55478	3.11609	2.05807	2.05913	1.92912	1.2747	1.58471	0.408289	1.65389	0.180015	1.25466	NA	1.74549	NA	1.39852	1.80504	1.96312	0.945353	3.35461	2.2871	2.41935	2.88188	2.50098	1.72471	2.20114	0.931148	3.43409	1.25291	5.21927	4.32023	2.1471	5.00057	5.88731	8.33696
ARL2	87.5951	60.6329	78.7388	58.2045	36.9394	78.6	76.6017	131.259	133.705	105.669	123.417	68.8504	109.458	86.6058	0.125701	106.757	114.419	99.4076	129.616	75.5647	85.3018	137.937	32.2386	40.134	NA	72.6391	100.778	93.4248	63.2487	87.1415	104.81	89.7894	77.5916	NA	93.943	132.003	135.961	123.128	131.421	0.10175	130.673	65.2207	136.145	115.975	127.592	127.669	129.18	119.627	121.314
CADM1	0.547271	0.210244	NA	3.83331	0.304961	16.3839	0.617099	0.285427	23.6152	0.649875	0.269929	30.3834	0.334373	0.133647	0.740876	0.669742	16.9233	0.48291	0.363408	5.42385	0.133512	0.865241	30.732	0.706088	0.761723	0.632004	0.125088	0.206238	0.22687	0.149835	0.574137	0.28962	8.01119	0.0910473	1.49766	0.428258	0.191349	0.117846	0.661543	1.27276	0.835032	0.0890966	0.111615	0.229019	20.4888	0.0791471	0.437637	0.297981	0.958553
CNDP2	1.04195	0.823442	NA	5.01083	1.15876	3.1342	0.924521	5.64095	1.28713	5.60824	1.09128	5.58203	1.08977	NA	3.75486	1.29226	6.20749	7.77337	6.12901	1.99934	4.70141	0.94939	3.79757	7.29299	4.40266	4.60551	4.07802	4.57062	0.93078	5.93974	1.3978	1.29551	1.26959	0.802806	3.52526	4.11669	3.81591	5.16773	0.759111	3.57588	7.22798	NA	5.48226	5.31162	8.97142	5.52327	7.8062	3.80748	4.52464
EEF1A1	22.6382	0.0133742	20.5138	18.6851	NA	15.8509	0.208458	10.9808	0.938547	0.0441922	15.7755	0.0605716	16.9777	7.87497	0.389548	14.3747	11.7362	0.156547	16.3399	19.8179	17.2539	23.0841	0.455062	11.6115	14.5599	18.2403	0.323722	0.245351	16.0806	1.08021	NA	14.7611	9.99967	0.255225	16.5587	16.8064	17.02	0.418905	15.7404	18.2458	1.2544	16.1567	NA	16.321	15.9069	11.9175	1.09054	9.27503	17.9545
EEF1A1P5	22.6382	0.0133742	20.5138	18.6851	NA	15.8509	0.208458	10.9808	0.938547	0.0441922	15.7755	0.0605716	16.9777	7.87497	0.389548	14.3747	11.7362	0.124083	16.3399	19.8179	17.2539	23.0841	0.4158	11.6115	14.5599	18.2403	0.323722	0.245351	16.0806	1.08021	NA	14.7611	9.99967	0.255225	16.5587	16.8064	17.02	0.418905	15.7404	18.2458	1.2544	16.1567	NA	16.321	15.9069	11.9175	1.09054	9.27503	17.9545
EPB42	398.823	NA	14.2178	184.83	197.016	819.218	143.787	82.3155	533.71	657.842	499.785	266.831	32.194	NA	62.4059	48.4378	34.0706	28.4721	84.1178	22.7784	260.796	13.0086	28.0853	NA	118.454	83.9146	415.128	21.1076	7.29964	30.7553	41.3166	NA	373.703	33.6271	46.8628	26.516	23.3308	46.2228	41.2099	141.408	314.826	1003.56	20.5483	77.6235	19.0917	48.4213	33.3909	52.7951	14.3862
ERP44	0.977107	0.77908	0.615547	0.285993	0.885783	5.45231	0.951727	0.890984	0.552796	0.46123	3.35241	1.08722	0.571108	1.38687	0.636345	0.865577	4.45753	0.632336	1.32965	0.529669	0.33574	0.742166	0.388927	0.526942	3.68524	0.440733	1.91047	0.570424	0.673224	0.55102	0.547672	0.938452	0.91923	2.76817	0.309778	0.637187	1.1035	0.5072	0.885921	0.318442	0.187908	0.2381	0.682689	4.92244	1.19641	4.65391	0.254049	3.79245	4.18831
FTL	0.724299	12.0489	NA	18.3528	13.351	0.3332	12.9055	9.43676	15.7786	8.49941	15.564	46.8378	60.8882	0.555463	6.44409	15.0102	NA	10.4323	11.5521	14.8526	4.52971	15.5789	2.15391	1.23528	8.34909	10.7639	4.30473	14.5992	7.21971	7.85653	9.36448	10.8987	15.0933	8.83467	3.55685	12.2902	14.2876	17.9024	7.94829	14.3834	6.75019	69.1983	8.93961	0.432953	5.09696	16.6925	10.0076	12.2965	6.53921
GGCT	0.636989	0.947829	2.14107	1.70934	NA	0.726689	8.11528	2.22497	10.2897	0.835167	1.77071	2.39034	6.76434	5.17934	5.2664	5.15102	2.15709	0.440546	2.6064	0.664345	1.97406	6.80486	1.93465	2.05422	1.15292	0.467405	5.06767	5.32137	3.01875	0.793207	0.867587	6.82056	0.213709	3.40736	3.03392	8.57432	2.67453	6.27673	3.04158	1.51969	1.19078	2.77814	1.02943	1.28545	13.0393	5.81575	0.627078	4.49396	3.49525
HLA-H	0.217805	0.260685	0.170339	0.291635	0.420687	0.425178	0.0901915	0.380798	1.11686	0.0693571	0.227217	0.448398	0.118595	0.495757	0.119196	0.328349	0.810195	0.13764	0.138187	0.756435	0.806645	0.356446	0.0814627	0.44919	0.481068	0.113672	0.379235	0.199951	0.77147	0.197738	0.21764	0.937889	1.53468	0.0645732	0.0651437	0.965081	0.150899	0.0818737	0.0526872	0.342602	0.177097	0.0655245	0.0816403	0.0578816	0.0667068	0.148154	0.121419	0.145454	0.0972217
HNF4A	1.77854	1.70887	2.04555	1.68722	2.37152	1.48974	2.04723	4.88959	1.84869	1.57529	4.7411	2.56055	1.67831	2.2268	1.54804	1.46603	1.42606	1.4006	2.47456	1.4563	1.59767	2.16301	1.4311	3.24208	1.83502	1.49335	1.38686	2.11739	1.99294	1.94162	2.09271	1.29496	1.88113	3.23992	1.41622	2.23874	2.58098	2.29303	1.36207	3.07868	1.88194	1.86329	1.29772	2.06998	2.37285	2.69675	3.62938	2.83345	4.41105
MYH10	0.426801	0.532235	0.447898	0.00631188	0.126755	8.28503	14.0219	9.42487	0.156541	4.64609	1.09185	1.78102	1.14335	0.0204825	0.171252	0.0197943	0.033413	7.86753	3.5913	0.302378	9.59406	6.41919	0.0838826	7.09147	16.095	22.8184	4.95182	0.0178616	0.13579	1.88465	0.189481	10.773	NA	19.1517	6.41651	0.203686	14.1276	0.618401	0.689423	1.22889	12.8128	0.00959808	NA	0.296676	0.606117	0.425252	0.0165132	5.16082	12.0713
PAEP	16.7926	28.9432	15.4794	14.7183	12.3816	28.2479	15.557	14.9221	11.1703	15.2569	9.94159	9.42942	18.379	8.84575	12.7472	18.4714	8.74153	12.7446	7.04656	13.2192	13.0485	16.7876	1.35675	17.1773	3.03395	22.258	13.1331	9.86499	0.705087	15.8517	7.85503	24.0811	7.35011	NA	15.4509	17.984	15.2638	17.5811	6.57082	15.9823	14.1458	2.6208	6.89869	8.56008	13.4631	17.3195	28.3204	10.3339	NA
PNP	6.72549	10.2882	0.222314	8.90552	3.6814	9.82721	7.9201	5.88922	9.46088	4.84296	7.57612	7.5037	4.22722	4.86994	4.6742	7.10652	10.4195	11.7384	12.1872	5.50779	9.93393	11.8218	10.763	12.3157	7.04183	13.1842	11.3283	7.186	6.03261	11.5394	8.43414	7.01545	1.65639	4.06696	11.6278	10.997	7.86452	9.42346	8.0492	8.7991	15.5406	NA	3.4392	5.98437	4.89145	5.06598	7.32635	7.71892	0.0295272
RPL3	2.05667	2.48181	1.12586	1.01117	2.233	2.05129	2.98789	2.69327	1.48882	1.47314	2.284	1.33347	2.95293	2.63353	0.978169	3.10007	1.38537	1.21862	0.745748	NA	0.905055	1.63283	1.13501	1.85298	1.79888	0.711831	1.09135	2.08093	0.595825	5.77392	2.11046	2.14897	12.7267	0.964681	1.36521	0.126277	0.158438	NA	0.0939023	1.03087	0.892959	0.523635	1.26322	4.33972	NA	1.61678	0.900831	0.883858	2.04691
SAMHD1	3.47941	1.77075	33.4156	5.47309	32.2389	4.33934	7.01657	4.61543	1.61067	5.51365	NA	2.50147	36.6103	9.53715	5.39872	49.0763	8.0127	3.09494	8.02206	12.313	NA	3.0598	6.64863	5.09251	6.80328	7.28194	0.330083	4.63721	0.974133	13.4335	3.8674	0.263449	7.63072	0.130318	2.27667	5.74801	0.174078	5.09906	NA	1.19522	0.238548	6.21011	0.0633616	18.4486	58.9833	6.63677	4.28711	20.063	19.9429
SEZ6L2	3.82937	3.73765	97.2916	1.6794	2.64983	0.698946	1.6624	220.669	1.19889	0.704152	2.22833	111	1.30043	5.44936	6.25642	406.486	1.24815	1.94581	1.22535	1.83058	1.5726	0.959207	1.70067	2.52022	120.713	1.08222	306.305	125.801	124.048	2.43485	2.1518	1.76806	2.33573	3.34596	87.6923	1.91101	2.55184	2.02511	1.97806	292.23	1.39107	0.904432	252.31	4.29604	4.85276	262.908	1.53622	1.25134	151.926
SMARCA4	23.0584	21.6425	35.6084	23.1058	25.2123	21.366	19.1759	27.311	20.0171	18.2493	24.2437	32.0141	26.0751	29.2198	29.1426	19.5205	23.4062	20.8018	26.0028	20.4826	19.5739	24.2229	14.7041	18.507	0.0103658	19.7456	NA	17.8802	17.6424	29.9032	16.7902	14.7714	21.6148	24.5915	17.9499	17.6299	17.3894	13.012	13.2099	24.6279	14.9994	3.5886	24.4027	18.9205	34.1686	33.1358	30.7306	22.8829	27.5533
SNRPG	1.60095	2.90724	0.57758	1.99823	3.62956	NA	2.03337	1.79789	2.78302	1.87521	0.999172	1.53838	2.27772	1.47581	2.80571	2.28314	1.25293	0.73186	1.18891	4.97087	NA	1.20561	0.593135	1.54088	2.06297	1.82191	1.23879	2.89671	3.13109	1.4857	1.7699	1.08075	1.16281	1.00007	0.321729	1.29099	2.08188	1.44311	1.47086	0.879122	0.500243	1.7188	1.90967	3.62968	2.78724	3.80475	2.42019	5.6921	1.75133
SNRPGP15	1.28076	2.32579	0.462064	1.59858	2.90365	NA	1.6267	1.43831	2.22642	1.50017	0.799338	1.2307	1.82217	1.18065	2.24457	1.82651	1.00234	0.585488	0.95113	3.97669	NA	0.964491	0.474508	1.23271	1.65037	1.45753	0.991033	2.31737	2.50488	1.18856	1.41592	0.864602	0.930251	0.800058	0.257383	1.03279	1.6655	1.15449	1.17669	0.703298	0.400195	1.37504	1.52774	2.90374	2.22979	3.0438	1.93615	4.55368	1.40107
TUBA3C	0.5348	0.0535759	0.0352346	0.684439	0.20878	0.329144	0.238829	0.185677	0.0959791	0.119963	0.328095	0.637579	1.35962	1.43553	0.22388	0.544829	0.999029	0.691185	2.01944	0.738538	1.15236	0.836813	0.667359	0.422765	0.621018	0.491555	0.584592	0.343229	0.563744	0.374088	0.563091	2.02786	0.702695	0.426446	0.584587	2.04591	1.14712	1.83426	0.395026	1.57231	2.33711	0.12975	0.695801	0.343303	1.14568	0.275363	0.721304	0.6512	1.48209
TUBA3D	0.5348	0.0535759	0.0352346	0.684439	0.20878	0.329144	0.238829	0.185677	0.0959791	0.119963	0.328095	0.637579	1.35962	1.43553	0.22388	0.544829	0.999029	0.691185	2.01944	0.738538	1.15236	0.836813	0.667359	0.422765	0.621018	0.491555	0.584592	0.343229	0.563744	0.374088	0.563091	2.02786	0.702695	0.426446	0.584587	2.04591	1.14712	1.83426	0.395026	1.57231	2.33711	0.12975	0.695801	0.343303	1.14568	0.275363	0.721304	0.6512	1.48209
TUBB2A	NA	0.155154	0.181611	0.00710068	0.269807	0.0866378	0.0182273	0.014244	0.120756	0.74558	0.245099	0.184239	1.48113	0.382756	1.60013	0.221606	0.387651	0.174635	0.203391	0.0883141	0.690209	0.0888048	0.0338528	0.0378604	0.0154323	0.833982	0.145645	0.314476	0.696712	134.799	99.0943	0.203219	0.0955294	0.147578	0.404242	1.62863	0.129727	0.536855	0.0573891	0.0770267	0.102923	0.277814	0.253279	0.37914	0.475863	0.395236	0.360792	0.408402	0.293718
TUBB2B	NA	0.155154	0.181611	0.00710068	0.269807	0.0866378	0.0182273	0.014244	0.120756	0.74558	0.245099	0.184239	1.48113	0.382756	1.60013	0.221606	0.387651	0.174635	0.203391	0.0883141	0.690209	0.0888048	0.0338528	0.0378604	0.0154323	0.833982	0.145645	0.314476	0.696712	134.799	99.0943	0.203219	0.0955294	0.147578	0.404242	1.62863	0.129727	0.536855	0.0573891	0.0770267	0.102923	0.277814	0.253279	0.37914	0.291461	0.395236	0.360792	0.408402	0.293718
BUB1B	2.91541	26.449	NA	45.8012	22.7807	1.91005	22.4861	18.7034	3.34034	33.1285	2.94801	32.2513	48.0546	2.64108	26.9597	60.7488	2.93625	30.7825	3.15003	28.541	NA	53.9604	26.4112	2.9047	29.7074	5.72148	35.2231	43.9671	34.7309	3.62649	3.7677	31.7446	25.3084	22.0872	2.01821	15.69	39.3782	37.0366	40.676	29.5895	2.35611	61.5357	2.91378	34.647	2.29631	60.6642	26.549	5.52694	1.29192
CCDC126	1.16816	0.318149	0.874189	0.545843	0.705522	0.674364	1.2152	0.759565	0.58411	0.660399	0.884355	0.948542	2.49893	0.160798	0.693505	6.57914	4.33103	1.33862	1.00641	2.29241	0.723801	1.17362	0.948556	1.46052	1.50616	1.06427	0.82884	0.793896	10.881	7.72929	0.775162	0.669552	0.677288	0.954778	0.820951	0.826668	1.41924	1.00697	0.970379	0.707778	0.791411	0.0578504	0.166812	4.23898	NA	0.549844	6.91214	0.23895	0.18679
CSE1L	0.767431	0.572882	0.24732	0.44331	1.0211	0.543375	0.686442	0.643589	0.503065	0.176153	0.434475	0.859093	0.170989	0.413283	0.456369	0.20828	0.189696	1.21279	1.03231	0.303544	0.580359	0.961611	1.20938	0.87755	0.516091	1.1076	0.63544	0.256403	0.517753	0.811356	0.338919	0.473516	0.450241	0.335335	0.826242	0.549508	0.687698	0.666578	0.551659	0.70294	0.530514	NA	NA	0.786727	2.73602	0.65923	0.57419	0.330738	0.269143
CSPG4	33.4084	38.5775	65.8828	46.0409	71.7511	49.8446	54.1554	33.4858	63.2234	53.8044	53.2833	48.7814	55.3198	60.5938	39.1645	65.1356	97.0426	44.0868	54.5409	61.6885	37.3781	47.4389	0.548223	66.5704	0.442953	33.4644	0.286331	NA	35.2264	0.555185	47.6434	54.4812	0.308272	39.853	45.4439	37.0204	46.194	0.175621	50.7203	40.7874	38.8426	56.5711	78.6499	0.219443	71.7994	NA	64.6364	67.6587	41.2847
DCD	6.0828	2.90216	12.9869	0.118323	3.34964	7.26047	6.73461	4.12507	26.1519	9.22167	24.4988	12.2404	11.1098	27.9336	1.49116	10.5022	19.3081	5.10422	6.40166	5.91333	4.56827	2.09967	4.26529	11.7329	7.99587	2.24089	15.7709	8.05167	7.28818	2.54776	34.9854	8.68154	17.2233	5.591	7.29287	3.56421	17.373	3.11591	NA	1.3363	18.0683	23.4362	0.780194	2.67582	7.53019	5.42974	13.5122	6.46345	2.9962
DNAJC13	0.675412	0.00959181	0.203106	0.213336	NA	0.860432	0.493808	0.0986985	0.285993	0.712954	0.597145	NA	0.0777525	0.119403	0.135234	0.0319595	0.339209	0.436799	0.486931	0.560438	0.489403	0.144644	0.261089	0.122594	0.231231	0.450387	0.143075	0.0821393	0.156463	0.112503	0.400406	0.0477828	4.12656	0.177677	0.070866	0.462706	0.0689828	0.646626	0.566162	0.502641	0.0744283	3.89898	0.0212272	0.683218	0.534242	NA	0.198203	0.254375	0.300851
ERLEC1	1.20324	1.1234	0.408114	0.683075	1.11549	0.677477	1.6242	1.18048	1.51935	0.707307	1.31978	1.04239	NA	0.463174	0.614539	0.845932	0.717786	1.06098	1.21237	0.691498	1.49808	1.41416	1.33746	0.985312	0.73703	1.4478	1.15229	0.754618	0.562796	1.67046	1.67708	1.67051	0.721795	0.803246	1.33379	1.31551	1.05328	1.27923	1.49162	0.686643	0.904977	2.0332	0.927953	1.27813	0.799619	0.687426	0.637244	0.704724	0.521541
ESYT1	0.278259	2.05069	8.20083	6.58	2.58777	0.224991	4.64634	4.7723	2.42322	2.24113	4.17915	4.0695	3.97606	5.3245	0.0507702	NA	4.46691	1.27014	3.14063	NA	2.92783	4.35819	4.36673	0.0624545	2.06674	2.355	3.64462	1.83918	2.77789	0.105051	3.7229	3.5154	2.60871	2.36668	3.06584	1.8769	2.10977	2.3991	3.24824	3.83037	2.27269	0.586058	6.74333	4.96893	4.01035	5.95374	5.50327	3.02447	5.55491
HMGB1	10.3435	19.5524	0.256081	0.851485	7.10744	21.5602	5.68786	4.49123	10.8612	15.5752	15.2692	11.5958	6.67203	1.65801	2.31214	2.99733	2.155	2.04957	5.11962	1.27745	6.46783	8.72924	0.82167	7.87364	6.47128	8.54526	12.6217	2.74424	2.03417	2.44638	0.956852	1.93397	6.47949	1.14653	12.9688	2.15316	1.88009	7.50897	2.28241	12.8001	11.3869	20.8799	1.47642	1.93273	2.66817	0.716079	2.90315	4.43608	1.05716
HSP90AB1	0.260545	0.326376	0.660773	0.0139959	0.20352	0.835891	0.349018	0.157545	0.362707	0.280982	0.191766	0.551064	0.123861	1.39561	0.431761	2.73524	0.623867	0.541309	0.260378	0.0077152	0.579923	0.777472	0.202636	0.356148	0.41275	0.438285	0.0765764	0.226703	0.185301	1.84751	0.42442	0.0253393	0.197608	0.326099	0.469113	1.5284	0.58163	0.0982206	0.227416	0.347388	0.181076	0.421396	0.707674	0.00378817	0.889125	0.566618	0.357464	0.0307882	0.350373
IGHV3-7	1.79655	4.53627	3.89344	0.143973	0.928168	1.2016	5.1131	23.0771	1.76394	2.68415	5.96172	0.299119	0.210319	0.711341	1.03277	3.57343	0.50991	5.61296	2.12401	0.350183	1.39879	4.18811	5.07436	6.58814	1.02651	3.86653	2.07848	0.977564	0.912053	3.77127	1.44725	2.81934	1.80119	1.0558	4.62677	3.96797	2.62809	0.637985	3.52932	2.11007	1.06217	0.880769	1.08373	1.19665	1.20715	0.522534	0.589483	1.15055	7.72111
MEGF8	0.127379	0.31369	2.68439	0.677474	0.138411	0.146478	0.20377	0.119875	0.65731	0.204256	0.150308	0.199989	0.038239	0.00560764	0.0993005	0.110662	0.0704222	2.98303	0.430927	0.031168	0.617423	0.0515729	1.04165	0.343319	0.0953948	0.209326	0.0532789	0.056986	0.0207704	0.0416136	0.206654	0.114053	0.0764924	0.0284683	0.193881	0.214353	0.961491	0.0396675	0.117551	0.152366	0.400598	0.346567	0.815713	0.601874	0.0482653	0.0925695	0.425922	0.0377949	0.0405747
NCKAP1	0.894722	1.40338	0.482297	2.50413	NA	1.67471	NA	0.96003	0.782151	0.32981	0.517027	1.32479	0.242752	0.519817	NA	0.31537	0.415915	0.467377	1.63409	0.554103	1.77057	0.746283	0.549129	2.82433	0.650069	1.10945	1.41241	0.280319	0.277767	1.49127	0.886403	1.46398	NA	0.400766	0.795157	0.304518	5.11662	1.10058	0.814108	1.28232	1.7125	2.84146	1.85722	8.78945	0.145891	NA	0.652605	1.24195	0.0199214
NDUFB4	66.0116	68.2268	54.6607	60.7522	46.4912	45.3391	45.2305	54.3619	37.1523	69.7008	42.3191	62.6802	72.5888	66.8474	56.0883	66.51	80.6523	52.9098	61.7953	63.8806	48.0932	69.3368	63.5937	53.0775	75.4661	59.9512	43.2558	57.7539	64.8714	86.1595	54.8114	55.3957	79.724	58.5993	56.0185	55.547	77.1009	50.422	60.9686	64.3927	58.2419	73.4747	78.9722	64.3948	75.0082	52.2683	46.94	68.7727	53.5963
RNF213	0.0403985	0.0307671	0.0637865	0.0548886	0.022096	0.10652	0.0238567	0.00502145	0.0368844	0.0714608	0.0124588	0.049568	0.0276405	0.00085616	0.0265202	NA	NA	0.0111521	0.171079	0.0681636	0.151897	1.44664	0.027827	0.0611578	0.464842	0.00126583	0.140885	0.0829795	0.178489	0.0873294	0.0367586	NA	0.0828336	0.0948133	0.00986858	0.00945592	0.0570964	0.0054761	0.0444118	0.00989738	0.18765	0.197491	0.014065	0.0115131	0.00449716	0.00210533	0.140828	0.0483374	0.00657059
SEPTIN9	2.11202	0.0822089	3.48306	1.34842	1.94594	1.30968	2.87349	0.11058	0.155116	NA	0.164876	NA	1.97089	4.18043	NA	1.03583	4.00218	5.21531	6.49662	0.55868	6.28566	8.6945	0.919637	4.3854	NA	0.813272	3.39335	14.4524	9.67475	4.76498	9.5964	6.17953	5.12434	0.938126	6.10257	10.2281	0.0341743	0.332435	5.04434	1.57063	0.487182	5.90703	2.69603	9.05856	3.40692	5.76119	0.909722	3.8013	0.711311
SLC35B2	3.66701	3.46927	46.7439	1.6149	1.60978	2.4973	1.46009	1.40406	102.729	190.244	1.46495	139.735	1.96644	146.709	52.9921	44.6434	87.9828	45.7542	1.455	2.01293	231.061	107.179	1.3097	74.8626	0.96362	2.06945	106.974	1.21909	57.8605	11.2336	2.10886	170.301	2.41142	63.4669	1.54357	2.54898	4.08369	102.422	49.8157	3.16771	92.5331	1.22495	NA	1.32026	1.13509	4.91774	5.01017	75.1741	74.1038
SMARCA2	23.6277	22.1769	36.4876	23.6763	25.8348	21.8936	19.6494	27.9854	20.5113	18.6999	24.8395	32.8046	26.6407	29.9413	29.8622	20.0025	23.9841	21.3155	26.6167	20.9883	20.0572	24.821	15.0493	18.964	NA	20.2213	NA	18.3217	18.0781	30.6415	17.2048	15.1361	22.1485	25.1982	18.3931	18.0096	17.8123	13.3018	13.5361	25.236	15.3697	3.6772	25.0052	19.3877	35.0013	33.954	31.4894	23.4479	28.2337
SPP2	2.12053	1.20208	1.21285	1.81512	0.76916	1.04134	1.74751	1.5859	3.0336	1.22144	1.87136	3.4639	1.72416	1.96091	4.22561	3.52778	0.779051	1.69812	1.18911	1.90167	0.950437	2.93216	1.15417	0.912958	1.2359	1.69611	1.46887	1.25908	1.57537	1.19426	0.925293	1.77884	1.59251	0.859684	1.0806	1.689	0.989074	1.19446	1.68464	0.876327	2.65266	1.60617	0.152663	1.23515	1.46346	0.520652	0.421041	0.56699	0.651193
USP14	4.13917	4.04482	2.55375	6.68431	5.8182	7.32279	6.77173	8.18941	5.12535	3.889	5.58804	6.87175	3.44886	5.36647	5.10766	6.03138	6.23594	7.32164	6.14404	4.34617	2.57738	5.20587	4.80698	3.67835	4.85214	3.89386	6.67731	3.97388	2.18078	8.04962	4.57861	2.703	1.76669	6.00479	7.38524	6.27489	2.69588	4.35287	4.75386	7.86084	7.26001	0.910364	4.84377	7.7558	6.00469	3.25923	6.23409	3.13273	6.64595
ACO1	0.322252	2.00044	0.761276	1.03388	1.46341	0.654982	2.31846	1.16225	1.26184	1.52463	1.25576	0.582504	0.930385	1.16713	2.64153	0.199526	0.936942	1.93907	1.85177	1.63836	1.45169	2.15302	2.44755	2.16444	2.62368	2.70519	0.893773	1.89985	1.93462	1.54565	1.64276	1.91126	NA	1.84464	2.14004	2.97479	2.30454	1.72017	1.74138	1.72552	1.84712	NA	1.72831	1.06897	1.84574	1.31317	1.90763	0.407933	2.25718
ACY1	0.172058	8.42232	17.5722	17.4523	0.771376	0.835401	0.861437	19.0236	21.1475	0.538555	0.0150352	14.8988	22.6868	37.8249	18.293	7.41493	30.0501	4.82823	0.736326	20.9314	NA	1.76531	3.63072	NA	1.01531	NA	0.108142	0.134566	3.23115	12.7561	16.7112	20.7766	7.48027	NA	0.0295503	0.0949725	0.155604	0.0719159	0.0317704	0.125266	NA	11.3744	0.115573	0.169294	0.206538	2.04666	3.92359	34.9343	0.0984994
ALDOB	0.321158	83.0536	0.154066	0.0985362	45.419	0.301941	0.357282	1.15735	0.115401	2.54574	0.471441	3.64581	0.0595826	19.2785	0.156651	0.559741	43.1014	70.6018	1.51985	0.84659	0.97714	0.667786	1.08656	3.38288	52.3617	53.0742	26.9109	1.35451	0.1961	2.07853	40.2149	2.14954	0.0796749	37.6513	56.0923	59.8014	0.791297	1.64002	22.1308	1.90891	NA	52.4164	0.541367	0.249526	0.878777	0.522731	51.4424	0.104451	0.104131
AMY1A	0.374272	0.380467	0.0974567	0.0243075	0.117456	0.262359	0.241676	0.0512209	0.302107	0.148361	0.173867	0.189576	0.739412	0.0679192	0.610397	0.0600447	0.0489017	0.0223576	0.00599907	0.0928194	0.197744	0.320428	0.0653211	0.120807	0.383478	0.50197	0.0688629	0.676145	0.0794751	0.113571	0.0468021	0.104939	0.192488	0.0259929	0.0400158	0.0522302	0.0655772	0.0749501	0.10981	0.489207	0.142064	0.200337	0.0279595	0.043767	0.0135546	NA	0.0219148	0.265195	0.0879445
AMY2A	0.387178	0.292638	0.100817	0.0251457	0.121506	0.271405	0.173919	0.0298986	0.276661	0.153477	0.179863	0.196113	0.764908	0.054637	0.123667	0.0621152	0.050588	0.0231286	0.00620593	0.09602	0.256944	0.393752	0.166573	0.038919	0.454308	0.494701	0.0253563	0.906759	0.0822156	0.117487	0.0358468	0.0833646	0.199125	0.0161559	0.0272887	0.0721328	0.0424615	0.070165	0.104674	0.368687	0.0802922	0.207245	0.0289236	0.0161441	0.014022	NA	0.116597	0.27434	0.090977
AMY2B	0.387178	0.292638	0.100817	0.0251457	0.121506	0.271405	0.173919	0.0298986	0.312524	0.153477	0.179863	0.196113	0.764908	0.054637	0.123667	0.0621152	0.050588	0.0231286	0.00620593	0.09602	0.148388	0.178725	0.0119375	0.038919	0.396701	0.494701	0.0253563	0.682985	0.0822156	0.117487	0.0358468	0.0833646	0.199125	0.0161559	0.0272887	0.0180434	0.0424615	0.070165	0.104674	0.368687	0.0802922	0.207245	0.0289236	0.0161441	0.014022	NA	0.0226705	0.27434	0.090977
ATAD1	1.32122	2.78041	1.81249	2.52403	2.88319	2.50382	1.93183	1.93094	1.71379	1.67983	2.23283	2.34746	1.75285	2.32931	1.1338	2.00068	3.09909	1.34573	1.63065	2.28779	1.66033	1.87825	1.80545	2.42316	1.75601	1.2637	1.91905	2.12651	1.21919	2.3438	1.6173	1.3342	1.45002	1.75437	1.00541	1.62039	1.60146	2.05247	1.93203	2.26572	1.30161	1.60949	13.6152	1.63219	3.50719	3.44358	4.53485	3.20276	1.29129
CEACAM6	7.2529	14.4137	18.9133	17.5764	8.12663	11.564	32.8793	17.2179	NA	16.0653	NA	13.966	23.9872	19.6292	22.3422	20.5	17.5366	20.502	3.78534	NA	15.2689	NA	18.2392	13.3754	7.0006	NA	2.8368	20.7266	25.1395	NA	20.3881	19.2072	17.9495	17.5936	14.6117	24.1684	0.0885942	22.9444	18.8021	21.3795	25.9513	33.2528	36.1659	29.7958	2.28199	20.9973	2.92901	19.377	13.4115
GSR	0.277587	0.0347705	0.313877	5.17619	3.15974	4.74772	2.99391	0.169047	2.03637	5.97954	3.4724	3.33707	3.93655	1.98575	0.461306	4.89368	4.07181	8.86392	3.27177	9.16088	0.146866	8.92882	7.73095	8.8758	7.27415	7.88143	5.67764	1.8479	14.9478	4.69916	5.51841	3.25062	8.83675	7.20909	11.4907	8.13569	13.3842	4.1728	6.37381	1.80308	8.4594	3.23072	10.135	7.681	7.4879	7.46644	8.47271	2.98827	15.1312
HMGB2	5.1072	6.44652	0.141762	0.720487	0.98063	7.2787	1.58435	2.47891	NA	6.14559	3.65513	4.97698	4.13979	1.31066	1.7388	2.66658	2.42004	1.83737	4.95924	1.08092	1.28284	1.2935	0.967229	2.89222	3.06895	6.72695	3.64074	1.25852	1.35769	2.12531	3.28698	2.68697	6.46501	1.30133	1.90502	2.64044	1.38344	7.26334	2.59761	8.11059	3.16476	7.54923	2.86976	0.678028	2.25768	1.00814	2.20236	1.62171	0.866245
LRPPRC	0.601053	0.656319	1.06942	0.0251535	1.03678	0.00531941	NA	0.396629	NA	2.46965	6.64181	0.099072	NA	0.0551229	0.0729662	4.61188	6.16364	7.18815	14.6029	0.589887	7.38171	10.7272	10.9231	NA	11.2318	0.106594	9.89944	0.314328	0.153298	8.23838	1.32895	7.07616	7.27068	10.634	0.0672889	0.048473	5.6388	1.91178	5.11327	0.259154	4.48932	0.781647	0.32535	0.383269	0.250481	0.316235	1.57341	0.112938	0.456609
MYH14	0.0788559	0.769767	1.19988	0.444384	1.46895	0.55701	0.0389789	0.0238319	0.35109	0.346143	0.682802	0.141584	0.13145	0.105239	0.784227	0.136736	0.107899	0.758597	0.547128	0.0979968	0.619471	NA	0.633286	0.372532	0.687236	0.228427	0.556232	0.0111497	1.42438	1.51695	0.149814	0.485746	0.22074	0.550133	0.156834	0.574171	0.371489	0.0922686	0.268066	0.0327681	0.540282	0.422571	11.4324	0.310091	0.583626	0.988658	0.16556	0.380431	0.164549
MYL9	0.0249731	3.74268	2.65993	2.1503	0.429301	0.0671326	4.5797	2.77248	0.346241	3.56733	0.0258768	1.21349	0.134014	0.378021	0.705437	2.54483	1.42084	0.161192	3.50359	1.04149	0.975607	0.458467	0.954874	0.2619	0.0784695	0.645952	0.203827	3.72158	2.94113	1.08438	0.38906	0.295752	2.01986	0.068992	NA	0.436624	1.09688	0.285543	0.0204677	NA	0.1263	0.0954136	0.620334	0.700913	NA	NA	2.98886	1.99746	0.489209
NID2	0.454913	1.23855	0.171834	NA	0.240471	1.51093	1.44292	1.64765	0.713344	5.46912	0.410088	1.3929	1.45229	0.870311	0.836438	0.248085	0.898303	0.0800408	0.0730299	2.0174	0.30105	0.0973217	1.03962	0.672689	0.0356588	0.954179	0.210322	0.49747	1.13169	0.550587	0.208996	0.740078	1.39909	0.170652	0.1973	0.385614	0.291701	0.52048	0.199945	0.360891	0.714328	0.348923	1.84604	1.03593	0.760057	0.350909	0.666981	0.553862	0.298199
NRP2	0.0253544	0.0310299	0.0416959	0.154599	NA	0.496859	0.020875	0.0273424	0.0208216	0.0288976	0.0242255	0.0612405	0.0700942	0.276951	0.0960247	NA	0.239469	0.0325069	0.530082	0.0512655	0.0295248	0.0516696	0.0300209	0.0601342	0.0345975	0.0301685	0.0280281	0.064319	0.0365891	1.83501	0.0509764	0.0319168	0.0248634	0.0200577	0.0292256	0.0465464	0.0385518	0.0337178	0.0318697	0.025308	0.0327966	0.034603	0.0665502	0.0319492	0.171813	0.0645481	0.0489289	0.0515572	0.0224674
SERPINB1	0.131909	0.847555	1.64072	0.401033	1.01131	1.21319	1.80588	1.4735	1.51647	0.794627	1.82765	0.0377346	1.95072	NA	1.19987	0.286316	0.55819	3.1965	0.193263	1.45525	1.23229	1.77437	1.05517	0.214241	NA	0.29426	0.863477	1.80408	0.800177	3.6272	1.42905	0.766506	2.19908	1.67694	1.45218	0.514474	4.64941	4.68897	1.63863	3.72046	1.27214	0.513102	0.0769132	0.0741698	NA	1.91703	0.431484	2.1701	1.16896
SMC1A	0.201461	0.164443	0.321295	0.150088	0.0776915	0.139711	0.197713	0.170357	0.100567	0.0890511	0.220633	0.223053	0.427456	0.0734241	0.167152	0.383671	0.182987	0.203172	0.254401	0.285594	0.206958	0.302545	0.518083	0.200524	0.386435	0.338562	0.487224	0.264232	0.318179	0.208791	0.319464	1.05894	0.377164	0.520709	0.367848	0.403831	0.42464	0.369058	0.106646	0.153804	0.169961	0.0799608	0.208389	0.234502	0.202057	0.106396	0.166283	0.0789787	0.191885
SPP1	4.36974	0.519752	49.9988	0.223067	0.86275	3.57174	0.411501	0.0296588	2.53077	0.632983	2.18721	9.79064	18.5687	0.084584	0.0296265	2.53232	NA	5.30556	3.78821	2.4914	3.44598	5.50377	6.39177	0.20984	1.1218	16.4618	5.01919	22.817	0.103535	36.5921	0.00568026	7.01063	9.46717	NA	14.2395	15.3307	5.37591	4.20324	7.33174	0.322628	0.652627	0.0627276	0.0698092	1.82761	1.46708	1.15799	NA	0.11353	8.24401
THBS3	16.3448	0.134238	0.140839	0.0838246	0.314147	0.182553	0.178496	0.302137	0.141866	0.0998858	0.376477	0.275227	0.107991	0.501896	0.164422	18.1033	16.0078	6.08223	0.208914	0.445345	0.119381	0.747207	0.204779	0.00999386	0.159205	0.0621834	0.211793	0.122033	0.414521	0.560587	1.02387	0.0566054	8.58573	0.152293	0.201162	0.365196	0.20949	0.0558144	0.111741	0.131141	0.172588	0.262435	0.137262	0.173294	0.151374	0.531089	16.28	0.255284	0.283048
ZFYVE19	18.2202	NA	38.7756	41.2962	15.7475	31.5774	26.9384	62.8092	21.929	39.7224	21.724	34.1834	NA	27.7406	25.9829	NA	17.0732	34.9724	56.699	46.8941	33.1846	51.4928	68.0489	47.289	44.8178	46.5788	33.8069	60.9807	40.2065	91.1223	68.7223	65.2188	29.3332	24.5682	51.6645	59.5241	42.0976	52.3095	91.0702	39.6234	50.7017	20.4215	18.9703	22.4085	17.8493	16.7088	19.9497	34.7848	64.1059
ARG1	0.15579	0.159307	0.0615918	0.251264	0.116012	0.129718	0.108992	36.968	0.264396	0.109549	0.0896975	0.233891	0.0688678	0.307247	0.110039	0.261636	0.057588	6.64186	34.8702	0.160496	72.6748	0.0666558	0.105214	101.322	46.0689	42.7637	64.69	0.982834	0.0813562	0.107965	0.0939232	14.4088	0.0685367	20.8661	0.0782857	0.102928	5.81592	0.0502437	0.142211	42.7359	77.9735	0.0157298	0.143315	0.50849	0.0878993	0.0978038	0.0897367	0.104317	0.11896
B4GAT1	4.53404	12.1864	6.31618	6.44365	0.548401	4.6446	5.11054	9.87978	0.346081	7.31865	14.8769	0.351115	0.738434	2.952	10.6205	3.65209	4.44398	0.984008	7.67596	0.153747	9.53947	7.00862	0.604272	0.269051	5.83707	1.51197	7.43697	NA	0.893561	0.659786	1.22682	8.73768	12.22	8.72694	12.5335	8.02652	8.85154	0.362482	8.24882	12.9732	5.35985	6.10488	0.46891	4.30318	8.04886	0.499892	0.341997	0.530339	0.835321
CACNA2D1	1.50648	3.79243	0.910682	0.974466	1.56197	1.07716	0.316005	0.388439	0.300956	0.843975	0.228157	0.647539	0.143241	2.18253	1.02664	0.891951	0.537528	1.41622	0.398622	0.677275	0.898669	0.235007	0.453515	0.242864	0.376983	0.529959	0.23463	0.189547	0.919776	0.322657	0.333384	0.120698	0.186766	0.264342	0.164802	1.58374	1.37716	0.0718898	0.0935696	0.193204	0.587918	0.0104567	1.91539	0.0511255	0.136516	0.221431	0.171456	1.17294	0.985089
CRISP3	1.05598	0.372441	0.720968	0.141541	3.2701	0.0786274	1.20509	0.913115	0.319536	0.619118	0.0777787	0.276812	0.856828	0.0661206	0.494952	3.53099	1.41063	0.748061	0.286344	1.66368	0.0933454	0.250871	0.751846	0.0877043	1.19089	0.4551	0.21805	0.284848	0.0603935	2.97271	0.27746	0.085132	0.368284	0.2472	0.0810093	0.425722	0.215865	0.0829442	0.123691	0.865886	0.301103	0.433752	1.63253	0.366898	0.0601728	0.685838	0.0269822	1.18899	0.0479686
DDB1	0.280535	0.28125	0.181022	0.238694	0.0253763	0.376546	0.703315	0.380508	NA	0.461749	0.10429	0.794517	0.361051	0.319535	0.390074	0.313326	0.723234	0.198762	0.139277	0.493288	0.120163	0.57142	0.0205344	0.00889093	0.259344	0.230744	0.59806	0.354042	0.278101	0.873066	NA	NA	2.99566	1.20235	0.0795894	0.432634	0.39782	NA	0.134719	NA	0.200701	NA	0.610053	0.505617	0.832739	0.280826	0.567409	0.303356	0.301441
GAPDHS	0.30657	0.447603	0.0541082	0.188044	0.267891	0.184484	0.317633	0.300012	0.237124	0.105078	0.227975	0.324355	0.213879	0.210634	0.159018	0.114164	0.143725	0.249927	0.329132	0.174243	0.329772	0.317961	0.313713	0.359272	0.252937	0.296159	0.299377	0.249447	0.0872041	0.202905	0.249732	0.17956	NA	0.221553	0.340236	0.311206	0.195695	0.365532	0.220548	0.184848	0.287495	NA	0.222073	0.211982	0.0860737	0.206863	0.123236	0.257296	0.0722419
GM2A	0.587306	NA	1.58621	2.45136	0.840854	1.1761	1.25283	NA	0.363443	0.175638	NA	15.0336	5.21344	1.44161	5.42703	3.09623	1.47557	1.2024	2.98326	10.1714	1.59521	2.39103	7.50912	15.2613	0.377675	7.22411	2.27802	17.7431	5.80228	2.83429	17.4529	1.0573	3.44082	10.197	1.05526	14.8055	10.1441	0.302908	2.89046	12.9925	0.765765	0.577905	2.22276	0.569801	1.26471	1.10069	9.56597	2.22492	1.33838
HLA-E	0.389871	0.20395	0.130998	0.246221	1.01619	0.348171	0.0888975	0.37881	8.86883	2.08738	0.15071	8.68682	4.20828	0.319625	0.0927995	0.257131	0.619962	0.065591	0.109868	0.704295	11.0471	0.296845	0.0566191	0.407361	0.302385	8.21259	0.319568	0.851034	0.523704	0.181823	0.0497925	0.922445	1.34133	10.5474	0.0684009	0.339301	0.119768	0.0522381	10.1619	0.264275	0.171588	0.0688007	0.0196775	NA	0.0451502	0.124737	18.2571	0.152727	0.0875072
MDH1	0.551937	0.344458	5.14847	0.0784148	0.574563	1.28708	1.34532	0.301714	0.293887	0.438812	1.55453	0.623889	0.107398	0.922037	0.449878	2.3544	0.243921	0.13292	0.753425	0.104684	3.32997	0.598603	0.567375	1.28275	1.09599	0.383463	0.619436	0.0851237	0.37147	5.44874	1.199	0.24754	0.105417	0.348474	1.69324	0.424036	1.44068	0.685341	0.963926	1.29633	0.590624	NA	1.00827	0.862324	0.317892	0.547932	0.175095	0.387152	5.00842
MGLL	66.4626	NA	1.70285	1.09203	0.276863	1.62468	NA	1.39324	1.48699	0.667233	1.6572	57.044	NA	1.52677	0.874157	32.5025	1.6476	1.75705	20.1426	0.412714	0.26935	0.699016	1.70509	2.74145	0.208373	1.79913	0.787963	0.0879532	1.44073	83.9734	0.0591623	NA	71.3185	1.54647	76.9685	1.30636	0.391463	1.48138	2.30489	1.5081	2.21452	0.29751	1.41268	2.52725	0.997474	NA	NA	1.64585	1.50961
NDUFA4	2.40619	1.54438	3.67643	3.12815	2.86864	NA	1.02805	1.81553	4.16089	NA	2.22502	2.1579	2.14445	3.78041	2.3105	2.32357	2.84179	2.2386	2.42535	3.38266	3.13591	2.46561	2.47465	2.89466	3.26057	3.3499	3.42304	3.14734	3.18044	1.82714	6.48005	3.4311	1.52738	4.00228	2.12013	2.98395	3.20405	3.18867	3.40267	2.09549	2.99224	3.90992	3.89277	3.86067	2.77808	3.1089	4.27179	5.9862	2.96044
NES	0.0829118	0.130208	0.0738256	0.037077	0.276282	0.0489971	0.088893	0.00348542	0.546947	1.50551	0.0173038	0.0724694	0.0808882	0.114658	0.0570484	0.0402254	0.697894	0.086829	0.0494095	2.28286	2.97728	0.0255978	0.0588515	0.0453642	0.10061	0.0246052	1.50159	0.183333	0.0344454	3.07654	1.80387	0.0844853	0.859247	0.0563124	0.418628	0.057	0.0540219	0.049017	1.83162	0.0425968	2.01544	0.673784	0.0734477	0.0325869	0.0519548	1.26647	0.095613	0.0412435	0.0596176
PLGLB1	0.184766	0.160253	0.129438	0.0792954	0.168838	0.168931	0.154056	0.088086	0.173667	0.308368	0.0757107	0.0931716	0.103413	0.382926	0.166911	0.258579	0.097408	0.128758	0.0633533	0.1151	0.0910601	0.10307	0.119144	0.0927549	0.189458	9.97808	0.0940852	0.115564	0.154684	0.137358	0.196605	0.265477	0.0689059	0.135058	0.106317	0.133539	0.196366	0.0693211	0.180242	0.0452312	0.0480465	22.616	0.184041	0.187683	0.12919	0.102043	0.105907	0.0851698	0.155699
RPIA	7.70381	15.5275	3.57328	4.75115	2.93852	6.85606	4.05092	2.77168	0.1478	15.2071	NA	0.341192	3.9213	3.84574	7.69742	4.88171	8.52362	0.0433541	4.32918	2.76143	NA	0.148166	0.071932	1.54896	0.303005	NA	3.44161	NA	1.57532	5.01498	1.4768	3.21851	7.81393	NA	NA	2.36794	0.0928622	NA	2.29307	1.44466	2.75652	NA	5.48705	1.91416	5.92277	4.22217	0.68203	1.65586	1.00345
SLC25A3	2.68697	4.48804	3.19103	1.84275	2.98765	6.3693	2.49395	2.25733	5.48489	8.48356	5.48488	6.78446	2.71795	0.562534	4.14554	0.413995	0.736702	1.80387	1.83372	3.11187	3.34839	1.22006	4.9815	1.72263	2.49472	1.21562	3.10348	2.45247	3.039	NA	0.807407	0.876492	1.37875	5.88566	2.16265	6.67358	2.03279	0.256182	0.570963	1.7085	4.36982	5.00702	1.46548	3.08754	5.90153	2.00535	0.157422	NA	4.88517
SVIL	6.81338	8.57622	7.36467	5.52287	5.69938	0.0870589	6.00564	4.71591	3.75551	6.89727	6.16722	7.44919	8.06992	3.45592	6.26628	2.46952	5.65105	7.90997	9.94587	NA	1.38932	8.1879	5.32414	9.43365	6.64122	7.28207	8.6262	9.06063	5.48301	12.5663	6.32633	9.40193	7.73609	0.0517242	7.08973	7.03706	7.41923	7.13296	7.30911	6.81253	0.18795	4.56079	4.74688	4.57144	7.10569	4.5898	0.930838	7.93636	4.12043
TNS1	6.99494	0.077539	7.84756	5.71814	NA	4.28938	5.22161	3.35959	0.59508	16.3567	1.51404	NA	0.060956	1.13675	9.32282	0.772647	0.277469	1.96425	1.61169	0.0716089	4.55941	0.543742	8.51042	5.53475	5.59572	5.74873	0.204831	0.0650579	0.102007	0.00222376	0.895127	1.49903	4.22599	4.94634	1.36701	0.0197037	3.13086	1.56888	4.9636	2.22188	9.13462	NA	NA	1.44163	2.81085	0.0610961	0.0202492	1.01919	0.135905
TUBB4B	NA	0.0816235	0.0361001	0.531723	17.8485	0.225379	22.8708	0.0230251	0.106708	0.74558	0.238324	0.184239	1.44307	32.6781	1.51327	0.119786	18.8015	0.590949	19.0068	0.0172203	0.627849	10.1822	17.2354	3.86068	12.2279	0.0502299	18.9244	0.0423052	19.4209	134.799	110.101	20.9764	0.0955294	19.5107	14.9103	1.55115	21.1031	16.3894	19.6107	24.6736	0.147047	0.0545514	0.0911834	0.127695	24.2425	0.086552	29.9511	34.5775	0.137427
UGT1A7	17.1534	9.91891	8.82247	6.20157	8.75192	6.84113	11.982	7.08469	7.51466	8.33379	8.43513	9.17569	6.40159	7.49703	3.80631	4.91994	7.35897	7.14199	8.18283	5.97261	7.21838	7.0092	8.07518	7.24126	8.22703	7.2902	7.45831	6.9485	5.15975	6.75465	6.60546	8.12686	5.90904	8.3459	6.85195	7.7846	12.489	6.22613	6.65418	8.36851	7.41059	6.71486	7.07555	8.39675	10.1864	10.2411	10.1448	7.19474	7.54203
ACTR3	NA	18.258	2.4201	2.07354	0.723893	1.22606	0.926491	2.73014	3.75857	36.7558	12.1301	1.00294	0.555841	0.403993	36.2052	30.6692	20.459	0.709845	0.889946	0.977912	0.31791	0.783529	0.653932	20.1279	38.5421	1.79445	27.2795	NA	1.06082	NA	0.815593	19.5041	0.00851036	17.6987	18.0036	0.554948	0.17658	1.67975	0.620078	51.3555	0.885708	20.2299	43.5935	0.557901	32.6495	34.199	0.160367	0.985599	45.1107
ADGRG6	0.0994442	0.139778	0.19066	0.0535409	0.265756	0.0331629	0.209361	0.192917	0.203591	0.169947	0.101416	0.157442	0.347052	0.20663	0.275632	0.227036	0.262614	0.320982	0.302724	0.17007	0.193258	1.25519	0.299911	0.217799	0.245552	0.172302	0.278914	0.256589	0.333229	0.133462	0.556512	0.275893	0.30846	1.56415	0.372444	0.4702	0.360432	0.273266	0.285616	0.279203	0.248713	0.425969	0.272321	0.267186	0.280029	0.284615	0.30275	5.55818	0.47375
ALDOC	0.112331	0.329466	NA	0.314436	0.130241	0.687967	0.418246	0.268207	0.205051	0.184326	0.0493274	NA	0.499491	1.2705	0.181404	2.23779	0.621148	0.93615	1.22799	0.0449345	0.722155	1.11399	1.15003	0.405804	0.628531	0.467414	0.218256	0.475571	0.339135	0.461097	0.319287	0.899065	0.940408	0.549421	0.299519	0.273988	0.794456	0.112198	0.540272	0.294859	0.597601	0.742029	0.387817	0.799307	0.579966	1.11218	0.124391	0.5766	0.357595
AOC2	0.211735	0.122784	0.0142152	0.0160614	0.222243	0.137998	0.269743	0.17174	0.533199	0.0743031	0.269208	0.0778693	0.0153235	0.352591	0.011348	0.189586	0.0319729	0.267516	0.0788395	0.0331961	0.156588	0.112674	0.0212377	0.176075	0.240445	0.0104733	0.175935	0.107042	0.107768	0.0471899	0.063843	0.126536	0.120928	0.0498983	0.0707382	0.141805	0.136642	0.119428	0.0643605	0.0132463	0.16418	NA	0.0234265	0.00781715	0.0369526	0.0151618	0.126061	0.040445	0.0300547
ATP2A1	0.00940219	0.0811853	1.24403	0.0838832	NA	0.0412346	1.23861	0.255749	NA	0.285148	0.0291504	0.17643	0.907611	1.13888	0.111126	0.865541	0.912129	NA	0.0810977	0.562732	0.988972	0.273601	0.0174228	0.0725423	0.508099	1.09415	0.148451	0.793088	0.100385	0.535288	0.525975	0.0675609	0.10628	1.3181	0.238761	0.132608	0.156457	1.10559	0.570484	NA	0.840129	0.27501	0.109935	1.03198	0.013011	0.0226577	0.0534633	0.0183147	0.996829
B2M	0.504044	28.7453	23.8268	15.7894	0.251741	0.0571445	19.8648	14.3567	15.157	27.7656	18.5383	0.432912	0.0870107	0.648733	42.7368	20.3877	0.132568	23.645	0.226425	0.0254222	0.223837	0.182048	28.1611	0.0747721	23.0608	21.8202	0.344823	0.307799	0.0572389	0.132829	10.0763	11.3762	NA	17.3905	0.232413	0.216755	0.676275	0.24107	0.649748	0.491211	12.4416	NA	19.1449	17.0568	0.07856	37.0091	0.0497188	12.6439	43.065
DCPS	5.25719	2.49554	0.962178	3.14093	6.18597	1.76605	3.40095	4.05532	2.3798	2.64205	4.76036	2.5244	4.18406	5.90545	2.56991	4.39133	3.3531	6.2969	1.74608	2.19957	1.17795	4.40743	3.57253	3.27338	5.81157	2.65827	2.93947	4.37748	3.94397	3.13051	5.52039	6.0301	4.49705	5.26634	4.76285	4.46374	5.45602	3.08152	5.06619	5.88885	2.22072	3.96554	5.57944	3.79975	3.86582	3.69888	3.26164	3.06179	5.64543
DSG2	6.57023	6.95105	0.123096	0.604623	9.31961	2.62774	1.2167	1.19563	0.5083	1.3969	2.45791	0.908344	3.02217	1.99185	0.600535	1.27657	2.96874	11.8125	0.465757	3.42842	4.32043	1.17411	0.395944	0.0131594	0.957499	0.879753	0.987268	0.948116	1.70117	1.72639	4.52867	0.153312	1.21906	0.541431	4.4638	4.4569	16.3407	3.87673	4.92516	0.651199	0.698986	0.918091	1.11011	1.40084	7.42348	0.345406	8.94563	0.297586	0.6236
EIF3A	0.202327	0.213754	2.64012	0.318556	0.400668	0.0794678	0.409227	24.2037	0.230346	1.37282	NA	0.0778634	0.0344159	12.9213	0.259504	0.0211157	7.88564	1.53959	9.24356	0.0343074	1.44381	1.38087	0.0626431	7.34043	1.39381	2.97919	4.67138	NA	1.70034	1.64846	19.331	19.1095	0.138644	1.33389	19.9976	1.2619	1.10827	0.293918	0.732158	0.187511	3.12961	0.504935	0.31542	0.300566	0.752698	15.5461	0.973872	0.196681	16.297
FKBP1A	2.04398	2.25546	2.63404	18.0801	5.722	10.6179	2.38102	5.30494	5.05023	3.01972	2.22825	2.25073	3.82486	3.46068	6.56568	2.47995	7.82507	10.1872	11.2689	5.02176	5.03275	13.8744	23.7486	19.7502	9.20234	10.511	10.9133	7.95013	6.01026	13.7869	5.8919	8.29823	7.54147	9.16369	7.06395	6.41345	10.2484	9.72398	11.1428	12.4812	7.91723	2.56163	1.83656	5.89315	4.65255	NA	13.4643	3.59297	1.75645
GOSR2	12.4261	8.15143	NA	14.919	10.84	20.3823	20.2943	14.9522	12.8234	18.6623	22.3317	4.62189	28.5703	15.0574	10.6161	17.3487	12.994	0.359508	22.3596	10.6779	14.1429	0.702377	6.96111	5.30739	21.9509	8.41764	14.0641	11.6234	17.7169	21.2284	17.0939	0.0896584	NA	0.171404	25.9163	26.5634	0.823055	12.3016	21.0746	0.162498	15.8041	22.3929	9.99941	17.8185	38.3454	11.0008	19.6562	15.7598	47.4384
HUWE1	0.891914	0.45584	0.323169	0.153713	0.235264	0.159415	0.627734	0.397424	0.394611	0.0316308	0.37734	0.564285	0.538516	0.50814	NA	0.308732	0.4586	0.132644	0.235265	0.307285	0.220721	0.232011	0.261172	0.359324	0.0140028	0.698948	0.297778	0.585423	0.394773	0.503909	0.279691	0.00503797	0.445289	0.130882	0.0296705	0.186969	NA	0.0147597	0.265674	0.0674219	0.707201	0.219755	0.482378	0.253727	NA	0.00678426	0.264764	0.841022	0.631555
IGFBP2	5.72046	6.06394	0.557511	3.99118	4.47193	5.40324	2.83719	2.57782	0.147194	5.28862	1.3402	4.64098	3.95384	1.72846	1.71364	1.87543	3.44345	1.56067	2.32009	3.86016	2.04203	3.01393	2.23169	4.51591	4.61261	6.36626	4.16972	5.19816	0.837307	0.32405	3.08139	1.29508	7.54385	1.73507	2.43387	3.63872	9.0785	2.88565	3.93466	3.71541	4.60601	4.11645	2.90626	5.40338	1.54129	2.13647	1.66984	1.79493	1.55221
MAP4	1.62486	0.940671	1.60994	1.22352	0.278051	0.847948	2.313	1.32353	1.46288	NA	8.12662	1.99374	2.04453	1.97794	NA	1.74623	1.54125	1.66938	9.90393	4.34793	6.66422	2.73148	0.272721	8.98048	4.27346	2.33958	0.612993	2.99397	3.27692	1.41199	5.29573	15.1202	4.32218	2.36031	7.24863	5.42131	0.00140914	1.86684	1.952	8.59715	3.23869	8.42388	NA	5.82227	21.5721	1.38767	26.3324	1.36928	NA
MFGE8	7.33701	7.30228	11.5449	10.6031	11.6003	12.7555	6.24002	11.2507	12.7549	8.71975	9.65726	12.5599	9.91874	8.19902	9.49049	10.6346	9.25331	7.86213	11.0409	7.08679	7.55055	8.91253	10.4287	7.56278	NA	10.0637	10.3031	10.3039	7.24404	NA	8.85897	7.52656	7.82205	10.5703	7.58221	10.9579	8.68155	10.3175	9.25755	8.85546	5.22222	11.0665	12.2018	8.74174	11.6337	10.5772	10.6524	4.91824	8.49472
PHB2	5.85519	5.3542	0.856896	3.12762	0.0958368	15.9255	2.09024	0.716285	1.58081	4.37798	0.1185	1.03093	2.55704	3.93194	23.9877	23.3034	1.90853	2.97188	11.8738	0.260499	0.244868	5.14986	3.6061	1.48965	2.39776	NA	5.12298	1.29513	9.40107	NA	1.2418	12.6244	13.1608	6.11783	3.75594	0.67032	0.343498	1.03904	4.59342	1.30333	0.323439	5.01846	2.15862	6.75122	7.8326	4.76071	9.5859	4.58741	NA
PRELP	2.09874	3.20801	1.11132	9.52076	2.33588	2.84031	1.47065	2.05958	1.06273	3.03168	1.67159	1.41327	1.65061	1.81147	2.83321	2.38034	1.50548	1.54673	2.79937	0.705161	1.58604	1.34717	1.11999	0.567989	3.9382	1.4474	2.00688	1.91263	2.06592	1.24867	1.74585	1.759	5.34596	1.15389	2.20464	2.13746	1.08908	1.22254	1.69246	1.29374	4.3125	1.88264	2.09289	1.75792	1.9482	1.26419	1.61748	1.07192	1.34763
RPL3L	1.96725	2.3739	1.07691	0.8651	2.13591	1.64866	2.73989	2.57617	1.42409	1.40909	2.05593	1.27549	2.11644	2.51903	0.93564	2.96529	1.32514	1.16563	0.713324	NA	0.865705	1.56183	1.08566	1.77241	1.72066	0.680882	1.0439	1.99046	NA	1.87015	1.52774	1.96299	1.05729	0.867402	1.30585	NA	NA	NA	NA	0.905935	0.775288	0.500868	1.20829	4.15104	NA	1.54649	0.861664	0.845429	1.95791
SERPINB3	5.54238	0.349067	1.63748	2.04423	0.637354	13.0192	5.33473	5.60068	5.49578	5.53147	4.42151	4.19282	2.72528	63.5312	1.80974	4.7368	2.24665	2.09353	3.71379	1.28384	NA	1.19681	1.96836	2.48065	3.12359	1.42662	2.84159	1.66824	1.11365	4.63231	3.05669	5.05776	46.4754	0.0846058	0.0112921	2.68246	1.99018	3.23066	2.81869	2.23132	3.81979	7.3746	3.82798	7.67586	2.17597	1.75092	2.4008	4.35181	2.71621
SH3KBP1	3.9777	4.33223	0.724584	0.07778	6.05157	2.79779	3.9022	5.4732	3.10045	0.190028	4.17079	6.23008	4.3784	3.98472	3.16765	3.0583	4.39542	6.56981	0.112377	0.425472	5.51663	7.61277	0.666658	4.75581	NA	7.00326	4.59858	2.80417	NA	4.9227	7.25959	5.65947	5.45418	7.59164	5.0658	6.37975	6.44623	6.40599	7.56365	6.72292	5.93489	5.7013	0.379061	2.50598	4.48491	1.36406	3.10527	0.52394	5.61343
TUBA3E	0.526233	0.0473691	0.0352346	0.675804	0.20878	0.329144	0.238829	0.185677	0.0959791	0.119963	0.0240767	0.396133	1.00727	1.43553	0.22388	0.544829	0.719449	0.638399	2.01782	0.738538	1.15236	0.826358	0.667359	0.418782	0.593218	0.491555	0.584592	0.343229	0.3836	0.374088	0.423169	2.02786	0.697441	0.426446	0.381906	1.85422	1.12685	1.83426	0.395026	1.57231	2.16554	0.100586	0.295023	0.334037	1.14568	0.275363	0.721304	0.6512	0.442389
UBE2L3	2.47752	3.16255	NA	1.00724	0.284926	0.567947	1.9005	0.314216	1.57228	2.0126	0.924885	0.937547	0.784324	0.875111	3.40421	0.201323	1.64773	0.751033	1.66458	0.319293	0.310458	2.37602	1.38834	1.26689	2.80764	1.06344	1.03272	0.452264	0.518059	4.00703	0.557062	0.506347	5.8122	0.875718	1.82953	0.273205	0.666522	1.28212	1.65093	0.995392	0.598145	0.773987	0.0176243	1.83277	2.56758	0.358964	0.229751	1.38028	2.62031
VPS35	0.0039414	2.11759	1.39743	1.55712	0.580444	0.0776995	0.737502	1.08312	0.80806	0.120833	0.667956	0.691606	1.64619	0.549671	NA	0.440569	1.65002	0.641892	0.352628	2.38181	0.569743	0.635954	0.890144	NA	0.127951	NA	0.677301	1.259	1.63061	1.43842	NA	0.0259647	1.38592	0.681985	0.010677	0.299246	0.0235529	NA	0.508045	NA	0.179463	1.45925	1.35338	1.90631	3.21493	0.86496	2.34835	1.31649	0.219894
ACE	0.108194	0.299817	0.0344582	0.159412	0.118265	0.319294	0.749537	0.140389	0.906428	0.100074	0.252155	0.389452	0.0939333	0.129401	0.0469761	0.195283	0.222494	0.131126	0.160106	0.183816	0.168124	0.0433173	0.307247	0.172295	0.113042	0.0581259	0.248885	0.218891	0.254365	0.0678399	0.338989	0.196232	0.0903547	0.0662858	0.020524	0.127454	0.312103	0.164874	0.304059	0.200465	0.110815	0.121098	0.313224	0.370645	0.117378	0.186308	0.168337	0.106482	0.146302
AKR1B10	NA	12.402	1.05609	1.28032	1.26483	NA	2.68375	3.9583	0.411485	0.148668	8.19897	4.25675	13.1641	24.4751	0.921179	17.9372	5.60719	0.184299	5.82386	2.88927	7.66969	1.01153	1.3315	1.28451	11.4832	1.24194	1.48932	8.90913	0.798925	0.180892	8.53379	1.41437	157.187	1.21199	0.317659	0.14857	NA	3.24099	0.272837	9.86005	6.06339	119.507	14.982	25.4851	4.30723	15.4975	6.86565	9.18315	6.06541
APLP1	0.263757	2.63061	0.593177	16.4896	42.1601	NA	0.0258335	0.10203	1.48471	0.484836	2.02145	0.0330118	0.905357	1.0103	1.0563	4.58391	1.17644	2.0059	1.95412	0.490542	1.68227	1.4503	1.18166	1.06004	0.56058	1.20377	0.896144	0.0223622	0.276422	NA	1.37626	1.35165	0.330575	0.691124	1.80405	2.1202	1.44709	0.925324	1.66851	0.931883	1.75009	3.70695	NA	1.29724	0.147516	1.79716	3.76019	6.78946	0.199585
ATIC	0.127063	NA	0.738586	0.903545	1.59968	0.851276	0.123916	0.0386728	0.11214	4.02849	0.0131028	0.0975394	0.319333	3.59938	1.19519	NA	0.929047	2.22319	0.373121	0.419916	NA	1.88374	0.0560784	0.320262	0.23223	0.271575	0.0343953	0.0804143	0.0492552	0.341849	0.0779589	0.345984	0.682328	0.0470503	NA	0.0154353	0.00426454	NA	2.73166	0.521977	0.140865	1.08011	0.359429	0.21762	0.0349451	0.0235678	NA	0.780733	0.00944332
CEACAM1	0.936676	1.77263	4.44548	3.60123	3.89872	0.4343	6.9801	NA	NA	0.484795	4.16084	3.46662	2.60942	2.20041	0.719857	1.42176	2.12227	NA	5.28891	1.82828	2.96176	NA	8.88561	2.76641	NA	3.27405	1.36704	NA	0.156465	1.16661	4.97288	4.92199	5.56766	8.20078	7.96819	5.93694	1.01341	4.74594	4.74651	0.889864	2.32168	0.927207	3.46116	4.26294	4.02844	1.70867	3.06578	1.40558	1.88364
CHST15	2.76745	2.04958	2.31016	0.473876	2.27958	1.84258	0.976231	1.53399	1.37896	NA	1.30267	1.55568	2.93491	3.03762	1.56057	2.53865	1.36865	2.1006	NA	1.82638	2.42521	2.05048	2.67835	2.3131	2.49156	2.21843	2.11862	2.04433	2.59729	2.57514	3.30185	3.19658	2.29862	2.01108	2.26822	NA	1.77356	1.91265	2.3263	1.80575	2.20021	2.29766	3.41419	NA	3.3633	0.284488	1.86933	2.08908	3.83115
CPA1	NA	0.109533	9.29139	17.0569	NA	NA	14.1995	0.877153	NA	6.60683	13.3276	8.77098	10.3781	18.7533	NA	14.0973	14.1667	9.98672	5.48322	15.5382	8.33613	8.27192	6.88396	11.8407	14.0628	12.5989	8.245	8.85256	NA	3.56083	7.74129	NA	13.0643	14.1429	7.71391	8.65639	11.4499	9.13217	10.734	13.6897	8.23303	14.8952	26.44	17.4122	12.1873	12.7095	9.17579	11.5699	NA
GANAB	1.41631	0.514796	0.599214	NA	0.0790051	0.78713	0.471474	0.175076	0.0376037	0.884841	0.988538	0.0617327	0.206153	1.11827	0.0767559	0.38415	0.152941	0.0670099	0.228415	0.627953	0.796065	0.0491041	0.355385	1.00721	0.309172	0.0710868	0.55642	NA	0.116707	0.172674	0.618271	0.0695986	0.560281	0.0883335	0.171157	0.219357	0.290701	0.179593	0.100025	NA	0.281583	0.121091	0.167578	0.341999	NA	0.00661345	0.0515804	1.58073	0.211785
IGHV3-11	0.511464	0.96435	0.503715	0.167968	0.397808	1.10558	0.379991	1.70445	0.597328	2.4935	1.09117	0.348972	0.245372	0.829898	0.767674	1.10352	0.461658	0.66743	0.272684	0.408547	0.568775	0.235751	0.569645	0.575065	0.428564	2.10094	0.501749	0.25738	1.06406	0.835011	0.965847	0.512388	0.627762	0.512867	0.679994	1.71462	0.316728	0.312506	0.644869	0.65077	1.2392	0.42228	1.26435	0.626288	1.40834	0.609623	0.546468	0.791667	0.66893
IGHV3-13	0.613757	1.15722	0.592232	0.201562	0.47737	1.32669	0.455989	2.04534	0.716794	2.9922	1.3094	0.418766	0.294447	0.995877	0.921209	1.32422	0.55399	0.800916	0.327221	0.490256	0.68253	0.282901	0.589934	0.690078	0.514276	2.52113	0.602098	0.308856	1.27687	1.00201	1.15902	0.614866	0.753314	0.61544	0.815993	2.05755	0.380073	0.375007	0.773843	0.780924	1.48703	0.506736	1.51723	0.751546	1.69001	0.731548	0.655762	0.95	0.802716
IGHV3-20	0.511464	0.96435	0.493526	0.167968	0.397808	1.10558	0.379991	1.70445	0.597328	2.4935	1.09117	0.348972	0.245372	0.829898	0.767674	1.10352	0.461658	0.66743	0.272684	0.408547	0.568775	0.235751	0.491611	0.575065	0.428564	2.10094	0.501749	0.25738	1.06406	0.835011	0.965847	0.512388	0.627762	0.512867	0.679994	1.71462	0.316728	0.312506	0.644869	0.65077	1.2392	0.42228	1.26435	0.626288	1.40834	0.609623	0.546468	0.791667	0.66893
IGHV3-21	0.511464	0.96435	0.503715	0.167968	0.397808	1.10558	0.379991	1.70445	0.597328	2.4935	1.09117	0.348972	0.245372	0.829898	0.767674	1.10352	0.461658	0.66743	0.272684	0.408547	0.568775	0.235751	0.569645	0.575065	0.428564	2.10094	0.501749	0.25738	1.06406	0.835011	0.965847	0.512388	0.627762	0.512867	0.679994	1.71462	0.316728	0.312506	0.644869	0.65077	1.2392	0.42228	1.26435	0.626288	1.40834	0.609623	0.546468	0.791667	0.66893
IGHV3-43	0.511464	0.96435	0.493526	0.167968	0.397808	1.10558	0.379991	1.70445	0.597328	2.4935	1.09117	0.348972	0.245372	0.829898	0.767674	1.10352	0.461658	0.66743	0.272684	0.408547	0.568775	0.235751	0.491611	0.575065	0.428564	2.10094	0.501749	0.25738	1.06406	0.835011	0.965847	0.512388	0.627762	0.512867	0.679994	1.71462	0.316728	0.312506	0.644869	0.65077	1.2392	0.42228	1.26435	0.626288	1.40834	0.609623	0.546468	0.791667	0.66893
IGHV3-43D	0.511464	0.96435	0.493526	0.167968	0.397808	1.10558	0.379991	1.70445	0.597328	2.4935	1.09117	0.348972	0.245372	0.829898	0.767674	1.10352	0.461658	0.66743	0.272684	0.408547	0.568775	0.235751	0.491611	0.575065	0.428564	2.10094	0.501749	0.25738	1.06406	0.835011	0.965847	0.512388	0.627762	0.512867	0.679994	1.71462	0.316728	0.312506	0.644869	0.65077	1.2392	0.42228	1.26435	0.626288	1.40834	0.609623	0.546468	0.791667	0.66893
IGHV3-48	0.613757	1.15722	0.604458	0.201562	0.47737	1.32669	0.455989	2.04534	0.716794	2.9922	1.3094	0.418766	0.294447	0.995877	0.921209	1.32422	0.55399	0.800916	0.327221	0.490256	0.68253	0.282901	0.683574	0.690078	0.514276	2.52113	0.602098	0.308856	1.27687	1.00201	1.15902	0.614866	0.753314	0.61544	0.815993	2.05755	0.380073	0.375007	0.773843	0.780924	1.48703	0.506736	1.51723	0.751546	1.69001	0.731548	0.655762	0.95	0.802716
IGHV3-72	0.428278	2.50465	0.288682	0.167968	0.317209	1.42244	0.369864	1.70268	1.76836	1.42652	1.64657	0.348972	0.245372	7.48805	0.767674	0.855735	0.461658	0.575167	0.272684	0.408547	0.717905	0.21772	0.377533	0.759981	0.546341	0.248759	0.867439	0.25738	0.359166	0.646846	0.81899	0.538266	1.82305	0.512867	0.627514	0.473325	0.217543	0.276486	0.529989	0.652072	1.02696	1.54461	1.26435	0.524679	0.417095	0.589385	0.546468	0.337492	0.606383
IGHV3-9	0.511464	0.96435	0.493526	0.167968	0.397808	1.10558	0.379991	1.70445	0.597328	2.4935	1.09117	0.348972	0.245372	0.829898	1.03665	1.10352	0.461658	0.66743	0.272684	0.408547	0.568775	0.235751	0.491611	0.575065	0.428564	2.10094	0.501749	0.25738	1.06406	0.835011	0.965847	0.512388	0.627762	0.512867	0.679994	1.71462	0.316728	0.312506	0.644869	0.65077	1.2392	0.42228	1.26435	0.626288	1.40834	0.609623	0.546468	0.791667	0.66893
ISOC1	6.39018	7.3155	NA	4.43407	4.30057	NA	5.95938	0.0774024	5.4957	NA	10.8558	5.93957	7.54308	3.98072	9.88907	6.20067	4.16296	8.16882	10.4397	10.6961	9.87313	7.5773	8.19628	11.4701	11.4935	11.4589	6.4753	10.1335	9.35441	8.86136	14.0366	15.1833	11.9233	11.1067	14.3594	5.7944	5.91347	8.17717	12.3845	8.91481	13.2398	4.42776	6.71479	7.83332	7.53564	8.56972	5.54129	6.48236	3.66901
LTA4H	0.260684	0.297597	0.25074	1.84413	0.381579	0.338864	0.73551	0.810992	0.294265	0.203839	0.482571	1.01854	0.271154	0.238874	0.0249143	0.171517	1.27749	1.66483	1.16338	0.292589	0.382539	0.261963	1.44931	1.2868	0.194035	0.123342	0.574372	1.31443	0.216112	0.747405	0.39015	2.18805	3.77335	0.355956	0.324249	2.06288	0.44389	1.73654	0.816028	1.47618	0.691037	0.25957	0.0659916	0.22395	0.0318426	0.226059	0.233539	0.21943	0.135995
MOB4	7.17704	7.60802	12.0703	13.8214	4.91733	8.65082	1.56763	3.01805	7.23538	8.15348	8.17509	8.53852	2.99913	6.15275	0.57232	5.66245	5.76946	2.67221	6.4382	4.3712	3.19634	2.85569	3.29183	4.01291	2.89604	2.2068	4.75771	3.92562	1.64359	4.28285	4.56793	3.76344	2.99458	2.70158	2.37473	2.21717	2.06018	2.634	2.96203	3.42827	3.56602	NA	4.20635	4.16742	2.59465	4.91674	3.18045	4.06713	2.77888
NAP1L1	90.589	116.502	163.024	73.6664	105.621	120.503	82.1008	93.2841	84.9073	1.46197	92.1848	110.932	99.4441	119.551	0.870908	111.501	118.305	129.152	85.6361	127.116	87.3176	128.246	131.038	92.3731	121.393	101.677	110.744	2.94254	108.955	155.934	97.1033	105.646	124.247	137.384	114.259	118.879	125.381	92.8744	115.074	96.1673	94.4871	51.1962	48.6534	78.7431	136.56	68.7717	83.462	70.5086	89.1974
NUP133	0.476447	0.585183	0.769794	1.29737	6.50698	0.286566	0.635696	1.17566	1.05716	0.156923	0.88279	0.964107	0.915191	1.02545	0.504301	1.15315	0.533816	1.39663	0.806026	0.954401	1.25538	1.53144	1.2146	0.891478	1.22671	2.39281	1.18794	1.05355	1.33575	1.64894	0.734027	1.5529	0.685641	1.19872	1.27075	1.13942	1.29026	1.59473	0.515335	1.8362	1.67519	NA	0.417416	0.62713	0.727583	1.30035	0.775888	3.38596	0.79997
PDHB	1.221	1.00611	6.55255	1.94088	2.54795	2.08096	2.4738	NA	2.84445	2.36194	2.28905	4.30533	2.76309	7.26839	4.15597	3.14157	2.40893	4.1755	3.5861	2.61847	2.52657	3.83389	3.37703	0.72036	4.53959	1.91051	3.27627	3.36558	2.43691	2.20917	2.45484	NA	3.5786	5.20341	3.24156	3.23145	5.15882	2.24642	2.57283	4.35528	3.95204	3.80349	3.15356	4.02303	3.80986	NA	3.82125	NA	2.96032
PGM2	0.448625	0.254758	2.88116	0.216527	0.829776	0.657177	0.570516	1.50152	0.0584132	0.452594	0.306607	0.427684	0.310385	NA	0.357118	2.52466	0.0794511	0.256709	0.441888	0.807987	0.335801	0.393855	5.86943	0.240704	5.77791	0.492762	1.8702	NA	0.362966	2.05231	0.358888	0.75568	0.164025	1.81556	0.348979	0.489269	0.616141	0.650617	0.0247136	0.609828	0.119013	0.179517	2.04179	NA	0.435971	1.36904	0.358754	1.33982	2.18292
PRPH	7.15829	1.15972	16.8658	2.1598	0.13501	1.42309	0.489669	0.120437	0.954485	1.70703	0.658512	1.10054	0.301354	0.259435	0.496207	3.48608	5.23064	0.110908	0.107253	0.093775	4.78669	4.15887	6.6069	1.73157	2.46978	1.63428	0.0905067	NA	0.00391863	2.26787	5.19072	0.500167	0.760251	NA	3.02825	1.23826	0.852838	2.5505	0.211384	0.12838	5.44606	0.255395	0.0162679	0.0444254	0.125757	5.98015	0.160869	4.88475	1.11133
UTRN	0.0415947	0.0463378	0.0876084	0.0839706	0.339975	0.111116	0.494575	0.257887	0.141452	0.153786	0.38541	0.323634	0.32051	0.347384	0.447098	0.24783	0.442669	0.342431	0.479573	0.377206	0.580644	0.481899	0.41151	0.521777	0.327741	0.464876	0.379189	0.318702	0.26111	0.270658	0.4405	0.599918	0.132402	0.305669	0.48742	0.316091	0.342504	0.485545	0.463666	0.391103	0.322166	0.0713804	0.681688	0.341486	0.383189	0.370774	0.241462	0.229136	0.221105
ABRACL	1.05054	0.783583	17.1595	7.70957	3.55457	2.80281	3.15067	15.0919	3.95767	NA	NA	5.88686	12.133	4.25755	1.81946	9.76169	4.89723	5.6566	10.8201	2.837	6.24127	22.4473	24.5952	9.97522	16.1125	8.74406	12.6173	9.39441	5.11271	14.176	11.63	6.82743	8.60311	6.57931	13.5427	1.86461	5.55071	7.52889	7.398	8.86706	8.78513	NA	1.06653	3.10977	3.32611	1.13447	11.274	4.71206	2.40551
ADA2	0.137547	2.41587	0.666985	0.997289	3.09835	NA	3.9011	0.806386	1.08078	2.54963	2.58725	1.21195	0.117038	NA	0.956142	0.760231	0.0860038	1.12283	0.869195	0.759035	1.36356	0.0839358	0.0580643	0.487174	0.184567	0.108661	0.194999	0.0269586	0.415418	1.4243	0.963333	0.160257	0.043081	NA	1.25806	0.205016	0.0187952	NA	2.20273	0.0443731	0.135232	1.3576	3.05387	7.42551	2.76924	1.34122	1.50303	1.95301	0.153524
ARHGDIA	27.473	23.8101	14.3776	13.1789	30.3406	24.94	4.96512	9.57588	10.2885	20.215	13.8492	0.785618	13.5045	30.4264	18.8056	NA	16.6187	16.2839	11.4234	NA	13.7566	13.3628	11.7735	10.1174	7.18976	9.20318	10.5682	18.279	1.15565	2.44103	0.839931	5.96897	5.78667	7.26481	5.21978	12.3577	10.2536	5.92395	19.5228	9.95499	33.7331	13.1347	18.2079	11.4239	17.4678	7.82799	22.2562	7.14316	2.62397
COL4A2	2.8126	4.09801	0.0513445	0.0738569	0.626164	5.48229	0.930874	0.56778	3.90112	7.02318	4.01969	1.85906	0.179117	0.417712	0.337007	0.0675705	0.0966829	0.155636	0.445842	0.108312	1.47827	0.017334	0.121542	3.17847	0.748636	0.351715	1.37786	0.0789078	0.0267072	0.16128	0.200499	0.244225	6.72016	0.249001	0.309129	0.146517	0.208359	0.220965	0.223785	0.889712	3.97854	7.50071	0.120455	0.501902	0.0530037	0.0603379	0.0183761	0.204231	0.131136
COMP	4.36788	4.07953	0.131467	0.195348	2.42521	5.2027	4.01769	2.33254	4.29148	5.08122	3.07546	11.5457	0.731587	0.802252	1.52075	2.23562	4.30525	0.845214	2.18444	1.03207	2.3182	0.558611	1.80696	4.56492	1.7006	2.18318	3.4668	1.12176	0.256216	0.475116	1.91362	1.09012	1.75346	2.18813	1.41757	2.12422	0.864823	0.556714	1.33286	2.20511	3.6185	2.12339	0.468033	0.733887	0.513706	2.05626	1.05699	2.20378	0.331155
EIF5A	13.1113	14.9296	5.58521	2.95173	0.289853	7.68666	0.00502244	3.72672	1.18641	17.5363	6.43188	0.01517	7.14396	6.10481	9.91775	7.37286	1.75415	4.98348	4.79036	0.379122	0.0156021	4.45363	5.50199	8.07836	4.9125	0.0716091	9.16511	2.64532	4.89399	0.0607634	5.3962	7.57236	0.0852325	7.47667	6.32942	7.47935	0.0758057	2.6851	7.41554	0.927496	6.11209	7.37442	7.17845	6.58018	1.13267	5.41826	7.79791	5.1505	4.64089
ESD	22.5448	25.9157	17.5488	13.9649	21.1295	1.45719	NA	15.2068	4.44183	17.0399	1.70738	NA	15.5799	15.7907	11.7126	5.74229	NA	25.625	21.9962	17.6157	12.0807	26.3177	20.2683	18.4511	25.593	16.7242	20.5978	0.6979	12.0926	18.4935	19.0045	18.0852	19.4195	29.1799	20.7979	20.2394	24.521	26.8307	16.5442	22.4567	19.0962	NA	NA	1.51807	19.8217	18.5471	31.6639	1.8773	11.1003
GLIPR2	1.2932	2.07409	0.551806	0.57411	3.02249	159.729	2.21138	1.4059	2.08572	2.45509	1.78428	2.82125	0.748392	0.322809	2.91279	0.366786	0.950211	0.609609	2.06371	0.972028	1.61132	1.47319	1.91269	2.14082	22.9848	2.47823	1.83985	0.670449	0.725848	1.03647	0.424647	0.885388	0.497953	0.673629	1.05051	0.599303	0.434319	0.813243	1.37753	1.92609	2.34028	14.6575	0.631865	0.302431	1.16944	0.570313	0.911957	0.849782	0.529858
HLA-G	0.126311	0.194238	0.12476	0.234497	0.358009	0.222838	0.0846643	0.0559381	0.737361	0.0693571	0.143534	0.397386	0.118595	0.304405	0.0883805	0.244886	0.59044	0.0624676	0.104636	0.0745311	0.414953	0.28271	0.0539229	0.387963	0.148813	0.0855651	0.261306	0.163616	0.498766	0.173165	0.0215275	0.182599	0.520741	0.0444416	0.0651437	0.323144	0.0668784	0.0497506	0.0264119	0.125455	0.0353157	0.0655245	0.0187405	NA	0.0430002	0.118797	0.0948089	0.145454	0.0609502
LIMCH1	2.35407	3.60664	0.0780774	0.0892969	3.48632	0.840084	4.44064	4.66228	0.209948	3.45161	0.151139	0.0998262	4.69319	3.22564	0.0979246	3.58356	0.070996	5.02495	6.7433	2.49554	2.97555	6.56242	6.41593	4.60453	2.12965	5.16762	0.159548	4.25411	3.30774	6.0524	1.78434	6.54172	3.12559	0.0909739	4.80959	4.85822	4.58646	5.51367	5.89647	4.84323	0.037984	NA	0.103701	4.36306	5.26316	1.86122	4.36784	5.14526	4.72662
LYZ	5.05932	12.9846	NA	6.07303	4.81645	25.9389	8.73214	6.79567	8.1213	4.69392	0.354812	17.7215	6.57104	0.021426	4.06487	10.6372	13.9601	4.18293	7.72346	8.82796	8.02785	0.785512	13.8251	30.066	3.25179	10.1064	7.84326	15.091	190.394	17.8016	8.13482	6.05456	9.9224	14.0061	0.552152	7.62915	12.3163	7.7945	19.0398	12.7458	6.57096	8.02482	5.93748	9.02219	3.0692	3.05037	5.95564	6.46631	1.67807
OMD	1.31356	0.409788	5.47505	5.5523	7.29902	0.529883	2.91277	11.1907	NA	0.294683	3.8095	5.96808	0.726027	2.79099	1.86665	4.32209	1.87753	NA	4.30374	0.757002	5.30341	5.3815	1.67519	1.14106	NA	1.48607	1.96202	0.380518	0.616827	0.863402	3.16469	3.48061	1.0998	5.17209	0.346322	3.17394	5.94135	1.38168	1.14394	1.55719	5.28685	0.178617	2.32697	NA	0.977837	3.40844	10.5338	1.69862	0.111436
PEBP1	14.0544	13.0696	9.73656	8.21442	12.3541	13.4255	0.0816089	0.134505	0.11845	10.5298	3.6658	NA	0.894471	4.4331	NA	8.65646	5.37218	0.449916	7.68461	5.58647	11.2364	8.41096	2.35797	1.40871	19.0285	13.0117	9.47535	6.78103	4.99463	1.90726	6.53912	8.81972	11.3177	0.577405	NA	15.7109	10.4882	3.50059	10.8915	11.0155	0.389505	25.8407	1.15166	15.5114	12.5643	6.06722	3.64331	5.3044	1.81471
PSEN1	0.476021	0.479	0.314182	0.282632	0.581063	0.246131	0.334524	0.46597	NA	0.755038	0.166849	0.33887	0.700517	0.679335	0.743718	0.989057	0.357483	0.299272	0.324436	NA	0.270248	0.198009	0.286411	0.197465	0.131054	0.111886	0.359835	0.725544	NA	0.596222	0.228217	0.259121	NA	0.238724	0.310721	0.469223	0.153883	0.260244	0.120766	0.191727	0.177245	0.314804	0.2788	0.169543	NA	0.36544	NA	0.536294	0.109609
SERPINB4	5.50751	0.517402	1.61399	2.04423	0.0269292	12.9799	5.33473	5.1522	5.49578	5.4978	4.42151	4.04876	2.68936	12.4676	1.78947	4.7368	2.24665	2.09353	3.71379	1.2192	NA	1.19681	1.94973	2.48065	3.12359	1.42662	2.83107	1.66824	1.11365	4.61481	2.90046	5.03656	46.4452	NA	NA	2.68246	1.99018	2.94591	2.81869	2.23132	3.81979	7.29716	3.79072	7.67586	2.17597	1.75092	2.4008	4.26507	2.71621
TNS2	9.08119	0.480208	1.24293	NA	0.567182	5.66199	5.67532	4.38116	0.476921	23.3419	1.14601	1.18755	2.01276	2.49756	7.11901	1.82516	1.01339	NA	2.12743	0.828495	5.73015	2.53239	NA	7.15385	4.89817	6.51685	NA	2.60635	0.996615	0.00293537	3.54243	1.97872	6.13884	4.00895	NA	4.73611	0.608938	3.2707	3.19859	1.89682	10.1879	NA	NA	2.27843	2.65617	0.677709	0.671794	1.19895	2.70964
ARHGAP25	6.24235	4.67368	1.19695	1.8535	2.21838	0.186923	2.62328	37.8991	2.01429	0.391352	2.30012	1.47887	0.419707	NA	0.286235	1.41297	1.68487	2.02415	2.20825	0.210305	2.29474	0.988411	1.16602	2.19036	1.13785	3.70601	2.49498	0.28376	0.18331	1.14648	1.55613	3.82265	2.78076	3.35712	2.10432	3.01948	1.29958	6.30602	2.98612	1.45335	2.01377	3.00904	1.37217	1.81376	1.07676	1.4979	0.279835	2.30448	0.36132
ATP6V0A1	13.8165	NA	7.09256	9.51893	NA	NA	NA	13.7205	0.631736	NA	NA	11.4403	12.3574	11.5905	14.0044	13.4256	11.7781	15.3709	15.529	10.7474	10.0386	18.0649	9.91036	1.14581	12.6457	0.0192349	11.802	10.7252	7.99152	10.7514	12.0666	10.0902	8.22224	NA	12.2624	NA	10.531	11.1429	12.5483	0.976464	13.6771	16.3393	13.2745	17.4997	15.5386	10.3403	6.17077	0.320004	14.8332
CRK	1.12337	2.11053	0.367007	0.968604	1.27783	0.776433	0.964093	1.34615	0.821722	0.71276	NA	1.11546	0.900553	2.50264	0.228966	3.46991	1.1601	0.725783	2.33575	0.520296	1.03605	0.752128	0.713073	1.12173	0.624529	1.10231	0.671829	NA	0.120254	NA	NA	NA	NA	0.991267	1.09224	1.03205	1.09094	0.571268	1.31074	1.06036	1.3743	0.897246	0.914045	1.26438	0.854694	0.583274	0.45997	0.906041	1.14915
FREM2	0.126248	0.128699	0.0638085	0.0523763	0.129741	0.102015	0.159356	0.221015	0.136406	0.0794385	0.179026	0.162454	0.132965	0.170406	0.0736499	0.0942976	0.130513	0.195862	0.131666	0.100058	0.136034	0.18274	0.192533	0.130699	0.324469	0.209622	0.181507	0.123944	0.273467	NA	0.214878	0.152644	0.109433	0.258471	0.170547	0.19222	0.231839	0.241667	0.233796	0.167935	0.145646	0.148942	0.0844376	0.0894789	0.0942702	0.224759	0.094358	0.192573	0.205802
H1-4	0.0494259	15.9469	9.32662	0.0442776	24.736	105.496	9.13249	1.49227	0.0301918	3.41489	1.75841	44.6538	NA	7.29641	1.08401	1.27324	32.5716	1.15423	6.78852	17.1718	0.533802	0.487686	0.985174	1.51192	1.41633	6.62277	22.2678	18.938	1.72763	0.978017	0.341353	1.95507	0.223946	1.00524	4.35977	0.773557	3.68755	0.670106	3.2396	0.743888	23.8335	4.44847	4.29291	1.69248	2.39412	NA	NA	19.016	2.8774
HNRNPA2B1	0.265975	0.142989	NA	0.0960257	2.38188	1.27987	1.17492	1.90894	0.538493	0.104603	0.918617	2.38758	2.3955	3.42145	2.89707	2.74261	0.277511	2.76609	9.29336	3.96108	7.83881	4.05504	2.96907	3.01922	2.33557	2.88747	5.52529	0.0747036	0.739412	NA	7.01951	4.74987	3.34645	4.31552	0.191259	3.92009	3.68336	8.04264	2.67325	3.08362	2.73917	1.45661	9.05743	0.0205077	4.49137	5.52074	8.2923	2.05645	0.10867
IGKV4-1	5.00034	8.97253	12.9236	6.20265	2.09354	2.47696	2.98054	26.3373	3.5922	1.60915	8.04982	2.2937	3.04854	3.51529	1.4676	6.40901	0.782295	2.33941	3.4649	4.67893	3.92445	6.00011	3.74772	5.47685	2.96725	5.71751	8.22467	1.5187	2.49699	1.2202	2.68622	2.96007	3.47321	1.86413	6.04254	3.2993	4.24885	2.29914	4.65402	2.94456	2.40636	1.11466	1.45829	2.58886	3.69561	2.05803	3.53092	0.583483	24.516
LMNB1	0.439048	1.97618	0.0785254	0.687885	1.33815	0.875958	0.426328	0.360188	0.0838143	4.26489	0.233727	0.819238	0.350489	2.08926	1.00156	NA	2.87597	0.694645	0.673215	0.616167	1.33613	1.52161	1.05954	1.03189	0.789795	0.961027	0.860474	1.92633	0.763451	71.6163	1.55702	1.43451	0.828939	0.627284	2.93574	1.23658	1.62508	1.31525	1.47104	1.70858	2.45638	2.17614	0.862113	0.469144	0.402985	1.48897	1.00505	0.0569907	0.0218282
MYOC	4.38313	7.30816	0.326941	8.4598	3.44336	7.75036	1.93752	1.47095	2.10126	NA	0.556463	3.80371	0.0390016	2.9404	1.29771	0.0346698	0.00864052	0.10508	1.88506	0.0688991	1.59399	0.157597	0.921798	1.24252	2.75229	0.531782	0.446411	309.735	0.0617512	0.0727025	0.00316536	7.15769	113.51	1.56669	1.09757	0.862768	0.0100665	0.0215812	2.31206	1.23026	0.668017	10.0937	2.17818	3.22532	0.00785783	1.21019	1.2685	1.65947	0.870672
RPAP1	0.301515	0.235956	0.59266	0.763283	0.315629	0.150315	0.216225	0.253173	0.184357	NA	0.111205	NA	0.263195	0.309038	0.559552	0.201334	0.249813	0.140185	0.184696	0.25961	0.115814	0.165271	0.210709	0.152475	0.26388	0.220332	0.104013	0.0872863	0.250634	NA	0.254147	0.219061	0.366482	0.267472	0.202915	0.212169	0.23513	0.244194	0.143356	0.149763	0.139814	0.117137	0.242693	0.177287	0.238483	0.199019	0.292379	0.151468	0.215868
RPL23	6.95889	8.46606	7.16584	5.38874	7.59268	7.6143	8.06918	12.6601	NA	5.48733	21.4039	NA	13.0968	22.6023	6.52397	12.4064	11.7875	NA	NA	15.4556	NA	14.3417	NA	19.8414	28.291	NA	NA	11.5885	8.97378	5.80332	13.0959	17.7297	14.1218	NA	NA	NA	22.2004	0.0887815	17.0575	21.5455	0.819064	12.8881	24.712	20.8133	14.8142	15.0464	8.62884	9.93705	20.1735
TUBB4A	NA	0.0232817	0.0339621	0.607334	17.8109	0.0450499	22.8642	0.0580639	0.0559344	0.028689	0.186718	0.0442982	1.26372	32.669	0.0100036	0.0957106	18.7532	0.578192	18.9918	NA	0.0400722	10.1167	17.1218	0.0995648	12.2199	0.0258887	19.1745	0.0040229	19.6086	134.771	110.101	20.9382	0.0529323	19.5265	13.783	1.55115	21.1706	16.5804	19.6107	22.7536	0.104623	0.0545514	0.160387	0.00412821	24.1697	0.0838126	30.0593	34.5439	0.372783
TUBB6	5.03607	0.0223505	0.45663	3.75048	2.26194	0.069989	0.314159	NA	0.0283466	6.71301	0.006504	0.0259753	4.57563	0.440288	4.23406	4.09313	5.16626	0.111187	0.180913	0.0682501	0.285767	0.0223293	0.369972	0.00835162	1.10781	0.752402	0.0157158	0.803881	0.849038	0.0245386	0.389214	0.678803	4.54631	0.145921	0.475662	0.0743774	0.28762	0.0434129	0.0491387	0.0433971	0.0400973	0.659947	0.297353	0.24535	0.375129	3.09181	0.440466	3.83136	0.507912
UMOD	0.159845	5.99593	0.120289	1.41251	0.867636	0.494414	0.958518	2.25919	1.9405	31.7838	2.88474	0.518155	0.75131	0.55916	0.78336	0.361073	0.0508197	2.26822	0.485343	0.604082	0.984217	0.848387	0.486471	0.844143	1.14006	1.97328	0.100658	0.226176	0.455146	1.71391	2.01104	1.22264	0.626747	0.166009	1.44815	1.66389	0.830909	0.409844	0.091137	0.089798	1.14993	1.08683	0.152978	0.70562	0.346894	1.46992	0.0870121	0.541703	0.527992
XRN2	0.913762	0.326504	0.527553	0.712856	0.447556	0.205636	NA	0.0406198	0.27908	0.372649	0.20306	0.331966	0.438006	1.93596	0.323228	NA	1.54478	0.157367	0.154268	0.0966449	NA	0.107883	0.124643	0.570022	0.259634	0.129153	0.226528	NA	1.06496	0.0983568	0.00652701	1.06162	0.104904	0.524249	1.13359	0.0540182	0.270447	0.951127	0.0387744	0.254779	0.216487	0.206132	1.46081	0.052609	NA	1.22858	0.243747	1.27861	0.0796794
CHMP4A	8.13465	2.46233	1.21556	33.8841	1.64075	7.32739	4.89807	NA	2.00554	3.08911	3.76148	1.47348	0.559685	0.912482	1.77593	1.17939	5.98673	1.15882	0.896941	0.212336	1.66697	1.60993	0.340346	2.08552	1.67897	2.71702	2.7513	4.4606	1.46853	1.04648	1.81256	1.84783	1.48444	3.38684	1.16475	2.46258	1.86425	3.11409	0.98258	1.52143	7.51373	1.44652	2.15274	NA	0.900121	0.430887	0.840803	1.35014	2.01126
GNPTG	2.13853	0.911899	1.33652	2.23409	1.95502	2.11951	3.44616	2.19794	1.62858	1.98927	2.37147	1.93073	0.665222	NA	2.68759	2.21301	1.09203	1.40926	1.61718	1.14333	0.772326	1.16682	5.16523	2.40779	3.0091	7.40776	3.82803	0.95457	1.40915	0.36955	2.56153	0.412061	2.43104	5.14048	0.603415	3.20333	1.31515	7.36474	0.949171	8.7875	1.71032	2.00049	3.38164	3.33982	0.176029	0.608564	0.521672	0.392226	0.634014
HAGH	2.72066	2.11011	11.0158	8.46948	1.97252	0.0450524	4.53018	9.14927	0.85159	3.95446	0.0289641	10.2206	13.9618	11.4128	0.153738	5.64396	6.55023	10.2262	6.0412	0.0333766	7.99762	3.44564	0.387594	6.72149	0.0656961	13.867	4.32651	8.11984	13.8207	15.1835	14.6283	0.0688036	13.8955	8.01045	10.3889	0.042811	11.5041	8.8749	2.08506	15.7726	6.35083	0.838678	0.0635464	0.218509	8.78592	6.34491	0.0414364	4.96381	5.69237
HSPH1	1.7696	2.02012	0.597104	2.03486	2.31737	2.46419	0.0181404	0.651757	3.49471	1.84484	1.35504	1.32359	1.97344	1.34219	1.27426	0.175137	1.75173	0.972258	0.972848	1.44601	1.76982	1.38814	0.783143	0.0684263	0.950545	1.33026	0.958959	1.84976	1.10328	1.16932	1.3091	NA	0.85718	1.37897	1.17544	0.89965	1.24817	1.41523	0.228181	2.22066	1.36264	1.16938	1.05837	1.96676	1.37549	0.628451	1.2659	1.84183	0.232322
LSAMP	0.359097	42.7961	42.0724	45.2071	20.7008	NA	15.9158	36.1812	27.1626	37.6126	20.7667	23.8443	47.44	51.6066	56.965	38.9081	NA	27.1863	26.9768	NA	26.5657	19.6025	20.0007	0.289885	0.717394	23.0748	27.4095	NA	29.6735	3.72059	35.7674	37.462	6.06009	17.1516	19.5898	34.4501	18.9745	20.8363	0.519621	15.3035	0.390642	63.5816	58.6353	NA	54.6244	67.2307	42.5598	44.1465	39.4238
MCCC2	3.4861	2.95085	2.46424	0.100958	2.65378	2.58086	3.38317	3.87372	3.09547	2.51208	3.40194	3.43848	2.77321	3.75336	2.38694	3.43312	2.09214	2.42703	0.143581	2.69728	NA	2.68671	2.57333	1.75881	3.79199	1.58766	2.33972	2.67306	2.22539	NA	2.35637	2.04193	1.78002	2.14906	2.14998	2.25927	2.20184	NA	2.27298	4.04284	2.80582	3.19268	3.56864	0.189298	2.51403	4.08931	3.20455	3.18402	NA
PIGR	2.00787	0.426512	0.479959	0.283616	0.109732	0.44276	0.277033	0.62313	1.1145	0.832242	1.946	1.87276	0.2996	0.334909	0.70287	0.267075	0.224258	0.34774	0.537332	NA	1.24129	0.457831	NA	0.0457545	1.47365	0.17784	1.337	NA	0.387276	0.229664	0.19879	0.269863	0.324403	0.592987	0.111224	0.19668	0.15387	0.147158	0.71886	0.314068	1.82878	2.24855	0.27191	0.223877	0.331451	0.162131	0.597687	0.127781	0.483356
POLR2A	12.9221	11.8569	20.2698	17.824	12.4952	13.8613	13.1294	8.37138	13.5151	12.7368	17.739	11.4605	NA	0.00998921	8.19188	14.7251	10.3118	15.7535	15.0313	14.0171	NA	NA	0.082658	15.314	14.386	14.521	9.58315	NA	NA	19.1538	14.8156	14.6689	7.67367	8.54204	15.1908	NA	15.005	5.21685	10.9957	12.0262	NA	4.60415	13.0601	NA	10.6248	13.5425	NA	11.0785	5.0679
PPP2R1A	0.255628	0.227219	0.354826	NA	0.105266	0.214985	0.212217	0.0389948	0.116451	0.0416703	0.0718596	0.220314	1.57194	3.29128	0.141681	0.15516	1.94063	4.13202	0.113016	0.181517	0.345476	0.204911	0.0309358	0.098648	0.112889	0.0921968	0.255097	10.5666	0.239765	0.290791	0.225802	0.0240981	0.179634	0.106935	0.048102	0.107772	0.0728132	2.12014	0.0598846	4.18516	4.5039	0.102109	NA	2.59578	0.0332266	NA	0.183729	0.108631	0.0455067
PTPA	2.71309	3.12505	1.26768	2.00059	0.738055	1.13888	0.616092	0.584533	0.563709	1.50885	1.07871	0.801241	NA	1.09223	1.02512	NA	0.0741967	0.635358	NA	1.73715	0.88841	NA	0.772543	1.37822	0.881047	1.00539	1.12487	1.238	NA	0.965083	0.379626	0.884282	0.874821	1.0981	NA	NA	1.03925	0.597427	0.880374	1.36924	1.06693	1.3005	0.613335	0.811606	NA	0.159161	NA	0.520888	0.990304
RUVBL1	2.15391	2.69928	4.95005	4.10923	2.33288	1.36938	0.044905	NA	NA	NA	NA	1.3523	3.07968	2.94967	1.79897	2.7245	3.88023	0.0327864	NA	3.09196	0.956964	2.37047	0.778789	0.752347	0.524992	0.370959	2.71481	2.85026	2.89411	NA	NA	NA	2.02189	0.0622026	NA	0.0443982	NA	0.359695	NA	0.395973	1.76815	1.77112	5.35521	2.59471	4.66465	5.95639	5.27264	3.6791	4.26098
SEPTIN4	NA	7.55264	7.34427	8.5645	24.0338	NA	7.89888	6.70146	8.14386	NA	5.27523	2.52961	2.00723	8.09535	4.90089	3.28985	6.17869	6.93084	4.55387	0.75116	14.1477	6.12318	2.93341	0.0237544	6.74613	4.78324	12.3649	9.12586	3.87598	6.69266	10.2501	1.46043	6.27793	2.69731	6.99272	6.90866	5.94343	6.02497	6.21591	5.62115	NA	2.41201	5.59294	NA	3.80383	9.00106	3.59172	5.06322	NA
ACAT2	4.0767	4.8819	3.53717	3.84903	NA	3.30814	3.72716	3.2919	NA	3.63723	NA	3.82051	4.8843	4.33259	NA	5.39685	0.121381	5.68118	4.63908	NA	3.19442	5.36809	6.4039	4.92002	5.61336	4.64426	4.6794	3.29928	3.71413	3.97032	3.21401	4.40697	NA	5.00083	4.46088	3.41155	4.39286	4.69387	3.33542	4.98881	6.08322	2.18104	3.33666	4.23088	5.13358	4.13175	0.272375	4.69359	NA
ACTN2	NA	0.0609374	NA	0.00728554	0.14639	0.0621413	0.137063	0.76569	0.0642341	0.0266337	0.319625	0.112435	0.0624591	0.0806514	0.042441	0.122376	0.200613	0.290113	0.028286	0.0111431	0.0797864	0.0978481	0.122818	0.0258978	0.223484	0.205841	0.0911969	0.0879437	0.0138271	0.0773804	0.0395404	0.0764193	0.0150802	0.0510456	0.226504	0.0153161	0.0220902	0.0293617	0.10296	0.0471772	0.0511372	0.133194	0.0775257	0.10316	0.401873	0.0507464	0.20654	0.000741322	0.31372
CALD1	1.87551	3.18824	4.54205	1.88478	0.68006	NA	0.332162	0.499543	0.655189	1.14963	NA	NA	0.20297	0.596528	1.93653	0.570171	0.856428	1.02913	0.710055	0.106727	0.305436	0.942295	0.686574	0.567263	0.540896	0.506527	0.609421	1.32453	0.0975235	0.73173	0.621731	0.672891	0.193612	0.512286	0.360691	0.246341	0.935886	0.8736	0.572856	0.363937	0.645048	1.4256	NA	0.45547	0.282363	NA	0.775538	0.275039	NA
CYFIP2	0.167416	3.31909	1.46085	1.77257	4.42397	0.0180477	3.10318	3.75286	14.9006	4.93179	4.46489	2.68352	1.7406	2.67201	3.36138	3.29086	3.2523	NA	3.936	1.55598	0.00284744	0.151206	1.99355	2.52842	2.48186	1.62602	0.0309003	1.81942	0.0186527	NA	1.95284	0.000689544	1.31673	1.25283	1.1191	1.83885	2.1288	2.57759	1.55666	0.638515	2.62547	2.80776	3.6653	2.92258	2.6342	4.08977	3.75777	6.05962	0.187409
FAH	1.08983	1.55183	NA	0.80008	3.56555	1.3048	2.03799	0.797432	1.96675	2.77945	0.66225	0.33067	0.741858	0.329587	3.02434	0.269097	0.235838	0.366887	1.36363	0.357961	0.126307	0.715988	0.492402	0.588743	0.267823	0.31327	0.516288	0.161398	0.239779	0.311559	0.270323	0.27348	0.487461	0.074171	0.36584	0.145999	0.627775	1.02449	0.568281	0.600186	0.235817	0.229543	0.247214	0.143473	0.364268	0.154619	0.0351171	1.01445	0.658555
FCGR3B	0.491416	0.213452	2.15341	0.102376	2.76564	33.4621	4.77034	6.19287	3.8996	0.194046	1.8243	3.20373	1.82573	0.434779	1.10297	0.0208906	0.064225	8.18494	8.2898	2.79497	0.513779	6.57269	11.5817	7.84754	NA	0.0697135	11.0147	2.06484	NA	0.871293	3.29849	6.31763	5.69258	5.52108	6.29972	0.630072	1.4833	3.83711	4.49146	2.87789	1.56555	0.308376	1.90526	1.83894	2.47943	1.79899	3.3449	2.35584	1.55931
FLG2	0.0841947	NA	0.0500174	0.00101651	0.0239182	0.0496304	0.0418195	0.00351658	0.0483822	0.0392995	0.0778422	0.0259814	0.0840844	0.0611798	0.00755361	0.102475	0.111223	0.0588349	0.049946	0.1142	0.00330175	0.0767609	0.0646932	0.0924031	0.0851841	0.0481758	0.0826433	0.0714429	NA	0.0438988	0.0523895	0.0315076	0.138713	0.00782259	0.068873	0.049887	NA	0.0117294	0.00461281	NA	3.2794	0.00838499	0.0334915	0.0946811	0.0491642	0.0114141	0.0382131	0.0478436	0.00642463
G6PD	1.71636	0.472232	4.2685	2.45658	0.130388	13.2817	0.865715	0.571724	1.55726	24.036	1.18225	4.86905	7.08413	0.384832	0.373936	1.12746	4.53854	5.50399	0.188607	2.36145	3.18886	3.52468	0.0852903	7.72493	0.613768	0.362831	2.51195	4.2312	3.59881	6.1609	NA	5.22012	95.6017	NA	3.80357	0.372475	7.58157	4.20891	5.73178	6.44739	6.53058	130.661	NA	0.905138	0.58328	5.61977	4.3778	NA	2.68279
GART	1.84817	5.87686	3.31693	2.77891	0.0372188	0.0870565	0.384421	NA	0.939279	5.12269	0.0601188	NA	4.22703	4.42801	2.01476	3.89016	1.63863	2.26869	4.2813	3.08342	2.46494	3.35624	2.1013	2.02444	4.06055	3.32291	2.92625	3.31526	3.01858	4.55795	3.3261	4.58913	3.46657	3.23834	2.73355	3.69973	3.30141	2.97433	3.79921	3.67935	1.0787	NA	2.38199	2.86084	4.4582	3.23345	4.26338	NA	2.8245
GLUD2	0.23803	0.118773	0.653333	0.234566	0.111642	0.567497	0.179734	0.0167607	0.0173102	0.239737	0.158921	0.973595	0.110638	0.114533	NA	0.407339	0.158693	1.46812	0.166148	NA	0.156374	0.46422	0.308514	0.120841	1.34876	0.0676222	0.280966	0.462917	0.177036	NA	0.161286	NA	0.155485	0.101581	0.155715	NA	0.321443	0.242558	0.383112	0.0534182	0.825791	0.253512	0.240477	0.182558	0.427039	0.152107	0.0111034	0.282715	0.0144319
H6PD	10.8149	0.179352	0.69653	0.49747	0.604104	12.0745	2.51591	0.191961	0.451508	2.28128	13.9483	5.96289	1.00592	0.343408	2.71851	0.515765	0.187662	1.25745	0.371347	0.648299	5.56905	0.0599841	1.05983	12.4287	0.336705	0.394113	9.03835	1.91014	1.87903	1.70685	0.0473958	0.371224	14.564	0.363093	0.893725	0.290934	0.344795	2.06576	0.229534	1.57755	2.596	23.934	0.171411	0.424108	0.98021	0.101189	0.53565	0.621176	1.12009
HEG1	0.641415	0.0377441	0.00363255	0.037257	0.0400693	0.0289574	0.201025	0.186133	0.183172	0.0368015	0.17529	0.141796	0.159748	0.021743	0.0303825	0.122311	0.0809905	0.125379	0.132289	0.0345998	0.214831	0.0276103	0.0411458	0.146086	0.189075	0.134023	0.122027	0.0417285	0.191251	0.0411977	0.137259	0.0915518	0.0241651	0.0420349	0.0958324	0.155928	0.0821556	0.0683226	0.188893	0.0862142	0.155372	0.0569432	0.113258	0.0452048	0.111652	0.11687	0.178533	0.0350686	0.0977375
HSPA6	0.661519	0.712189	0.0899139	0.0115441	0.0396105	0.0193596	0.0140549	0.0903069	0.0571779	0.00954824	0.0142822	0.039562	0.0124641	0.0173761	1.15104	0.045724	0.0189583	0.175671	0.377971	0.0161192	0.0760513	0.0672192	0.108111	0.180871	0.0785983	0.137558	0.0771514	0.145832	0.0393764	NA	0.146599	0.0410606	0.0693752	0.0767156	0.018548	0.0480779	0.0839009	0.123302	0.0824561	0.21754	0.447888	NA	0.00751609	0.264983	0.0152921	0.00434093	0.0244141	0.0297925	0.0163879
MATR3	0.0315552	0.214661	0.0183874	0.0372885	0.00993151	0.0623761	0.240427	0.0486191	1.11786	0.5244	NA	0.83228	NA	0.460607	1.8501	NA	0.119331	0.115462	0.0505982	0.294006	1.24025	0.503542	0.403372	0.296781	0.0614372	1.4399	1.30427	0.267839	0.195147	0.46402	0.867138	NA	0.234546	1.34548	1.24914	0.939616	NA	1.41573	0.684113	0.876013	1.65161	0.0223522	0.219365	0.329744	0.238301	0.305794	0.645062	0.604427	0.246747
MMS19	1.44357	NA	1.59394	1.52189	1.56422	0.532387	NA	1.94871	NA	NA	3.50418	5.36566	2.79292	2.4545	1.59113	3.02891	1.61636	2.7182	2.09366	1.93854	2.39563	2.26031	2.3138	2.35804	4.3205	2.3041	2.49391	1.39358	1.37628	2.42007	2.00066	2.22491	1.68877	2.03549	1.66739	1.77953	1.71927	2.14721	1.85828	2.22164	2.55121	NA	0.581133	1.65175	1.74108	1.9563	2.38168	2.9739	1.54347
MYO1E	NA	1.11652	3.33174	NA	1.23885	1.23154	1.56205	2.10929	1.18498	1.35218	0.885819	1.27397	2.30831	2.27425	2.10153	1.17565	1.73845	1.50577	2.2254	1.38564	1.86047	2.01571	2.39122	2.48692	1.24647	1.95328	2.11781	3.4768	1.2856	1.58652	1.60059	1.42552	1.05303	3.24087	2.42658	1.75514	3.02523	1.63693	1.28017	1.46432	1.99595	NA	1.75083	1.49309	2.1952	4.27002	1.76193	2.67927	1.80799
NHLRC2	NA	1.4547	NA	NA	0.378245	0.678394	0.407339	0.423291	1.1204	0.51033	0.571876	0.802515	0.930336	0.73098	1.95364	1.13023	1.01858	0.674371	1.6113	0.809275	1.14491	1.07536	1.56549	1.59946	0.971654	1.2944	1.79205	1.32546	NA	1.06237	0.854896	1.13459	0.83023	1.77928	1.05021	0.863121	0.645765	0.683698	0.632871	0.661194	1.68953	NA	1.01593	1.1598	0.831567	1.7995	NA	0.949515	0.824717
PDCD6IP	6.69204	5.10277	0.207071	7.0777	5.99087	0.0218779	NA	6.02554	NA	10.4153	NA	0.0436112	NA	7.17363	4.61879	0.123069	NA	69.9592	3.61299	6.17588	0.545878	0.0171266	7.55491	3.79638	NA	0.0447272	3.88301	3.51308	5.53471	0.0714022	0.0364122	5.24629	NA	NA	NA	0.00815119	0.0496813	NA	0.062358	6.70547	0.0235809	3.63297	0.0275339	6.23651	8.15464	9.55906	6.34584	8.39806	0.120826
PDLIM7	0.980074	0.49234	0.355032	0.300977	0.931291	0.160784	0.650141	0.305448	0.586903	0.354699	0.498043	0.49012	0.555089	0.647721	0.437235	NA	0.433844	0.386725	0.848599	0.480141	0.44747	1.4043	2.39914	0.303	0.883313	0.797104	3.68673	0.387205	0.516806	0.827247	0.664724	0.740994	NA	0.540843	0.555031	0.648431	0.242541	0.679495	0.834185	0.967672	0.248993	0.143196	0.57289	2.41128	0.714693	0.602276	0.554314	0.329477	0.584039
PSIP1	NA	2.55023	0.641526	1.34467	0.990816	0.802315	1.58286	1.45077	1.79177	2.08515	1.64281	1.39009	1.36861	NA	2.53928	1.94282	1.09287	2.75583	2.02234	0.900749	1.32807	3.41363	2.9115	0.72068	2.22651	1.37754	1.71758	16.6177	0.682864	2.40394	1.18843	2.08335	0.992611	1.26086	1.23488	1.81884	0.8812	2.1557	1.05872	1.69957	2.53294	0.567687	1.27065	1.82526	1.52457	0.883024	1.06045	0.976919	2.24892
SOD1	3.1851	1.04035	NA	0.76484	0.35819	3.463	5.19261	0.259379	0.348515	0.500992	0.25877	0.735942	0.233282	0.781045	0.503461	0.815251	0.939462	1.97166	0.842541	0.474971	6.05603	3.23103	1.80307	5.54177	8.60558	2.97714	1.02341	1.24918	1.4602	2.61522	3.33501	3.34336	3.33652	1.10532	3.40491	0.463341	1.00127	0.866453	1.43473	6.84296	4.38395	3.60906	5.94885	0.453533	1.29542	1.28081	NA	1.17409	0.220097
SOD2	1.96275	1.00497	NA	1.76613	1.5894	0.910106	1.7669	2.64455	2.94112	0.613519	4.53819	2.10979	0.353033	1.49934	0.0678274	4.51819	5.97486	1.24933	5.52654	0.161648	4.76178	0.504063	2.93225	12.7396	5.50914	4.84008	4.04382	0.330213	5.56679	0.21202	3.03206	8.53132	6.93666	0.968014	9.46882	6.52193	0.449491	0.396965	8.09264	2.52327	1.82101	NA	0.0559203	19.5457	0.635054	0.23974	0.597657	0.667859	0.720471
STIP1	0.041846	0.248926	0.12697	0.0120826	0.657825	0.300491	0.297095	0.202754	0.197197	0.0820324	0.094225	0.0107305	1.34817	0.0123772	1.07706	0.422293	1.54455	1.56391	0.470677	1.27483	0.228708	0.987935	1.74967	0.0540055	0.035572	0.205869	NA	0.596754	0.410723	1.23644	1.01878	0.874382	0.0399357	0.2824	0.447014	0.443564	0.840174	1.25027	0.4017	0.181612	0.0913368	0.0359464	0.393735	0.636014	0.358983	0.20157	0.223641	2.13445	0.0239267
TGM3	0.0228094	0.0467694	0.418591	1.34679	0.0333576	0.753594	0.361883	NA	0.0491465	0.0893438	0.102218	0.140459	1.17117	0.0530579	0.042436	0.146051	0.844184	NA	0.0297608	0.129649	0.0506794	2.28033	0.453637	NA	0.00702442	NA	0.0893263	0.169945	0.23674	4.45116	0.126742	3.54993	1.34691	NA	0.111687	NA	2.44817	0.185194	NA	0.0856739	0.0163609	2.21872	1.21073	0.056019	0.298688	1.4449	0.133988	0.0542715	1.7301
TPI1	1.98385	1.00355	0.294708	11.1381	1.75206	4.88133	0.215935	4.98882	6.7316	2.59413	3.71236	2.75499	0.326475	2.70028	4.91802	10.0105	40.4833	2.63438	2.7818	25.7982	45.4654	4.58423	5.61582	3.43622	3.81903	5.28817	10.5167	55.459	12.4186	51.553	1.92435	3.90604	3.17531	2.05225	17.2863	4.79294	2.84179	2.79198	4.45969	3.46843	5.55652	0.844454	0.165126	3.20669	1.64662	0.491757	7.15417	4.23378	0.470771
ARPC1B	0.00959471	NA	5.428	12.878	14.4051	3.30156	8.3459	12.2903	NA	16.6827	13.4337	15.4713	NA	12.8457	22.9573	2.38047	18.8748	NA	NA	23.5895	9.92464	NA	4.84832	NA	9.16499	12.6663	NA	15.9634	NA	NA	NA	6.19683	17.4517	13.519	18.9312	0.0295408	19.5512	11.5407	0.251524	10.0168	0.0461103	14.4963	12.4928	NA	NA	11.7974	8.7321	0.122815	5.57263
ATP1A2	0.085198	0.00427799	2.45295	0.671158	0.00635432	NA	0.0212228	0.330197	0.286197	0.130002	0.194036	0.581106	0.240232	0.164121	0.873698	0.0431596	0.0303171	NA	0.284175	0.0320133	0.26557	0.233484	NA	0.700829	0.677974	NA	0.420438	0.0946283	0.0127143	0.00476437	0.582458	0.348761	0.00911706	0.00286701	0.499308	0.0301345	0.47988	0.38619	4.44929	0.00478126	0.216885	0.081797	0.0886282	0.0472895	NA	0.0811675	0.60325	0.273505	0.558009
ATP1A3	0.440569	0.00475332	0.911472	0.745731	0.0379915	NA	0.0235808	0.400275	0.317996	0.144447	0.216008	0.645673	0.266924	0.182357	0.970776	0.0479551	NA	NA	0.327224	0.0355703	0.320354	0.310343	NA	0.778699	0.753304	NA	0.467153	0.105143	0.014127	0.00529375	0.653742	0.387512	0.0101301	0.00318557	0.554786	0.0334828	0.533201	0.485265	4.94365	0.0100115	0.362707	0.0908855	0.0984757	0.0525439	NA	0.0901861	0.670278	0.303894	0.62001
C12orf57	0.432433	0.526872	1.0352	0.62199	1.01134	0.522076	0.731156	0.67473	1.04651	0.759731	0.587456	1.30991	0.574813	0.878137	0.313263	0.637992	0.688198	0.817699	0.831792	0.580364	0.628512	0.889154	0.524511	NA	0.690884	0.475064	0.465056	0.703692	0.817053	NA	0.439373	0.310576	0.864098	1.06646	0.754302	0.636757	NA	0.438473	0.447919	0.695458	0.53343	NA	0.767981	0.528343	0.964277	0.449229	0.742477	0.393525	1.4477
COG5	1.6326	1.63012	0.475375	0.258118	0.78506	NA	1.54592	1.22847	1.7768	1.2957	1.84805	0.539106	0.615847	2.14381	0.449873	NA	0.887441	0.627348	1.05331	0.761861	0.716693	NA	0.338839	1.78936	1.26143	0.392576	0.703258	0.751373	0.511055	0.347653	0.577153	1.38999	28.418	0.638435	0.707415	0.778659	1.01481	0.95742	0.849574	0.645466	1.02165	2.71642	1.27506	3.26026	3.16718	0.929044	0.998129	1.38529	0.688002
DGLUCY	4.78444	4.38142	1.08907	3.49954	5.21127	4.448	5.24936	4.89549	5.94533	3.31061	4.54391	4.91839	5.39564	5.10433	1.58302	5.9404	4.04526	3.5388	5.09787	6.04294	5.25982	5.28222	6.15766	6.73531	4.14464	4.6884	6.80673	4.4186	1.46648	NA	4.40907	3.54938	2.48914	4.87167	5.20084	4.2091	6.09713	5.35268	3.41516	4.58795	4.71379	1.76381	5.48844	7.29973	1.27911	5.99749	2.71729	6.05386	1.79646
DHX9	0.712029	NA	1.0278	0.189296	0.0832688	0.026185	8.5702	3.07347	0.275381	0.0203027	0.0171425	NA	0.169152	0.0297154	0.954975	0.719278	0.530815	0.12837	0.0910436	0.0109934	0.364017	3.05791	2.84463	1.34946	0.00676842	1.27141	0.15209	0.0342175	1.72262	2.23621	0.186057	0.194769	0.0172267	0.0568057	2.30831	0.212387	2.85133	0.384549	1.1192	0.00503648	2.9843	0.35264	0.402479	0.311527	0.0623062	3.48903	NA	1.06826	0.0186987
ELOC	258.054	42.7043	85.0787	303.384	168.879	125.781	155.941	61.0846	39.3533	NA	83.2865	30.5382	220.912	NA	56.9976	71.3502	238.64	23.2767	63.0255	47.411	60.6875	30.9796	75.6672	54.9364	NA	35.0705	NA	452.527	65.93	408.64	25.8242	406.901	130.231	31.6174	36.9473	41.1526	17.8941	358.698	38.7977	51.8876	20.0257	72.0769	32.546	NA	54.9399	77.3632	37.5933	505.301	72.7342
ENG	0.414187	0.884265	NA	1.8941	0.980049	1.59724	0.833535	0.55859	0.45334	0.652162	0.652685	0.703396	1.02969	0.600979	1.26429	0.610718	0.312343	0.40599	0.585668	0.577796	0.5916	0.649057	0.898161	0.470978	0.26628	0.711092	0.20819	0.584898	0.926291	2.57033	1.0382	0.567549	0.325255	0.211562	0.561359	0.720103	0.364995	0.568539	0.391984	0.754977	0.736791	0.545718	0.3957	0.489739	0.551692	0.547932	0.174095	0.761584	0.334043
ENPP6	2.43069	1.87321	1.75225	3.20544	1.72655	2.15935	1.98731	NA	1.84541	1.97304	1.78156	2.05888	NA	NA	NA	1.82692	1.67342	1.69595	1.70404	1.5875	2.16412	1.16674	1.31831	1.75961	1.14385	1.46902	1.1511	0.60454	1.17704	1.54744	1.298	1.97143	1.08735	1.59527	1.70042	1.38663	1.50437	1.89256	1.91317	4.45527	1.44424	2.29051	2.16209	2.25846	1.8513	1.1847	1.55607	2.43523	1.91967
MANBA	0.738518	NA	5.51835	2.0814	5.80124	6.26251	6.81349	5.28725	1.68675	4.98253	3.41842	1.85663	5.13509	6.08714	0.0329764	4.42175	6.27048	2.95928	0.460149	3.48518	0.0327019	2.87294	1.53619	5.37016	2.82408	4.31795	4.57759	1.33478	2.79198	3.58755	NA	7.95887	2.84141	4.0319	0.237835	0.364891	3.09137	3.1087	4.98168	0.613337	7.87034	0.672107	NA	2.06391	9.6187	3.01378	2.09671	7.50423	NA
OGDH	0.110161	4.94753	0.125787	2.21002	0.030874	0.205267	0.0374329	0.0564163	0.0404787	4.94299	0.818733	NA	4.04764	0.183753	0.455163	0.178512	3.04966	0.478135	0.0438743	2.48048	0.0130082	0.656967	0.0709643	0.201278	0.637234	0.481346	1.33149	0.179171	0.957684	0.0194894	0.37964	0.288615	0.106003	0.354755	0.479909	0.273648	3.2837	0.0886528	0.123316	0.0199651	0.685019	0.278915	3.74741	0.128847	2.56096	0.0104549	0.88529	NA	1.24487
PRPF8	0.544275	0.557996	0.0249425	0.804108	0.631551	0.431495	0.397529	0.220695	0.0538386	1.13942	NA	0.0945272	0.139919	0.215968	0.436337	0.239748	1.62566	NA	0.0654397	0.110213	0.313714	0.297566	0.338942	NA	0.195016	0.359979	NA	0.0140974	0.327148	NA	NA	0.337416	NA	0.545173	0.0728089	0.154419	0.241575	0.179996	1.04627	0.162714	0.107799	0.00838408	0.575647	0.123081	0.834141	0.0712357	0.138327	0.248863	0.169811
PTPRS	13.0492	4.30638	2.81627	54.6969	2.82733	0.0429483	2.78276	0.05426	3.93505	0.0729946	2.80419	23.123	0.0268783	3.20662	4.47006	33.0601	37.3143	5.18649	29.7521	73.32	48.5557	0.0488883	24.8302	24.8833	0.0762071	5.3575	22.4661	6.6919	24.9281	50.846	0.103255	31.8396	28.3045	25.5969	29.3754	0.0741359	4.60389	4.75569	29.9869	4.75332	30.7976	0.0523916	5.81393	5.6509	NA	0.0424446	5.64055	32.9991	0.0224531
SERPINA2	0.0104018	0.020499	0.0122069	0.00786916	0.00842187	0.0125912	0.0127412	0.0477856	0.0185869	0.00990338	0.0155646	0.0150639	0.0360203	0.03409	0.00511722	0.0123119	0.00923063	0.0129175	0.00828691	0.014598	0.0102391	0.0112864	0.0139822	0.0103925	0.026025	0.0102804	0.0079258	0.0231069	0.0131279	0.0332231	0.0127666	0.00560315	0.0299692	0.0211661	0.00890505	0.0186898	0.0222737	0.0160021	0.0121993	0.0107931	0.0127837	0.0128548	0.0142517	0.0324914	0.0141233	0.00788384	0.0141099	0.0108267	0.0310627
SUCLG2	95.2168	0.74194	193.924	31.4943	96.9132	0.107805	3.009	2.39575	5.13459	107.38	1.99003	2.32912	80.5995	2.7494	159.759	51.1085	88.1019	0.892994	1.20458	19.6911	82.2121	NA	NA	0.289756	NA	NA	48.1874	4.34989	19.9086	NA	2.34418	0.930745	3.13242	71.2073	30.5529	64.2745	88.9905	NA	1.86714	0.18541	0.342727	69.4488	126.722	1.52286	192.76	1.15669	138.892	59.7341	102.365
WDR1	5.2849	4.52009	0.826723	NA	7.05815	3.60651	0.204794	1.63414	4.03073	0.370065	1.05615	0.023256	1.2844	2.86804	NA	3.957	3.40658	0.376818	0.181042	0.493781	0.708418	0.263141	0.537628	0.981445	0.341228	0.181219	0.14995	0.0222759	3.09456	5.86832	0.0386545	0.144642	5.50278	0.177771	2.07689	1.69861	1.49429	3.23347	1.49414	1.9217	0.105536	0.452144	1.4234	0.454658	NA	2.68491	1.69957	0.142992	3.69088
ANXA2	0.506152	1.44223	NA	0.747101	2.28378	1.57465	1.89305	NA	5.08794	3.06373	3.4116	NA	0.0123448	0.142497	9.07803	0.0279724	0.0848259	0.0601856	10.6981	0.0497842	3.18947	2.95176	0.318426	2.18268	2.37688	1.8326	2.77336	0.0154944	0.297382	0.758165	0.519816	NA	0.175904	2.79181	1.24182	0.59832	3.83586	0.196497	1.02985	5.12621	0.106666	1.78239	1.24838	0.611892	NA	NA	0.171945	0.391789	1.16124
CAPN1	0.206038	0.045547	0.757826	0.780179	0.935688	0.160793	0.0499573	18.0634	NA	0.0678176	NA	1.75764	0.0443984	0.959944	0.0413003	0.025409	0.00948342	1.0023	1.18739	NA	1.11979	NA	1.33663	0.893304	1.50802	1.51309	1.2143	1.67248	NA	1.50628	0.126941	0.00968366	3.11355	1.40296	2.16095	1.08228	1.74626	1.47799	0.739436	1.75246	0.284368	NA	1.4976	1.25654	1.5877	1.72111	1.96391	1.71044	NA
COLEC10	4.5977	5.26131	0.726186	3.7994	5.04587	5.75648	3.53295	7.3188	9.22211	3.93032	9.02173	3.15459	4.82961	3.79812	2.02191	2.01061	1.6773	2.57996	2.48897	1.41067	3.08553	3.66996	1.97133	3.56588	2.67676	2.43902	2.05844	2.11132	2.12974	4.12177	3.65211	2.50545	1.04534	2.17758	2.30125	3.79503	2.58557	2.69419	2.89238	3.22885	3.464	2.07311	1.50616	2.53236	2.16456	2.35624	1.67574	1.87657	1.86108
FCN1	4.2418	6.25824	2.69491	8.56015	0.625316	15.4101	4.36615	7.82204	0.404016	7.01003	NA	NA	5.52976	0.40826	0.839235	10.9864	14.3659	0.0678025	9.24359	26.7088	6.64612	4.53527	3.69082	11.3038	NA	8.83757	14.7302	6.15671	5.8594	7.92606	5.04972	16.9114	13.5753	6.68109	NA	0.62521	6.71677	7.42404	16.5235	0.857774	8.42936	3.01802	4.84696	9.68555	4.47973	8.15404	0.732072	9.20588	0.483596
GSTP1	0.101927	0.893047	0.38117	13.3241	1.57687	1.36336	1.24921	0.736547	1.40731	1.91441	0.250053	0.722568	2.91845	0.862624	0.993166	0.402371	1.78416	1.98262	6.93883	1.10956	1.43284	7.67753	11.3434	2.93622	3.02934	2.33124	4.60378	2.84365	4.40201	5.09517	2.29813	3.02126	2.34718	1.43699	0.47299	0.910588	3.25469	2.00862	4.27476	5.78031	1.85955	1.35156	NA	1.45577	NA	1.16837	1.81559	0.325791	0.670342
H1-2	0.0456239	0.821625	8.60918	0.0408717	2.48734	0.158209	0.487085	1.37748	0.0278694	0.00113694	1.62314	1.19535	NA	6.58603	1.03164	1.17529	14.4542	0.808496	0.723675	15.842	0.538807	0.589263	0.744735	1.29626	1.2934	1.5988	19.1365	17.6411	1.86424	1.12444	0.044393	1.78186	0.109599	0.811173	1.93733	0.792652	3.0416	0.179051	2.98476	0.758887	0.332389	0.84136	3.96269	1.56229	2.20996	NA	NA	17.5532	2.65606
H1-5	22.5173	0.117327	15.7792	13.3149	7.25314	1.84008	0.158681	0.123636	8.95991	NA	14.1751	9.48639	24.8732	25.3833	23.374	16.3976	18.8042	0.835261	18.1616	0.268769	0.336345	0.144755	18.8621	13.6277	NA	0.640378	18.9506	34.7981	14.379	0.148238	0.133596	24.8359	0.571799	0.23659	NA	9.22241	1.2902	0.532093	0.54369	0.597787	8.18143	20.9078	NA	NA	21.2509	11.6967	16.4034	9.86345	11.7334
H3C1	0.0929801	NA	1.47556	1.26013	1.12104	1.46709	0.894417	0.598223	1.056	0.777714	0.720399	0.482927	0.942148	2.70672	0.753347	3.3804	1.90734	0.858553	1.47881	2.18169	0.889384	0.857064	0.0844829	0.757191	NA	NA	0.914277	2.06879	1.71657	NA	NA	0.359319	1.19522	1.15126	0.394001	0.126484	1.02291	0.82684	0.966841	NA	0.976078	2.78963	2.24595	2.1739	1.74453	0.142979	2.45417	2.19293	2.01474
METAP1	50.6186	49.6464	NA	69.364	52.9395	50.1005	84.2365	42.2038	41.3007	41.7773	49.3419	67.3788	75.8697	52.9089	NA	53.9066	57.9865	39.1882	74.1327	31.3413	42.6517	41.1325	41.1936	72.5897	60.3556	NA	58.0509	25.532	39.4135	30.0207	41.3245	42.6686	27.5521	37.9757	34.0459	65.7207	30.6777	NA	21.8919	45.881	50.6328	NA	54.2112	47.4305	41.1459	47.2617	48.8155	46.3994	NA
PDIA4	0.070457	0.129195	0.081416	0.0379304	0.0742125	0.0949225	0.247628	0.121595	0.0611524	0.0938795	0.227356	1.33271	3.65998	0.427328	0.0280492	0.0407667	0.0697151	0.3106	0.494377	0.20953	0.0233942	0.0397555	0.0424103	3.22797	1.95572	5.89138	NA	NA	0.0578142	0.13556	0.52252	0.397575	0.0431317	0.109511	1.12321	0.0923917	0.559816	0.137941	16.9244	0.131209	0.198036	0.0526933	0.119392	0.0820856	NA	0.325822	NA	0.179959	0.00945224
PODXL	0.411687	0.505407	0.00925007	NA	0.301751	0.746799	0.491975	NA	0.668432	0.654988	0.582483	0.504852	0.337967	0.242788	0.776881	0.46548	0.635337	0.654663	0.771049	0.328645	0.635318	0.509831	0.664685	0.770836	0.48696	0.539374	0.483575	NA	0.543074	NA	0.50177	0.525841	0.192762	0.243233	0.500618	0.596211	0.638261	0.5649	1.07521	0.46097	0.304706	0.198583	0.501395	0.539338	0.503895	0.262856	0.383322	0.439479	0.928779
SEPTIN2	6.36519	1.65586	0.586424	0.936789	0.283978	1.93767	2.42214	0.059277	3.26354	2.91919	NA	1.35692	1.42911	0.265617	0.23622	0.179557	0.019813	4.16663	0.200145	3.00234	2.79265	0.350563	NA	0.401748	3.1489	0.832656	2.49302	NA	1.8818	0.697059	2.33076	0.858207	0.648833	0.249214	2.65568	0.335451	3.53764	1.71489	0.198251	0.301681	2.87108	0.461293	0.0897499	4.75031	0.644475	1.27378	NA	NA	NA
SERPINB10	3.54952	4.45691	1.32109	2.7328	5.50288	NA	4.07559	1.67542	0.0139967	1.77973	0.208426	0.339293	NA	NA	4.07037	1.20324	1.85299	2.47036	3.30958	3.46476	2.30873	1.56332	3.28486	1.66836	0.807867	2.81194	1.99174	0.519628	2.15713	0.745393	1.80542	NA	1.78541	NA	2.21102	0.153255	1.28613	1.63657	2.59201	3.29223	1.85868	0.637394	NA	2.46287	NA	2.64013	2.75118	2.64486	1.89303
H3-4	0.0929801	NA	1.47556	1.26013	1.12104	1.46709	0.894417	0.598223	1.056	0.777714	0.720399	0.482927	0.942148	2.70672	0.753347	3.3804	1.90734	0.858553	1.47881	2.18169	0.889384	0.857064	0.0844829	0.757191	NA	NA	0.914277	2.06879	1.71657	NA	NA	0.359319	1.19522	1.15126	0.394001	NA	1.02291	0.82684	0.966841	NA	0.976078	2.78963	2.24595	2.1739	1.74453	0.142979	2.45417	2.19293	2.01474
H3C15	0.0929801	NA	1.47556	1.26013	1.12104	1.46709	0.894417	0.598223	1.056	0.777714	0.720399	0.482927	0.942148	2.70672	0.753347	3.3804	1.90734	0.858553	1.47881	2.18169	0.889384	0.857064	0.0844829	0.757191	NA	NA	0.914277	2.06879	1.71657	NA	NA	0.359319	1.19522	1.15126	0.394001	NA	1.02291	0.82684	0.966841	NA	0.976078	2.78963	2.24595	2.1739	1.74453	0.142979	2.45417	2.19293	2.01474
MAN2A1	1.02177	0.367775	0.300344	0.0597224	15.4715	0.159384	0.0758877	0.091772	0.369126	0.159287	0.123824	0.0556968	0.0109465	0.214369	0.272712	6.37031	0.0668018	0.728621	0.370991	7.64211	2.53723	0.158734	0.296648	0.203652	0.170722	0.294262	0.112501	2.03434	1.85818	0.0298132	0.181377	0.0142724	0.0141535	0.603871	0.178976	0.299929	0.411527	0.0681629	0.0958512	0.178916	0.532879	0.0812145	0.0298009	0.0409172	0.220152	4.27936	1.40622	0.0642226	1.37606
MMP3	1.11023	0.124995	0.0393221	0.463521	0.0534639	0.467465	0.138488	0.411058	0.0213326	0.175458	0.113254	0.389116	2.98862	0.643947	0.0419065	0.102187	0.0316859	0.568442	0.201853	0.213301	0.0344414	0.0905625	0.181624	0.0436579	0.197929	NA	0.0294206	0.109424	1.32867	1.19233	0.113278	0.0951216	0.213867	0.0659516	0.272778	0.0770788	0.490523	0.049822	0.302153	0.0552575	0.0301192	0.0373363	1.83695	0.66914	0.0499704	0.121093	1.47251	0.607945	1.51903
MYO6	0.00786126	0.459943	1.3134	1.30704	0.683265	0.566096	0.812431	0.0108676	NA	0.672442	NA	2.22516	0.903737	0.599791	0.0140009	0.721286	1.19492	0.620621	NA	0.584941	0.645514	1.41311	1.35657	0.28527	0.125081	NA	1.04107	NA	0.513776	1.21945	0.0118737	0.0912961	0.642314	0.978829	0.76153	0.574981	NA	0.880795	NA	NA	10.2424	0.935725	0.465654	0.439187	1.08626	0.00434211	0.649116	0.018252	1.54404
NPEPPS	0.890297	0.291323	0.33748	0.151712	0.40657	NA	0.401	0.693823	0.00658741	0.245239	0.0359447	0.184158	0.197869	3.7239	0.203036	0.300061	0.156076	0.237809	0.234137	0.462087	0.125604	0.861048	0.34443	0.122909	0.314412	NA	0.219466	0.289231	0.00836249	0.407542	0.611156	1.14134	NA	0.16665	0.125615	0.160371	0.397285	0.174003	0.0517208	NA	0.0595109	1.78384	0.373557	0.188314	0.130494	0.103762	0.25937	NA	0.470236
TNFRSF21	19.4361	16.5747	14.8434	15.0431	29.9745	27.7947	18.2068	22.5468	13.3978	NA	17.0361	13.1288	18.7048	18.4001	17.5189	NA	12.5889	22.4884	NA	14.4673	10.3261	25.6345	27.2294	7.97308	21.2388	21.0303	30.4588	16.3224	2.40911	NA	15.0166	13.5318	NA	13.2984	22.3097	6.36277	18.9613	NA	22.8196	16.8532	NA	19.2428	14.048	16.9041	23.0148	NA	NA	14.5782	27.7709
TTN	0.0908368	0.0083412	0.111012	0.105969	0.0767094	0.042003	NA	NA	0.00259033	0.0122544	NA	0.00821667	0.00452079	0.0601836	NA	0.108458	0.0885091	0.170994	0.323358	0.00420347	0.14282	0.118466	0.136456	0.0474251	0.0125148	0.0021673	0.0639856	0.00894021	0.115634	0.0969597	0.0492249	0.181381	0.00639407	0.0102057	0.0122042	0.0163872	0.192827	0.00280953	0.0504675	NA	0.00330909	0.0371844	0.140791	NA	0.00184621	0.0405282	0.133739	NA	0.0984811
VARS1	0.164055	0.0508807	4.07024	0.0333366	14.2707	0.610586	0.0549735	0.042199	0.00710978	0.10469	NA	NA	NA	0.0124127	0.0506769	6.26194	6.86045	NA	2.29348	7.49789	11.253	2.23884	7.22611	22.0863	0.0724712	5.8861	13.7087	0.0162769	4.75719	NA	9.50184	0.0365159	0.359589	NA	9.3098	10.2839	0.0870663	0.0851591	11.6753	11.5583	0.0294567	NA	7.91542	0.278998	NA	NA	0.0797339	0.0758467	0.0341321
ARHGAP17	82.1038	3.05973	NA	2.12744	2.38441	2.90811	NA	3.43752	NA	2.69546	3.64278	NA	3.3023	4.05476	2.63025	NA	3.93396	4.54167	5.06266	5.65855	3.87246	6.50939	NA	4.3383	6.23589	NA	4.29478	5.60925	3.79744	5.95879	4.61541	5.46457	5.88137	3.19763	4.96586	4.74877	4.55134	4.86168	NA	4.46495	NA	2.24489	1.35908	3.9405	4.51374	3.68254	4.5762	2.87677	4.16247
ARHGEF2	0.466913	0.154657	0.366625	NA	0.443851	0.29268	0.534396	0.337716	0.984944	0.62837	0.824097	0.557236	0.506902	0.588322	0.346574	0.434553	0.290242	NA	0.12386	0.41363	0.153498	NA	NA	0.40084	0.266453	0.394996	0.228708	0.321463	0.333229	0.0943745	0.349291	0.310351	NA	0.402219	0.104374	NA	0.45088	0.205993	0.216219	0.0598769	0.557019	0.662419	NA	0.867496	0.294078	0.632854	NA	0.601166	0.439641
CD2AP	1.35488	0.634452	0.333514	0.151365	0.431327	0.520681	0.454501	NA	0.447975	0.412618	0.334041	0.527545	NA	0.407114	0.242495	0.433941	0.278303	0.407559	0.0940429	0.139458	0.274557	0.716457	0.536983	NA	0.396216	0.365511	NA	0.707319	NA	NA	0.253	0.463506	0.54141	0.223752	NA	0.0436648	0.364404	NA	0.355108	0.347888	0.306374	0.105643	0.208835	0.274233	0.275286	0.355104	NA	0.244873	0.365109
COQ6	1.3264	1.40538	0.6567	0.673775	2.22166	1.39857	1.64455	1.45431	1.38297	0.455135	0.883078	1.99186	0.276519	1.61561	1.41099	0.520071	NA	2.37221	1.89709	0.562846	1.39135	1.82104	2.02855	2.17135	1.24916	2.79459	1.61594	0.700899	0.732809	1.02466	0.61516	1.039	NA	0.271308	1.18958	1.20064	1.22568	1.4888	1.38269	1.59227	1.34989	NA	NA	2.14137	3.55148	NA	1.57128	0.707785	0.577433
COTL1	60.6224	2.76197	1.21365	0.429104	NA	34.8878	1.46371	0.733213	2.00139	56.8214	NA	65.7976	6.28454	0.394648	39.8231	1.60473	0.0550817	36.0871	39.4325	7.49314	0.364197	15.9915	1.6818	17.3005	49.4588	0.484017	4.51646	0.369283	NA	1.88563	0.383221	0.237766	0.439067	1.24157	0.449859	40.7094	0.44657	0.448245	39.9962	49.782	54.9997	0.0282381	0.46394	7.48824	0.101348	0.0119051	0.644697	17.8979	0.176231
ENO2	0.0639785	0.228369	0.0499548	NA	0.0931228	1.44292	0.00208366	0.964406	0.0563133	0.766908	0.0423836	0.164926	0.225832	0.17035	0.138849	0.232851	0.964744	0.830834	0.932701	0.220476	0.0132117	0.442225	0.637414	0.760493	0.36679	0.991323	0.181755	0.41736	0.892623	0.274773	0.449743	0.196293	1.09773	1.06395	0.270236	0.0638505	0.512902	0.22002	0.447388	0.581954	0.381495	1.07838	NA	0.0286433	0.283305	0.0566362	0.134462	0.132134	0.0300627
HSPB1	12.0641	4.89715	0.456324	0.0319919	0.642096	0.277644	0.0998823	0.00326816	NA	2.98286	0.266561	6.16475	2.54537	1.87755	1.14907	2.41384	5.89621	1.80477	2.1964	NA	NA	1.64565	4.57227	0.688879	1.89155	0.0611765	NA	8.42059	8.16998	12.9583	0.333783	0.228293	8.62543	1.6851	0.816334	1.1284	NA	2.45557	0.420699	0.302513	0.522828	0.047504	0.517291	0.0662404	NA	0.0901177	0.167745	0.623231	0.502288
MYL6	4.42576	0.340813	0.0806384	0.116382	0.283304	0.0759602	1.43148	0.0922953	2.61325	0.518104	NA	0.0796044	73.5889	1.63279	0.354016	76.0473	75.9578	89.1606	2.13773	1.94286	103.799	30.6829	117.94	0.493589	0.747468	132.059	88.4144	12.5317	70.3004	2.92183	82.9854	75.743	3.23007	21.29	102.582	0.0974562	13.1017	11.1471	0.0651361	95.5019	1.01047	NA	91.8082	128.36	74.6875	39.6367	0.037325	108.078	86.5662
NDUFA10	4.90492	10.4214	NA	0.249585	1.51033	35.9399	5.39126	1.96516	NA	NA	6.93552	1.20775	1.48679	3.13568	2.09497	NA	0.732685	2.74659	NA	1.87916	3.34187	0.426085	1.26141	5.03663	2.61762	1.78763	1.4005	4.33108	2.30014	2.62253	2.22835	6.41177	NA	2.1745	4.69541	4.7608	1.43707	2.82067	4.03886	1.18605	3.08488	NA	4.22872	8.97793	1.30477	1.83692	2.06443	1.66154	1.74381
NUP85	1.09666	4.30218	2.92734	6.40826	5.64686	3.23888	1.82887	2.11822	NA	5.30655	2.67734	2.56561	1.12015	2.73452	3.99391	4.16631	4.9272	1.57129	0.962241	7.17691	2.78194	0.130046	1.32436	0.888448	1.59413	1.00027	0.869692	9.38993	1.36174	8.99972	3.22618	1.00062	6.94641	1.18693	1.67869	1.40673	4.54509	0.824677	2.15887	1.38271	NA	1.25104	22.9817	1.60552	1.96101	0.485252	4.14943	1.86	1.11691
PARK7	19.8966	1.47656	62.8181	5.0393	2.05336	0.561544	33.8468	2.25313	2.0929	0.332504	1.10773	48.4039	4.18085	6.44602	0.790871	27.262	1.2784	46.5954	13.0499	15.2322	7.96796	8.70562	0.569295	1.23201	0.906177	10.3078	1.53415	0.817619	11.7098	18.5109	5.13743	1.15598	0.904486	0.766662	23.5817	NA	2.22928	12.8373	38.103	0.918618	122.362	6.87998	23.4413	3.28554	68.4973	7.2752	7.5204	15.8984	3.75748
PRDX1	0.113085	0.129863	0.677296	0.0624152	NA	5.21305	0.828756	0.982514	0.825833	0.351337	1.46089	1.40461	0.507174	2.42768	2.78562	1.04467	1.28615	1.13433	0.449176	1.23488	6.78785	4.15178	0.503659	4.21772	0.538761	11.2152	3.37014	6.50984	2.16525	1.55125	10.6676	NA	1.6946	0.909383	24.5886	0.0590399	10.4822	0.740422	0.0975136	1.98994	0.18602	NA	0.899531	1.41671	1.29303	8.47846	1.04039	8.91878	4.20536
PRKACB	0.0669153	1.97526	0.112945	3.47697	0.729169	1.73352	0.258658	4.9323	0.185515	1.48417	1.48101	4.67573	5.01203	NA	0.0982067	0.103086	0.0157022	0.210965	0.180847	0.205972	0.160132	0.235956	0.280041	3.38336	NA	0.184057	0.249039	0.240079	0.131413	0.423352	0.191942	0.0700298	NA	0.162786	0.201152	0.173443	1.89232	0.165508	5.65344	0.180887	0.181137	0.455349	0.115623	0.267187	0.256719	0.181486	0.217802	1.09593	0.297965
RAB6A	0.0987288	0.126596	0.0407393	0.41526	0.194369	0.421803	2.02512	1.36095	2.49778	0.0396822	NA	0.288838	0.921282	0.688072	0.153173	1.0967	0.943156	1.04166	1.19711	0.919667	1.20983	1.103	0.859257	0.885386	0.0500101	0.80005	1.50925	0.586736	0.997759	0.914875	0.640547	0.396864	0.585663	0.120436	0.705305	0.286887	0.0867209	1.47021	0.132061	0.332633	1.33628	NA	0.199433	1.1567	0.964812	0.801724	0.902067	1.48706	0.48355
SNRNP200	0.0200668	0.03783	0.0915411	0.014144	0.00872826	NA	0.196561	0.257229	0.0220999	0.100196	0.121599	0.0779747	0.0612314	NA	0.0779535	0.00739454	0.0773322	0.0751166	0.474256	0.00726989	0.487011	0.196633	0.0626128	1.02424	0.243782	0.0396266	1.1166	0.0693625	0.185586	0.0868462	6.33663	0.0189961	0.0319436	0.0689207	0.0454268	0.0781105	0.0665501	0.134289	0.0855469	0.300591	NA	0.0224073	NA	0.26374	0.0843819	0.219785	0.0672595	0.212313	0.0104099
ACTR1B	13.3477	NA	0.215981	11.2184	0.0540784	1.00554	1.07646	2.34291	0.068056	12.5641	0.119234	0.328307	30.2881	12.4158	0.101589	27.1011	NA	0.586953	1.39053	NA	7.54897	1.76542	0.508621	29.7549	15.1069	0.137328	2.0865	7.7841	0.214099	24.8068	NA	0.0919151	8.96881	1.12264	2.28209	NA	0.807067	0.255204	NA	11.9885	0.866498	5.69497	0.0715135	5.22463	13.6148	17.9918	14.9802	15.0583	24.1478
ADAMTSL4	0.290425	0.413422	0.0548129	NA	0.116642	0.0973101	0.270333	0.30598	NA	0.195407	0.166011	0.213313	0.0920477	0.330094	0.303967	0.238844	0.0938649	0.731476	0.322191	NA	0.550613	0.367909	0.0912362	0.33047	0.152626	0.438555	0.271125	0.0786746	0.356817	0.28631	0.328655	0.596446	0.0743719	0.23669	0.0634243	0.522132	0.0709416	0.0527876	0.340699	0.356839	0.728688	NA	0.0932995	0.0554297	0.497749	0.317426	0.400458	0.508652	0.536912
ADH1B	1.69798	0.996412	1.19594	0.798667	0.418602	0.0130898	0.999374	NA	11.3146	0.718085	0.349332	0.0830729	NA	24.1447	0.346082	NA	29.1164	0.428101	0.16287	NA	0.192098	0.108648	0.216388	0.178374	NA	0.61415	NA	NA	0.435043	NA	0.126706	0.152135	0.316829	0.235201	0.171686	0.408248	NA	40.8849	NA	0.266875	0.382227	1.26865	0.808043	2.5872	0.629841	0.188392	0.197717	1.14592	NA
ANGPTL3	0.426041	0.0864651	NA	0.989889	0.485148	NA	1.04363	1.59553	2.19036	1.30701	0.624295	0.491926	3.58473	NA	0.530188	0.390423	NA	7.32697	2.83763	NA	0.87146	6.90169	2.92238	0.885419	0.489436	5.37077	4.00992	4.559	0.117596	NA	2.59021	0.942772	0.344824	2.36286	0.0706794	0.650282	1.64214	4.46779	2.13007	1.62025	0.954375	0.420456	1.92328	0.631719	0.134633	0.203547	2.25715	1.63843	0.377537
BPGM	0.374431	0.729089	0.470693	0.550722	1.85083	0.405387	1.5411	NA	1.72011	0.0514602	1.5448	0.666797	0.801217	5.31102	0.968627	0.521514	0.639186	0.857315	NA	NA	1.5885	0.582357	0.967924	0.597889	0.785582	0.717725	0.527611	0.513974	0.285424	0.712322	0.470028	NA	0.586793	1.1373	1.30935	0.220269	0.42956	1.02382	1.25259	1.05957	1.06467	1.21108	1.22098	3.68209	0.992079	0.665658	1.31509	0.855324	0.497959
CPA3	8.52476	6.90127	13.0738	8.77481	10.0372	9.63193	13.5092	10.9768	14.023	10.8457	10.7184	19.341	15.855	9.02333	14.787	11.3956	9.74426	12.4833	7.6253	8.41774	11.9588	10.5667	11.1576	2.0286	7.50019	5.82819	7.67158	10.6406	5.22697	12.4494	8.33835	6.70095	9.29704	20.2767	11.9935	12.5167	6.07582	4.80924	7.91881	11.4271	8.01691	7.52524	15.6827	10.3912	12.1621	9.41287	10.9388	7.59892	18.2821
EIF2AK3	NA	NA	NA	1.08665	3.19723	7.46407	3.91186	2.60749	2.79664	NA	0.749651	NA	3.45569	11.3728	3.30008	5.92107	3.90109	3.24326	2.55038	2.00742	2.13304	0.683612	2.27737	2.27965	3.45417	1.3936	2.6467	1.56578	NA	1.97341	3.22948	5.45259	1.75415	3.16893	2.74908	2.01167	2.35476	3.2419	2.42581	2.91085	2.35352	2.08657	5.38306	11.6405	3.50535	2.48105	4.09494	2.88409	2.84285
ERAP1	1.26929	0.0394902	0.144449	0.191662	0.791125	0.311945	0.667692	0.224347	2.21609	0.0772271	2.1698	NA	0.975751	0.0841376	0.253282	0.321301	0.480873	0.306496	0.629572	NA	0.143991	0.135435	0.281654	0.744694	0.614518	0.187657	0.705478	0.041906	1.38426	NA	0.176973	0.0671291	2.95919	0.359278	0.210717	0.11567	0.149146	0.401737	0.276382	0.0358351	2.34587	6.54415	NA	0.60815	0.0248982	0.00645178	0.0156155	NA	0.01153
FUBP1	0.567812	0.97488	NA	3.76176	0.56973	0.672626	0.443963	2.81344	NA	NA	4.71271	0.297053	NA	0.957302	NA	3.07627	0.441578	3.29708	3.21563	4.89027	0.977049	0.480156	0.881186	1.10079	0.925429	1.32319	0.985164	0.0419381	1.33901	5.75481	1.01671	3.13527	1.49332	1.10273	0.366371	1.62769	NA	1.85804	2.12908	2.64835	3.4357	1.14563	NA	1.4459	1.45568	2.38938	1.18356	NA	0.00286491
HNRNPC	0.353894	0.393954	0.0406591	0.0271207	0.0760083	0.479218	0.0375242	NA	0.0422162	0.0750453	NA	0.0386891	0.0307654	0.114267	0.0414303	0.2747	0.441072	0.0295671	0.0318941	0.0357729	0.1314	0.0251668	0.0398598	0.0272853	0.0544341	NA	0.0334473	0.0359904	0.0254704	0.0429037	0.108268	0.04162	0.296714	0.0306217	0.0260395	0.0295113	0.039969	0.0214656	0.0445435	0.0185852	0.015588	0.0131861	NA	0.268152	0.056047	0.0530687	0.0470747	0.038158	0.0483944
IGHV3-30	0.168178	0.258848	0.638025	NA	0.1182	0.142072	0.152923	1.79982	0.260325	0.0900774	0.374962	0.106162	0.118965	0.189507	0.13193	0.415145	0.104397	0.373102	0.16076	0.0799168	0.0920746	0.115243	0.449012	0.24218	0.0955398	0.148527	0.268767	0.139958	0.066337	1.66569	0.208914	0.236704	0.186519	0.0960636	0.33871	0.907126	0.259251	0.217364	0.371475	0.231454	0.191366	0.0460868	0.267769	0.145068	0.177961	0.172427	0.118992	0.0812346	1.18677
IGHV3-30-3	0.168178	0.258848	0.646758	NA	0.1182	0.142072	0.152923	1.79982	0.260325	0.0900774	0.374962	0.106162	0.118965	0.189507	0.13193	0.415145	0.104397	0.373102	0.16076	0.0799168	0.0920746	0.115243	0.515898	0.24218	0.0955398	0.148527	0.268767	0.139958	0.066337	1.66569	0.208914	0.236704	0.186519	0.0960636	0.33871	0.907126	0.259251	0.217364	0.371475	0.231454	0.191366	0.0460868	0.267769	0.145068	0.177961	0.172427	0.118992	0.0812346	1.18677
IGHV3-30-5	0.168178	0.258848	0.638025	NA	0.1182	0.142072	0.152923	1.79982	0.260325	0.0900774	0.374962	0.106162	0.118965	0.189507	0.13193	0.415145	0.104397	0.373102	0.16076	0.0799168	0.0920746	0.115243	0.449012	0.24218	0.0955398	0.148527	0.268767	0.139958	0.066337	1.66569	0.208914	0.236704	0.186519	0.0960636	0.33871	0.907126	0.259251	0.217364	0.371475	0.231454	0.191366	0.0460868	0.267769	0.145068	0.177961	0.172427	0.118992	0.0812346	1.18677
IGHV3-33	0.168178	0.258848	0.646758	NA	0.1182	0.142072	0.152923	1.79982	0.260325	0.0900774	0.374962	0.106162	0.118965	0.189507	0.13193	0.415145	0.104397	0.373102	0.16076	0.0799168	0.0920746	0.115243	0.515898	0.18529	0.0955398	0.148527	0.268767	0.139958	0.066337	1.57018	0.208914	0.236704	0.186519	0.0960636	0.33871	0.907126	0.259251	0.217364	0.371475	0.231454	0.13438	0.0460868	0.267769	0.145068	0.177961	0.172427	0.118992	0.0812346	1.18677
LONP1	123.329	0.52041	0.0589744	0.146505	0.0977283	0.199175	0.308185	0.133001	0.673016	0.103454	NA	1.03346	0.154844	0.387397	0.339729	0.27752	0.278256	0.544489	0.547223	NA	0.148926	0.701009	0.937011	0.501087	0.214448	0.623892	0.22444	1.06161	0.0985093	6.06825	0.483991	1.8637	0.329808	0.918685	0.673742	0.927689	0.382746	1.0106	0.270308	0.475951	NA	0.121848	0.70205	0.674287	0.268233	0.153912	0.225961	0.931874	0.965433
MYH6	0.784505	0.648578	1.26786	0.820286	1.10724	0.72241	1.09918	0.879436	NA	0.00192207	0.869253	1.88428	1.11837	0.995149	1.13366	NA	0.860159	1.07994	0.850878	1.03099	NA	NA	1.06116	0.171449	1.19118	0.729771	0.765014	NA	1.12923	NA	0.805346	0.703014	1.12993	1.75118	1.26599	1.24864	0.491427	0.669708	0.860218	1.20652	1.05602	0.404798	0.753595	0.755968	1.36792	0.664013	1.26954	0.565851	NA
NME1	350.257	0.120568	338.773	412.672	44.2942	165.725	0.618445	0.678443	0.102789	NA	2.24906	1.42382	231.897	361.361	273.906	0.102765	372.084	3.34711	435.377	305.54	312.734	0.0936341	5.51862	233.54	396.474	0.693413	347.399	244.931	227.635	3.1442	290.833	293.378	289.263	0.426823	280.239	117.297	3.92867	270.393	189.088	333.784	5.36203	3.3179	304.799	0.0942725	325.396	NA	0.444324	3.79472	398.124
PRKACA	10.3787	NA	0.112945	3.47697	0.729169	1.73352	0.258658	4.9323	0.185515	11.8789	1.48101	4.67573	5.01203	NA	0.0982067	0.103086	0.0157022	2.34979	0.180847	0.205972	0.160132	0.235956	0.280041	3.38336	NA	0.184057	3.73108	0.240079	0.213038	0.423352	0.191942	0.0700298	NA	3.05451	0.331419	0.173443	1.89232	0.165508	5.65344	0.305489	0.181137	0.455349	0.115623	0.267187	0.256719	0.181486	0.217802	1.13422	0.297965
PRPF19	8.66044	6.39161	1.94559	NA	8.65325	4.40451	11.6279	10.9757	13.7144	8.51863	15.6446	11.1238	17.3078	26.6558	7.71758	8.51515	10.489	14.3926	10.4882	12.7502	7.65474	5.68345	13.2127	10.8912	13.1462	11.5003	7.97832	15.4667	20.3107	18.2507	20.0303	12.6958	18.1111	13.0653	13.9407	15.7709	15.1343	16.6666	15.4973	11.8703	1.84645	20.2428	14.0426	17.0956	10.929	15.3443	11.2958	7.51301	16.3815
PSMC3	1.38924	0.0948302	0.223174	2.10106	1.00922	0.110188	14.8072	0.218409	1.23843	1.74453	0.345586	2.01325	0.0549414	0.625221	0.544595	0.122782	NA	0.0637446	0.191665	NA	0.058311	3.05574	12.2588	10.8895	0.374646	NA	3.69003	NA	1.93112	0.736246	0.0694072	0.145567	NA	NA	0.018042	NA	0.505294	0.11602	NA	0.0767691	0.400807	0.40478	0.068246	0.270499	0.0419303	0.0909845	0.0441081	0.1031	1.65224
PSMD2	0.768945	1.20459	NA	NA	0.381128	0.220861	0.987216	2.86831	0.0345386	NA	1.66488	0.479265	2.5572	2.5638	1.32704	1.98911	0.567455	0.150244	0.0190218	3.97745	3.80529	0.033101	0.382704	NA	0.204051	0.062595	0.200331	3.76867	14.9638	2.31916	2.70365	0.372028	1.28662	0.274693	0.0882658	0.429591	0.108541	3.73612	3.39915	0.0523656	3.31318	NA	NA	NA	3.11453	1.35605	1.09067	0.691581	1.29779
PYGL	6.09477	4.91261	NA	2.54077	4.08758	0.00521568	0.604034	2.24657	0.0150281	NA	1.37315	4.47199	0.18843	2.82032	2.91777	3.72905	0.0118997	3.68254	0.0536637	0.0212093	2.26168	0.020027	0.198679	NA	1.1508	NA	0.147151	0.1687	1.82777	0.0403209	2.67848	NA	NA	0.0503013	1.79094	NA	0.0216295	0.70798	0.00278844	3.04171	0.270846	0.138632	1.10999	NA	0.0181004	0.949247	1.2501	0.722375	NA
RALY	NA	120.699	1.62392	3.78549	81.2277	169.145	85.9285	44.5589	20.1946	NA	NA	148.465	6.2723	14.5175	30.5339	8.02645	1.77375	5.24191	24.6509	2.96163	82.6854	4.27301	5.14579	72.7578	65.646	NA	NA	3.45174	1.83662	1.49951	28.7899	10.2773	80.7216	9.16532	21.0765	1.46778	4.56929	10.119	5.77609	41.2057	NA	190.675	3.62498	11.3365	3.07355	6.62978	3.41217	7.70048	5.10063
TRAPPC5	27.1149	36.4875	5.69401	38.583	32.9447	24.2735	35.2259	41.852	35.0461	31.4514	19.7097	29.6323	25.1102	7.19504	39.4563	10.2469	34.9866	92.2086	33.9846	13.0494	32.5908	25.1068	32.6383	37.9489	18.8618	29.4162	35.9611	14.1384	0.811501	2.80029	29.6016	29.8314	9.07936	38.2805	20.3217	26.0599	29.1612	27.6173	13.433	20.3883	32.4538	41.0708	33.0241	38.3521	7.15272	71.5419	10.5645	67.5144	0.752583
VNN3	NA	0.0354075	0.327108	0.14332	0.279804	0.0245396	0.194819	NA	0.0578548	0.221908	0.496512	0.204051	0.384161	0.123386	0.292433	NA	0.647019	0.111761	0.50114	0.71963	0.032795	0.206826	0.0364601	0.607316	0.692094	0.188951	0.263214	0.274752	NA	NA	0.0921146	0.255493	0.0626482	0.877509	0.147937	0.474579	0.074668	0.0150847	0.569837	0.322019	0.321787	0.183175	0.466602	0.19183	0.14664	0.271397	0.235803	0.166557	0.123268
VPS4A	0.47282	1.17266	2.02111	0.97373	1.10821	0.848363	0.720771	0.7529	0.623866	0.741515	0.815831	0.83636	0.698887	0.94532	0.450934	0.739721	1.21597	0.512443	0.597056	0.880657	0.60491	0.685384	0.662265	0.90877	0.656101	0.432361	0.674471	0.720318	0.488806	0.874471	0.579048	0.457094	0.584107	0.596832	0.386803	0.630809	1.47235	0.815912	0.709288	0.83418	NA	NA	NA	1.09291	1.27765	1.24708	1.62162	1.2228	0.483529
VPS4B	0.489124	1.04709	0.705839	1.00731	1.87552	0.877616	0.745625	0.778862	0.645379	0.810849	0.843963	0.8652	0.722986	0.977918	0.522318	5.28987	1.2579	0.530114	0.617645	2.98994	0.625769	0.709018	0.685102	0.940107	0.678725	0.44727	0.697729	0.745156	0.815276	0.904625	0.599015	0.472856	0.604248	0.617412	0.400141	0.652561	1.7465	0.844047	0.733746	0.862945	NA	NA	NA	0.662236	1.3217	1.29009	1.67754	1.26497	0.500202
ALPL	0.280244	21.2926	NA	NA	30.2702	0.196357	0.500995	0.0086283	2.04876	0.0887958	0.656278	0.391838	0.115053	15.7541	16.5878	23.3876	NA	0.621393	NA	28.6244	0.0277796	0.0183657	0.493487	36.736	1.19756	0.0315243	26.0296	33.8228	28.8731	28.6178	0.323281	NA	31.109	0.00433646	0.714234	0.340857	0.207216	0.143742	0.211761	NA	NA	0.211236	19.3594	22.8052	30.1663	38.7762	NA	26.1938	NA
ARHGDIB	0.309161	0.342018	0.286884	1.72169	1.09679	2.06326	0.537167	0.372155	0.831038	0.279125	0.207418	1.24154	0.365579	0.345464	1.93048	0.0445725	0.717009	1.64251	1.32337	0.65031	0.657726	3.16894	2.4223	2.56749	1.20759	1.60506	1.5858	1.27738	0.801724	1.26056	0.611238	1.67499	0.385377	3.69305	0.759482	0.694458	2.82782	1.62192	2.31668	1.20733	1.05347	0.526527	0.895952	0.521838	0.645849	NA	0.897505	0.241842	1.57755
CSK	37.7233	39.1339	NA	NA	0.0431017	36.2781	29.463	19.366	38.5329	5.37973	27.3348	22.9141	32.5932	31.8982	0.0177453	22.0787	39.4255	23.653	44.0745	39.0733	37.3864	35.2135	36.1756	31.4761	32.7477	27.3225	37.2352	41.1603	44.3385	87.7747	42.5455	52.7568	52.737	27.5755	34.466	33.6416	28.244	33.0969	38.7887	31.7483	30.1087	66.8518	47.5955	41.4129	28.7448	56.2885	37.1055	74.2942	28.152
DOCK7	0.00529955	0.739118	0.218005	0.355093	0.060526	0.00932709	0.0887024	0.144698	0.196587	0.150342	1.36956	0.112957	0.0424873	0.0638093	0.0767236	NA	0.0529814	0.152061	0.0751861	0.123288	0.0940984	0.0435329	0.0726464	0.175285	0.0866296	0.236946	0.0379842	0.158271	0.0316105	0.0763773	NA	0.0947387	NA	0.0646465	0.329214	0.219469	0.133586	0.00240198	0.21306	0.0777507	0.0349051	2.16878	0.0858192	0.527026	0.0975003	0.0590024	0.0912453	0.0565046	0.0720847
HADHA	0.140926	0.61025	1.55055	0.369654	0.0315852	0.340251	0.0236078	0.695987	0.18028	0.509573	0.039708	0.530288	NA	NA	0.115143	0.324512	NA	0.264831	0.531478	0.360419	0.0938274	0.030537	0.222644	0.0205291	0.0205968	0.0516763	0.137485	0.096229	NA	0.0507346	NA	NA	0.254176	0.416514	0.0821705	0.0363739	1.68422	0.0649869	0.225677	0.0248888	0.260114	0.014349	0.061498	NA	NA	0.101257	0.0981199	NA	0.064353
HSPA9	0.00456147	0.0117685	0.112621	NA	0.00602159	0.610525	0.352912	0.0046879	0.310922	0.00128107	0.444046	0.437141	0.812879	1.10505	0.00428862	0.0248432	0.599843	0.641311	0.913409	0.00505224	1.04079	0.387905	0.794192	0.444441	0.00554721	0.195246	1.16902	0.915844	0.00207919	0.004417	0.365744	1.00501	0.0900224	0.00288546	0.832171	0.0279349	0.211414	0.00436598	0.293444	0.18584	0.998735	NA	NA	NA	1.01167	0.0288943	0.469767	0.0018125	0.309957
NT5C	506.317	7.87204	4.0437	10.5756	0.270426	4.97899	4.34743	62.565	83.6135	405.823	297.834	15.4484	11.1989	72.2668	206.013	15.6148	22.1645	12.3627	72.462	11.192	40.7172	22.5814	35.9822	268.387	88.102	127.536	208.117	11.1677	10.6021	32.7354	7.95138	24.3906	281.639	21.3493	54.8658	17.2254	13.0029	19.3902	30.7741	6.85806	4.38537	NA	8.25715	28.1281	9.93972	11.0787	16.4218	22.7109	17.3722
PSMB1	NA	0.271266	72.4842	85.1113	0.217701	85.5658	0.462745	NA	0.369365	74.5636	NA	0.574853	117.577	1.23738	0.620656	NA	0.231288	0.173056	1.15884	0.366098	0.657747	0.143384	0.275218	0.332529	0.0757768	0.209317	0.0745452	NA	0.0694686	15.8765	0.377251	NA	0.0514675	132.771	0.194672	NA	0.147697	0.439093	0.351891	49.5509	NA	0.0863606	0.261015	0.211612	NA	1.47761	NA	0.924195	0.341499
XRCC6	7.39575	14.982	6.24917	8.84809	0.0575988	9.53489	3.31146	0.0595931	0.208743	4.87087	NA	NA	2.10451	0.384281	1.49523	2.06662	1.49265	NA	5.38474	0.13716	1.7444	5.00514	0.0381491	1.53841	7.68766	6.23031	0.904487	NA	NA	1.18684	0.516257	3.06457	0.0326474	4.1744	4.31955	NA	3.52133	0.0214199	8.41109	0.835485	NA	0.581573	NA	NA	NA	0.947958	1.36871	2.7517	2.53789
AEBP1	0.246352	0.351162	0.146654	0.0272826	0.726867	0.189995	0.281742	1.17348	0.174517	0.221699	0.13093	0.0930553	0.0176757	0.0358494	1.25845	0.0392436	1.6182	0.10804	4.45715	1.41011	0.186782	1.54034	0.209757	0.231344	2.98492	5.23593	2.68191	0.0755064	1.40645	2.35719	0.130844	0.0519976	0.370982	0.182516	0.0833072	0.155207	0.196992	1.40883	0.133049	2.42511	0.158668	0.0534206	NA	0.0906635	NA	0.0710814	NA	0.037854	NA
ATF6	0.690855	0.919389	1.28976	0.23698	0.641783	0.650746	0.790822	0.574375	0.746405	0.516951	0.370081	0.596098	0.573183	0.737085	0.998034	0.817304	0.653639	0.941019	0.912321	1.16532	0.637337	0.643481	1.1256	NA	NA	0.323433	0.807062	0.466054	0.460211	0.288666	0.733859	0.15066	0.556855	0.884541	0.446795	0.690818	0.421804	0.516688	0.506681	1.14024	0.544995	0.105585	NA	0.695841	0.6346	0.23231	0.248961	0.819614	NA
BLMH	0.660337	0.422542	0.586485	NA	0.539012	0.981064	0.800518	0.651219	0.484829	1.26518	0.419621	0.980288	0.581015	0.558264	3.15682	0.664836	0.293241	0.283685	2.22091	0.247803	0.79393	0.457125	0.67235	1.01924	3.08405	0.638641	0.962721	0.664033	0.256554	0.205385	0.683396	0.437889	0.373983	0.613002	0.364152	0.39182	0.352987	0.21958	0.220567	0.55911	0.449569	0.017247	0.249126	NA	0.499584	0.37109	0.485074	0.563275	0.455107
CHGB	0.0675904	0.0506533	0.0334036	0.0797143	0.01743	0.0863829	0.0803045	0.0658743	0.353514	0.0397402	0.0562092	0.0988059	0.0601538	0.0494124	0.0511242	NA	0.0455649	0.106771	0.0900284	0.0682771	0.0797804	0.0600204	0.070275	0.0582827	0.0537939	0.0795482	0.0504998	0.0901195	0.0851649	0.0836322	0.0622719	0.0608921	0.0314613	0.0484153	0.0630971	0.0878618	0.0390048	0.0663141	0.0809616	0.0579003	0.0471436	0.0408427	0.0764398	0.0511219	0.0433403	0.0496045	0.0492633	0.0733931	0.0640413
CPNE1	0.785982	3.4475	0.962949	8.99038	0.63572	0.191076	0.215084	0.357722	0.28658	0.0806035	6.064	0.354026	NA	NA	5.90472	NA	0.332136	0.139636	0.0808065	0.213068	0.205137	NA	NA	0.358622	0.515955	1.23619	0.21731	NA	NA	0.0829497	1.21327	0.157544	NA	0.173092	0.072452	0.610602	0.100305	0.31281	0.0539845	0.171866	0.227361	7.8955	1.44947	0.122244	0.0490639	0.0149658	0.181528	NA	0.37722
DNPH1	2.57992	1.89733	4.28175	NA	1.58972	2.48505	2.14477	2.52011	2.31233	1.64695	2.13122	1.65088	1.59559	0.276185	1.96799	5.71247	2.83114	1.1639	1.87384	NA	1.47217	1.91681	1.94514	4.97876	NA	1.74977	6.29466	0.787882	NA	3.69664	4.35942	1.59319	2.33626	0.740246	4.30365	1.32338	1.37684	1.54555	1.0769	1.78659	3.20194	2.10424	NA	1.60533	2.30843	0.938066	1.50505	0.464704	2.29855
H1-3	0.0456239	0.821625	8.60918	0.0408717	2.48734	0.0904262	0.487085	1.37748	0.0278694	0.00113694	1.62314	1.19535	NA	6.58603	0.866974	1.17529	14.4542	0.512947	0.228339	15.703	0.258168	0.0955316	0.349838	0.571322	1.02825	0.786712	18.6522	17.1446	1.06689	0.525664	0.044393	1.59257	0.109599	0.131002	1.78709	0.317256	2.15273	0.179051	2.00468	0.379373	0.138262	0.84136	3.96269	1.56229	2.20996	NA	NA	17.5532	2.65606
HSPA7	0.0120261	0.0510853	0.0297609	0.021439	0.0735624	0.0181737	0.0261019	0.0419771	0.106188	0.0177324	0.0265241	0.0271696	0.0231476	0.0322699	0.0492234	0.084916	0.0352082	0.326246	0.225185	0.0299356	0.100573	0.124836	0.149172	0.301341	0.145968	0.215981	0.143281	0.12197	0.0731277	NA	0.272255	0.0762554	0.12884	0.142472	0.0344463	0.0892875	0.136413	0.0896393	0.153133	0.152566	0.106528	NA	0.0139584	0.0373337	0.0283996	0.00806172	0.0453404	0.055329	0.0304346
KLC4	6.28071	4.27231	4.54793	7.47988	7.58587	5.18289	8.10241	6.18947	8.80875	6.58596	6.71641	7.05132	6.78283	8.37108	8.66477	8.26809	4.60654	7.29096	4.60666	3.06303	3.74906	NA	5.50447	4.23508	5.42723	5.27675	5.63444	5.10838	2.54487	NA	2.07201	4.20899	2.71896	3.44896	7.05521	6.68181	4.33488	3.96367	4.77907	5.50984	6.0372	NA	6.82654	7.55023	2.30446	5.83491	4.51862	5.62599	2.61351
LAMA5	0.784212	1.00565	NA	0.160998	0.21719	1.04045	0.0365902	0.0298863	0.0418683	0.643263	0.00581221	0.0848344	0.524298	0.53503	0.884531	0.600769	0.0613687	0.0177406	0.0612012	0.414109	0.00292391	1.17563	0.0890575	0.022675	0.113009	0.00216433	0.00115087	0.171251	0.0430621	NA	0.142883	0.164329	NA	4.20819	0.0369884	0.0988143	1.68167	0.0295639	0.0543245	0.0316436	NA	0.00250371	0.0124515	NA	0.186273	0.0330718	1.10281	0.0209959	NA
PFKL	0.0585439	0.608786	0.0827543	0.0380409	0.313138	0.162403	0.105148	0.347444	0.942285	0.0620764	0.17858	0.0504773	0.0750131	1.20039	0.0261925	NA	0.183174	0.326021	0.0633489	0.137457	0.0313388	0.909836	1.34051	0.00298205	0.402397	0.00114157	17.1665	0.0654896	12.8053	10.2332	NA	0.00272529	0.923558	0.146969	0.052671	0.0493677	1.45644	0.139303	NA	0.553339	0.101465	0.157835	NA	1.83508	0.0712703	0.0227876	0.529188	25.2266	0.0939909
PGLS	NA	1.89445	NA	1.97033	1.34542	NA	1.42329	1.25926	1.13374	NA	2.47165	1.12947	3.29493	1.82744	1.38575	NA	2.71831	2.05617	2.39625	2.34421	1.43814	1.25831	1.65498	1.36666	NA	1.56372	1.04152	1.37105	0.571484	2.26492	2.0057	2.24487	NA	1.16156	1.04599	1.41134	1.37812	1.35208	1.78285	0.799021	0.884696	NA	2.46569	1.92344	1.99683	2.31447	3.04648	2.81941	1.69823
RANBP2	0.181087	0.293895	0.0437864	0.0138811	0.00742674	0.294022	0.241677	0.00157138	0.471291	0.276888	0.300799	0.271783	0.00868662	0.0805801	0.152368	0.0064947	0.0190295	0.0501039	0.00699335	0.033815	0.0216597	0.0117523	0.00680255	0.234925	0.00415251	0.0546248	0.0162299	0.00560007	0.0205772	NA	0.0403456	0.0101845	0.16475	0.00341693	0.000399802	NA	0.0157943	0.0103525	0.011083	0.0553853	0.521782	NA	0.20723	0.00223415	0.0138696	NA	0.0345264	0.0365112	0.257721
TIMP2	1.04927	0.153233	0.620993	0.13756	0.0977347	1.8077	0.294234	0.363234	0.510945	3.04041	2.08775	0.142889	0.226046	NA	1.50973	0.27827	0.321835	0.536549	0.344265	1.09753	2.62131	0.347392	1.10025	3.05804	1.89468	0.34505	0.261776	0.410773	0.434272	0.148865	0.725483	0.206762	1.41448	0.202397	0.186219	0.600958	0.345536	0.36852	0.363968	1.6596	0.273624	0.297224	0.0997654	0.15046	NA	NA	0.18561	0.503201	NA
TPD52L2	12.8371	0.574788	0.129277	0.166425	0.501201	0.394224	1.05152	0.524887	0.557491	0.519193	0.415822	0.325271	0.572141	1.17129	0.469956	0.496839	0.138376	0.477476	0.288944	0.240852	0.348551	0.989775	0.353177	0.294471	0.729027	0.360004	0.244006	0.4263	0.158681	0.32665	0.423696	0.475625	NA	0.410132	0.374232	0.562276	0.488227	0.629423	0.678688	0.279633	0.154302	NA	0.740596	1.06007	0.35342	0.261832	0.288213	0.153579	0.259917
AP1B1	NA	2.26527	6.17566	6.74461	6.78536	0.00957022	4.04905	4.6434	3.7229	3.26623	7.44661	5.15963	NA	1.25054	0.0296177	5.96124	7.65942	5.79228	1.62743	NA	NA	5.05016	5.02411	1.48283	4.00243	NA	2.69735	4.64666	NA	10.061	2.66345	2.53087	3.88112	3.03212	5.10884	5.21541	3.13896	1.43867	3.51464	3.65199	5.73619	3.59242	3.38841	NA	NA	1.6032	3.15454	5.15583	5.97513
AP2A2	0.184861	0.405595	NA	0.246655	0.135838	0.198177	0.221107	1.27217	0.749241	0.132144	0.447143	0.219824	NA	0.126004	0.160119	0.291687	0.24889	0.209702	NA	0.218413	NA	0.0515196	0.262646	0.262901	NA	0.320042	0.780473	0.0422136	0.42913	0.25132	0.111705	0.517108	NA	0.0405176	0.564218	0.0482839	0.0342259	0.285582	0.221812	NA	0.183097	0.130542	0.0251551	NA	0.267725	0.431762	0.345934	0.335727	0.233048
COL5A1	0.154559	0.444306	0.0587642	0.524393	0.134539	0.0517697	0.120455	0.0769898	1.97461	0.769187	0.31893	0.0895321	0.25154	0.101578	0.0661032	0.661801	0.466253	0.483109	0.0433767	0.00963734	0.306493	0.575943	0.646039	0.0857164	0.560815	0.0157388	5.0658	NA	0.056071	0.120989	NA	0.424806	0.363892	12.3439	0.488716	0.00553946	NA	NA	0.0612617	0.697746	0.60707	0.622725	0.409528	0.636183	NA	NA	0.934271	0.0586795	NA
CTSC	0.862114	0.654244	0.755537	0.818744	0.159751	0.0469242	0.578578	0.688497	0.232043	0.125287	NA	0.603592	0.0961026	1.40176	0.336444	0.234261	0.527042	0.0146905	0.0734466	0.290114	NA	0.0360323	NA	0.179354	0.0758951	NA	0.0812359	0.408677	0.294153	NA	0.0515384	NA	0.181262	0.185346	0.092935	0.0324566	0.340051	0.163381	0.0611068	0.210743	NA	0.802522	0.0234928	0.168096	0.354044	0.245551	0.109898	0.109917	1.84684
DYSF	3.3371	0.107244	NA	NA	0.534607	17.2603	0.37941	0.541506	4.08753	3.03142	3.10413	1.85748	0.653765	2.55173	NA	0.51252	4.8854	0.0396947	0.341828	0.465925	2.35824	NA	3.78302	1.50924	0.553086	5.59777	3.51015	2.19938	0.609178	0.728586	0.661692	3.16016	2.08903	0.00613218	0.557733	2.00331	0.0259337	0.317247	4.45476	NA	0.784219	2.37001	0.0260086	6.53744	1.11539	0.0328948	2.87653	5.16835	0.73824
HEXB	1.47599	0.267179	0.618895	0.0844365	0.455373	0.0694342	1.257	1.97982	NA	0.0243374	NA	0.605774	0.269491	3.82649	1.78766	0.317386	1.98904	0.985642	3.83828	2.80927	11.6181	3.58807	1.00739	11.9639	0.548743	1.07143	1.6485	1.54374	0.155614	0.194606	1.71733	1.06482	1.78981	2.97224	1.27709	4.00646	3.73143	2.20288	2.08872	2.34622	0.418474	NA	0.100114	3.46972	1.21692	1.95912	0.196736	1.61185	6.48645
HMBS	7.68358	5.2097	1.66791	2.05626	10.2743	7.20452	4.63684	6.37742	0.311437	10.5203	4.31745	5.95593	5.08478	NA	3.71093	8.67585	3.58579	0.624633	4.04184	0.672327	2.55255	3.17345	7.53579	0.35891	6.87664	4.13441	0.425704	0.0970899	NA	4.57995	5.53793	5.19227	1.68019	0.613039	3.42142	4.48905	0.0326435	4.41547	4.15665	1.20671	3.76092	0.879826	NA	NA	2.8142	8.08112	0.624475	NA	4.74925
IDH2	0.41563	1.33545	3.82774	0.907253	0.913416	2.28209	NA	1.2835	4.92088	0.0330102	NA	2.31777	11.6256	3.90359	0.581195	0.403703	0.503556	NA	NA	11.6118	0.0297647	0.0133076	0.177805	0.165674	2.61152	NA	0.0576688	7.35344	5.4292	14.7375	0.129972	0.0270052	0.438242	0.00243044	1.10788	NA	1.22403	0.822019	NA	0.0191248	2.35658	NA	13.114	14.9612	3.69411	NA	4.93831	0.596339	4.22326
IGFBP5	1.18286	5.7566	NA	4.85488	8.2977	4.72357	9.37015	6.50305	0.141062	4.87036	9.37716	8.91911	0.66274	NA	12.5083	1.586	2.90515	7.76283	9.04994	1.92978	0.560959	4.71555	7.29009	0.560075	8.44627	4.80081	15.2636	0.655733	0.7431	NA	5.14125	0.66027	NA	7.237	3.19823	3.22017	2.82112	4.58855	5.1977	10.817	7.20939	NA	1.20766	0.789128	0.444377	2.80041	0.794579	4.05016	1.21749
LMNA	1.08693	0.0549031	NA	NA	0.279532	0.0524867	1.18232	2.239	1.67817	0.415326	0.310397	0.756431	0.250511	0.607508	NA	0.717744	0.939222	0.274126	0.588508	0.790774	0.52473	0.896589	NA	0.520635	0.212381	0.840857	0.398874	0.81261	1.72452	0.935253	NA	0.545003	1.51384	0.338561	0.190833	1.86391	0.364181	0.580374	1.175	0.427321	0.763378	0.262217	0.502687	0.946561	0.53731	0.783712	0.287922	0.268451	NA
LONP2	1.58918	2.29761	5.81414	5.10314	3.93296	3.0728	NA	2.66614	2.43712	4.31946	NA	3.49925	NA	4.08665	4.52561	3.11602	3.76367	4.69054	2.48017	3.83815	2.87702	4.48916	NA	3.27433	3.9546	NA	2.11727	2.77236	3.79722	NA	4.44775	2.52775	4.31141	4.86765	3.31949	NA	3.89355	3.78632	4.46037	4.71735	3.53232	NA	6.13439	NA	6.87647	NA	5.1396	4.56123	6.48981
MYH1	0.772342	0.638522	1.24821	0.807568	1.09007	0.674412	1.08214	0.865801	NA	NA	0.855776	1.85506	1.02208	0.979721	1.11284	NA	0.846824	1.0632	0.837686	1.01501	NA	NA	1.04471	0.168791	1.17272	0.718457	0.753154	NA	1.11172	NA	0.79286	0.692115	1.11241	1.72403	1.24636	1.22928	0.483808	0.659325	0.846881	1.18782	1.03965	0.398522	0.741911	0.743029	1.34671	0.653718	1.24985	0.557078	NA
MYH2	0.778376	0.643511	1.25796	0.813877	1.09859	0.679681	1.09059	0.872565	NA	NA	0.862462	1.86956	1.03007	0.987375	1.12154	NA	0.853439	1.0715	0.84423	1.02294	NA	NA	1.05287	0.17011	1.18188	0.724069	0.759038	NA	1.12041	NA	0.799054	0.697522	1.1211	1.7375	1.2561	1.23888	0.487588	0.664476	0.853497	1.1971	1.04777	0.401636	0.747708	0.748834	1.35723	0.658825	1.25962	0.56143	NA
MYH3	0.772342	0.638522	1.24821	0.807568	1.09007	0.674412	1.08214	0.865801	NA	NA	0.855776	1.85506	1.02208	0.979721	1.11284	NA	0.846824	1.0632	0.837686	1.01501	NA	NA	1.04471	0.168791	1.17272	0.718457	0.753154	NA	1.11172	NA	0.79286	0.692115	1.11241	1.72403	1.24636	1.22928	0.483808	0.659325	0.846881	1.18782	1.03965	0.398522	0.741911	0.743029	1.34671	0.653718	1.24985	0.557078	NA
MYH4	0.772342	0.638522	1.24821	0.807568	1.09007	0.674412	1.08214	0.865801	NA	NA	0.855776	1.85506	1.02208	0.979721	1.11284	NA	0.846824	1.0632	0.837686	1.01501	NA	NA	1.04471	0.168791	1.17272	0.718457	0.753154	NA	1.11172	NA	0.79286	0.692115	1.11241	1.72403	1.24636	1.22928	0.483808	0.659325	0.846881	1.18782	1.03965	0.398522	0.741911	0.743029	1.34671	0.653718	1.24985	0.557078	NA
MYH7	0.790731	0.653725	1.27793	0.826796	1.11603	0.7256	1.1079	0.886416	NA	NA	0.876151	1.89923	1.12564	1.00305	1.13934	NA	0.866986	1.08851	0.857631	1.03917	NA	NA	1.06959	0.17281	1.20064	0.735563	0.771086	NA	1.13819	NA	0.811737	0.708594	1.13889	1.76508	1.27603	1.25855	0.495327	0.675023	0.867045	1.2161	1.06441	0.408011	0.759576	0.760721	1.37878	0.669283	1.27961	0.570342	NA
NUMA1	0.0954431	0.0032574	NA	0.408409	0.049494	0.231956	0.0178299	NA	0.136791	4.17892	0.0439216	0.105293	NA	0.0602734	0.116224	0.134536	0.0631376	0.0134552	0.315548	NA	0.429851	0.274717	0.044627	0.0628844	NA	0.016774	0.309471	0.331008	0.824025	0.0128528	0.154487	0.00307437	0.332125	0.0564209	0.113341	0.0842148	0.0998906	0.0125139	0.0140883	NA	0.066825	0.00121863	0.0958963	0.0200549	0.0401207	0.0574004	0.216228	0.0320112	0.0679597
PREP	0.248644	0.132016	0.17424	NA	0.934272	0.020658	0.629876	2.0985	1.96124	0.0386856	0.557058	1.12274	5.62859	0.235402	0.0156787	5.42711	0.936359	2.24065	5.20915	0.833416	3.36486	2.36775	3.84616	8.2087	NA	1.54248	3.05957	0.0335115	0.976094	0.605986	NA	0.00679704	0.394481	3.21303	1.53651	0.343007	1.89069	1.09606	0.778162	0.118933	4.86382	0.243824	1.32316	2.36524	1.17663	NA	0.343912	NA	5.44979
SEMG2	0.26128	0.123664	NA	0.0994718	0.0992952	0.584886	0.0991106	0.0386573	1.6964	0.262238	NA	NA	0.303177	0.0405916	8.00803	0.0401906	0.0295473	1.68484	0.0922628	NA	0.0933211	0.51807	0.010062	0.298177	0.116102	0.837583	0.142661	1.71941	0.0712693	0.054137	1.36743	3.0912	0.526444	0.138523	0.0778734	0.126013	0.0834763	6.32785	0.226553	1.98819	0.215843	NA	0.927545	0.180549	0.151001	0.0273537	0.120069	0.0535485	NA
UGP2	0.739647	2.57218	0.0695582	0.513405	0.743593	2.14876	0.489819	6.48159	2.6012	3.73789	1.19847	1.16654	0.42648	0.219058	0.81337	0.187544	0.0537392	19.2086	0.0642566	0.205994	0.588661	0.0638607	0.156972	1.4776	0.23643	0.258462	1.04755	0.0415483	0.104879	1.81194	0.399257	NA	NA	0.168893	0.329562	0.471513	22.3783	0.170725	0.885176	0.427606	1.66589	1.4955	0.257143	0.188931	NA	0.303662	0.0162641	0.517961	0.0921335
XPNPEP2	NA	0.740909	1.17022	2.38607	0.0170992	7.88868	0.135689	0.0293171	NA	NA	0.0262595	2.06528	0.642431	0.104703	0.220843	0.0378454	NA	0.0541836	0.317581	0.932074	0.134886	0.331193	NA	2.88631	0.709441	0.0174295	NA	1.45117	1.38463	0.664669	0.385257	NA	0.0324876	0.844834	0.031269	0.328384	0.05111	NA	NA	0.40072	0.0491389	NA	NA	0.0270609	NA	0.0776979	NA	0.179287	0.0397817
ATP5PO	0.512371	0.72465	0.21064	0.0849825	0.58458	2.14837	NA	0.0783674	0.77166	0.148147	0.129121	0.34026	NA	1.27977	0.195073	NA	0.259989	0.238151	0.219176	0.0447507	0.18453	0.266295	0.788835	1.33805	0.462462	0.214897	0.161915	0.780257	0.125456	0.148933	0.69098	0.594511	1.30312	0.669379	0.322992	0.294509	0.603277	0.374357	0.194551	0.335017	0.269701	NA	0.150478	0.259466	0.383744	0.5105	5.00569	0.0250969	0.639233
B3GNT2	1.19575	0.451581	0.0552255	0.0779313	0.0888019	0.490344	0.478498	0.254087	0.588605	0.478108	4.1417	5.14753	2.02638	4.00357	0.26779	5.01336	4.38504	3.3203	3.03592	3.75097	1.02656	5.70452	2.83023	4.35995	0.480081	1.33543	3.44292	5.24579	3.18445	1.78633	3.73689	4.01126	4.12518	1.28598	0.659396	2.73694	0.496858	3.61463	3.90956	4.47754	3.54121	0.3969	1.92635	4.04361	2.10006	3.55717	2.32117	3.36453	0.181559
BCAM	0.185525	0.0398617	6.41454	0.0989864	0.00937442	NA	3.50078	1.23508	0.705906	NA	NA	0.0936644	0.0853826	0.274054	23.9854	0.422874	0.680149	NA	6.64693	4.31631	0.0791289	17.1076	9.21046	11.0877	0.212236	0.240415	0.376808	0.854759	17.9906	0.823985	13.8421	0.329173	0.135483	0.125181	0.426728	0.460072	13.3078	9.40815	0.456933	0.161959	13.8582	1.03931	0.0697411	NA	0.220751	0.199877	0.596203	9.25885	0.420106
C4BPB	46.6006	67.1832	NA	22.3346	51.2121	51.5154	61.8302	40.7698	81.6518	57.0311	72.0453	64.7345	7.99007	3.20615	33.0773	15.0376	21.1921	39.0019	67.1728	14.3544	56.66	35.0153	58.3029	50.5777	50.4893	49.9699	76.1073	6.21354	0.435643	19.8197	37.6361	52.584	53.3365	30.3331	44.9331	49.5255	23.8029	50.1654	39.8606	65.0143	59.7482	46.2959	8.32891	9.64674	1.44939	35.9092	1.42019	40.7253	1.20143
CTSB	0.559626	0.724632	0.0287389	0.675485	0.640676	0.384789	0.68718	0.717855	0.811829	3.93064	0.146115	0.214751	0.854907	0.278345	2.19958	0.130167	0.226628	2.49178	1.67191	0.256402	1.57155	0.265475	0.511317	0.53476	0.520793	0.834492	NA	0.278707	1.44823	NA	0.821899	0.425836	0.61781	0.0208235	2.05381	0.502336	0.0404434	1.32963	NA	NA	0.483401	0.220192	1.42953	0.0679809	0.0648227	0.347488	0.506969	0.260986	0.601527
CYCS	17.9514	NA	2.10705	0.488171	7.99743	17.2041	9.77978	5.42119	0.481375	10.4248	14.3564	10.7925	NA	2.06006	NA	NA	NA	3.34067	6.20033	37.8951	7.57433	2.21409	2.98695	NA	6.88086	3.99761	8.19139	NA	0.443202	15.0618	5.54234	NA	2.90171	1.91709	4.52823	10.0782	7.11325	3.34869	3.12536	7.34562	11.4747	16.3187	NA	NA	NA	2.44106	1.09608	4.36364	NA
CYFIP1	0.647648	0.0443173	0.0807891	NA	22.7945	NA	NA	28.034	22.8653	0.150798	NA	0.00913303	0.0190361	0.121241	0.00150593	0.0128725	0.030424	0.00435715	22.0706	NA	0.430262	0.105204	0.0117317	9.79677	0.102773	0.283865	23.4764	0.00107304	13.3407	NA	0.00350988	0.398067	0.130998	24.8229	0.0016663	NA	17.0262	NA	16.1471	0.933161	0.250664	0.0578052	0.0134797	NA	0.0078196	0.0520715	NA	0.0492817	25.6744
DDX39B	NA	5.02967	0.028294	1.98224	NA	0.101967	0.179859	0.0972338	2.44477	0.0778296	NA	0.307441	3.04433	2.5113	0.0237474	0.0884228	0.257116	0.79171	0.252915	0.22819	NA	0.66856	0.0921711	0.101943	0.0794724	0.267513	0.025282	NA	0.00979413	0.0117829	0.22092	0.0953235	0.17439	1.9601	NA	NA	NA	0.00523795	NA	0.237902	0.0283962	0.0890025	0.166603	0.0809846	0.688917	0.207039	NA	0.249964	NA
DLD	0.0622432	4.58429	0.482816	0.434252	0.138917	0.530851	NA	NA	NA	0.352681	5.33344	0.196615	0.0716908	NA	3.36197	3.69145	1.564	0.174175	0.0876448	3.4588	4.87258	0.18509	0.0741416	1.37566	0.142156	0.585451	NA	0.199279	0.24757	1.27607	0.12247	0.137125	0.231427	0.101922	0.0572605	0.213656	NA	NA	4.46901	0.086173	0.187624	0.012062	0.0754263	1.72146	0.331953	0.189266	0.0538581	0.0807927	0.380031
EEF1A2	22.6382	NA	18.4577	18.6851	NA	15.8509	0.0315988	11.1969	NA	NA	15.7755	0.0605716	17.4278	7.87497	NA	14.3747	11.6944	0.0324643	16.929	19.2359	17.1695	22.8484	0.194176	11.6115	14.4883	17.1797	0.141825	NA	16.0571	NA	NA	14.3609	10.0704	0.11966	16.2335	15.9527	16.4601	NA	15.7404	17.3193	0.322424	16.1567	NA	16.412	15.8818	11.3576	NA	8.76847	12.097
GSS	3.206	1.05292	1.87043	NA	0.315577	0.133807	0.443932	4.49742	0.0903668	1.36281	NA	0.507029	3.68173	1.01851	0.127617	0.0966617	NA	0.371978	0.20052	0.106726	NA	0.251849	0.444132	0.564263	0.265075	0.165966	4.38099	NA	0.490957	0.106975	NA	0.430197	2.35799	0.42058	0.398707	0.40121	0.465119	0.212488	0.593049	0.534308	0.554171	0.0411303	0.269459	0.0737068	0.0530958	2.11337	0.264066	4.53123	NA
H1-10	NA	NA	12.0919	11.4161	6.3918	10.2228	NA	6.87642	NA	NA	6.28236	NA	8.89244	14.0348	NA	2.94844	6.57475	7.72944	8.96331	5.35974	6.32489	0.444203	NA	6.29009	9.44654	8.39911	5.39756	5.82155	6.53833	NA	12.2317	9.91622	6.49141	9.20273	8.44524	7.27933	8.68799	9.97849	7.43207	11.0455	8.70707	0.288629	13.6938	15.6959	15.4413	7.86794	NA	14.0576	10.1009
IGKV3-11	1.89689	5.92538	3.01012	2.14661	2.9484	5.23921	1.74887	19.7656	4.00244	2.58521	4.03588	1.6845	1.91325	1.80295	4.25956	3.0759	2.10308	1.48669	1.62777	1.45582	2.37996	2.39084	1.47009	2.64714	1.26268	2.45308	3.6425	1.95575	0.558422	NA	3.26656	4.53073	0.893181	0.398278	2.75867	2.50872	1.47731	2.32435	2.37262	1.74645	2.99826	2.50157	3.37953	3.8163	0.937925	2.37052	2.11599	2.27142	3.53795
IGKV3D-11	1.89689	5.92538	3.01012	2.14661	2.9484	5.23921	1.74887	19.7656	4.00244	2.58521	4.03588	1.6845	1.91325	1.80295	4.25956	3.0759	2.10308	1.48669	1.62777	1.45582	2.37996	2.39084	1.47009	2.64714	1.26268	2.45308	3.6425	1.95575	0.558422	NA	3.26656	4.53073	0.893181	0.398278	2.75867	2.50872	1.47731	2.32435	2.37262	1.74645	2.99826	2.50157	3.37953	3.8163	0.937925	2.37052	2.11599	2.27142	3.53795
IPO5	0.228681	0.194714	0.256642	0.101127	1.6736	0.0702609	0.173522	0.536532	NA	0.476573	NA	0.390885	0.769428	1.10128	0.0545913	0.499249	0.0462022	0.0684641	0.183568	1.03553	NA	0.638713	0.109185	NA	0.147301	0.0391578	0.00657721	1.13374	0.75496	1.32889	0.357537	NA	0.508375	0.0670416	NA	0.244836	NA	0.518657	0.109911	0.190594	NA	0.766824	0.0227316	0.984305	0.575311	1.41043	1.50879	1.10048	1.98512
IRGQ	72.2831	134.358	2.96197	2.52079	57.9028	155.072	53.7022	42.9486	203.74	159.765	178.403	108.65	NA	12.4978	50.0112	8.63731	2.16037	7.99982	20.3188	3.00462	80.8092	5.23138	7.61758	69.0519	63.4007	55.8311	156.566	2.79069	1.92304	4.80475	NA	7.22005	86.616	10.469	27.8987	7.7405	7.02464	NA	5.37803	79.2471	196.232	200.334	3.68234	10.9248	1.58335	NA	3.50748	NA	3.5245
MYH7B	0.76055	0.628774	1.22915	0.795239	1.07343	0.664115	1.06562	0.852583	NA	NA	0.842711	1.82674	1.00648	0.964763	1.09585	NA	0.833895	1.04696	0.824897	0.999509	NA	NA	1.02876	0.166214	1.15481	0.707488	0.741655	NA	1.09475	NA	0.780755	0.681548	1.09542	1.69771	1.22733	1.21051	0.476422	0.649259	0.833952	1.16968	1.02378	0.392438	0.730584	0.731686	1.32615	0.643738	1.23077	0.548573	NA
MYH8	0.784505	0.648578	1.26786	0.820286	1.10724	0.685032	1.09918	0.879436	NA	NA	0.869253	1.88428	1.03818	0.995149	1.13037	NA	0.860159	1.07994	0.850878	1.03099	NA	NA	1.06116	0.171449	1.19118	0.729771	0.765014	NA	1.12923	NA	0.805346	0.703014	1.12993	1.75118	1.26599	1.24864	0.491427	0.669708	0.860218	1.20652	1.05602	0.404798	0.753595	0.754731	1.36792	0.664013	1.26954	0.565851	NA
NSDHL	23.8346	NA	13.0687	13.9961	13.2551	NA	6.00861	11.3878	NA	10.0363	11.4279	7.73797	14.8968	25.2642	13.0703	23.1531	22.1473	4.07828	32.9591	13.5417	24.1791	10.9205	29.4904	24.7207	23.3697	23.6088	30.299	21.5721	21.1813	25.687	37.6913	43.2329	18.5431	26.1989	31.958	7.49899	NA	26.549	59.4593	32.5301	10.5309	NA	17.7811	23.847	29.8157	26.7683	17.7127	20.6971	27.3313
PF4	98.9965	149.183	NA	0.193037	34.2157	354.068	43.7527	16.9939	107.281	136.348	77.0496	65.3295	1.96883	11.7672	17.8912	5.24773	5.53708	7.60941	14.9676	4.06463	33.3588	2.99111	6.0844	112.149	24.9487	11.7988	52.3588	3.28152	1.88156	3.9648	5.29732	9.50791	118.692	6.73264	15.0427	5.217	6.97448	8.93913	6.85286	21.8002	86.4718	106.767	4.04649	14.4894	2.31095	7.00736	2.80854	6.32543	3.68859
PF4V1	70.7118	106.559	NA	0.137883	24.4398	252.906	31.2519	12.1385	76.6291	97.3914	55.0354	46.6639	1.40631	8.40517	12.7794	3.74838	3.95506	5.4353	10.6911	2.90331	23.8277	2.13651	4.346	80.1063	17.8205	8.42772	37.3992	2.34394	1.34397	2.832	3.7838	6.79136	84.7799	4.80903	10.7448	3.72643	4.98177	6.38509	4.8949	15.5716	61.7656	76.2619	2.89035	10.3496	1.65068	5.00526	2.0061	4.51816	2.63471
PGAM1	0.369587	0.489125	6.76368	NA	0.854143	0.884618	1.09384	2.70227	0.321504	5.10103	NA	NA	10.7632	2.16588	1.36775	1.71916	1.0424	0.745879	1.26288	0.0513704	10.0039	0.0108383	1.91889	2.57097	1.87784	8.1796	NA	3.84339	0.33639	1.65787	1.62994	1.31317	3.24135	2.16399	3.01589	0.0847377	3.10939	1.68278	1.2085	0.00938819	0.190837	0.60507	1.13369	1.40125	1.87095	0.0421822	1.65961	2.92933	NA
SORL1	0.0214437	NA	0.466944	NA	0.154575	0.85676	0.552256	0.919719	0.0326802	NA	0.00701696	NA	NA	0.0215919	0.518215	0.110159	0.844885	0.484715	0.610599	0.0765481	0.0333183	1.16826	0.932965	1.19513	0.984738	0.556857	1.09823	0.106165	NA	0.0371872	0.0848219	0.224748	0.390349	0.0177991	0.362417	0.0424246	0.0186102	0.916572	0.129325	1.0502	0.670051	0.308869	0.131443	0.472283	1.23295	0.595286	0.499638	0.303012	0.592476
THBS4	1.09569	1.1486	0.111017	0.084618	0.236717	1.59556	0.601283	0.559388	0.727669	0.774248	0.420891	0.602664	0.198005	0.0948022	0.377283	0.442718	1.17	0.0946175	0.413182	0.2616	0.151842	0.0595216	0.222541	0.060132	0.138461	0.122983	0.175274	0.226523	0.359334	0.167458	0.0675942	0.162975	0.0750925	0.0753396	0.187223	0.221373	0.0962545	0.0163599	0.300237	0.266646	0.37794	0.0678161	0.0332248	0.174763	0.228495	0.366525	0.34997	0.055656	0.0511074
TNS3	9.87086	NA	0.160423	NA	0.0122591	6.15433	5.24172	4.85305	0.661864	23.4684	0.537706	NA	NA	1.631	7.88797	0.535738	0.398107	NA	2.31242	0.0154773	6.22843	0.82884	NA	7.77592	5.3241	5.54907	NA	NA	0.128882	0.00319062	1.23032	2.15078	7.64999	2.30463	NA	NA	0.651648	2.25008	2.14247	0.022624	9.8836	NA	NA	0.977363	0.20586	NA	NA	1.30321	0.194994
TUBA4B	0.564883	0.701953	1.14049	1.05099	0.567172	0.716457	0.928609	1.40085	0.479701	NA	0.624396	NA	0.546032	0.915156	1.6611	NA	0.904183	1.07733	1.14672	0.361292	1.30916	1.14642	1.18891	1.10444	0.73743	1.09823	1.00413	0.761431	0.62682	NA	1.04735	NA	NA	0.346545	0.244853	1.20709	1.65232	0.919524	0.545528	0.854755	0.978491	0.413249	0.307645	1.24716	1.18844	NA	0.843353	0.68498	0.662695
UBE2L5	NA	2.23571	NA	0.570606	0.253268	0.504842	0.402584	0.279303	1.39758	1.78897	NA	0.833375	0.159626	0.777877	3.02596	0.178954	0.233107	0.417033	1.47962	NA	0.275962	1.24169	0.909154	0.748159	1.53818	0.945277	0.710007	NA	0.145065	0.323177	0.495166	0.450086	4.89776	0.486539	1.23775	0.242849	0.592464	0.516516	0.617702	0.556013	0.531684	NA	0.015666	0.119609	NA	0.319079	0.204223	0.133467	0.214112
ADH1A	0.0755732	0.395031	0.785949	0.874731	0.328949	0.0143365	NA	NA	0.544817	NA	0.322678	0.0909846	NA	2.89285	0.120923	NA	0.0262746	0.319484	0.207181	NA	0.300763	0.285391	2.11765	1.19946	0.130425	0.793496	0.239444	NA	0.229563	NA	0.138774	0.0991958	0.191346	NA	0.131828	0.304142	1.87039	0.52648	0.0774296	0.1654	0.418629	1.22802	0.647461	0.84836	0.413047	NA	0.0954818	1.28496	0.204418
BIN2	NA	NA	0.0141464	0.0437305	0.14609	0.889226	0.0289687	0.0559253	0.0597259	NA	0.0360624	0.16434	0.114435	0.053017	0.0947918	NA	0.0827748	0.232883	0.254522	0.0403558	0.0872844	0.755332	0.519645	0.197643	0.462734	0.13277	0.367839	0.219144	0.170302	0.587827	0.357926	0.209267	0.086977	0.0776863	0.0221841	0.0479361	0.143159	0.14623	0.0860323	0.658113	0.0880048	2.62591	NA	0.0980337	0.132605	NA	0.10858	0.0350172	NA
HK1	5.75416	3.34647	0.55185	1.7193	NA	NA	0.0357648	NA	0.190818	0.293332	3.10008	4.18693	0.0503849	0.64475	NA	1.07683	1.72056	0.00178815	0.727005	0.461049	0.163191	NA	7.4066	1.99445	2.71667	4.21868	NA	2.49215	0.307721	NA	5.80892	2.85374	NA	0.538288	4.61431	0.594572	11.8767	2.30241	0.581086	5.84315	3.1312	2.60721	3.2249	NA	0.989576	NA	NA	0.190185	NA
HNRNPCL1	0.0639254	0.0514224	0.0406591	0.0271207	NA	0.479218	0.0375242	NA	0.0422162	0.0275251	NA	0.0386891	0.0307654	0.114267	0.0414303	0.0921877	NA	0.0295671	0.0318941	0.0357729	NA	0.0251668	0.0398598	0.0272853	0.0544341	NA	0.0334473	0.0359904	0.0254704	0.0429037	0.0383859	0.04162	0.245565	0.0306217	0.0260395	0.0295113	0.039969	0.0214656	0.0445435	0.0185852	0.015588	0.0131861	NA	0.091642	0.056047	0.0530687	0.0470747	0.038158	0.0483944
HNRNPCL2	0.0639254	0.0514224	0.0406591	0.0271207	NA	0.479218	0.0375242	NA	0.0422162	0.0275251	NA	0.0386891	0.0307654	0.114267	0.0414303	0.0921877	NA	0.0295671	0.0318941	0.0357729	NA	0.0251668	0.0398598	0.0272853	0.0544341	NA	0.0334473	0.0359904	0.0254704	0.0429037	0.0383859	0.04162	0.245565	0.0306217	0.0260395	0.0295113	0.039969	0.0214656	0.0445435	0.0185852	0.015588	0.0131861	NA	0.091642	0.056047	0.0530687	0.0470747	0.038158	0.0483944
HNRNPCL3	0.0668311	0.0537598	0.0425073	0.0283534	NA	0.501001	0.0392299	NA	0.0441351	0.0287763	NA	0.0404477	0.0321638	0.119461	0.0433135	0.096378	NA	0.030911	0.0333438	0.037399	NA	0.0263108	0.0416716	0.0285255	0.0569084	NA	0.0349676	0.0376264	0.0266281	0.0448539	0.0401307	0.0435118	0.256727	0.0320136	0.0272232	0.0308527	0.0417858	0.0224413	0.0465683	0.01943	0.0162965	0.0137854	NA	0.0958075	0.0585946	0.0554809	0.0492145	0.0398925	0.0505942
HNRNPCL4	0.0668311	0.0537598	0.0425073	0.0283534	NA	0.501001	0.0392299	NA	0.0441351	0.0287763	NA	0.0404477	0.0321638	0.119461	0.0433135	0.096378	NA	0.030911	0.0333438	0.037399	NA	0.0263108	0.0416716	0.0285255	0.0569084	NA	0.0349676	0.0376264	0.0266281	0.0448539	0.0401307	0.0435118	0.256727	0.0320136	0.0272232	0.0308527	0.0417858	0.0224413	0.0465683	0.01943	0.0162965	0.0137854	NA	0.0958075	0.0585946	0.0554809	0.0492145	0.0398925	0.0505942
ICAM3	0.4349	0.479883	NA	NA	0.456256	0.175938	0.320126	0.0257274	0.357907	0.372506	0.334106	0.359251	0.314984	0.384861	0.26293	0.568757	0.833679	0.512719	0.461074	0.216967	0.410995	0.366096	0.416101	0.72185	0.628456	0.48931	0.45251	0.651171	0.355695	0.256908	0.26392	0.444936	0.320123	0.298472	0.203771	0.552462	0.583822	0.545258	0.474211	0.264777	0.233267	0.216432	0.422739	0.359287	0.425307	0.312288	0.285956	0.541983	0.4402
IGKV1-8	2.17945	6.44824	1.13663	1.27066	3.23895	1.1823	2.96501	0.241189	4.6325	4.82943	0.40247	3.95092	0.301245	0.323746	0.578723	1.05009	0.407975	2.387	1.62094	NA	5.27039	0.430475	6.64518	20.6827	0.29295	1.20435	0.290999	1.30367	NA	0.187489	0.248568	12.6355	0.0686226	0.965783	0.384187	4.88944	1.67926	NA	1.21884	0.670528	4.45347	0.344993	NA	0.265165	0.371876	3.26196	0.0797001	0.182715	0.751608
JCHAIN	2.78336	5.05247	0.94905	2.00695	2.38613	4.31232	4.53325	24.5317	7.06149	4.19397	7.67093	1.1366	2.13088	0.740957	2.85803	3.58979	0.941248	2.89486	2.51747	2.19988	4.24961	2.70901	4.32548	2.86182	1.3046	3.70427	9.64969	1.74744	2.61653	NA	4.21137	4.39548	3.51706	1.63306	2.89745	3.95464	3.02382	1.39208	3.9551	4.38102	2.55946	2.91423	0.973142	1.09345	0.191002	0.702577	0.765271	1.82491	2.22278
NAPA	NA	1.29536	0.0492955	13.2809	23.5848	0.180147	7.56963	NA	17.1837	0.802505	8.429	7.18644	10.8977	1.68086	NA	2.31477	10.336	NA	26.8498	NA	0.405532	2.3939	4.94993	3.2952	0.81191	0.5478	0.509173	9.5077	0.221869	NA	0.04611	0.633309	NA	NA	9.84131	0.0238385	27.2544	2.18	0.544402	4.71948	3.07554	NA	NA	7.51343	0.226781	0.501891	12.6203	1.83438	0.0731604
NCF1	0.0367471	NA	0.107261	0.100414	0.0965196	0.13878	0.14795	0.15183	0.140127	0.0130483	0.0651961	0.162701	0.117605	0.164986	0.160641	0.045298	NA	0.371251	0.116844	0.106369	0.177133	NA	NA	0.136524	0.210898	0.161729	0.175668	0.246595	0.176482	0.380844	0.247141	0.0621574	0.0980514	0.119652	0.182033	0.125244	0.104244	0.187585	0.140736	0.0710395	0.162394	NA	0.131253	0.0757384	NA	0.099108	0.219643	NA	0.11507
NCF1B	0.0354347	NA	0.10343	0.0968277	0.0930725	0.133824	0.142666	0.146407	0.135123	0.0125823	0.0628677	0.15689	0.113405	0.159094	0.154904	0.0436803	NA	0.357992	0.112671	0.10257	0.170807	NA	NA	0.131649	0.203366	0.155953	0.169394	0.237789	0.170179	0.367243	0.238314	0.0599375	0.0945496	0.115379	0.175532	0.120771	0.100521	0.180885	0.13571	0.0685024	0.156594	NA	0.126565	0.0730335	NA	0.0955684	0.211798	NA	0.110961
NCF1C	0.0396869	NA	0.115842	0.108447	0.104241	0.149883	0.159786	0.163976	0.151338	0.0140921	0.0704118	0.175717	0.127014	0.178185	0.173493	0.0489219	NA	0.400951	0.126192	0.114878	0.191304	NA	NA	0.147446	0.22777	0.174667	0.189721	0.266323	0.1906	0.411312	0.266912	0.06713	0.105896	0.129224	0.196595	0.135264	0.112584	0.202592	0.151995	0.0767227	0.175385	NA	0.141753	0.0817975	NA	0.107037	0.237214	NA	0.124276
PABPC1	NA	3.74858	0.285961	3.41132	2.01152	0.788796	0.0332068	3.94623	3.22145	0.49418	4.06558	4.77879	6.12325	3.50642	NA	1.74503	NA	3.85694	1.57938	4.17806	1.25977	5.48504	5.10418	0.178843	0.0732798	2.49324	4.34861	2.97975	1.21305	3.7705	NA	NA	0.475069	3.72239	0.032728	3.25635	0.0932124	4.21908	2.91264	5.22778	5.49017	0.0643362	1.72868	0.695038	8.2648	5.98226	NA	1.25807	0.0466007
PTBP1	0.552333	NA	0.632705	0.319621	0.668957	0.592959	1.63772	0.0327053	NA	0.241993	NA	NA	4.19808	NA	NA	0.424121	1.21875	0.329122	NA	NA	0.0967893	0.0165437	NA	0.176044	NA	0.115006	2.03721	NA	NA	1.32749	3.25731	3.0394	10.2798	0.172172	0.011016	0.0187962	NA	0.0596508	NA	0.0157838	0.726922	0.0600679	NA	NA	3.19626	2.72436	0.492636	0.0301256	0.604362
PTPRF	0.0817292	0.169804	0.519718	NA	0.273863	0.0986949	0.0528164	NA	0.137798	0.0617345	0.111674	0.0230194	3.10698	0.129117	0.0738006	0.00466668	0.0105891	0.135093	0.0378765	0.0120449	0.292421	0.0178128	NA	0.0966747	0.0408002	0.232522	0.0768875	NA	NA	NA	NA	0.00191268	0.0437247	NA	0.0110111	NA	1.93972	0.109389	0.192286	0.22272	0.0994403	0.231738	0.175161	NA	0.396387	0.00919277	0.448578	0.0677606	0.0425325
RNPEP	0.408122	NA	2.41475	3.22087	NA	0.391724	0.635287	0.277993	0.0529894	1.40713	0.25362	0.477824	1.13423	2.29217	1.7164	2.27848	NA	5.47676	1.88106	NA	2.67144	0.0627613	NA	0.56683	0.0101277	NA	NA	0.2835	5.25655	2.05308	NA	NA	2.64056	1.05867	NA	NA	1.67247	0.0530745	1.92368	1.02251	4.68394	0.786373	NA	0.621924	0.974873	0.0793446	NA	2.39601	0.0382233
SF3A1	1.27063	0.522739	0.859668	0.696561	0.572078	0.70678	0.00238383	1.48446	2.84657	1.65016	1.03081	2.55747	0.686941	1.07072	1.05118	1.25189	0.310298	1.53641	3.86769	1.28085	1.62057	2.62528	0.976521	NA	NA	1.26609	0.00525638	1.91597	2.04113	NA	3.18679	0.975901	1.50747	2.5652	2.12656	NA	0.174971	0.816082	NA	0.58815	1.9782	0.170732	0.49027	0.785495	1.31473	0.00606256	0.826607	2.25426	3.44615
SF3B4	2.55937	2.99468	0.192923	4.41328	3.26705	0.323565	6.86731	0.440534	0.119989	NA	2.24976	6.65815	4.85856	3.36349	0.711321	3.80012	3.86281	0.271126	6.76101	0.286225	4.76441	0.945202	0.297468	4.4088	0.504281	0.252668	4.15153	0.23199	NA	NA	NA	0.0301558	0.100263	1.19997	5.08099	NA	5.274	4.29301	1.61048	0.290684	0.0885772	NA	NA	5.82231	5.80256	0.209408	NA	2.55098	0.366145
TPP2	0.0450778	0.131171	0.121795	NA	0.0972707	0.119551	NA	0.00461508	0.147255	0.0923161	0.16487	0.133131	0.0741099	0.102294	NA	0.138073	0.0875284	0.0863841	0.155019	0.144334	0.107019	0.245974	0.0699869	0.0790602	NA	0.0594076	0.0668944	0.0752686	0.0794684	NA	0.102017	0.0611255	0.11207	0.0661591	0.0803617	0.425995	0.0641101	0.067677	0.0742346	0.0720838	NA	NA	0.129252	0.146621	NA	0.173167	NA	0.109634	0.118125
AK1	0.5107	0.641458	0.242125	NA	0.27713	0.368979	0.226051	0.35399	0.451749	0.115577	0.124681	0.335892	0.278866	0.170536	0.255085	0.396558	0.395568	0.760958	0.572004	0.246351	0.458994	1.11203	0.691366	0.846344	0.706887	0.344221	1.34965	0.82508	1.42108	0.319585	0.480118	0.313833	0.705703	0.539715	0.212973	0.189133	0.709475	0.544527	0.193338	1.35668	0.0996171	0.148272	0.0856791	0.372259	NA	NA	0.00191907	0.611797	0.173123
CLSTN1	1.23896	NA	0.287067	NA	0.0387834	NA	1.13414	15.5679	1.62495	1.75604	3.53323	0.438061	0.0193216	NA	0.877225	2.7263	NA	2.07398	1.54408	NA	1.80871	0.0172695	2.44838	1.66526	3.31092	2.1322	1.96332	0.185201	NA	1.49314	1.32963	2.00019	0.0521578	0.35775	2.0917	0.918917	0.245384	1.79729	1.46128	0.382672	3.97329	1.0728	0.0904446	NA	NA	1.29198	NA	NA	NA
DPY30	82.3057	108.864	0.10203	3.65899	62.3428	141.556	116.461	119.497	175.1	94.9068	155.413	107.974	161.546	195.088	80.1116	162.301	147.007	126.715	135.597	93.4947	119.866	84.7448	23.8127	215.306	119.674	107.706	188.107	49.4495	100.209	4.19557	152.109	151.15	104.76	114.125	118.312	76.2106	100.831	144.306	137.627	140.036	137.277	128.885	126.45	130.811	148.513	140.999	182.931	142.655	102.128
GP6	0.60872	1.30935	0.530599	0.713372	0.148129	1.79682	3.6682	1.10087	1.9311	1.00396	3.91885	0.856402	0.0721604	0.0615176	2.20533	0.24732	0.397024	1.59922	1.30534	1.91818	0.47555	3.20853	1.99346	1.79299	1.49966	1.71752	1.87954	1.14174	NA	0.561398	NA	2.58865	2.89707	2.94784	1.13115	0.253021	1.58241	1.36728	0.790514	2.04783	2.09193	NA	NA	0.0410151	NA	0.794097	1.04954	NA	0.784501
HSP90AB3P	0.187472	0.339836	0.808508	0.0177007	0.0183935	0.138571	0.165142	0.180636	0.256295	0.276951	0.0751997	0.696933	0.00911119	0.268165	0.210782	0.139688	NA	0.443995	0.195555	0.00975746	0.704981	0.704536	0.0607844	0.223842	0.360647	0.554302	0.067861	NA	NA	1.99568	0.493505	0.0320468	0.20505	0.40627	0.480717	0.0651968	0.609264	NA	0.0991902	0.363289	0.0619152	0.0188241	NA	0.00479092	0.831392	0.434878	0.335686	0.038938	0.443119
IGHV3-74	0.12812	4.62255	0.646758	NA	1.77517	1.59481	1.27384	9.47272	7.81216	1.44268	6.901	0.0610425	0.0875317	0.134915	1.0736	0.278059	1.13323	1.50441	1.16459	0.0720762	1.79057	0.0910888	1.41596	3.43394	2.76234	0.130486	2.4365	1.3669	0.0476112	1.49651	0.158855	1.67586	3.25922	0.616794	1.80177	2.22961	0.248945	0.217364	1.68321	2.39397	5.52537	3.83425	0.224408	1.90003	0.156415	1.6727	1.22699	0.0812346	1.17552
ILVBL	6.41572	6.01332	13.4818	7.86946	0.126929	0.655509	0.988297	0.0218226	0.129325	8.7355	NA	NA	0.737256	NA	1.08365	NA	2.02043	1.56192	0.0174922	NA	1.45362	0.083323	0.104421	2.45907	0.176781	0.0363771	4.36598	3.32196	NA	NA	0.126994	0.180098	NA	0.702494	NA	NA	NA	0.234364	0.0183523	0.205631	0.711053	0.075702	0.801056	NA	0.00839775	2.1717	7.93217	NA	0.5477
LGALS3	0.47459	2.10084	NA	1.12143	24.4584	18.3941	4.95474	16.4684	1.15125	1.70819	NA	0.200139	2.78028	31.1334	9.60624	NA	4.10911	10.7143	16.7892	26.4425	0.59907	16.0842	12.9531	2.14854	9.93722	12.6856	14.5707	18.5309	18.9873	2.98715	13.4227	5.55413	NA	10.0394	15.0439	10.0655	13.2734	16.5711	13.5491	17.4495	11.4714	NA	1.56113	16.6098	NA	5.53372	35.0406	22.3737	9.73229
MOGS	2.38243	1.42324	1.29207	1.21881	1.36061	1.27463	NA	0.116791	1.99883	4.29964	0.531391	2.1056	0.0790763	0.340224	NA	1.25467	0.627184	0.0352499	NA	0.0159825	NA	1.16116	NA	1.95011	1.06721	1.39154	0.715565	NA	0.2984	NA	0.904742	0.76968	0.731925	0.0894126	0.108776	NA	NA	0.770448	0.0222071	NA	1.07375	0.510223	NA	1.05039	0.96481	0.733103	NA	1.54025	0.226646
NAXD	NA	NA	NA	172.555	NA	196.385	NA	195.343	NA	NA	124.294	NA	114.048	NA	0.772976	170.998	287.092	148.89	167.148	232.956	173.628	NA	NA	293.457	NA	79.8238	177.481	155.385	108.823	161.589	128.849	129.795	134.324	127.338	0.422212	0.581847	83.4885	157.879	172.021	122.859	0.0223752	128.443	177.558	115.624	NA	207.023	168.823	222.879	120.254
PARP14	1.86985	0.0754242	0.164107	0.117763	NA	1.07039	0.0706377	0.188636	NA	0.0512728	0.0380199	0.021817	0.0479837	0.0284502	0.0870737	0.74063	1.94849	0.0502767	0.126088	0.0391729	0.0885128	0.101601	0.079594	4.19868	0.188365	0.0436828	0.0609359	0.0497156	0.0399575	NA	0.0631304	0.0636773	0.0617506	0.051717	0.0683599	0.0535347	0.0783402	0.0976896	0.127657	0.0544861	0.0538711	0.060069	NA	0.0472398	NA	2.26574	0.025781	0.0220716	0.0772361
PRDX5	0.0880319	28.1692	0.995066	2.64127	0.0209152	NA	0.0144567	NA	0.378103	107.823	1.89176	NA	2.02923	2.35526	0.00771427	NA	42.7306	2.52267	1.03071	2.90963	2.12252	3.16586	1.17891	3.73496	2.59527	0.746203	2.92637	0.709048	1.98579	0.101852	1.78413	0.527444	0.292221	2.10671	2.3994	0.957949	0.704493	0.779902	0.689067	1.0831	1.28262	40.541	0.0928045	0.706975	70.6822	2.0068	2.62142	0.334462	2.37991
PRTN3	0.78602	5.35718	0.497351	NA	1.32714	0.275434	0.926269	0.685725	NA	0.0542778	NA	0.228654	0.386832	0.293221	0.352931	1.59832	NA	1.75208	1.76899	0.290951	0.321703	0.445327	3.14898	3.68648	0.311154	1.27344	0.167124	0.717274	2.11602	0.712164	0.167115	0.735268	0.667193	1.46729	NA	0.656755	1.39217	0.217755	3.00129	1.08538	NA	NA	0.125367	0.279257	0.823895	0.104108	0.271396	6.42606	0.748119
PTGFRN	NA	0.705305	0.795907	1.42697	0.656338	NA	NA	0.0354715	NA	NA	NA	NA	1.03448	1.61564	0.630287	NA	1.0522	0.944476	1.20223	0.739909	0.556184	2.02813	2.04468	1.79683	0.0192507	1.52538	NA	0.388517	0.162056	1.12901	1.19732	1.49662	NA	NA	1.14605	1.23459	0.644865	2.01323	0.280529	0.51549	NA	NA	0.708367	0.363355	0.541156	0.70791	0.800203	0.839027	0.45393
RABEP2	0.580626	NA	0.912374	0.866049	NA	0.146709	NA	1.08676	1.93656	0.530834	NA	0.995693	1.02939	1.03599	1.21687	0.581665	1.55254	1.29205	1.86571	1.43979	1.18243	0.775224	1.38155	1.54497	0.888733	1.25955	0.743685	0.921752	0.929992	0.0353053	1.80202	1.02459	0.200757	1.20186	1.4603	1.28744	0.74059	1.62209	0.391638	0.616612	1.14857	1.58749	1.34214	1.27894	2.1046	2.00651	2.42303	3.57858	2.78278
RAC1	NA	12.6416	3.0394	22.4476	1.02148	NA	NA	NA	12.4341	0.940393	NA	15.7609	18.8197	NA	5.51274	15.7582	7.3719	15.6688	0.423588	NA	0.788417	1.27632	0.195149	13.6327	0.7751	1.56543	20.2136	11.6685	NA	12.9283	5.59067	2.66353	15.6685	1.07774	1.61601	21.0796	14.0368	1.12739	2.7324	2.03579	0.368194	11.7955	15.5456	20.5388	12.6691	9.52067	3.82214	23.6012	11.387
SEC23B	0.893525	1.11082	0.260646	0.39902	0.0726767	NA	0.944304	0.0617804	0.0218886	0.31726	NA	0.591523	0.00131738	0.0555706	0.222304	0.931373	NA	NA	0.629254	0.0497837	0.102217	0.0547262	0.715623	NA	1.3216	0.164406	NA	0.0288817	0.509303	0.011127	NA	NA	1.90858	0.0541472	NA	0.00612875	0.0517826	NA	0.0258363	28.7359	0.559762	NA	0.0234267	0.103997	0.687897	NA	28.1838	NA	6.53098
ACAN	1.0169	0.678598	3.88228	0.528756	NA	0.343943	1.07663	0.00319454	0.859085	2.01342	0.00674009	1.71441	0.208416	0.678218	1.11962	5.75619	5.81357	1.18905	NA	0.795032	1.43038	NA	6.78647	1.31271	0.508075	0.232927	0.00800165	0.00412985	0.318717	2.29724	5.76592	0.493965	NA	1.6308	3.16476	1.45013	0.851128	NA	NA	0.55044	6.08295	1.0449	0.00673174	0.229213	0.057613	0.863354	0.477067	1.48762	0.512967
ARSA	11.5343	NA	11.8053	2.31651	NA	1.62329	0.205431	6.96538	0.497464	NA	0.388452	0.471829	NA	0.750376	5.81839	0.012876	NA	0.984094	0.0398225	9.17088	0.0881885	0.0391658	1.50237	0.397872	9.52523	0.816913	NA	NA	NA	0.235236	NA	6.53769	NA	NA	3.41686	5.61645	NA	0.434329	5.21809	NA	5.57008	NA	6.43153	NA	41.5548	0.0373657	0.0273014	0.923363	0.175521
ASL	57.4062	0.294945	43.9512	110.15	NA	118.746	0.218951	223.593	NA	139.644	NA	69.2906	127.129	NA	80.6694	158.373	88.9467	1.03007	0.441003	NA	NA	NA	NA	0.515354	1.39979	80.9006	NA	111.919	117.132	NA	0.591977	140.892	74.9338	NA	11.5001	45.6528	16.2272	6.10321	0.921662	0.793111	65.7432	0.186849	NA	31.065	73.1288	0.390306	0.364288	49.6625	1.97864
CDC42	NA	0.699533	1.53478	NA	1.28049	0.176324	0.666287	0.0935204	0.0621795	0.0928942	0.0914635	3.29184	NA	NA	0.869609	2.04581	0.313874	3.54234	0.127147	5.73282	0.126956	0.0510703	1.84447	0.28277	0.281298	6.05105	0.217038	NA	0.214184	0.199146	2.50919	NA	0.181964	0.569542	7.33874	NA	5.29368	7.65551	8.24463	7.3236	3.38266	NA	NA	0.0526082	NA	0.117594	0.117231	0.0189947	1.1133
CSN2	0.834224	1.24167	0.893044	1.04659	26.6153	10.3478	3.52494	0.207362	51.3452	7.02851	26.9103	2.33689	0.139371	NA	0.469185	0.439537	0.806459	0.15804	NA	1.63263	15.7036	0.170798	0.131441	0.232651	0.883979	18.3301	0.12082	1.96382	0.459474	1.85806	NA	0.303898	31.9443	0.602708	0.153656	0.328323	0.0478119	0.0667746	0.059846	NA	0.0322553	2.95141	0.0911616	NA	0.184712	NA	0.258386	NA	0.432002
FAP	0.209231	0.127881	0.176512	6.68694	0.234426	0.0832386	0.253553	0.132647	0.869005	0.0361404	0.0370221	0.124699	NA	0.392014	0.690045	0.080445	0.106301	0.0976566	0.0976255	NA	0.303603	NA	0.0992176	0.434531	NA	0.166737	0.169549	0.0546531	NA	NA	NA	0.114517	0.0666953	0.072791	0.208131	NA	0.07489	0.084219	0.192524	0.186114	0.222661	NA	0.161655	0.0380531	0.364653	0.0853855	0.158135	0.0732241	0.245269
HLA-C	0.0960694	0.0697687	0.0478577	0.0599955	0.027068	0.212457	0.393961	0.341102	0.182175	NA	0.0878672	0.0535628	NA	0.0879774	0.0323566	0.0876363	0.0941476	0.150848	0.15391	0.715999	0.261197	0.381454	0.508867	0.0642878	0.350542	0.0295118	0.329096	0.0381513	0.077483	0.0258023	0.205918	0.931776	0.829662	0.0211382	NA	0.211125	0.654751	0.0995221	0.027589	0.228004	0.353685	NA	0.441283	0.118389	0.267557	0.0308254	0.525594	NA	0.0380851
IARS1	NA	1.20749	0.340227	0.123774	1.08693	0.0448628	0.414521	0.588164	0.578761	0.0361469	0.691066	0.905545	0.439139	0.262891	0.0963908	0.397939	0.624749	0.699842	0.734664	0.533257	0.772165	1.24036	0.714933	0.365274	1.22259	0.564063	0.672881	0.642411	0.69214	0.907254	0.456256	0.368587	0.423285	0.791014	0.769872	0.457237	0.902232	0.528946	1.07819	0.948814	0.901969	0.127118	0.0234119	1.44819	0.0761768	NA	0.789149	0.410931	NA
IL6ST	12.711	14.5929	0.119713	2.41219	12.1057	12.2631	11.886	65.5497	0.646829	0.0959553	10.6275	9.55598	0.816867	0.0689935	9.35151	0.273526	0.459733	0.225784	5.17392	0.0415743	4.1144	0.189743	0.913771	9.41148	0.211754	8.20728	0.252179	0.139231	0.529807	5.10008	8.08097	0.42475	0.478647	0.267061	6.75238	7.56239	0.639077	0.376264	13.9397	7.60722	0.071394	0.0441766	0.0850279	0.320318	1.83379	0.894701	0.246249	1.79057	0.0750556
IQGAP2	0.421631	1.03801	0.0141036	0.0177389	0.0657656	0.154762	0.0416548	0.00584969	2.25868	0.092391	1.71427	2.2329	0.165789	2.4177	0.117523	NA	NA	0.315396	0.105616	0.014788	0.0109769	0.0875316	0.027135	1.53003	0.0378117	0.0284623	0.117458	0.168182	0.0165357	0.376419	NA	0.0671994	NA	NA	0.146907	NA	0.0147323	0.593095	0.0934666	NA	0.0474661	0.0971987	1.26661	NA	NA	0.0859098	17.0904	2.38567	NA
LAMA4	0.48229	0.836991	0.132124	0.216389	1.36474	0.612676	0.169611	0.16184	0.0553807	0.11983	0.0852268	NA	NA	0.136056	0.113883	0.300441	0.000463929	0.00960667	0.0395466	NA	0.0356455	NA	0.00803432	NA	NA	0.00633526	0.0416533	NA	0.373666	0.00470474	0.0415947	0.125917	0.15504	0.757389	0.0689875	NA	4.42985	0.0415872	NA	0.0135191	0.0354337	0.4854	0.144059	NA	0.127957	NA	0.540168	7.1755	NA
LETMD1	NA	NA	2.8018	8.15199	2.94385	7.28737	4.36841	4.226	7.30264	10.3045	7.69074	6.44054	5.30197	6.76991	3.50204	7.54406	NA	7.98528	NA	3.82592	3.42388	4.54318	7.6936	8.7194	5.55712	5.28771	4.07975	NA	5.19828	NA	5.04237	5.02122	5.43684	9.05163	8.72884	3.97093	7.81755	11.7491	7.69598	8.72659	10.0542	5.70459	12.103	NA	9.04415	10.9503	8.27489	10.2505	13.2991
OLFM4	0.940858	0.935748	0.0374646	NA	1.42358	0.0563354	0.154703	0.472714	0.668881	0.0470579	NA	1.30573	1.5171	0.939691	0.230596	1.97252	0.984311	0.600898	0.081581	0.950198	0.261855	1.02587	1.00748	0.239332	0.433789	0.0146399	NA	1.19732	1.43114	0.0642498	0.167386	0.388676	1.37298	0.400242	0.817921	0.706204	0.45471	0.0203378	0.632739	1.08458	NA	NA	0.864022	1.40964	1.43917	0.768533	0.742515	0.0969621	0.0215664
PFKM	1.47512	21.8899	16.7692	14.9875	33.781	1.98831	11.7206	9.45154	0.0211026	0.490532	NA	NA	0.0188025	NA	10.6527	NA	11.0002	NA	17.1732	NA	0.998985	NA	0.00121982	6.46491	0.00483579	14.8618	28.9111	0.00113593	11.4597	12.4008	NA	0.00272529	10.2222	0.00190488	0.113354	15.5067	13.1467	0.362339	13.9477	14.2547	0.00518414	2.37098	6.10247	NA	17.3413	22.6759	NA	0.0293784	19.0696
PLA2G7	0.0259881	NA	0.351403	0.665068	0.336188	0.550143	0.145334	1.71917	0.436074	0.606284	0.626875	2.42542	0.957472	NA	0.866173	0.602666	0.300498	0.823582	1.97783	0.727617	0.836086	1.05917	1.29171	0.0838494	0.682746	0.520635	0.652425	0.169701	1.62296	1.04531	0.718891	0.309006	0.615387	0.605173	1.12998	1.17942	0.47145	0.979698	0.594752	0.612205	0.628809	0.171691	0.646157	0.387453	0.469545	0.500907	0.582655	8.00496	0.767563
RPN2	0.116632	0.236877	0.537158	0.686654	1.32662	0.605274	0.0587514	0.315484	NA	3.16074	0.455099	0.513949	0.841041	0.312385	0.0566578	0.0649586	0.200898	0.101808	2.01237	0.634136	0.105148	0.0750795	0.487107	1.92355	NA	0.960301	0.201402	1.16349	0.018226	NA	0.0308494	4.67783	NA	0.335666	1.31601	0.0452417	0.260813	NA	0.445576	0.321883	0.380067	0.0681448	0.503065	0.392498	NA	0.472451	1.55956	NA	1.43279
S100A7	2.26146	1.03493	1.0767	2.48352	0.928961	0.262364	3.44469	1.18973	2.62336	0.659606	0.661558	1.05765	1.01385	0.60262	0.138099	0.215522	0.0669136	0.492594	1.10499	1.00734	3.78576	0.621791	1.18686	0.836569	7.47295	1.36396	2.12923	0.508758	0.460399	0.742676	0.927259	1.20708	NA	5.37407	0.389953	0.460219	1.68194	0.833392	0.988842	5.78598	1.00277	0.141896	4.53044	NA	0.0942953	0.66119	1.87961	0.164077	0.300709
SNX17	0.0905803	3.09519	3.06492	1.66519	5.28674	3.0837	3.60922	2.75596	NA	2.23582	3.40812	6.82474	6.74424	NA	NA	3.36844	4.40022	2.36249	3.21525	3.268	NA	3.06255	3.93977	1.18	4.00234	2.66004	2.67039	6.28969	5.07154	4.21306	4.75911	NA	6.91946	NA	2.80629	3.81619	3.65491	NA	2.88659	3.1821	NA	2.50659	5.0546	NA	2.16839	3.88654	NA	4.00597	6.76562
CAPNS1	1.18626	NA	1.12093	1.35008	2.42251	NA	0.10763	2.02548	NA	0.719732	1.19005	0.465915	NA	NA	0.0805176	3.64959	NA	5.70977	1.0556	0.500638	0.633201	0.945319	0.0803324	0.623009	0.111705	0.200895	3.46092	0.57897	1.48679	2.50527	4.00534	NA	0.529399	0.164759	NA	NA	1.23846	7.54858	0.736103	0.119764	NA	NA	0.0219914	NA	1.02904	NA	0.93595	0.881457	0.0491619
[truncated: 7,645 more rows]
[truncated: 89 more columns]
