# Supplementary material for: Proteome profiling of early gestational plasma reveals novel biomarkers of congenital heart disease
Source: EMBO Mol Med. 2023 Oct 16;15(12):e17745. doi: 10.15252/emmm.202317745 (PMC10701625; doi:10.15252/emmm.202317745)
Supplement: Supplementary file 8 — Dataset EV3 [file EMMM-15-e17745-s011.xlsx]

## Sheet: Dataset EV3
Dataset EV3. Genes identified at protein level in group 2.
Green represent Healthy controls, pink represent PD patients
Symbol	Exp073244	Exp073245	Exp073246	Exp073247	Exp073248	Exp073249	Exp073250	Exp073251	Exp073252	Exp073253	Exp073254	Exp073255	Exp073256	Exp073257	Exp073258	Exp073259	Exp073260	Exp073261	Exp073262	Exp073263	Exp073264	Exp073265	Exp073266	Exp073267	Exp073268	Exp073269	Exp073270	Exp073271	Exp073272	Exp073273	Exp073274	Exp073275	Exp073276	Exp073277	Exp073278	Exp073279	Exp073280	Exp073281	Exp073282	Exp073283	Exp073284	Exp073285	Exp073286	Exp073287	Exp073288	Exp073289	Exp073290	Exp073291	Exp073292
A1BG	2505.24	2339.01	2772.54	3051.5	2576.5	2190.64	2505.35	2939.66	2577.12	2571.65	2677.05	2115.27	2472	2795.65	3042.41	3037.4	2339.2	2672.93	2969.14	3174.32	2105.32	3263.79	2692.95	2518.49	2198.53	3034.89	2694.9	2583.08	2621.4	2230.41	2454.82	2196.68	2684.51	2909.48	2620.74	2644.34	3009.96	2688.93	2311.43	2327.23	3141.6	2609.43	2464.45	2182.83	2839.55	2620.37	3039.76	2174.05	2322.42
A2M	118.559	137.282	113.434	189.668	156.386	161.706	94.8791	91.1377	165.618	126.709	122.197	112.011	186.307	191.384	98.0343	127.185	138.877	139.636	181.962	214.285	106.576	187.805	174.847	124.341	142.995	126.755	184.904	124.871	102.367	97.9806	212.467	96.053	145.926	99.7241	125.528	190.574	150.164	121.766	110.017	158.719	157.958	121.822	143.378	140.414	85.604	105.908	138.324	109.31	113.759
ABI3BP	1.63328	1.67234	1.72631	1.29772	1.77468	0.599129	0.721778	1.25852	1.91926	1.21102	2.24556	1.5455	1.90342	2.03321	0.147514	0.922646	2.5454	2.32133	2.30365	1.6844	1.43587	1.03499	1.30122	2.0158	0.894492	1.44476	1.10417	1.15486	1.05502	0.715471	0.882094	2.71427	1.27685	2.92776	0.975187	2.73656	2.37856	1.93027	1.51582	1.20132	0.728502	1.88935	2.29524	2.3794	1.50872	2.07982	1.47145	1.7615	1.54596
ACACA	2.2186	2.16183	2.02682	2.56027	3.31238	2.23895	2.70413	3.54133	3.28968	3.59393	3.31607	4.02144	2.7011	2.70883	3.33604	1.23406	1.75063	3.07586	2.5757	2.80541	2.75734	1.9599	2.54681	3.11888	2.43768	2.89823	3.22499	1.81425	2.93451	1.70168	3.63652	2.74333	2.01312	2.6011	2.6329	3.45603	2.03812	2.14106	2.80145	2.22534	1.89535	2.19507	1.456	2.49341	2.78209	1.89206	2.80289	3.72363	1.93982
ACACB	2.12926	1.99035	1.78331	2.45717	3.179	2.03613	2.53488	3.39872	3.15721	3.4492	3.17432	3.81479	2.5531	2.49104	3.00322	0.991048	1.66705	2.89949	2.47198	2.69244	2.64631	1.85008	2.44426	2.99329	2.27887	2.70924	3.03682	1.69053	2.7855	1.59984	3.49009	2.63286	1.93206	2.49636	2.44717	3.31686	1.82942	2.05484	2.68864	2.13573	1.7476	2.10668	1.39737	2.18488	2.67006	1.78298	2.55314	3.43496	1.86171
ACTA1	3.70854	2.38733	1.97174	3.22896	2.4535	8.16428	2.59605	4.46192	3.7133	2.16911	1.39212	3.24103	1.7464	2.16368	2.24013	2.57309	3.01921	1.80635	4.81855	1.74811	2.1495	2.43353	6.42512	3.39515	4.60172	1.86663	3.5424	1.80475	4.03797	2.97369	1.44573	1.7814	3.1552	2.51933	1.73326	3.59504	1.28732	6.41539	3.47132	2.50768	2.71551	6.81717	1.93506	4.01792	1.35495	2.23027	3.90834	1.64962	2.10519
ACTA2	2.84773	2.86291	1.37458	2.79669	1.67394	7.5309	3.09969	4.73333	3.59097	1.51498	1.52629	2.24134	2.61217	0.838093	1.42769	2.83957	1.93718	1.35806	4.00074	1.4763	2.14985	2.04493	5.39854	2.41818	4.02022	1.04789	2.41761	1.20331	3.01353	3.23504	0.548443	1.21395	6.54503	1.57764	0.735226	2.429	0.441059	5.81388	6.93203	2.27765	2.21776	6.12359	1.64534	4.81521	0.591779	1.0604	6.53044	0.935813	1.77255
ACTB	4.62978	3.67909	4.93494	4.11367	4.86272	9.27204	3.3713	5.98221	4.94151	2.71748	3.67864	3.63602	3.60637	2.1395	4.88054	3.61901	3.31934	2.88182	6.08274	2.48035	2.54605	4.55595	9.40827	5.78178	5.47501	2.18155	6.25804	5.11886	5.80905	2.41076	1.73215	7.78421	2.47563	2.76272	2.30017	3.28179	5.14126	6.8621	4.69732	6.02882	4.32314	6.3459	2.3429	5.79018	1.91353	3.01998	5.83226	3.17033	1.7589
ACTBL2	3.54739	2.36891	1.32723	1.99837	2.10441	0.891483	2.49456	1.25835	3.31783	1.90785	1.01208	2.74719	2.45966	0.677704	1.03611	1.96678	2.20439	1.50515	3.69242	1.72586	1.2309	1.56163	7.8745	3.79966	1.84905	0.931239	3.34568	0.902215	1.82765	1.24756	0.481405	1.49038	0.691333	0.53333	0.870844	1.93678	0.437287	3.68674	2.2813	1.77832	0.475345	1.31807	1.09109	3.52427	0.1525	0.870736	0.658791	1.07765	0.811048
ACTC1	3.57665	3.20266	1.87727	3.3444	2.72079	8.16428	3.09969	5.33937	4.47572	2.2443	2.21171	3.10459	2.64636	1.87687	2.37864	3.70717	2.66799	1.99299	4.91659	2.19899	2.7594	2.52059	6.13496	3.2817	4.66989	1.90009	3.29855	1.94029	3.83949	3.97598	1.44573	1.90223	3.324	2.50107	1.81178	3.37678	1.28732	6.53027	3.93917	2.75524	3.16806	7.06202	2.14747	5.16996	1.40619	2.06281	3.98531	1.70441	2.26925
ACTG1	4.62978	3.67909	4.93494	4.11367	4.86272	9.27204	3.3713	5.98221	4.94151	2.71748	3.67864	3.63602	3.60637	2.1395	4.88054	3.61901	3.31934	2.88182	6.08274	2.48035	2.54605	4.55595	9.40827	5.78178	5.47501	2.18155	6.25804	5.11886	5.80905	2.41076	1.73215	7.78421	2.47563	2.76272	2.30017	3.28179	5.14126	6.8621	4.69732	6.02882	4.32314	6.3459	2.3429	5.79018	1.91353	3.01998	5.83226	3.17033	1.7589
ACTG2	2.92868	2.99304	1.43706	2.92381	1.72024	7.87322	3.24059	4.91337	3.72031	1.46033	1.59566	2.29766	2.7309	0.876188	1.38113	2.96864	1.98655	1.41979	4.06984	1.479	2.24757	2.13788	5.5457	2.5281	4.20296	1.09552	2.46984	1.09859	3.12385	3.38209	0.573372	1.24824	6.84253	1.64935	0.768645	2.53941	0.461107	5.89795	7.24712	2.36071	2.31857	6.40194	1.72013	4.91174	0.618678	1.1086	6.82728	0.97835	1.85312
ACTN1	1.06247	0.99085	1.13134	0.385919	0.666004	1.09693	0.941297	5.34651	0.79968	0.548103	1.01567	0.717953	1.07021	2.26278	0.657069	3.70054	1.21717	0.636627	4.15542	0.209682	0.981423	0.495783	0.302253	1.30365	0.846453	5.10149	0.929159	0.894711	0.299897	1.07799	0.315664	0.237514	1.89498	0.377978	0.339929	1.15647	0.157643	1.85964	0.297595	3.13343	1.03211	5.58862	6.07891	0.664357	2.78832	2.80881	1.37058	0.336094	0.851234
ACTN2	0.185749	0.213492	0.201571	0.11811	0.120045	0.233185	0.21443	4.77593	0.193755	0.136273	0.307047	0.181051	0.14652	1.73621	0.0259214	2.84538	0.170987	0.067314	3.5433	0.157882	0.172733	0.0640702	0.0860821	0.0875086	0.137037	4.21645	0.14021	0.107384	0.0778201	0.232941	0.166307	0.167004	1.71865	0.287943	0.0837516	0.0764967	0.0562678	1.11843	0.145154	2.53717	0.140384	0.696093	0.277711	0.347583	2.5644	1.99307	0.287519	0.0826509	0.824211
ACTN4	0.307278	0.208629	9.65381	0.20012	7.73349	0.243608	0.23029	4.99593	0.18887	0.136273	0.392048	0.246055	0.187119	1.74185	7.24474	11.7225	3.11087	6.86692	3.92712	2.9441	0.189827	0.122111	0.100683	6.3668	0.15064	4.22076	1.95063	0.116169	1.04247	0.190377	11.6081	0.175579	1.86749	0.486039	6.82808	3.0569	0.0662994	0.21243	0.188726	2.55146	0.167394	0.832727	2.01258	0.347583	4.49458	4.28244	0.294777	0.0826509	1.41728
ADIPOQ	29.2824	29.9691	28.4171	27.1709	73.2904	57.0714	37.1022	27.0628	34.366	93.9336	23.8768	25.9856	34.9989	56.6759	50.4453	63.9887	34.5217	49.4333	48.6806	59.9747	57.9497	10.8937	50.1558	35.9428	36.8383	49.5453	64.1815	24.9668	59.8959	32.9053	42.7866	26.9909	35.7433	46.7493	42.2116	14.6665	34.4908	27.7886	28.3064	22.4168	51.0169	21.6679	37.2301	24.4139	29.1403	35.8743	25.0396	12.5657	6.81949
AFDN	0.985983	0.418761	1.3875	1.35494	1.3281	1.03907	0.355964	3.22334	2.61697	0.924664	1.27416	0.620527	1.26748	1.14558	0.856146	1.75953	0.876055	0.812057	2.3723	1.64134	1.30206	0.813527	0.845813	0.496457	1.27005	0.995169	2.80707	0.70532	0.954941	0.665883	0.538502	1.69102	0.12588	0.800334	0.810202	3.88494	0.886244	1.14548	0.761197	2.74866	1.08535	0.820068	1.08818	0.797928	1.06947	0.945217	0.994998	0.943453	0.787222
AFM	597.827	589.214	506.312	488.621	526.144	735.957	239.799	671.673	522.403	806.361	494.629	628.552	556.649	652.839	694.627	645.384	690.695	653.059	413.019	523.716	538.493	616.791	436.764	673.307	520.285	565.026	536.109	537.236	466.297	682.257	704.328	332.263	505.157	559.532	444.688	636.084	540.892	477.329	409.512	627.563	696.297	628.049	484.901	728.918	439.509	512.18	657.387	587.404	774.24
AGT	2093.72	2116.29	2157.11	2720.85	2948.58	2183.69	2425.76	3164.18	3093.82	3044.45	3187.89	3382.71	2707.62	2446.08	2804.18	1128.86	1695.46	2628.02	2341.68	2502.01	2331.05	1731.03	2396.58	3037.8	2265.8	2725.37	3077.73	1848.6	2639.51	1886.14	3155.8	2514.94	2347.02	2562.22	2638.14	2955.48	2108.7	2244.26	2649.53	2151.16	2011.65	2621.57	1539.65	2381.25	2595.58	1937.68	2809.26	3282.1	1811.79
AHSG	749.893	1037.39	672.23	781.326	602.993	743.853	1041.83	702.652	610.99	681.827	586.121	577.705	752.137	887.634	599.145	707.069	636.994	710.051	736.558	853.477	509.069	654.388	658.634	655.692	1221.62	522.214	840.099	837.977	600.664	169.668	397.136	472.378	644.26	696.072	616.278	551.475	868.581	819.808	711.936	657.751	629.1	687.292	739.423	731.325	696.937	605.037	656.056	627.526	862.504
ALAD	5.85439	6.4723	10.1904	9.46385	4.81184	5.30072	11.0241	8.01311	5.44334	9.22172	6.70481	6.13757	4.77504	12.6211	7.21601	5.77925	5.99469	8.97346	7.48323	4.94659	7.20816	6.48831	5.56529	7.24376	9.92959	9.31859	8.38617	5.49771	7.4401	1.94569	8.95982	6.84655	4.76978	6.74814	6.00361	10.1958	5.03148	9.39289	12.8718	7.03448	1.98637	6.76958	4.36599	6.87116	6.36024	3.88156	7.18902	7.21365	9.97892
ALB	819.19	943.315	2519.91	711.657	593.018	2960.92	726.13	740.528	1203.73	598.544	625.127	649.899	877.411	622.78	580.67	976.92	926.935	515.55	696.232	731.988	937.164	871.37	571.892	698.894	707.237	658.614	798.852	2563.36	699.844	3394.93	693.908	2782.86	1278.99	889.46	490.938	748.066	2013.45	1124.93	929.882	629.607	1115.93	1107.18	2689.48	2198.94	611.908	2432.92	1205.01	707.988	703.416
ALCAM	3.8257	4.41688	4.68651	4.24442	4.47326	6.20873	14.9828	10.8651	3.78117	4.66111	3.70905	2.8612	4.30198	3.83452	5.29913	5.18972	3.76327	4.75736	6.68795	6.45291	16.0941	7.35008	6.41596	4.22923	5.51299	5.34605	2.88512	6.96779	4.96534	4.36027	4.27271	14.3169	2.21821	3.99249	3.43757	4.08575	2.9789	3.47558	2.68086	5.10503	13.3476	2.74324	3.65329	5.49376	3.31668	3.15127	11.6984	4.65639	6.00433
ALDOA	0.711086	0.727276	1.48545	0.274138	0.620316	12.2198	0.426675	0.351949	0.750175	0.750782	0.703629	0.707042	0.485194	0.711554	0.949741	0.661631	0.993231	1.01236	0.132932	0.262464	0.200174	0.374795	0.212102	0.439789	1.24743	0.621383	0.15442	0.427104	0.284271	1.70414	0.852315	0.518679	0.337948	0.138755	0.276635	0.379695	0.217805	0.462735	0.361175	0.443839	0.837444	0.287122	0.482097	9.4332	0.371382	0.449973	4.88984	0.173445	0.680035
AMBP	472.607	280.79	494.084	322.166	334.805	189.268	221.911	525.539	442.824	336.34	315.23	437.726	263.184	341.78	327.821	296.056	428.121	336.908	536.594	457.412	300.826	271.567	596.042	428.026	259.025	255.938	521.57	395.496	505.049	170.207	241.367	413.933	438.802	468.906	392.138	446.835	261.534	331.884	379.813	405.423	182.233	366.398	449.625	405.728	363.456	282.533	357.969	369.038	545.631
ANG	2.67462	422.893	291.698	2.61649	1.32987	289.027	491.758	4.04854	5.6084	548.722	315.917	1.66939	283.027	305.189	657.091	6.15908	2.24619	2.24752	404.193	2.26247	497.272	4.05006	2.89013	497.647	238.95	405.357	353.006	365.793	558.055	5.87267	2.68654	580.202	2.84492	478.885	448.096	556.683	3.25044	544.716	534.255	2.33024	191.668	410.451	350.384	638.36	1.26501	422.953	364.423	783.029	735.006
ANK1	2.61218	1.1476	0.821219	1.73276	1.40751	1.07098	0.947727	2.18002	1.33198	0.7264	1.30425	1.64573	1.10751	1.23234	0.25529	1.19117	1.91856	1.41728	1.8931	1.34649	1.17948	2.57273	2.51455	0.90325	1.65062	1.13543	0.977701	1.92889	3.04696	0.462422	1.44873	2.78288	1.19446	2.38635	7.34084	10.7529	1.16581	1.52458	8.7553	0.976568	0.771161	1.48028	1.15383	1.51448	1.04538	0.881214	1.48019	0.684981	1.61128
ANPEP	2.46856	3.96069	2.42279	4.44477	3.61601	5.38754	7.19884	2.16768	3.25537	4.68317	2.44713	1.01678	4.47413	8.70925	5.54678	3.33549	3.41664	5.97986	5.21945	4.99298	5.48445	5.59471	4.50689	2.69069	5.99887	4.4814	8.05617	3.82869	4.74303	3.53384	5.73277	11.5449	2.87661	4.25021	4.79115	3.05593	3.63718	7.11133	2.90838	4.6953	4.17096	0.620497	1.24825	3.43362	3.0698	2.20418	0.406629	8.81286	5.2613
ANXA6	16.4296	19.8887	16.909	25.1557	28.2567	13.9876	13.0369	20.0108	19.5382	17.6385	26.1682	14.6646	18.2321	22.409	14.9914	16.1448	22.3334	16.8136	21.619	20.9155	17.224	44.6123	30.8222	16.9699	12.7529	15.7961	24.9854	17.3052	29.0669	10.9853	6.25579	21.4767	20.6136	20.2271	16.1562	19.3617	15.389	23.9434	17.1536	19.5897	10.5792	20.5071	22.7939	21.3875	25.0348	16.9571	20.2196	13.7809	15.4338
AOC3	0.24719	1.24128	0.563485	0.653546	0.439742	1.31728	1.27343	0.252897	0.400593	0.238016	0.100152	0.511765	1.17671	1.06838	0.318877	0.662794	0.461731	0.376103	0.457122	0.328174	0.58391	1.56152	0.287289	1.19064	0.814864	1.69111	0.470756	0.167422	1.46317	0.274587	0.565359	2.64231	0.790358	0.960038	1.61276	0.317465	1.19942	1.61411	2.20613	3.50698	1.31271	1.70313	1.03028	0.230855	2.19717	1.01924	1.28252	1.86303	0.217185
AP1B1	4.11845	0.784217	5.22164	3.19016	4.30535	0.759647	0.624736	4.89373	4.39543	2.11197	4.30569	5.54171	2.01923	2.48533	1.34995	1.1984	5.68377	3.4653	5.67748	4.27223	2.22449	3.01802	4.02911	5.24935	1.85239	1.22252	4.29749	4.12221	3.31434	0.154056	1.26868	2.65463	3.53473	4.94307	2.604	3.14803	3.80742	3.3635	4.80707	3.35825	0.350949	3.92952	4.37837	2.90685	2.74389	2.27657	2.27417	3.77222	3.97506
APCS	314.566	290.697	477.906	255.013	203.32	325.857	386.947	638.762	432.352	567.934	515.011	406.249	406.046	440.914	478.428	415.455	305.414	188.85	695.45	269.747	631.455	245.817	503.611	427.896	584.612	351.277	384.501	392.688	558.863	479.9	636.28	413.136	322.226	374.794	234.672	813.907	355.203	317.252	394.94	610.888	288.883	313.899	562.525	687.949	380.357	343.106	352.917	855.886	778.578
APLP1	1.15584	4.43489	1.45002	2.56996	28.7171	3.89442	42.7963	3.54035	0.122242	4.19733	2.2803	0.776053	0.356185	0.979844	1.45419	3.29568	1.40331	1.50046	1.69306	4.72446	3.64858	31.6092	2.02199	1.02089	2.71451	30.0321	1.46441	2.35555	1.25766	26.1536	1.3947	0.155431	3.74759	5.15915	0.934394	1.7611	2.28749	3.07479	1.28709	1.9357	2.36344	2.23203	1.69156	20.3411	31.6651	1.86181	45.4384	1.56656	29.585
APMAP	1.04152	2.15621	1.09022	3.48642	1.88832	2.19709	3.46008	2.72162	2.67631	1.56863	1.84958	1.38085	1.45444	1.51491	1.87745	0.967243	0.699621	1.91513	1.82989	1.80506	1.66428	0.923678	0.943667	1.04111	0.464946	1.58517	1.99653	1.30128	1.36478	4.07766	1.11245	0.32226	1.84407	2.56404	1.86668	0.0787532	0.963591	3.21465	1.38492	1.19785	2.79831	1.8851	0.79384	5.3039	0.772664	0.834947	1.22444	0.606311	0.103471
APOA1	13909.9	13564.1	11686.8	11459.8	17195.8	14886.1	15446.6	12209.1	15089.3	16008.7	14832.3	15279.8	15488	16606.5	14669.8	13592.8	13087.6	14809.3	14495.5	13597.8	12565.8	11887.6	13373.6	13466.9	14101.5	16692.8	16075.6	15447.8	14258.8	16834	15277.6	13914.9	14320.6	14231.8	16621.2	16041.4	12452.7	13534.5	15633.6	15535.5	16311.3	14369.9	13983.6	10342.8	15739.9	19147.1	17152.8	16800.5	15148.7
APOA2	1841.69	1694.72	1472.57	1129.81	1426.45	1597.87	2743.07	1982.72	2716.02	1592.28	1796.68	2339.28	1677.9	2124.62	2442.41	2345.45	2475.67	1593.33	1805.27	1272.5	1401.64	1634.43	1587.1	1972.24	2677.72	1643.65	2609.65	1075.64	1742.11	1639.84	1310.09	1412.2	1391.95	2286.38	1856.16	1956.33	1842.12	1828.09	2347.52	1600.26	1617.33	2251.85	1936.48	1419.15	2175.18	1903.44	1593.2	2395.15	2679.73
APOA4	1301.22	1321.01	1066.12	1043.32	963.266	1325.59	1394.88	1054.35	845.169	1229.26	943.277	1496.55	872.646	1361.64	1186.91	1566.89	960.362	1659.54	892.172	890.723	662.017	972.006	1342.57	878.381	1013.35	996.244	1248.75	1603.93	814.45	774.195	1181.88	1470.47	1051.73	1175.56	1224	781.335	1108.38	785.314	990.249	1075.52	1333.75	1051.07	1126.89	746.145	1062.01	885.508	1301.46	813.724	1099.13
APOB	538.444	211.102	404.833	328.544	198.825	174.949	171.332	507.28	440.531	309.057	203.221	451.961	318.814	177.188	332.689	282.571	507.255	308.884	460.187	312.286	294.89	291.43	512.889	402.022	270.821	165.147	392.579	313.947	304.168	126.365	233.088	329.376	346.698	486.752	269.167	295.634	346.667	355.909	462.27	233.528	146.544	379.868	264.055	411.067	373.046	196.583	289.675	305.834	432.51
APOC1	1972.6	1497.09	1214.4	1567.72	2647.3	852.369	1849.57	1531.9	1891.86	1630.05	1838.21	2272.03	1990.82	1474.68	1573.57	1633.79	2479.2	1540.71	2565.44	1676.11	1540.77	1269.37	1917.69	1975.79	1668.21	1519.53	1883.92	1388.06	1658.94	695.584	1362.3	994.6	1484.8	1659.19	1898.74	1604.02	1503.31	1390.35	1973.16	1653.75	1067.96	1425.36	1099.94	771.735	1841.48	1197.32	1328.18	1461.88	1683.23
APOC2	788.278	474.592	453.188	551.86	768.654	209.496	491.754	891.093	738.611	637.989	636.109	970.027	823.624	804.5	604.904	420.593	904.051	781.712	923.359	711.779	623.916	500.293	554.109	1083.87	561.523	540.019	617.9	297.44	706.734	162.556	497.209	259.056	603.672	545.469	897.579	621.962	1166.64	785.063	705.194	894.103	578.642	698.534	532.989	303.55	740.236	570.682	466.865	630.143	573.463
APOC3	2660.44	1410.89	1368.74	2552.06	3174.09	760.526	1780.25	2729.26	2288.08	1981.27	2394.68	2606.87	1932.76	2767.75	2830.63	1310.84	3375.07	2289.82	2613.49	3085.64	2057.59	982.944	3029.92	2935.78	1850.59	1777.48	3036.88	1069.84	2034.22	794.414	1818.37	1461.53	1454.91	2453.07	2530.84	2338.21	2238.23	2264.54	3295.96	1750.04	840.691	2490.09	1236.46	945.068	2431.74	1500.09	1562.02	2598.44	2315.53
APOC4	90.4092	31.4611	31.5195	34.8505	80.1956	9.67995	39.2958	132.326	61.5498	52.3015	38.4067	105.981	58.1749	54.9665	57.3416	15.6986	107.624	60.1511	57.6148	52.469	42.4088	63.4959	63.1945	100.993	31.4819	18.8037	74.4554	20.8662	51.8156	8.57239	43.7931	20.9272	22.4709	37.2868	75.8086	39.6708	50.3386	77.2441	93.7841	66.7704	15.0413	109.632	25.5023	14.7166	36.4044	33.2346	19.6894	48.9854	100.157
APOD	209.528	302.354	253.368	365.164	320.018	280.352	459.324	297.351	283.467	457.677	280.36	268.178	389.005	255.62	196.79	364.408	298.411	319.974	342.666	292.799	367.56	288.84	265.855	304.331	409.982	388.212	347.924	403.734	327.313	255.091	282.835	204.737	274.01	252.963	277.847	184.827	411.436	277.908	331.358	316.732	418.709	223.161	270.482	195.939	372.863	389.966	263.864	345.965	327.135
APOE	448.783	245.592	253.319	307.518	615.972	166.025	246.176	569.662	367.333	309.084	407.784	342.839	309.153	298.788	261.8	301.824	462.216	185.823	438.2	378.84	260.661	191.617	333.154	371.013	252.07	205.056	327.139	231.085	416.36	109.397	265.522	164.605	249.977	363.948	363.327	273.321	318.792	366.414	423.185	244.032	161.823	368.883	209.568	203.268	254.917	370.46	185.306	292.285	307.073
APOF	13.4307	13.5724	13.8461	11.7613	20.3838	12.4005	12.4925	23.3644	11.3167	14.6537	16.1374	15.9635	15.4532	13.1345	8.8564	11.3248	6.2888	15.072	18.6466	19.7923	11.638	22.108	23.5419	10.3079	7.90177	11.741	16.3117	8.49389	20.7106	4.48972	12.6043	9.54472	15.7162	18.2434	13.4878	8.44335	13.3804	11.677	19.5796	16.2799	10.2386	15.494	20.7305	20.1934	22.6639	16.3357	16.7818	9.83785	12.6761
APOH	210.52	245.352	268.81	159.842	178.55	446.971	288.069	209.793	145.816	233.351	240.877	191.135	344.324	263.051	312.601	305.951	143.642	262.249	162.268	242.592	255.093	250.12	202.707	218.364	302.916	144.814	186.047	260.373	69.2798	430.06	171.376	94.6346	270.21	197.101	251.327	138.833	336.129	195.116	112.955	230.217	388.803	149.849	141.437	113.998	98.2285	124.6	206.867	75.5373	92.6203
APOL1	19.3922	14.3973	12.5585	17.496	32.1797	17.7672	28.596	47.402	20.6725	23.715	36.994	35.0589	24.1891	25.5581	18.9695	11.9164	28.7459	13.8458	25.7055	15.8464	16.6895	19.8928	16.7678	27.2955	16.2699	14.7433	19.0364	10.5712	19.1833	7.21625	26.6656	11.0501	15.1053	28.4035	19.2901	17.5408	20.8977	26.6828	21.8642	18.5485	15.6905	16.5002	10.7726	12.6747	15.9227	17.3543	14.4132	16.5764	24.5479
APOM	129.621	83.7676	108.549	94.3149	126.098	85.913	81.3381	107.211	134.481	118.798	83.6067	116.172	151.253	106.587	117.62	110.342	168.819	103.479	129.543	118.105	98.8032	122.848	118.842	134.466	83.8688	102.428	100.864	110.836	73.4647	74.2547	71.5664	82.0276	95.7694	115.221	94.5164	93.0906	148.488	81.6909	74.1717	112.561	92.9011	132.146	95.0931	65.281	72.3415	84.0882	89.8487	88.2342	110.215
APP	7.91123	4.91749	6.58127	5.94389	7.62588	6.72775	6.84075	6.57623	5.28436	7.64112	6.4471	8.64278	7.39761	3.94865	9.37888	6.59847	8.25994	5.93771	5.5949	7.42473	7.58781	3.87488	8.61887	8.28123	7.12701	6.33446	6.25448	5.49994	5.9723	4.0314	1.06131	5.05303	3.85228	5.70286	1.32836	4.43668	2.62045	5.37912	4.79757	5.2244	5.89897	4.26946	5.65669	5.67312	7.26105	3.2079	4.65004	6.22939	5.82301
AQR	4.61197	4.39675	5.72948	4.52354	5.4056	3.16358	3.48106	4.90591	5.29087	5.50348	10.2874	2.81704	13.0788	4.73126	5.76855	7.68901	5.23685	13.5477	7.89572	5.66469	4.24223	6.27846	5.38621	4.50733	4.79336	8.25405	4.85334	13.6296	9.07855	1.796	0.728209	6.65772	5.73201	4.74722	10.7978	6.06121	3.15496	6.93206	4.06365	5.62114	2.60389	11.5503	5.95609	6.93649	6.04623	5.72269	3.7126	20.3938	3.48986
ARHGAP25	2.55998	2.82639	1.45514	2.37608	1.53493	3.03623	3.22483	2.36563	1.03047	2.23345	1.59962	3.30878	1.28065	2.73131	2.57457	3.73193	2.03963	3.9178	1.58449	1.33598	1.13537	2.45342	2.80784	1.65958	2.2873	2.26629	2.86165	5.15304	2.09165	1.45344	3.16024	3.31368	3.08251	3.39173	3.18482	2.04903	3.36389	2.03262	2.09587	2.92175	3.78579	1.96835	21.9652	2.27493	2.68809	2.25058	3.72715	2.55961	3.43626
ARL2	55.6445	41.8612	55.0591	49.942	41.0622	10.5611	21.5738	49.6681	44.4105	24.1025	47.6107	21.9113	30.4283	32.1317	30.82	32.5197	65.8533	46.333	37.0336	55.9454	39.5204	36.7658	33.6911	49.1205	26.3994	23.2181	35.0365	36.2981	57.9457	4.3805	19.2874	32.0605	37.1752	43.5409	16.7784	40.9062	35.2681	39.5	47.9906	38.2853	3.19579	46.127	38.5948	29.9976	30.6145	24.424	26.4515	32.2793	53.6035
ARPC1B	10.2129	9.50128	7.7152	19.3633	7.29994	21.8465	10.244	13.6211	11.5477	8.00391	5.45361	15.0127	16.9141	6.16571	7.46772	4.6328	7.3256	11.9777	7.41686	15.753	9.48085	13.0022	11.0236	10.8409	10.9664	14.9999	16.3227	10.4381	11.6904	24.5141	15.1778	16.2984	17.8766	15.2224	12.136	15.3495	10.9979	13.2232	19.5068	8.8724	26.3022	21.6097	13.2766	18.3454	12.611	15.8696	16.515	11.5057	13.503
ATP5F1A	28.2186	29.3966	25.5343	29.3846	23.6983	16.5519	68.4289	62.7088	38.2034	26.1516	43.1231	64.3709	52.5311	38.0411	23.5707	74.2379	71.3368	26.0639	24.4028	102.458	65.4058	31.4248	56.5357	41.1804	41.4011	55.5577	31.1508	26.9593	49.0555	12.7512	12.218	19.101	31.4758	34.9587	47.4276	21.5721	33.9835	36.1659	41.529	60.8938	18.786	17.2369	62.2751	30.7557	42.1046	47.986	40.3108	55.478	88.4182
ATP5F1B	16.4287	25.5607	21.8983	25.016	8.71442	8.61429	7.71187	19.0293	20.193	15.9946	21.0937	28.6376	9.12902	9.58544	22.4124	26.842	30.4465	30.0679	20.9767	19.1863	14.2034	15.0892	14.5665	17.8984	9.5187	9.68771	19.6856	16.132	27.2532	20.3187	19.9563	24.0481	24.821	22.2625	22.2493	24.4338	32.3468	31.0058	19.602	18.9604	8.61813	33.194	19.6374	27.6693	26.657	23.0888	39.1865	15.0272	19.45
ATP6V0A1	6.00909	6.70447	7.78927	7.95806	6.97358	1.68614	5.01776	9.29388	8.27066	4.44068	6.89837	6.5773	4.52023	6.68258	5.16601	5.48115	7.08289	6.23603	6.6842	7.62879	9.26933	6.90821	8.2392	8.08265	4.67177	4.09732	5.95305	5.98781	4.3877	0.99639	2.95408	7.39609	5.29993	6.76782	4.86912	6.7581	4.70647	9.08578	7.42591	5.61653	1.56851	6.58349	6.83686	6.23371	7.52423	4.42353	5.00256	4.81311	6.99065
ATRN	10.026	10.1582	13.908	11.0434	12.1276	17.3376	14.1391	8.23919	9.02246	12.7136	9.47314	8.09809	12.2897	8.96371	12.8852	10.7556	10.1912	10.9662	7.951	12.8029	8.83956	12.681	9.31271	9.95053	11.3528	10.2836	11.2529	9.53323	9.08546	18.308	14.4808	8.84142	9.59979	11.7407	9.07706	11.9821	12.4999	8.70635	8.63261	10.7171	16.3046	12.6594	10.985	10.3394	10.6787	13.4043	11.9039	11.305	11.8212
AZGP1	1183.01	1547.63	1530.63	1521.12	1217.06	1727.76	1628.29	1261.39	1124.28	1731.62	1193.81	1240.78	1034.16	1374.71	1199.53	1354.42	913.504	1410.02	1230.68	1533.52	1563.89	1263.72	1435.1	1112.46	1807.67	1442.01	1131.26	1626.48	1295.93	2155.24	1535.84	1325.91	833.867	1120.1	1224.21	993.416	1268.08	1024.86	1053.27	1297.54	1442.41	1063.94	1173.95	1421.36	924.568	1106.27	1126.86	912.638	1113.14
BASP1	0.340197	9.66471	0.291667	9.61344	6.87222	0.93359	0.717437	0.23223	10.5459	0.72347	0.267772	6.1466	3.5404	3.78641	0.39173	0.668897	11.9356	0.120596	0.327947	0.154085	8.00474	6.88938	0.281095	0.313223	0.8511	4.1846	0.265888	0.183231	0.253531	0.60385	0.254682	5.20399	3.64099	0.122205	3.44399	4.30817	0.235173	5.55017	0.102902	0.227998	1.17227	5.59677	0.284428	4.37781	0.124781	3.85763	0.147526	3.59938	0.0883809
BCHE	42.466	49.5493	43.6761	34.73	35.0226	57.9358	34.8772	38.0806	25.0412	41.2452	27.0641	35.9492	36.8487	46.1555	35.2475	39.3248	35.8697	25.9254	30.2172	48.3353	35.988	36.2676	22.7932	31.2046	34.999	36.2503	36.6067	21.8989	26.3112	42.6601	35.6611	35.4231	24.4749	35.1409	30.9042	30.7164	32.7817	42.3912	12.9757	36.2442	48.4491	48.6839	34.8249	30.7373	24.7451	38.4199	34.2815	31.3271	40.7597
BTD	41.9699	42.8319	51.7751	61.4811	35.3601	53.9115	46.7182	45.3325	55.6718	38.7219	42.8491	49.6352	43.3462	54.1851	59.7403	55.7478	54.517	40.2027	48.6027	45.3337	43.6042	41.4404	45.6506	57.1528	43.1868	47.3664	46.0682	42.9396	49.0003	57.4582	43.9183	43.7899	42.8219	45.2512	52.2437	48.9424	51.5232	52.9671	47.5997	42.9759	46.2204	52.3314	47.573	53.1951	56.3344	50.6053	46.8428	50.949	44.9674
C1QA	30.8463	41.191	32.2159	31.4038	27.2534	15.243	21.7593	26.3597	37.063	24.7397	20.9771	19.2292	30.3983	28.2674	30.6433	38.8371	26.3952	28.1317	26.2592	35.8817	28.5766	30.8969	30.4921	20.5744	30.7015	35.7008	39.5961	26.5478	21.7695	8.25299	13.6016	13.6562	21.7716	29.2115	27.0642	32.1965	48.2811	19.5739	28.6654	26.2187	21.396	29.8787	36.921	35.9013	21.6855	37.0363	17.0976	46.1921	24.6985
C1QB	264.495	318.448	305.882	282.961	247.241	131.073	240.739	244.222	234.628	254.647	231.355	244.763	283.562	280.642	280.963	340.782	229.014	272.105	230.102	270.952	247.303	278.912	229.711	240.783	256.917	263.922	337.618	296.628	225.291	107.29	130.109	196.354	242.317	280.688	297.623	282.289	352.155	190.998	302.161	188.398	160.152	274.536	390.423	331.393	268.217	294.457	193.589	340.693	269.394
C1QC	455.853	500.993	513.048	497.924	399.292	222.795	386.652	396.696	405.893	351.276	340.516	365.928	443.37	426.517	488.8	563.158	397.912	422.581	354.549	484.82	386.368	414.287	407.88	402.728	372.669	434.172	554.452	511.115	306.769	202.161	225.326	313.029	425.355	446.69	438.068	375.723	682.271	331.865	413.194	331.436	291.45	372.121	562.708	426.453	332.922	481.641	329.132	433.474	310.616
C1R	124.778	79.7942	116.107	88.6775	62.3443	25.4407	50.4261	100.189	99.3148	69.9071	80.6061	111.776	81.5524	58.9885	42.0196	76.5199	124.514	83.7777	93.3087	72.9084	94.2193	62.7283	99.2039	82.1241	62.4885	58.0528	121.41	59.6298	80.8588	18.5755	42.2387	69.8677	84.108	100.736	82.4718	77.7223	48.4364	56.5897	94.9978	80.854	34.2061	75.9989	67.5473	87.8594	87.7325	42.3468	53.1024	89.0377	105.31
C1RL	15.8204	17.8121	16.6805	21.2189	9.6608	12.9163	14.6531	16.7149	46.4879	14.3997	9.39397	13.3799	11.2432	10.0521	4.86572	14.9331	12.8696	8.71016	16.6356	10.9217	12.5249	12.079	62.3312	16.7578	13.1791	9.24876	50.5308	7.57256	31.8485	8.15615	8.94736	4.70173	8.30086	11.791	7.77887	10.1793	86.6974	9.95806	14.5665	6.34971	10.686	8.41831	11.088	10.2872	9.19676	7.5192	12.3159	14.9875	11.0428
C1S	323.754	268.667	265.742	251.384	225.186	77.1144	161.028	301.677	283.813	183.884	213.616	280.581	221.704	257.162	225.445	264.564	260.091	199.531	261.801	267.728	223.937	241.539	302.494	275.896	184.413	187.186	326.505	183.277	244.384	43.8127	110.328	188.676	224.844	252.806	213.63	238.591	256.941	203.722	309.944	222.407	93.8248	228.007	232.685	265.377	214.887	196.097	223.341	284.488	249.418
C2	103.578	121.051	116.885	132.499	97.3319	121.154	103.356	111.52	126.756	88.7484	114.088	92.2634	103.426	117.156	119.069	117.263	99.1431	121.028	80.2624	108.379	109.322	101.493	104.429	108.724	91.0657	88.3047	102.776	85.6721	104.505	104.303	91.9181	104.588	91.8319	106.734	104.876	118.291	118.109	103.792	104.072	111.359	95.6416	96.7397	117.288	130.681	113.439	103.943	104.8	91.0557	97.5098
C3	5298.04	4457.46	5063.59	4928.3	4285.61	1830.63	2965.21	5011.13	4330.23	3789.59	4976.58	4968.35	3890.64	4276.72	4832.42	4121.84	5159.3	5139.63	4756.58	4782.47	4475.56	4374.37	4784.51	4584.23	3810.61	3280.8	4610.18	4242.14	4309.28	1683.33	3367.97	4731.27	4014.45	4566.65	4505.47	5315.21	4310.12	5104.81	4242.35	4345.69	1991.33	5049.65	4476.59	4453.45	4678.68	3550.85	4169.96	4139	5487.69
C4A	906.993	881.535	956.846	1075.53	935.058	279.37	600.723	913.948	1080.34	876.289	643.015	609.114	706.465	760.935	1095.6	877.74	834.584	571.768	1331.88	929.611	829.26	1071.65	944.96	727.635	791.425	681.246	787.616	1001.94	1389.02	335.095	174.789	1019.82	895.456	759.137	831.924	891.629	588.166	459.465	631.531	902.622	535.518	828.882	874.777	659.76	994.332	934.228	674.811	892.769	741.638
C4B	874.829	869.758	909.031	1063.19	916.063	274.743	599.778	895.213	1062.4	861.447	624.521	599.94	686.224	748.734	1079.95	869.434	807.557	567.554	1307.47	911.024	822.783	1059.08	932.103	719.129	826.711	661.343	757.916	971.709	1409.85	323.004	168.133	1002.58	869.136	741.308	827.936	868.273	560.707	453.895	615.609	893.938	523.407	799.2	861.089	640.795	980.944	903.316	644.204	880.188	730.608
C4BPA	394.603	297.953	328.831	348.631	264.152	221.227	255.705	341.912	302.519	322.566	347.712	251.624	321.11	374.874	281.696	373.596	381.347	317.514	339.145	342.682	356.65	320.905	363.216	344.878	308.086	222.429	240.564	199.437	355.844	177.929	322.781	245.61	293.15	346.06	240.859	268.446	359.742	293.272	343.637	303.847	247.308	214.906	267.434	393.828	311.411	263.97	207.505	333.449	337.849
C5	213.204	166.597	192.571	242.027	218.657	74.9779	109.266	204.865	221.388	118.577	200.25	196.047	133.156	156.436	152.336	191.992	222.042	215.519	235.195	214.655	191.274	208.281	270.736	207.4	152.137	142.337	215.021	226.803	231.15	78.8965	75.056	239.681	189.595	225.919	186.233	204.674	193.481	192.76	192.769	194.728	106.558	189.914	260.803	236.666	237.949	193.005	217.376	156.213	178.334
C6	75.6801	116.934	91.4427	98.0787	80.9115	73.4032	82.2318	93.3115	87.4732	79.257	83.2045	86.5076	90.1077	83.236	90.3894	96.8088	98.8465	75.0439	71.5972	92.7181	79.6081	82.11	74.9022	91.4376	78.0542	78.9068	112.151	82.3675	81.9077	38.1194	70.4538	88.6924	109.999	77.7623	70.6371	71.6318	79.1913	85.549	62.8316	75.2686	81.8208	68.0852	111.07	89.3593	87.8006	105.215	96.3209	61.3972	79.5962
C7	76.1164	102.252	92.1522	136.286	96.1349	29.9794	54.8555	112.886	71.0527	56.4089	73.1594	138.147	77.1431	89.1218	66.8801	85.0107	176.413	67.1021	162.072	98.8876	95.1384	83.753	115.992	169.57	64.4978	73.501	88.9491	78.8066	88.0969	14.8742	25.4108	101.623	72.0653	98.6076	75.2178	61.4769	51.8643	161.105	76.2657	79.0286	37.0734	110.946	153.637	103.314	79.9432	107.717	69.9759	71.2567	114.016
C8A	93.3064	41.2318	69.4698	58.2335	53.9781	17.4555	20.7015	76.4435	101.627	33.8824	58.9297	87.0101	43.2725	39.753	45.1206	45.1814	129.896	79.1817	56.0262	68.1029	53.3673	45.348	76.3442	131.486	41.0313	25.906	76.1387	50.7463	79.5116	20.3343	25.549	52.1623	55.8744	68.4097	24.6589	59.414	66.6027	77.7783	74.3954	55.9121	9.143	70.7732	47.9182	55.4639	51.92	66.187	49.8995	58.9122	93.2494
C8B	125.998	86.4471	91.3132	100.153	96.315	26.022	36.63	140.536	126.419	96.5198	121.646	167.605	75.7322	56.6047	75.5732	121.089	146.223	180.156	83.512	106.142	68.1371	89.4259	101.965	89.1082	66.8704	55.5687	142.689	72.7183	142.354	31.0518	52.522	80.7589	73.5298	82.2456	37.7343	82.1298	93.3222	112.603	98.7961	88.9021	44.9825	88.8386	75.3375	57.2996	47.3879	49.472	107.614	91.5933	162.911
C8G	246.678	165.367	212.027	222.007	215.687	70.6439	80.4426	236.47	208.517	138.983	184.657	230.494	137.193	173.182	120.112	131.728	262.139	207.59	173.26	276.147	147.571	172.229	219.092	191.88	114.803	109.667	234.867	131.686	207.654	22.6262	95.0456	162.658	144.005	187.443	68.4553	176.421	210.25	286.512	193.706	146.902	13.3881	209.124	171.372	163.048	107.395	111.49	169.349	164.748	216.004
C9	159.914	66.939	63.1777	136.502	123.154	52.256	46.0081	159.887	130.252	43.7949	98.8785	107.07	69.0118	53.5987	35.6661	49.5721	150.062	80.8535	92.1854	102.47	112.822	76.0926	173.954	65.0906	53.1402	56.3573	76.2977	54.7089	148.495	25.183	46.1224	38.5055	77.954	139.962	83.9686	98.5812	72.272	135.387	147.122	48.0017	33.3501	64.7091	91.8601	93.7817	79.5069	69.6838	58.874	77.9517	99.105
CA1	11.3258	17.386	26.3332	5.22255	21.3514	43.3184	25.6947	14.2655	18.4069	6.87554	20.391	8.1476	15.6976	24.663	25.2381	23.2008	37.1709	72.7202	8.44271	20.0241	36.977	8.9528	34.5504	64.3972	13.7381	17.4296	24.8068	44.686	6.95296	67.3994	10.6251	109.968	16.5427	32.7245	11.9358	25.7635	34.2267	17.0772	8.24085	51.8634	39.2923	28.6319	4.11107	35.8106	5.22352	14.323	22.4035	12.8089	14.5545
CA2	18.2683	17.0961	30.2376	18.6741	36.753	16.6229	27.837	30.401	10.1001	9.25777	5.41014	6.98254	18.5224	18.0015	2.40773	23.5172	48.5436	43.0193	2.94912	16.3549	21.4799	20.8775	5.62422	46.0813	9.34396	27.1829	46.9228	32.6906	31.5743	34.7319	12.2673	25.8986	29.9226	11.3695	31.7298	44.7358	44.19	63.1754	26.5083	51.7573	13.6833	45.6007	12.1554	15.4664	50.4747	56.3495	40.8652	44.0346	70.3089
CAMKK2	2.32583	1.80062	1.86451	2.22911	1.40662	1.98036	1.3967	1.48939	1.14609	1.28739	1.83135	1.54024	1.11493	2.00964	1.70739	1.53147	1.28686	1.44869	1.16958	1.5523	1.67315	1.27536	1.71407	1.57153	0.823589	0.802801	2.06353	2.01836	1.3674	0.680936	1.1858	1.56473	1.38069	1.35648	1.26296	1.30532	1.76039	1.309	1.24239	0.84334	1.0506	0.984985	1.61737	2.20337	0.730774	0.876768	1.21956	1.64866	1.1025
CAP1	0.501724	4.39949	6.2868	7.17815	13.245	0.151761	2.30788	4.71805	5.48118	4.54265	9.93812	14.2227	2.50008	0.29298	1.13386	5.62086	2.24858	6.63243	6.00031	6.10548	8.88379	5.83305	6.91902	3.39534	3.65372	3.60833	4.70134	2.53126	1.53324	1.37804	1.2892	0.919313	0.942396	5.89695	0.904732	2.67349	5.76514	13.3539	3.55505	2.80485	0.336878	5.44136	3.31781	2.84427	5.19428	1.91934	2.01523	12.3687	3.52311
CAT	11.9235	2.3431	1.05112	4.08932	8.37058	3.44749	2.34327	6.51008	1.30049	2.31917	0.4715	12.2692	3.48909	1.59312	2.80883	4.22934	8.57971	1.85701	5.69925	3.24922	2.03317	0.728589	13.2471	7.12462	0.878416	5.64737	1.47548	7.09477	1.18704	8.20126	24.6459	4.97103	1.01749	8.19801	10.0419	4.55292	1.73256	10.5303	3.14958	4.21942	11.5653	4.25747	4.86593	15.4261	0.831707	12.4336	11.318	1.0502	1.48208
CD14	22.7273	3.04082	11.1408	14.547	15.1423	1.52173	3.29478	26.8832	18.9724	9.18784	8.09915	17.1549	6.87766	10.5486	4.80394	3.84195	18.2807	10.2416	15.1472	552.9	11.779	7.92023	19.3028	15.1885	2.61313	3.35062	11.1178	8.10906	17.2907	0.630888	1.47786	2.90005	5.20026	12.3994	8.09319	14.5505	7.51106	19.3822	20.2232	15.9741	0.0100875	8.25558	10.2742	9.63133	10.8267	8.90556	17.0764	8.60293	18.6396
CD44	10.0263	22.1137	29.5895	17.8645	15.782	5.25386	3.15422	7.91758	25.2727	5.36141	25.2302	22.4993	11.8707	20.3709	19.8885	19.5699	32.1167	22.6251	6.6547	8.9536	5.41141	4.60944	9.30722	29.5198	6.21247	5.68614	31.9627	6.35564	5.85835	8.29571	5.22854	26.5159	27.7025	25.3977	24.074	26.5675	17.7574	30.4568	34.1933	5.32134	9.93995	31.0266	28.6954	27.7777	32.3632	25.4256	28.8488	5.5701	6.86604
CFB	793.958	920.587	796.122	911.486	821.995	954.591	813.891	988.794	888.973	874.358	1019.69	437.618	932.409	981.89	721.391	898.843	782.499	952.713	856.201	897.893	924.058	977.283	752.555	733.067	682.199	703.2	767.867	1155.32	893.904	1974.68	1171.35	870.966	1049.9	615.496	777.569	974.252	1159.06	706.712	609.161	916.935	2468.96	875.16	831.736	1044.18	854.305	664.291	839.376	860.144	659.549
CFD	23.1218	21.0721	17.1635	23.8755	16.109	153.033	18.9172	14.8657	15.8743	17.4202	18.3647	116.638	15.9975	19.014	19.0484	127.696	14.468	20.4711	13.1418	19.7553	20.0319	16.5071	18.4219	17.7056	121.559	20.3088	24.0827	15.79	18.5817	184.888	199.167	17.557	116.801	129.396	71.1013	14.621	113.03	23.4382	21.1772	18.6056	148.348	31.201	39.7686	20.1616	11.77	18.2897	56.797	21.3454	18.5857
CFH	556.319	626.196	559.189	570.829	563.153	812.426	654.471	588.683	630.545	687.263	694.243	544.413	600.648	625.548	746.498	721.851	573.074	559.664	645.973	574.351	657.295	803.117	612.833	533.736	599.971	499.566	502.107	488.541	566.107	795.332	831.228	603.112	522.056	567.643	588.494	597.965	549.514	565.006	459.443	662.885	776.257	621.137	485.092	665.772	634.152	539.357	582.934	676.427	722.924
CFHR1	205.381	212.535	160.031	145.377	164.234	209.263	204.57	172.124	224.434	144.194	159.973	170.899	181.999	200.535	202.738	231.835	164.156	128.376	187.547	170.643	140.252	134.873	198.529	150.427	203.906	144.226	151.503	127.638	166.426	154.364	200.56	210.598	159.456	175.115	157.926	153.42	141.401	153.725	137.195	174.533	153.913	187.378	136.069	184.682	128.845	169.99	138.079	194.011	192.51
CFHR2	14.9268	34.9543	3.50307	11.5141	3.50179	42.1781	64.4305	2.5513	2.82455	48.5476	2.11186	1.71105	9.3617	3.82475	3.91508	23.1337	0.328151	22.5018	4.91818	5.74801	7.39588	1.2701	6.82771	1.77444	45.0732	4.19898	1.59939	1.41366	2.6051	20.1248	22.5354	2.66683	1.8366	5.15622	27.499	16.5461	1.81919	1.5941	2.52019	2.70483	14.0864	2.18563	2.55327	2.51637	1.63523	1.86252	1.61766	2.1742	2.09363
CFHR3	182.491	221.746	145.719	186.57	178.479	312.234	252.829	194.531	197.246	251.284	212.622	185.559	182.197	240.171	311.189	198.149	170.125	206.956	192.9	243.259	220.372	254.271	205.366	156.098	240.122	186.707	193.073	202.096	191.454	329.809	309.848	221.948	263.914	226.549	273.194	273.749	242.502	217.289	218.713	271.684	320.877	242.476	200.435	221.027	229.649	219.652	251.839	347.452	266.887
CFHR5	2.178	2.45727	1.79196	2.45829	3.06634	2.46486	2.47996	1.47437	1.77114	3.38653	2.76267	2.29771	1.27886	2.15107	3.55607	3.61509	1.85389	3.03907	2.35561	3.33228	3.23184	1.80764	3.56491	1.97833	2.73396	2.27151	2.42585	2.88708	2.38546	1.54071	3.09672	3.95041	1.24563	3.10779	2.18015	1.06496	3.15187	1.29181	0.761505	2.67527	3.27066	0.711225	2.67875	1.36566	1.46327	2.51536	1.88944	2.03557	2.98982
CFI	200.888	191.343	202.057	188.506	144.533	190.118	121.6	196.335	196.104	146.205	209.132	155.186	166.401	215.714	199.071	152.972	169.7	159.976	138.845	178.753	165.297	138.861	166.942	162.447	157.65	133.946	173.443	136.531	174.117	146.136	185.69	169.646	162.433	178.363	150.929	194.893	164.796	162.962	168.681	169.678	240.171	191.274	163.549	241.071	187.561	159.539	169.901	191.754	171.722
CFL1	0.141701	0.141824	0.279744	1.77566	0.719375	1.96026	2.24912	1.06342	2.2105	1.06413	0.344038	0.419673	3.5743	0.745212	0.828678	1.63778	0.799613	1.45588	2.65743	4.13721	5.39992	0.429502	13.5988	2.5199	1.17668	3.6479	9.89719	2.04341	0.59555	0.845948	1.86739	2.5563	0.107573	1.37305	0.931631	1.00574	0.524965	3.25563	0.58779	4.50142	0.589878	0.477773	0.112178	5.17434	1.43356	0.708185	0.445317	0.885856	1.13694
CFL2	0.130801	7.48401	0.258225	0.269125	0.167216	0.732723	0.109219	0.235409	0.353573	0.264079	0.0676571	0.228748	3.63264	0.151069	0.466559	0.336752	0.197257	0.479812	0.431009	0.261163	8.70993	12.309	2.16029	0.520963	0.247044	0.368191	0.525648	0.472972	7.22798	0.290608	0.534195	0.185561	0.0992984	0.0952149	0.269608	0.309822	0.129425	0.639788	0.171533	1.11141	2.58836	0.441022	0.103549	1.43958	0.55846	0.232649	0.0574547	0.210951	5.85327
CFP	7.79615	8.25895	7.37264	11.675	6.4145	15.9884	14.3776	5.89417	3.70733	11.3766	8.38028	6.63192	9.4229	10.3218	12.7743	11.7301	10.2417	9.81476	4.33964	10.5013	12.9009	13.602	5.83231	8.73603	12.3959	10.2799	6.9931	6.80641	10.8315	10.0252	15.8616	6.75584	8.7744	7.33706	6.11383	6.45882	10.1053	10.6651	5.18823	5.86117	6.56955	6.40205	8.52425	7.57627	5.74118	6.97121	5.73878	5.25058	13.4322
CGREF1	14.3253	15.4827	10.9978	21.8359	22.4578	37.3412	18.9907	13.2045	8.50759	14.5923	18.4422	8.40419	16.2367	18.1751	32.4188	17.04	11.6111	22.5991	24.4698	16.7701	20.9678	30.3982	22.1752	18.934	20.718	16.8091	15.1469	19.9386	19.3825	26.7443	26.8419	16.2738	15.3884	17.607	23.0307	30.7657	26.7442	20.56	11.2065	23.7012	22.6243	17.0601	15.5922	34.3643	21.3117	19.6888	21.6106	31.2865	19.866
CHL1	31.6965	13.5219	32.3835	15.7976	8.60489	56.2846	22.8773	15.1722	11.4275	25.7357	27.6975	11.3007	49.6329	33.6718	29.2324	40.4151	10.7435	7.25921	18.8975	27.3207	33.027	25.826	14.9663	13.2101	25.6461	27.4	3.2555	6.5033	5.31119	6.35656	27.6882	6.07501	16.7991	7.44083	10.2912	6.20345	19.4758	9.82527	5.79279	6.36964	37.8185	9.5974	6.56346	9.03234	8.99779	4.17279	7.78949	5.134	4.21152
CLEC3B	74.5856	116.968	68.6356	115.018	72.4825	95.4553	113	68.2869	51.0457	84.4144	66.041	81.9715	85.1049	86.7437	95.9716	159.459	84.1483	87.3658	70.3953	88.0801	91.362	76.9945	83.6295	86.8443	74.5239	90.0184	73.5223	86.6545	66.3687	73.8126	84.1998	89.0654	65.4936	90.9227	82.7507	86.7518	71.7272	81.9245	68.1116	87.2692	119.189	84.9203	90.1621	98.4256	63.3436	88.3162	75.9009	87.1805	82.9977
CLTC	1.60272	2.11718	1.82086	3.79139	1.64373	5.53497	4.15168	1.3061	0.90136	1.7233	2.30108	0.41792	3.7936	1.42212	0.874526	4.05871	1.03509	1.5373	0.566305	0.346065	1.69062	31.3472	0.617316	0.795348	2.23403	2.23097	0.561185	0.546065	1.57092	4.24134	0.376807	2.33163	1.76991	0.798146	0.697415	0.629504	0.6276	4.33596	0.879074	0.689204	3.1967	0.520381	0.560375	0.578363	0.785371	0.517251	0.732247	1.12461	1.01116
CLU	839.893	593.08	699.936	694.279	958.242	556.764	577.529	834.255	883.97	807.665	753.128	778.764	894.732	897.494	522.649	557.222	922.166	779.638	726.117	965.512	500.716	510.584	931.759	912.052	473.054	612.838	474.462	689.417	636.067	352.633	717.099	492.223	513.021	862.82	710.907	1012.12	757.076	660.363	897.081	785.626	552.461	650.447	610.127	919.182	953.627	687.353	640.926	621.985	835.537
CNDP1	97.0588	94.6879	127.991	114.366	124.791	153.458	115.745	154.869	198.021	201.129	110.266	100.735	127.195	98.2961	174.898	120.589	106.697	109.664	91.3442	114.854	41.4595	62.6927	139.252	92.5216	110.281	119.913	163.799	113.662	159.631	108.483	262.333	184.941	65.4307	64.2559	107.539	128.596	97.9905	154.506	111.189	59.3161	99.555	142.198	120.885	189.283	80.4726	92.139	115.011	56.352	96.5059
CNTN1	0.908694	1.40487	0.504206	1.28348	1.11716	0.0200079	0.610563	0.455111	0.448748	1.20795	0.656655	0.664045	1.37214	0.591702	0.772649	0.992093	1.06966	0.568109	0.635158	0.986734	0.772277	0.723333	0.489853	1.08451	0.585784	0.727006	1.16912	0.589499	0.706853	0.395944	0.65642	0.581839	0.218429	0.5472	0.807844	0.538258	1.13944	0.97709	0.121838	0.39981	1.18944	0.452639	0.905791	1.00089	0.646355	0.669852	0.406925	0.475176	0.686933
COL12A1	1.59564	0.891023	4.84444	0.733485	4.47419	1.16613	2.98448	3.1241	3.24737	3.52609	0.863289	1.42502	1.36081	3.26898	1.78489	5.33893	6.93305	0.527296	1.93595	1.74473	6.24749	5.41958	6.03135	4.37612	3.80297	5.30759	4.95278	2.07441	4.87438	0.491475	3.74558	5.87698	4.99292	4.79208	4.26556	4.07807	2.15366	4.70814	6.19044	4.16255	0.371973	1.79771	3.13823	5.5954	5.12061	1.16532	1.31427	6.33814	3.78986
COL18A1	0.063937	0.716836	0.639868	9.94302	0.244631	0.552913	0.350552	0.166338	0.0631989	0.430891	0.487879	0.200473	5.63408	6.24246	0.161205	0.123682	0.22677	0.166471	0.479603	0.482555	0.860517	0.968752	0.470176	0.472484	0.147146	0.51591	0.127103	0.0978854	0.0255279	0.327374	0.286947	0.0800817	0.288428	0.616351	0.310169	0.417768	0.36579	0.334844	0.30065	0.639393	0.505303	0.504398	0.156339	1.24364	0.481224	0.119336	0.66426	0.748242	1.49689
COL6A1	11.1452	3.92764	10.2464	8.62234	9.89775	1.77805	2.95074	8.8913	12.3259	4.46143	5.87909	15.2947	4.25054	6.23191	7.43079	4.15162	14.2662	7.93521	10.4324	7.49113	4.53913	5.95987	9.95142	8.40922	4.3561	3.44547	14.5259	6.6583	6.12541	1.76987	2.40011	4.36447	7.5167	10.8973	6.84276	9.40944	9.86881	11.5739	12.4701	5.01824	1.03538	9.92545	11.3066	8.00619	10.8719	8.85944	8.80253	9.93732	12.2483
COL6A3	6.82994	18.988	21.3435	9.62625	8.9558	9.79916	8.56222	9.84975	1.99885	13.0708	11.3495	2.97512	18.7431	16.1011	21.4145	8.24925	3.05546	25.1829	13.4538	12.9469	11.3639	10.1809	1.50652	4.45563	25.3747	14.522	4.32653	1.64284	0.414943	5.58307	19.369	4.61042	22.7219	6.89769	20.002	11.5435	19.9382	3.57933	1.56736	14.0684	31.2401	10.7142	11.1794	14.0647	4.95564	4.34423	6.58748	5.38886	9.07808
COPG1	1.61397	0.141041	0.934971	1.14759	2.46995	0.0817172	0.0647182	2.32984	1.57972	0.937192	1.19542	1.99424	0.0691176	0.0963301	0.598768	0.835588	1.44871	0.823675	1.49075	1.47991	1.40067	1.19559	2.59081	1.21631	2.12832	0.411242	1.8034	0.07966	1.99484	1.37369	1.60023	1.01757	0.0771368	1.79036	0.263525	1.33527	0.68494	1.07193	0.0818617	0.250855	0.178017	0.034723	0.84201	0.0738946	1.95552	0.0969048	0.461977	1.39237	1.70028
CORO1A	1.30876	1.62625	1.07202	2.15334	0.659945	3.85734	2.48931	0.267979	6.72993	1.76148	4.3364	1.80414	1.87152	5.61416	1.37023	0.727377	1.16857	0.56044	0.254736	0.10267	2.75053	0.12547	0.139734	2.47883	4.17867	4.07866	6.96695	4.09269	1.61783	3.28966	4.47472	4.69431	1.28934	0.718453	0.0392908	1.94582	7.96392	4.43615	4.006	0.605071	5.68667	7.51764	2.44985	3.1729	1.43374	6.08456	6.4926	9.53085	0.142112
CP	2870.9	2625.43	3365.57	3590.24	3406.54	3964.24	2580.68	3591.24	4037.34	3164.06	4054.29	2837.72	3566.83	2435.67	3337.71	3575.78	2434.05	3139.57	3339.9	3307.15	3694.07	3698.18	3528.81	3199.6	3240.83	3272.8	3450.12	2415.47	3697.48	3836.01	4552	3299.52	2754.79	3122.74	3160.37	3479.36	2911.59	3206.49	3443.92	3394.23	3805.24	3602.06	2934.33	4140.62	3197.43	2811.66	3298.67	3074.25	3001.64
CPB2	63.388	54.9593	43.1009	59.5359	47.0684	45.0233	48.5548	65.5747	69.8408	53.9578	45.628	59.5038	45.2157	54.7151	60.1307	52.9599	62.8411	48.3221	51.3627	44.3989	40.7439	41.5278	46.9292	45.2822	56.5032	50.8508	55.5572	49.961	61.7146	28.8879	49.9362	53.6837	51.5376	46.2599	54.1136	53.427	49.9608	40.3372	50.3598	45.6335	51.9207	41.8412	43.9701	47.9327	39.3447	49.5642	53.1171	50.2463	54.1544
CPM	2.7178	1.79362	2.51984	6.59769	4.22275	0.378251	1.07807	2.95409	2.98897	1.39397	1.68684	3.26064	1.59204	3.26009	2.07313	2.3205	2.51114	4.14092	3.17883	2.4382	3.59057	2.52567	5.38423	3.21451	1.54478	1.5647	2.99495	3.24771	3.54264	0.72365	0.900924	3.85088	2.83573	3.54543	3.00299	3.09333	2.71037	2.92975	2.55643	3.81215	1.10288	2.71699	4.56433	2.79402	3.98876	3.21086	3.15292	2.46784	2.70544
CPN1	47.0297	26.6205	36.1739	37.5306	35.5123	9.06931	30.9472	57.0857	47.126	18.2479	47.8866	63.4187	39.0676	19.8011	37.164	29.665	59.9381	28.2072	50.4806	36.8908	23.0901	20.3764	46.816	55.032	22.1436	39.0718	65.6833	30.32	49.9992	11.2941	16.2675	48.9644	32.4732	25.5512	30.2004	46.8706	44.5417	40.1324	58.767	32.6823	9.0876	40.0053	37.8261	50.1316	39.6255	36.0429	43.0823	33.7076	23.423
CPN2	128.303	61.7988	92.7552	103.999	107.87	12.174	34.1978	163.919	129.935	38.1648	122.31	160.7	82.9516	60.7843	72.237	60.6981	167.253	70.797	143.521	108.55	55.787	50.1525	136.335	146.879	42.4417	56.9143	180.215	50.2298	133.373	9.47816	25.8417	89.9376	66.158	88.8472	84.9264	112.979	96.9992	117.369	164.884	59.5272	12.4935	109.368	88.4029	122.904	118.692	68.6376	99.0793	86.8912	85.6064
CRP	56.3888	22.3584	15.8581	177.329	20.7664	193.18	36.8001	46.7521	55.3433	29.8744	109.164	32.2297	50.8787	43.7835	31.1048	27.1213	19.0899	47.6304	19.0075	39.1728	11.9209	30.6069	24.2382	18.7776	44.5591	44.8523	25.4961	16.1373	128.457	24.6679	80.1295	13.9201	19.8114	46.9163	19.7525	83.3734	19.4678	42.9744	103.548	18.0059	19.7739	39.1315	18.6317	30.5706	24.6469	20.092	13.344	105.713	23.2341
CRTAC1	4.12586	5.73966	4.37773	4.99117	16.0691	7.25407	6.27903	3.64989	5.92147	4.67655	23.4637	51.5726	8.17378	7.4388	7.9858	9.70875	4.40543	8.15421	3.0819	4.76108	9.83761	8.26489	17.2147	6.77405	35.2902	5.33506	25.8559	4.31301	57.4173	6.46935	16.4366	4.32221	7.52755	7.74061	12.358	4.56885	16.1428	7.59589	4.09618	7.91556	8.50906	11.5316	4.30947	3.50703	6.45704	10.1791	16.7635	28.4569	5.66098
CSF1R	1.59106	14.9592	3.63698	4.7498	3.49072	2.08252	2.92533	2.42365	3.90611	2.82551	1.79075	1.99071	2.72781	2.45747	3.52523	4.08969	3.21791	4.10708	3.78568	4.23495	5.31462	4.92506	2.28021	5.61067	12.2497	1.81145	3.5731	2.10931	3.67911	2.8013	4.00927	3.4672	2.20319	3.76507	2.18103	4.73276	3.86669	3.7881	3.37041	2.17622	2.54495	2.36725	4.10405	3.33513	3.46516	3.3055	2.75909	2.08483	3.67517
CSN1S1	1.021	1.11275	1.71591	1.35913	0.398351	0.184725	0.3536	0.0896767	1.0475	0.055353	2.67535	0.825036	0.746742	0.904243	0.771665	3.41812	1.27636	0.51987	1.16423	0.826634	0.473863	0.379187	0.858002	0.844849	1.35303	1.75287	0.804934	0.689228	1.26299	1.47266	0.0305726	12.5732	0.536004	1.15299	0.0550565	1.30717	1.34321	10.2057	0.554194	2.08796	0.303976	0.0748868	0.401122	33.352	1.4107	0.765038	1.2948	2.31784	0.533677
CST3	21.017	29.1583	29.9749	25.1517	20.9221	19.4178	16.1069	28.6287	14.5017	16.9202	19.3342	19.4684	13.612	17.159	21.1959	19.0305	13.1847	20.7781	18.3498	25.2101	17.9853	16.4608	26.2281	14.883	21.3038	11.2666	20.5142	23.7022	12.8233	19.3989	13.7858	15.8926	11.843	18.6843	22.3458	12.88	21.5024	27.5136	12.0256	12.8717	6.95689	13.9571	30.8686	21.6184	20.8949	11.4555	26.361	35.5291	16.8665
CSTA	252.24	249.041	280.595	273.032	303.606	70.1842	115.753	272.365	274.054	206.221	256.73	126.432	157.813	182.428	206.918	218.003	272.34	260.843	255.083	242.662	213.699	310.717	277.61	383.358	174.808	241.44	198.366	254.863	244.696	40.9213	131.729	326.878	185.821	272.278	190.92	380.502	351.044	278.225	387.218	215.646	54.7504	326.087	361.211	14.022	336.94	251.138	279.556	352.237	373.527
CTBS	0.788181	1.10782	1.19861	1.1421	0.944307	2.54262	1.66267	0.930096	1.49892	1.87983	0.381559	1.01312	1.45181	1.78468	4.58086	2.16926	3.99959	1.4532	1.15494	1.40938	1.73135	1.23643	1.96864	1.8838	2.45731	1.24275	1.36433	2.23217	0.561635	2.84248	3.02291	1.15536	6.19433	0.888926	5.43022	1.69158	0.708839	2.01678	6.61786	0.962457	4.05695	3.22925	0.984357	1.91982	0.691127	0.809398	1.51483	1.2936	0.984666
CTSL	2.48359	30.821	34.2773	30.4461	23.3155	29.5154	23.3555	9.85917	64.1598	21.0462	2.38362	30.6273	27.8066	4.50881	10.4837	31.2648	53.4152	10.0101	17.872	27.3055	12.2726	21.2617	4.72771	2.23148	17.6794	25.9246	38.559	19.1661	25.8575	7.63569	37.7423	52.2778	54.0533	31.5438	11.821	20.7503	29.7542	18.2468	29.9659	11.7011	10.9361	14.3463	67.4473	16.3769	18.1233	15.2235	26.4071	14.049	27.0567
DBH	11.2305	10.48	35.4581	28.0314	12.3257	16.6925	17.853	9.47333	26.0776	35.9166	6.37776	14.4074	20.4021	4.35814	5.01073	13.9908	22.1927	14.3007	16.395	8.42477	30.033	9.32289	11.8241	18.3274	13.1659	14.6585	14.6969	10.8689	16.4592	11.7985	7.09458	5.88474	8.66763	26.192	6.89425	22.2933	28.5134	7.96566	5.68851	21.7183	9.69499	15.9984	27.3902	3.13765	17.5192	18.4262	30.084	5.50763	26.508
DDX23	1.42127	0.655672	0.946129	0.541761	1.52391	0.235567	0.604235	1.73626	0.779948	0.596069	0.909695	1.09055	0.807864	1.10305	0.853757	1.21852	1.56472	0.576054	1.78108	0.919061	0.926219	0.546968	1.17501	1.0003	0.484899	0.475785	0.993667	0.490383	1.53374	0.224866	0.871576	0.554254	1.0464	1.35137	1.32708	1.09075	0.934899	1.43006	1.81113	0.776344	0.326867	1.25779	0.576595	0.554938	0.713824	1.07573	0.494785	0.848634	0.888474
DHX9	1.08579	0.981329	0.18105	0.739697	0.326202	0.171414	1.13604	1.33776	1.3336	0.0568116	0.443152	1.43107	0.396306	0.129001	0.796768	1.04346	2.63684	0.260256	0.191693	0.631981	0.94264	0.311901	3.28622	0.390563	0.99666	1.19441	1.13709	0.575637	0.153153	1.12073	1.60278	0.225143	1.26141	0.26033	1.36303	0.440482	1.46524	0.37485	1.01038	0.464129	1.48081	0.870715	0.527665	3.9386	0.280009	0.342033	2.44163	1.28539	2.24399
DPP3	1.32487	1.5438	1.67278	1.40955	1.17992	2.07017	1.77077	1.57991	1.24029	2.14234	1.00038	1.81772	1.24359	1.6801	0.459557	0.953237	1.06529	1.08387	1.40847	1.98015	1.90728	1.06908	1.55188	1.0663	4.25323	1.79045	1.36665	3.03189	1.8429	2.93179	2.29659	1.65807	1.13809	1.12961	1.56757	8.52712	1.3522	1.27449	1.16639	1.95371	1.12596	0.976565	1.09888	1.54163	1.27676	1.3438	1.24223	1.30292	1.37755
DPP4	21.5755	2.46733	16.0373	24.445	17.46	8.78835	12.0046	20.4839	15.6844	15.4063	22.8904	22.5813	18.7487	9.98553	25.2198	2.98039	24.0626	6.55188	18.8572	18.7484	19.8667	12.5131	8.98749	21.1344	0.408328	11.268	14.6971	20.3562	10.1846	0.714701	5.64726	24.9563	26.0034	25.6283	23.5757	25.4544	16.0226	24.6398	18.0145	10.89	6.03199	30.6505	26.9108	21.0437	27.5929	21.4095	23.4338	22.077	25.3151
DSG1	1.28128	0.58079	1.21154	2.45182	6.38412	1.00495	0.945226	1.05538	1.37199	1.68361	1.38258	1.17531	10.404	0.973954	10.2415	1.97421	3.06142	0.763703	4.52878	2.09782	0.855096	0.769952	1.80184	0.95686	1.2647	1.42076	0.476454	1.59502	2.94595	2.16653	0.0764811	0.782431	0.336778	0.444765	0.362792	1.77559	4.36991	1.46486	0.621479	1.05941	1.48438	2.08599	0.572694	0.9613	1.14286	0.357247	0.558173	1.38768	1.26841
DSP	14.2561	8.77278	20.3595	19.4373	19.9783	5.92757	8.25666	19.4871	18.9715	11.4739	15.4311	17.5446	11.093	13.7836	10.3662	8.58091	16.3197	9.92739	20.327	11.7869	8.33886	11.6213	18.3597	17.7109	19.4811	10.1371	19.0979	17.7553	13.8049	4.52473	15.3039	18.5622	11.8663	24.1217	10.1461	19.9522	11.5936	11.0436	20.9311	18.5541	8.36046	22.2191	19.2633	19.3117	24.0285	15.6778	21.5439	16.9681	21.5815
DYNC1H1	0.282396	1.45645	2.00904	0.595583	0.21674	0.0722694	0.0894046	0.986067	0.887324	0.414212	0.355547	0.360513	0.378362	0.146053	0.229603	0.402057	0.566533	0.890004	0.525301	0.304766	0.186359	0.333293	0.260038	0.211509	0.359381	0.228729	0.304642	0.147239	0.50725	0.15448	0.341576	0.562948	0.63099	0.442593	0.323301	0.156116	0.196279	0.221693	0.223108	0.334535	0.150149	0.125524	0.435224	0.385976	0.52824	0.191035	0.350571	0.326287	0.614606
ECM1	20.0264	47.1843	19.5418	16.6768	23.5379	32.7205	49.277	22.606	15.2591	22.6014	19.7911	24.9825	28.2697	21.8843	34.1336	49.181	41.6569	39.0581	23.9425	32.8419	27.841	40.33	16.0932	34.5319	36.9308	41.7114	16.2578	43.3162	33.2315	44.3857	40.2614	26.5324	26.1203	32.2509	30.4824	35.2428	48.6305	34.9155	24.8504	23.3219	23.2359	26.3968	41.0434	35.082	26.64	30.9504	27.7508	13.2641	16.1772
EEF2	21.552	3.46345	2.06104	2.82593	0.821093	40.5032	24.8477	2.01267	6.12209	1.61977	0.489105	1.6323	31.7051	24.9252	1.06182	28.9576	8.53411	18.1288	2.51019	1.3871	20.7203	0.86327	2.12871	14.3065	2.75012	19.7602	4.23585	3.70651	3.48904	33.838	25.6205	1.80975	2.94754	20.3032	1.67831	1.96637	3.19448	18.1905	4.15795	3.12924	31.3327	2.41374	23.7177	1.60804	2.36279	1.74013	2.63153	15.8715	4.40302
EIF4A1	22.9933	0.395869	40.2434	41.0697	37.5989	25.2454	0.840746	20.4394	24.4422	41.562	36.0469	29.4275	32.381	30.0354	21.2686	34.8269	35.0721	30.0282	40.7512	31.5409	28.7815	42.1408	34.3391	34.02	19.2731	30.5267	23.3954	26.8424	14.4886	39.3192	24.8232	15.3151	32.398	28.8077	28.5106	22.806	35.7742	35.1939	14.6689	32.4393	51.4657	17.8283	10.1203	9.03567	13.3505	23.0798	22.5051	8.29859	6.7951
ENPEP	22.0395	58.0489	11.2159	38.194	35.1342	72.8979	83.7902	28.0452	1.7491	46.9209	34.9097	4.31151	53.8224	53.7012	43.3447	83.6299	8.72834	55.6039	10.2045	35.3666	47.4099	53.9147	5.29261	11.4503	31.2986	53.2736	18.0206	39.976	0.815593	87.8623	58.4408	2.50188	34.8875	6.42249	39.8481	2.27899	56.7666	18.7211	2.38477	25.5154	88.0663	1.80425	0.669597	0.480481	0.572629	2.2157	9.35967	0.720748	0.958111
ENPP2	2.41966	6.73641	23.3891	17.7036	4.26425	3.2288	5.33695	20.7209	6.99855	6.9596	1.59302	4.78779	2.92682	4.67947	7.83002	5.48145	2.89757	3.26396	2.63258	18.5787	14.1582	3.60133	1.44661	15.651	1.88188	11.5787	4.53288	1.34689	5.97255	1.89185	4.72864	4.80394	3.06071	7.35713	8.47477	5.78857	2.5755	4.34671	8.94803	5.90181	1.79876	4.09458	3.81894	13.0463	17.0194	3.4186	3.68894	18.1204	10.7867
EPPK1	15.5518	25.9293	20.7078	27.0219	19.8494	28.7205	25.3662	26.0143	22.2904	24.0182	27.5062	23.2567	31.0809	32.7871	20.4355	15.1539	18.4144	23.7221	17.0551	21.665	15.3891	16.9732	15.4013	22.579	22.9158	23.7426	24.0526	19.3204	21.2175	24.0026	23.889	24.1435	26.0287	18.7937	21.1104	21.9284	23.8306	16.3771	20.7349	16.1623	24.1428	39.4419	22.0828	16.3719	18.6218	24.2456	22.8688	22.0735	11.7833
EPS15	2.88835	2.43659	3.30251	2.10132	2.98935	1.09855	0.785013	4.1162	2.88374	3.52948	1.93439	4.23331	2.94538	3.22409	3.05236	2.88549	4.88038	2.27705	2.91901	2.55385	3.02377	1.52021	2.64267	5.28696	2.5238	2.49509	3.24214	1.46271	3.73632	2.26839	3.38791	1.68959	2.53134	4.07581	2.11862	4.73043	1.52839	3.04528	2.41577	3.00257	1.78338	2.24963	1.07262	3.10636	2.1921	1.57167	2.72464	4.14575	4.83185
ESD	25.8615	11.846	16.3283	13.9586	13.5794	11.5947	10.6361	19.6415	14.9665	16.1423	16.4158	20.8905	12.1634	15.7361	17.092	18.9754	18.7657	9.40359	18.5447	14.728	11.8551	16.6537	19.8587	17.3676	12.9026	9.86865	14.8718	3.09057	15.2324	15.9076	19.2413	19.1741	8.83649	14.8809	17.128	19.3392	13.9833	12.4619	11.5918	11.2093	20.451	15.65	9.86963	12.3835	15.0665	11.977	10.1027	13.3116	20.1625
ESYT1	3.64164	2.18934	3.84165	1.06314	2.87033	0.295214	0.70529	3.83332	3.31037	2.18996	2.58796	3.62345	1.98559	2.82859	2.27134	2.61777	4.30691	1.86793	4.75155	2.47459	3.32337	3.69469	4.29253	3.87956	2.39254	1.99531	4.11016	4.73219	4.57971	0.159555	0.92278	3.63965	2.4204	4.37158	2.82305	3.63081	2.74942	3.09178	3.39056	2.69297	0.894628	3.14948	3.69031	4.41446	4.63557	2.37785	2.8165	1.87966	4.21415
EZR	2.6265	3.95066	3.78006	3.93841	2.11341	4.21522	2.92649	4.33036	2.44245	3.71923	0.39292	1.12662	3.80049	5.62736	1.49927	4.80078	1.6364	3.24891	0.223082	3.8449	2.36299	2.68801	3.68007	2.78335	3.47122	2.85385	0.417758	1.17376	1.70826	5.09508	2.75331	0.30354	1.90613	1.83263	0.906813	0.228167	2.0868	1.01696	0.599628	2.13003	3.06678	0.539541	1.43685	1.61903	0.473279	0.962855	0.35574	0.249952	0.110897
F10	50.8532	51.029	50.6024	45.8173	55.3073	24.7558	41.629	46.8754	58.9667	52.9877	45.5016	43.9611	46.1828	62.9109	36.6635	37.3134	35.0824	41.0949	39.1441	41.9739	32.5891	40.51	30.0745	42.416	49.2619	56.0672	53.5222	33.0328	62.1584	14.6947	42.5502	33.7433	30.3872	32.2723	53.5772	33.8939	48.327	31.326	36.2121	36.2781	26.5405	33.56	39.6063	28.4974	51.7851	39.2264	31.7929	47.678	35.4986
F11	25.9286	8.42511	167.942	5.33731	168.535	55.73	7.9195	5.4935	133.889	33.0488	3.75834	48.9458	9.24741	30.4238	173.39	8.86394	97.5877	4.49218	63.7782	156.616	135.383	6.51386	105.598	27.3146	6.96273	4.62136	48.62	69.2525	158.339	7.1737	107.527	68.7066	181.524	5.71602	143.803	54.0664	7.85907	151.135	77.2993	165.58	20.9711	95.9307	73.1091	66.5627	118.185	36.3159	161.581	77.5135	18.6035
F12	84.6337	74.5935	88.4168	122.961	128.398	129.58	81.6777	105.833	84.6978	148.589	82.299	135.528	82.5048	161.286	176.877	129.702	81.4787	99.8244	122.966	170.6	112.594	76.7684	117.563	107.205	103.502	128.958	126.253	104.878	80.0146	99.6508	205.969	136.552	138.802	128.815	127.792	130.933	79.9065	78.4743	77.7464	82.5848	168.646	91.6398	117.933	132.039	75.2762	66.8563	80.6796	111.754	179.196
F13A1	8.56135	6.22186	4.25256	5.53084	6.21924	3.78505	8.76604	4.4651	6.19065	7.39912	9.49675	7.31657	6.10402	4.36158	3.9712	7.19941	6.12676	5.39993	7.07304	4.57049	5.40625	2.91807	5.33397	3.39848	2.86394	2.55185	5.63274	2.50301	3.40523	6.76719	2.47031	3.96189	3.57964	4.78631	8.01288	4.73821	5.15093	6.62513	4.0918	3.14092	7.18637	5.64252	6.73147	2.85687	3.8319	6.98929	5.13083	4.74837	3.5251
F13B	19.1299	15.1359	22.3091	13.1823	15.6045	15.5885	12.7519	18.5582	15.0889	22.7495	17.8535	20.9478	16.9982	17.7967	17.3438	18.6223	14.3209	14.6508	21.5809	16.2496	15.0277	10.8098	22.1325	14.6926	14.3577	13.7982	21.2307	11.8797	8.29085	15.4665	18.9389	16.9863	12.2706	14.5915	15.8684	12.1131	14.1801	9.30027	13.6696	15.0598	15.6758	14.6274	15.7578	16.3954	13.0189	12.0337	16.0323	16.9715	16.499
F2	283.875	234.315	274.108	238.357	275.087	278.58	279.03	295.841	256.867	261.001	223.935	252.499	262.492	249.659	240.783	219.27	289.479	252.556	286.604	282.354	275.142	266.123	265.958	263.081	233.159	273.235	234.363	259.973	287.606	233.191	277.314	266.489	241.278	294.511	207.879	275.374	259.113	223.715	274.548	245.481	184.127	252.292	232.094	276.494	262.737	273.354	222.092	256.582	301.013
F5	39.7055	26.7485	40.5956	29.5505	37.0341	27.1106	17.7006	39.1296	21.4804	35.9257	19.2072	34.9111	33.9943	40.7722	11.077	23.5734	40.5538	52.1152	35.7923	40.0161	34.5067	24.6104	29.6334	29.3047	19.7362	24.5643	31.4128	26.966	22.0471	9.49928	22.6516	28.543	29.8348	28.7837	27.4768	25.7254	32.9243	26.7757	23.5	19.1448	30.8063	21.484	25.3753	21.9961	20.2855	23.2824	28.8117	14.6938	33.0216
F9	9.81617	5.90237	8.58338	8.75271	12.7646	0.729715	6.39842	9.14313	11.6087	9.29425	15.1708	5.82063	5.02046	7.95364	9.10176	2.54727	6.77059	12.626	8.25065	7.45506	9.01454	4.74215	10.3707	8.9397	3.3223	7.03014	7.72746	6.81704	12.2206	0.543074	3.83424	6.21326	2.7234	8.97805	4.51693	10.3987	12.1741	5.75214	7.84136	5.8837	0.841552	7.03307	7.68063	7.54672	11.4774	6.39126	5.61344	6.1002	5.57755
FASN	0.653576	0.217241	0.212356	0.622397	0.225395	0.0983045	0.464595	0.6302	0.291858	0.467895	0.689412	1.10933	0.481074	0.171775	0.696514	0.208911	0.516126	0.217412	0.317581	0.311935	1.15511	0.64734	1.25541	0.845071	0.313145	0.507094	0.715958	0.560191	0.422433	0.21906	1.01031	0.696957	0.028814	0.448084	0.545644	0.674321	0.596357	0.117569	0.788741	0.832029	0.503736	0.880385	0.500994	1.16765	1.17573	0.645499	0.707481	1.04236	0.745217
FBLN1	20.8647	12.3694	10.7487	26.2018	19.9759	7.33195	10.8796	25.6481	23.8865	18.5645	24.7324	16.8901	16.3005	16.3045	11.3568	13.4953	32.5127	20.0251	34.1545	23.133	17.7404	8.99435	32.7085	26.6792	8.17992	8.61367	29.3718	17.0656	14.3583	3.38693	13.6605	8.06943	37.4664	26.2998	21.7649	19.6636	18.8017	18.0136	29.1905	11.0883	6.10884	48.9337	29.0412	16.6311	13.9639	26.6074	25.209	24.2583	20.4097
FBN1	2.8917	2.74154	2.1334	1.62808	2.77731	2.63936	3.22239	3.69147	1.34261	4.69606	3.85029	3.50602	2.09492	2.84386	5.16665	4.18031	2.04176	3.90476	0.927985	3.53112	1.99455	4.5629	2.8797	4.06217	4.59767	4.73236	3.02491	3.38886	3.21295	3.11252	4.06807	3.8106	3.50278	3.41805	3.7302	3.44178	3.67426	3.08801	3.13887	3.03175	2.78049	3.00174	2.50782	2.44709	3.69136	3.02647	3.06024	2.9961	3.6183
FBN2	2.94846	2.21425	2.28066	1.77419	2.98789	2.838	3.44372	2.69481	1.40335	3.0788	3.30575	2.83007	2.25776	3.04659	4.74106	3.85297	1.20905	3.15074	0.955858	2.97439	1.86634	3.50723	3.07088	3.38971	2.92624	3.14075	2.99046	3.24969	3.46274	3.31043	3.1567	4.07659	2.9929	3.44891	2.98095	3.59916	3.40679	3.32323	3.13914	3.30383	3.03002	3.2314	2.67972	2.62485	3.91302	3.25177	3.05356	3.23561	3.87977
FBP1	5.02692	0.998185	7.84551	2.92245	8.12148	0.5466	4.07898	4.40243	18.1682	0.787021	3.97671	9.73339	0.758961	1.17591	20.6835	0.545025	9.52827	2.95764	3.22596	2.87334	1.82049	1.17574	4.44789	3.13595	0.934268	4.6169	3.92251	4.98787	6.3281	0.100545	0.780207	0.22507	1.70267	2.77802	12.2263	1.65105	7.55117	2.48989	3.92624	1.08159	0.956056	3.88681	18.9198	4.98317	3.15186	1.18002	1.71439	17.4176	4.87336
FCGBP	2.02166	1.47905	3.83544	2.03553	2.66376	2.29118	2.62481	1.62844	2.18067	2.26487	1.73148	2.04676	1.7765	2.17303	3.30569	3.55148	2.18234	2.97936	3.39836	2.61219	3.35412	2.5825	2.73865	2.78117	3.43226	1.42259	3.40859	2.95948	2.67861	5.20181	4.4719	1.54161	1.67281	1.71579	10.2386	3.75284	1.85631	3.35024	1.33787	1.74219	2.24659	1.77523	3.53715	4.04909	3.59438	4.31942	1.86557	10.9807	3.52596
FCGR3A	11.2113	7.95618	7.27589	13.3471	7.2573	22.7462	13.6809	9.60668	7.13813	6.63265	6.34509	3.33333	12.0093	11.1029	9.47575	12.1506	7.54517	5.63621	15.421	13.4098	9.84126	16.6944	11.206	10.4327	13.5861	11.6406	8.74507	11.5564	19.4605	5.30892	13.6804	15.4912	9.05792	13.4246	9.75896	8.34373	7.07898	15.2391	10.0776	6.47451	19.115	18.429	17.6333	10.0197	7.72604	10.842	8.61126	8.59932	12.6802
FCN2	21.4263	15.443	9.88498	13.6018	9.30855	20.5613	18.2476	16.3317	10.8186	25.3701	13.0649	3.81322	16.5018	21.7423	4.0538	23.1703	8.94864	10.269	6.53162	26.2087	7.46084	14.2942	13.2823	9.72525	16.7687	5.52214	7.18686	11.9831	9.18457	17.9246	17.7685	12.6736	17.0712	8.93645	14.1247	20.4946	23.0455	19.5453	25.1814	7.15976	26.8715	15.0563	10.9836	13.6112	9.57852	14.6946	7.16789	5.18171	21.6968
FCN3	180.649	110.672	155.31	204.581	185.535	199.778	123.797	188.12	177.427	182.95	141.829	165.732	138.242	219.712	185.203	193.672	169	158.091	88.6179	219.004	212.643	193.571	170.975	177.371	175.284	100.015	135.348	99.4023	184.144	205.887	208.877	106.053	152.635	145.464	95.8973	119.701	185.785	178.105	106.891	137.082	164.88	137.719	136.119	117.544	59.5515	140.387	155.731	140.782	103.632
FETUB	41.1958	17.4744	30.2854	28.0954	47.7622	12.5542	12.6169	66.5093	54.2482	30.8461	44.676	60.7553	27.9022	35.9943	19.1896	14.5977	40.4156	31.8553	26.2564	26.6836	28.49	13.6414	52.8957	36.3689	16.7837	19.726	28.7069	15.1788	30.8366	5.49665	21.5147	17.381	13.9397	44.2704	29.7539	37.5927	17.8658	26.8615	48.117	15.8938	7.17985	28.5754	21.4365	25.5511	40.8527	16.2294	24.6993	25.9718	28.8494
FGA	40.6346	82.2225	69.3967	40.8217	33.0094	64.4019	46.8639	33.1519	24.4134	53.4273	80.6581	33.5193	47.8631	67.6331	48.86	57.6478	36.6707	44.632	29.7006	37.1674	74.1601	43.0412	42.8717	39.5621	52.964	44.1308	35.8277	39.6037	27.2244	86.6693	94.2723	42.821	40.0214	33.7223	43.507	39.7361	46.6231	71.786	30.0812	48.879	91.0108	39.7468	32.4018	45.9772	26.3979	36.6986	40.6643	30.2426	22.6769
FGB	8.62562	5.82881	6.41011	56.1054	8.36756	25.6757	2.53878	15.0511	3.7363	10.2676	9.58784	3.92969	9.53089	7.21553	8.12767	12.6913	1.01456	8.70987	8.51251	2.54732	5.79603	58.6436	11.1564	49.2979	5.46557	9.45035	3.41536	27.7983	1.83458	10.5354	13.117	2.45329	4.62011	5.21267	39.3336	2.29157	48.5081	4.09963	15.0349	13.2545	6.23455	2.80975	2.85737	1.78078	3.36667	4.21857	5.51026	2.40214	4.72173
FLNA	3.395	5.69366	6.1814	3.60318	5.23564	3.09357	2.12221	4.2148	2.27816	0.927301	4.45314	2.63305	2.95731	2.24921	1.62253	9.03407	3.33928	2.12061	2.26411	2.01333	1.38746	13.5385	7.10627	8.14538	2.58446	2.45305	2.56135	1.57292	0.708698	2.43585	4.34441	2.92006	1.97027	0.865709	3.14927	1.60472	3.17616	2.53936	5.33932	4.33319	1.66802	5.9082	1.05229	6.6168	5.97612	1.06158	3.22951	1.77195	5.68417
FN1	472.986	198.543	362.301	293.833	338.208	99.6791	105.358	304.785	397.008	164.319	194.667	401.782	173.789	237.345	220.865	136.749	610.856	293.018	387.512	198.105	157.257	171.762	303.655	305.243	109.964	125.547	424.154	250.974	230.701	63.9421	92.0427	199.86	236.299	426.789	218.66	346.722	412.218	471.902	399.102	187.449	75.605	267.963	353.202	425.504	335.606	315.606	326.992	297.631	508.902
FSTL1	0.230013	0.574195	0.461556	0.398794	0.347698	0.521043	0.36122	0.247412	0.485477	0.587596	0.373886	0.506355	0.626562	0.535838	5.00478	0.603967	0.251942	0.420251	0.220792	0.492925	0.581184	0.396774	0.378324	0.295767	0.386158	0.558653	0.415029	0.567137	0.44552	0.737967	0.435496	0.620066	0.433858	0.238136	0.467083	0.651928	0.439875	0.12713	0.254191	0.432387	0.411729	0.37165	0.359435	0.793473	0.483838	0.591793	0.391811	0.50193	0.485827
FUBP1	0.134178	0.805336	2.6003	4.10152	1.08663	0.805133	0.407917	5.57213	0.368618	2.09745	0.294351	0.632185	1.30587	1.89693	0.441135	0.237601	2.32662	0.204594	1.15213	1.41807	0.248414	0.520284	1.98966	1.2389	4.81144	0.624158	0.817054	0.63512	0.163957	0.49478	8.23274	0.263216	6.00763	1.0642	1.55608	0.88772	0.678463	6.57241	3.53113	0.292677	0.463741	0.885923	1.09772	2.26985	3.07443	4.67617	0.7352	0.121663	0.0236465
FUBP3	0.752527	0.78075	0.785586	0.475271	0.58094	0.630895	0.813486	0.577694	0.728929	0.828474	0.373692	1.43315	0.366004	0.90718	0.984279	1.57756	0.752698	0.849444	0.570307	0.56367	0.526575	0.39098	0.915139	0.491888	1.39224	0.938169	0.284137	1.70222	0.475629	0.25255	1.19884	0.813631	1.4548	0.732832	0.987387	0.492277	0.535539	0.378324	0.528259	2.15224	0.314244	0.588231	0.605077	0.403357	0.61255	0.466133	0.754939	1.91759	0.562443
FUCA1	0.640664	1.77283	0.708903	1.88601	1.61955	1.75671	1.38976	0.762075	1.79544	1.21216	0.656954	0.966751	0.70768	0.867805	3.08788	1.29862	0.847273	1.25007	1.12759	0.843967	1.30987	1.17557	0.689413	0.950443	1.04979	0.706453	1.00969	1.11268	0.706178	0.727046	1.26246	0.827996	0.484306	1.02351	0.66991	1.08799	0.58062	0.181893	0.666218	1.71778	0.235771	0.628511	0.858975	1.25871	0.817553	1.04094	2.2486	1.21604	0.6969
GAPDH	14.0202	13.3811	64.1652	9.69536	50.0679	7.13408	8.91172	6.68938	11.4613	7.05809	14.4211	17.7198	14.894	45.793	11.5628	12.9866	16.5062	6.56962	12.8606	12.2964	5.72832	33.766	40.3334	40.3456	6.78913	12.4379	13.3744	18.0451	10.3488	26.6403	31.666	9.78792	13.3956	20.5318	16.7964	18.2787	29.3936	32.483	22.6173	9.10541	57.2038	8.84386	11.7196	23.5823	18.9056	34.5843	9.12719	18.0861	20.0483
GAS6	13.1518	7.76933	14.9278	9.56556	10.1322	2.42496	4.06128	12.6986	12.6251	8.22417	8.57729	11.5649	10.5476	8.46035	8.0126	7.91939	19.0976	10.4442	14.3396	11.4502	11.1527	7.09705	13.1895	12.3984	6.31539	5.99829	12.4759	6.80162	11.115	1.70195	4.90138	7.74052	10.2	11.5368	8.19034	9.48085	11.578	11.7377	13.0951	11.2774	4.34733	10.2812	12.2911	12.4618	12.8986	10.1198	7.17851	9.62106	12.1091
GC	4440.75	5679.59	5492.78	5266.99	4501.16	6305.43	6688.64	6053.87	4480.65	4513.65	4943.8	5637.26	4893.49	4818.71	5465.02	5707.57	4974.49	5001.5	5426.41	5059.01	5883.99	6271.62	5001.83	5213.28	6284.76	5963.39	5308.77	4819.55	6198.21	6740.65	7959.51	6647.42	5821.82	5298.26	6831.68	6678.1	7063.88	4772.5	6226.82	6260.38	6590.46	5162.93	5086.11	7029.06	6330.87	5295.11	6038.55	5776.78	4129.07
GDI1	14.8979	9.93678	11.5611	10.5726	6.13207	13.7131	6.46037	4.79878	2.77782	5.98988	7.02443	2.43701	11.0482	6.36973	1.23061	9.94874	1.36074	7.33809	3.43636	0.983162	5.93079	14.7627	1.02354	2.76425	18.7256	3.25709	5.61926	3.35213	0.595819	19.3603	4.75693	2.91078	3.05886	2.40615	1.88654	9.5397	1.74227	2.70432	1.73797	0.613029	2.89295	5.02261	2.34595	0.460796	2.52233	1.24174	1.81625	8.20395	0.124298
GDI2	11.0823	9.70001	10.9952	9.88412	5.71269	12.4417	9.06466	4.89631	8.27708	12.4423	6.45589	4.69099	10.4406	10.2532	5.27091	8.79332	1.44928	18.7761	3.62547	1.2116	14.4767	14.4494	1.10863	21.2752	17.5217	3.05607	24.39	3.40726	1.22177	27.7981	3.89286	4.16889	3.18251	2.81706	1.75644	23.0928	11.8516	7.84277	20.9044	0.593291	18.1088	5.23022	23.6917	4.88717	9.30724	6.03005	13.2567	7.25621	5.81097
GGH	11.6596	8.79391	10.9465	8.58001	5.59711	3.14259	11.7039	10.6174	8.96785	4.9383	3.21943	5.65861	6.54833	10.8127	11.8601	11.9881	7.83197	5.90363	8.07743	7.28478	9.35814	11.2676	6.98166	6.95288	4.836	11.2825	8.04604	8.52521	10.192	8.69171	9.54038	6.34944	3.77871	125.746	6.87302	4.76738	5.07831	8.77777	3.00919	7.56017	4.69261	9.26791	6.04816	6.10494	4.73732	3.31942	8.32096	11.5466	11.7296
GM2A	2.34259	12.9793	2.18187	4.16384	6.79889	4.12039	5.25263	23.6961	3.22178	7.30558	8.34676	1.90694	15.8454	13.5863	17.9295	10.1554	1.22815	8.03103	19.958	7.50531	2.30943	9.8148	8.1379	8.35111	3.93923	7.14615	9.65655	1.50016	22.1886	1.76025	10.4195	7.72952	2.00533	8.89123	2.18649	10.1199	6.93602	2.06884	3.34649	6.76871	5.01249	6.48629	6.7455	15.4311	9.93445	13.1732	6.54851	14.6667	23.772
GMPS	2.84699	2.35429	3.12	2.72169	2.03029	0.612933	1.25406	2.24962	2.78054	2.36175	1.59958	1.68271	1.37571	2.24459	1.99068	2.20835	2.20167	1.841	3.92028	2.4323	1.76055	1.78672	1.83713	1.61784	1.87958	0.990207	1.9652	1.87673	3.91099	0.655369	0.126698	2.00169	2.20634	1.68791	1.10337	2.04594	1.31478	1.2586	1.85683	1.94491	0.71897	2.03263	1.8723	1.27658	5.3588	2.2007	1.79301	2.00841	1.67265
GNAQ	2.38687	20.0896	1.77765	0.840594	1.47461	19.1158	24.9308	1.76379	14.2398	0.84829	15.2439	1.85589	18.6953	1.96522	16.2986	19.5298	17.3303	14.4115	13.593	13.3008	18.4817	20.8664	15.014	16.591	14.7155	19.2661	1.83201	17.8793	17.3963	0.178462	20.7527	1.20063	1.41943	20.3196	11.8863	17.6222	16.6741	23.5571	14.526	16.0662	19.6833	1.42548	2.57923	12.9234	19.1383	17.7473	20.5632	1.6195	2.78744
GOSR2	22.3264	6.95212	0.353368	8.1848	0.450821	4.17821	3.33384	8.49467	6.87121	10.1836	9.65135	12.908	10.7172	6.12333	11.271	9.76478	19.7207	0.244771	14.7152	6.3299	8.48491	8.08835	26.5081	7.69405	7.94088	4.30314	17.0265	10.8304	13.492	4.00763	6.90852	8.91205	5.15468	12.7853	7.61066	9.25975	8.72259	13.3352	15.1936	7.20632	2.12478	11.742	6.31167	10.8599	7.09641	4.45826	10.6807	13.3805	15.464
GP1BA	11.6621	28.4797	39.8946	26.8551	16.6841	29.2105	15.0049	9.99751	11.9057	11.5517	10.482	14.1761	14.6042	16.2608	18.2422	21.2362	9.05259	19.9593	11.5702	11.4551	14.02	32.2029	16.6543	13.7712	17.3191	23.765	15.2542	11.9888	9.20343	24.4571	19.8212	14.4705	15.2119	8.36228	11.4645	42.3557	11.132	19.1637	16.5788	19.4236	13.237	16.7356	17.0857	27.4102	14.2145	15.3947	7.06005	11.0903	8.38132
GPLD1	37.3904	43.7561	29.9739	16.573	52.2729	39.9041	41.808	50.4815	50.8965	67.6787	29.5286	42.2482	45.2111	49.6077	47.6403	49.1106	46.9521	58.5054	46.0087	44.4384	30.5911	37.2884	43.7907	42.3233	54.7196	45.9775	59.2849	30.0125	28.5595	23.6267	67.2348	38.4284	32.7544	42.2555	59.849	41.9958	38.1292	35.8823	32.4015	39.1371	33.6322	37.6117	26.7545	25.5452	40.7555	53.3959	37.7471	55.0838	59.2187
GPX3	152.74	200.736	145.021	253.376	177.764	228.476	210.179	141.32	190.084	186.624	158.645	174.242	190.272	177.059	221.112	236.367	210.734	196.737	148.501	207.358	182.389	201.411	183.199	198.045	127.234	162.526	151.824	168.842	216.462	220.443	215.622	206.796	175.239	167.183	172.216	175.754	183.777	188.625	147.772	195.429	236.594	137.768	188.442	214.692	215.827	177.399	136.571	130.048	130.898
GSN	322.537	152.671	193.379	181.676	240.831	99.2523	130.155	278.339	214.823	161.181	150.889	280.063	160.432	156.607	92.2506	134.675	327.96	178.556	236.225	202.044	177.447	139.762	259.927	250.14	105.926	92.9416	231.364	154.857	197.211	52.5707	85.0622	138.99	139.117	266.869	202.012	195.942	178.924	244.775	260.109	119.674	67.4207	167.145	221.14	149.936	167.437	138.454	124.046	149.763	262.75
GSTO1	7.48989	17.8386	32.3775	28.5585	7.9527	1.76988	9.25656	36.2739	8.56673	23.397	6.67576	16.0087	7.63225	15.1478	18.5799	17.0282	8.84339	5.00737	47.5544	6.16726	25.4845	22.5246	33.9919	11.1755	25.6056	17.043	12.1572	25.9037	49.6132	6.67781	4.43097	7.6049	6.04874	7.514	29.5813	26.9648	13.4356	5.69476	10.134	13.4736	7.58837	6.42497	8.21307	7.11324	8.39407	18.2769	4.48841	30.4382	10.2347
H1-2	12.6656	19.8529	26.9105	3.74805	19.4023	8.49796	11.1833	0.141761	5.01653	10.0929	0.709622	29.9759	14.2516	25.2818	0.218222	21.3276	27.798	26.3299	30.3483	20.4275	16.1059	23.6668	26.4122	28.787	20.3709	16.5955	29.014	0.263796	37.4521	0.298543	0.118009	22.1768	29.1202	25.8189	23.2944	31.4859	26.2688	39.4171	29.3752	27.5491	10.1497	33.3418	26.9305	30.2384	29.1167	24.4219	27.16	32.7205	47.6355
H1-3	12.6656	19.8529	26.9105	3.74805	19.4023	8.49796	11.1833	0.141761	5.01653	10.0929	0.709622	29.9759	14.2516	25.2818	0.218222	21.3276	27.798	26.3299	30.3483	20.4275	16.1059	23.6668	26.4122	28.787	20.3709	16.5955	29.014	0.263796	37.4521	0.0666603	0.118009	22.1768	29.1202	25.8189	23.2944	31.4859	26.2688	39.4171	29.3752	27.5491	10.1497	33.3418	26.9305	29.8664	29.1167	24.4219	27.16	32.7205	47.6355
H1-4	73.3357	22.5562	35.4842	4.06039	23.4056	850.102	565.193	1.59098	5.43458	25.2556	68.9229	37.7265	596.29	90.0554	3.13164	23.1049	30.1144	28.524	32.8773	24.3871	17.448	53.8208	28.6133	33.2041	187.766	31.5171	35.244	1.75437	43.1208	31.4236	3.3558	24.0249	33.3641	27.9704	30.0971	34.1097	28.4579	42.7019	35.2949	32.9272	72.3515	36.1203	29.1747	34.4219	31.5431	31.1988	32.2013	35.4472	53.9867
H2AC4	0.192219	0.170809	0.134255	0.0981232	0.165333	0.125741	0.190034	0.205392	0.287628	0.0216109	0.0694352	0.0358823	0.186858	0.285984	0.0320338	0.469117	0.0196633	0.120461	0.424876	0.132935	0.167356	0.155734	0.404374	0.0475339	0.160893	0.121896	0.12841	0.106772	0.133998	3.46379	0.151875	0.114115	1.40081	0.263978	0.0506121	0.274356	17.8065	0.101292	0.206217	0.511665	0.201553	0.0882689	0.139124	0.897656	0.120267	0.420752	0.256629	19.6617	0.11024
H2AC6	0.192219	0.170809	0.134255	0.0981232	0.165333	0.125741	0.190034	0.205392	0.287628	0.0216109	0.0694352	0.0358823	0.186858	0.285984	0.0320338	0.469117	0.0196633	0.120461	0.424876	0.132935	0.167356	0.155734	0.404374	0.0475339	0.160893	0.121896	0.12841	0.106772	0.133998	3.46379	0.151875	0.114115	1.40081	0.263978	0.0506121	0.274356	17.8065	0.101292	0.206217	0.511665	0.201553	0.0882689	0.139124	0.897656	0.120267	0.420752	0.256629	19.6617	0.11024
H2AW	0.192219	0.170809	0.134255	0.0981232	0.165333	0.125741	0.190034	0.205392	0.287628	0.0216109	0.0694352	0.0358823	0.186858	0.285984	0.0320338	0.469117	0.0196633	0.120461	0.424876	0.132935	0.167356	0.155734	0.404374	0.0475339	0.160893	0.121896	0.12841	0.106772	0.133998	3.46379	0.151875	0.114115	1.40081	0.263978	0.0506121	0.274356	17.8065	0.101292	0.206217	0.511665	0.201553	0.0882689	0.139124	0.897656	0.120267	0.420752	0.256629	19.6617	0.11024
H2BC11	0.388173	0.710219	1.74945	0.641082	0.302717	2.52593	4.97497	0.397166	2.42841	1.90656	2.24977	1.74086	2.23341	0.603627	3.29022	2.80644	3.35861	3.01147	0.453772	10.3367	1.5904	9.06694	0.527968	4.11537	0.388653	1.28116	2.60107	0.776364	8.64649	1.39963	8.08876	5.41247	1.7167	3.62298	4.67117	6.47667	4.20493	0.320192	3.72313	9.50656	4.6823	3.64913	3.79071	2.10175	6.14065	3.13552	1.92734	0.346511	10.8264
H2BC12	0.456195	0.662102	1.70256	0.882856	0.38365	2.769	0.548032	0.149816	0.257971	1.84715	1.29554	2.33308	2.54886	0.447905	3.40339	0.369441	0.881187	2.89347	0.596104	2.08145	1.44447	10.3822	0.863697	4.00361	0.699761	1.40466	0.705566	2.05805	8.37647	1.8423	3.46722	1.51652	1.52631	4.04061	3.25917	2.54294	2.90434	0.320383	1.34297	0.489785	4.18937	2.33816	4.47569	2.34739	3.70031	2.68972	0.691796	0.870596	6.54441
H2BC13	0.456195	0.662102	1.70256	0.882856	0.38365	2.769	0.548032	0.149816	0.257971	1.84715	1.29554	2.33308	2.54886	0.447905	3.40339	0.369441	0.881187	2.89347	0.596104	2.08145	1.44447	10.3822	0.863697	4.00361	0.699761	1.40466	0.705566	2.04613	8.37647	1.8423	3.46722	1.51652	1.52631	4.04061	3.25917	2.54294	2.90434	0.320383	1.34297	0.489785	4.18937	2.33816	4.47569	2.34739	3.70031	2.68972	0.691796	0.870596	6.54441
H2BC14	0.456195	0.662102	1.70256	0.882856	0.38365	2.769	0.548032	0.149816	0.257971	1.84715	1.29554	2.33308	2.54886	0.447905	3.40339	0.369441	0.881187	2.89347	0.596104	2.08145	1.44447	10.3822	0.863697	4.00361	0.699761	1.40466	0.705566	2.05805	8.37647	1.8423	3.46722	1.51652	1.52631	4.04061	3.25917	2.54294	2.90434	0.320383	1.34297	0.489785	4.18937	2.33816	4.47569	2.34739	3.70031	2.68972	0.691796	0.870596	6.54441
H2BC15	0.456195	0.662102	1.70256	0.882856	0.38365	2.769	0.548032	0.149816	0.257971	1.84715	1.29554	2.33308	2.54886	0.447905	3.40339	0.369441	0.881187	2.89347	0.596104	2.08145	1.44447	10.3822	0.863697	4.00361	0.699761	1.40466	0.705566	2.05805	8.37647	1.8423	3.46722	1.51652	1.52631	4.04061	3.25917	2.54294	2.90434	0.320383	1.34297	0.489785	4.18937	2.33816	4.47569	2.34739	3.70031	2.68972	0.691796	0.870596	6.54441
H2BC17	0.388173	0.710219	1.74945	0.641082	0.302717	2.52593	4.97497	0.397166	2.42841	1.90656	2.24977	1.74086	2.23341	0.603627	3.29022	2.80644	3.35861	3.01147	0.453772	10.3367	1.5904	9.06694	0.527968	4.11537	0.388653	1.28116	2.60107	0.776364	8.64649	1.39963	8.08876	5.41247	1.7167	3.62298	4.67117	6.47667	4.20493	0.320192	3.72313	9.50656	4.6823	3.64913	3.79071	2.10175	6.14065	3.13552	1.92734	0.346511	10.8264
H2BC18	0.456195	0.662102	1.70256	0.882856	0.38365	2.769	0.548032	0.149816	0.257971	1.84715	1.29554	2.33308	2.54886	0.447905	3.40339	0.369441	0.881187	2.89347	0.596104	2.08145	1.44447	10.3822	0.863697	4.00361	0.699761	1.40466	0.705566	2.05805	8.37647	1.8423	3.46722	1.51652	1.52631	4.04061	3.25917	2.54294	2.90434	0.320383	1.34297	0.489785	4.18937	2.33816	4.47569	2.34739	3.70031	2.68972	0.691796	0.870596	6.54441
H2BC21	0.388173	0.710219	1.74945	0.641082	0.302717	2.52593	4.97497	0.397166	2.42841	1.90656	2.24977	1.74086	2.23341	0.603627	3.29022	2.80644	3.35861	3.01147	0.453772	10.3367	1.5904	9.06694	0.527968	4.11537	0.388653	1.28116	2.60107	0.776364	8.64649	1.39963	8.08876	5.41247	1.7167	3.62298	4.67117	6.47667	4.20493	0.320192	3.72313	9.50656	4.6823	3.64913	3.79071	2.10175	6.14065	3.13552	1.92734	0.346511	10.8264
H2BC3	0.388173	0.710219	1.74945	0.641082	0.302717	2.52593	4.97497	0.397166	2.42841	1.90656	2.24977	1.74086	2.23341	0.603627	3.29022	2.80644	3.35861	3.01147	0.453772	10.3367	1.5904	9.06694	0.527968	4.11537	0.388653	1.28116	2.60107	0.776364	8.64649	1.39963	8.08876	5.41247	1.7167	3.62298	4.67117	6.47667	4.20493	0.320192	3.72313	9.50656	4.6823	3.64913	3.79071	2.10175	6.14065	3.13552	1.92734	0.346511	10.8264
H2BC4	0.456195	0.662102	1.70256	0.882856	0.38365	2.769	0.548032	0.149816	0.257971	1.84715	1.29554	2.33308	2.54886	0.447905	3.40339	0.369441	0.881187	2.89347	0.596104	2.08145	1.44447	10.3822	0.863697	4.00361	0.699761	1.40466	0.705566	2.05805	8.37647	1.8423	3.46722	1.51652	1.52631	4.04061	3.25917	2.54294	2.90434	0.320383	1.34297	0.489785	4.18937	2.33816	4.47569	2.34739	3.70031	2.68972	0.691796	0.870596	6.54441
H2BC5	0.456195	0.662102	1.70256	0.882856	0.38365	2.769	0.548032	0.149816	0.257971	1.84715	1.29554	2.33308	2.54886	0.447905	3.40339	0.369441	0.881187	2.89347	0.596104	2.08145	1.44447	10.3822	0.863697	4.00361	0.699761	1.40466	0.705566	2.05805	8.37647	1.8423	3.46722	1.51652	1.52631	4.04061	3.25917	2.54294	2.90434	0.320383	1.34297	0.489785	4.18937	2.33816	4.47569	2.34739	3.70031	2.68972	0.691796	0.870596	6.54441
H2BC9	0.456195	0.662102	1.70256	0.882856	0.38365	2.769	0.548032	0.149816	0.257971	1.84715	1.29554	2.33308	2.54886	0.447905	3.40339	0.369441	0.881187	2.89347	0.596104	2.08145	1.44447	10.3822	0.863697	4.00361	0.699761	1.40466	0.705566	2.05805	8.37647	1.8423	3.46722	1.51652	1.52631	4.04061	3.25917	2.54294	2.90434	0.320383	1.34297	0.489785	4.18937	2.33816	4.47569	2.34739	3.70031	2.68972	0.691796	0.870596	6.54441
H2BU1	0.388173	0.710219	1.74945	0.641082	0.302717	2.52593	4.97497	0.397166	2.42841	1.90656	2.24977	1.74086	2.23341	0.603627	3.29022	2.80644	3.35861	3.01147	0.453772	10.3367	1.5904	9.06694	0.527968	4.11537	0.388653	1.28116	2.60107	0.764446	8.64649	1.39963	8.08876	5.41247	1.7167	3.62298	4.67117	6.47667	4.20493	0.320192	3.72313	9.50656	4.6823	3.64913	3.79071	2.10175	6.14065	3.13552	1.92734	0.346511	10.8264
HABP2	21.1883	30.4501	24.4216	29.1694	30.1683	26.0902	25.9689	31.8089	27.1943	23.9284	24.7823	26.8175	23.7753	29.5125	35.2218	25.045	18.1202	22.1911	24.7426	13.4748	19.5574	18.9353	15.8726	22.1953	18.0924	23.3285	19.7807	17.6443	15.9742	9.10292	35.6768	18.0427	22.7569	26.7966	23.3558	23.751	26.291	28.3912	19.6336	19.509	31.6227	20.5815	17.8022	18.3456	25.406	18.4851	19.8184	16.6609	20.0013
HBA1	14.488	14.8385	29.8684	6.83405	16.6998	35.2843	4.35961	26.6823	97.7394	22.151	18.8585	60.0122	8.12054	12.3957	40.1853	18.5572	17.4008	9.39192	20.3523	2.71137	33.6805	5.83199	27.2473	37.7226	11.9817	39.1766	40.0551	16.809	49.1563	47.6503	16.156	75.2165	34.6245	42.4197	28.3681	27.9649	10.5852	44.2938	90.7847	42.0754	15.7945	24.5012	7.45517	38.8916	11.5744	8.01767	15.2572	54.9563	11.4728
HBB	18.3497	16.8549	9.95737	21.1933	13.0522	29.0313	19.2166	46.1304	93.8329	127.206	36.7494	11.6235	15.8252	19.3648	21.039	46.4179	32.3993	23.3974	30.4617	120.971	49.8312	34.4886	25.6378	35.5699	29.6767	45.6569	40.845	67.7886	39.8888	38.6164	102.419	68.2697	55.8706	105.402	37.677	127.719	13.8602	60.1726	93.4707	66.6614	11.6575	45.6728	9.1957	39.1848	16.0851	21.3531	20.251	54.2779	47.5666
HBD	12.3374	13.7126	15.9088	31.1878	7.2098	38.6475	16.4265	20.3245	93.1743	15.2891	22.4383	8.42268	32.885	12.097	39.4923	11.4941	4.94274	17.6629	37.9944	10.4475	13.7481	33.4427	85.045	41.556	28.5002	30.9045	11.7463	83.262	47.901	13.6607	37.7556	24.4733	82.1888	5.19213	8.49835	103.215	31.7082	66.0384	23.0568	10.3114	6.01616	52.005	8.22087	5.02755	11.4117	18.353	84.5679	15.1759	70.4954
HBE1	0.197369	0.0456447	0.197428	1.56692	0.628928	0.448771	0.0654927	0.344222	6.52917	0.206828	0.27863	0.279376	0.234966	0.401296	0.532275	0.336864	0.833997	0.101966	0.126531	0.415839	0.937887	0.0426257	0.694883	1.55562	0.127552	0.854544	0.799544	0.456049	0.441659	0.705261	0.236579	3.53756	0.228309	0.411502	0.246593	0.253171	0.401915	0.0996128	7.80172	1.09348	0.27252	9.90923	0.168126	1.5434	0.211567	0.125597	2.33508	0.779172	0.341183
HBG1	56.5872	23.9758	29.4643	32.9296	50.0858	6.79541	16.1523	17.1193	30.0481	29.2495	18.9841	36.8487	16.9115	7.48982	29.4581	6.47962	71.1397	31.9833	45.047	8.42058	11.5561	27.2896	8.0724	30.5908	10.8106	9.23052	38.7634	13.7023	39.2409	6.36736	5.09123	11.8771	15.138	28.8807	14.7362	26.0247	23.351	27.0056	9.80313	14.2917	20.3901	52.7103	77.8018	30.3548	24.6819	55.0784	46.0304	17.964	28.5488
HBG2	39.0553	6.19871	28.2776	12.7108	30.2459	6.79541	6.52472	15.1829	27.019	13.6865	18.9841	2.18012	16.9115	7.48982	12.1793	6.47962	46.1534	13.4281	27.0195	6.2827	9.51029	8.84457	5.81959	28.4277	9.33919	9.23052	36.9093	13.7023	15.0027	6.36736	3.9687	11.8771	14.989	28.8807	13.3997	26.0247	23.351	25.3425	7.80172	13.504	11.5987	23.9278	25.2577	29.3521	23.7749	13.631	22.2587	17.964	15.1312
HGFAC	21.6126	27.9609	23.0905	22.0428	14.1962	25.9778	24.7088	14.3766	8.02979	13.2637	8.13214	14.5133	14.675	13.5261	48.1155	21.7072	18.2477	21.5465	13.2317	17.6586	14.5969	17.4292	13.0162	13.4507	18.9703	17.8231	8.64251	22.1034	12.4917	11.8159	9.67211	16.3547	12.7148	14.7331	15.4008	14.5119	19.2415	21.8782	10.4446	11.7827	20.8973	16.3478	14.3139	13.7742	16.2368	26.3	14.1662	13.1818	12.6463
HIBADH	34.2343	14.4413	18.4513	31.6109	19.4898	15.5629	13.8299	44.2052	27.5303	29.3815	14.0016	46.9443	21.1725	13.0581	21.1963	16.2135	38.0815	28.1946	30.2685	25.4732	22.0299	22.1717	32.4759	30.2697	18.2032	8.61959	20.5598	23.3973	22.9014	8.34592	20.2216	35.0348	18.8762	37.9769	26.5989	20.7812	22.0993	26.7372	31.4277	15.4	8.94515	28.5054	27.5817	21.5681	21.1347	13.5885	13.787	19.8183	39.8023
HK1	7.41422	0.275636	4.55311	3.20201	0.329703	3.43885	1.30813	8.1253	1.93861	3.01119	1.40021	1.88076	5.90448	11.1287	3.84937	10.7352	2.07748	1.76413	6.01587	4.51534	3.39515	1.27901	2.30961	4.42836	0.857119	9.02162	3.34861	6.33697	3.31754	1.33142	1.81373	0.372629	8.06346	0.496023	1.96987	4.23021	5.86239	1.60419	4.68006	11.2945	15.1311	4.92089	2.32606	1.64729	3.84379	8.49297	6.33582	2.4265	2.86146
HNF4A	1.55366	1.76467	2.17554	6.05013	1.92567	3.16593	2.39823	2.4175	2.78008	2.07542	4.36468	1.83222	1.65879	2.21482	3.13707	1.86066	1.43887	1.72592	5.13277	1.15533	2.44016	1.30741	1.27573	2.3786	2.20642	3.71482	1.4024	3.05578	2.43932	2.41664	4.1169	1.39329	1.2539	2.96993	3.39217	2.68881	2.68152	3.67736	3.42491	1.77289	1.10305	1.47268	4.11431	4.93029	2.34787	3.19324	1.84963	4.8015	4.3909
HNRNPK	2.99229	1.18867	1.57961	0.79045	1.48196	2.27122	3.59716	2.22084	1.26416	2.59071	1.07891	1.85829	1.92967	5.12877	3.50856	4.33764	2.92329	1.47283	2.127	1.18506	1.92333	2.1859	0.885134	2.26334	3.28991	1.41104	6.04606	3.39714	1.85681	5.1887	3.11511	3.35974	1.37778	2.04116	0.638996	2.93457	3.69002	2.13963	12.0856	4.06194	3.25029	3.68546	1.85417	3.46747	3.11081	5.02326	0.614159	5.50425	2.50262
HP	19.3928	13.7514	14.5344	10.9252	6.93542	37.1689	11.9546	28.5169	8.60367	14.134	7.6159	5.4963	12.2565	21.2081	7.62031	18.9816	4.28231	9.64481	5.41168	9.78106	15.4462	7.4586	9.54756	3.88902	7.00459	5.16966	6.65361	4.94416	11.2423	24.4158	22.2112	22.4452	22.112	6.55879	8.09909	8.26224	6.14853	35.3914	4.91361	11.4104	9.00862	12.2512	7.72526	6.21798	10.3201	21.31	13.9158	15.0322	8.72343
HPR	7.55487	4.64598	4.32546	2.46696	3.06403	11.5959	4.56162	21.0263	3.11113	5.2919	2.52495	1.98722	4.66013	6.25513	4.16032	6.42211	1.4635	4.04504	3.22629	4.47062	6.23458	4.78338	3.42564	1.52478	2.99949	2.15955	2.29552	2.33387	4.13163	8.2895	9.2021	9.09929	7.17542	3.52483	5.81165	3.349	3.17075	12.172	5.12725	4.28201	3.0545	8.74187	2.50616	2.53038	3.73301	4.42459	4.20191	4.06093	4.21231
HPX	7751.19	8396.96	9190.55	8341.58	6414.45	10615.3	7850.61	7556.89	6872.51	7806.25	7312.07	7293.54	8279.19	7209.74	6997.99	8497.01	6975.09	7495.24	6515.74	7415.97	8482.92	7759.94	8272.66	7248.94	8575.94	7968.36	7553.73	8640.13	8420.63	11682.3	9654.47	8090.25	9820.54	8517.25	6709.93	8297.63	7692.03	8700.71	7494.14	7460.9	9246.91	8203.48	8768.94	9971.05	8968.9	7406.29	7758.79	8351.08	7575.99
HRG	1313.99	1902.71	1776.02	554.01	1194.01	904.953	1331.96	864.024	656.134	813.995	979.411	1310.91	874.892	762.312	1121.68	1000.41	1677.69	1434.23	638.35	1139.1	1428.92	985.649	1003.82	1098.88	1081.82	1352.76	658.532	1510.76	1047.12	917.619	1124.26	1534.03	932.462	1429.39	461.409	1020.18	1441.41	1020.53	1013.78	1520.91	839.87	1304.41	1425.87	1185.79	529.475	1461.24	798.714	1675.49	1108.01
HSP90AA1	3.46306	1.42484	3.90077	4.76031	1.72068	0.192341	0.00451937	3.47247	4.14104	4.54097	16.4438	6.28892	2.47036	1.75803	7.49017	15.1309	5.03309	21.4979	4.22517	5.09909	4.06484	0.760838	9.04605	16.332	3.11677	1.82093	10.8183	3.41613	2.91678	0.347785	9.23317	4.49599	18.161	7.15823	3.56979	5.22215	3.36742	5.59642	14.6889	15.2807	1.54512	15.8104	16.0648	2.5902	14.218	15.4959	21.2825	5.60621	10.9846
HSPA1A	0.0301545	2.47037	0.0162115	2.32212	0.503284	0.0898805	0.339728	1.31643	26.5926	24.5022	0.902808	26.8077	8.07245	0.149069	0.263103	0.217741	0.953486	0.466921	9.82528	1.42114	17.8211	0.504319	26.5135	30.2951	0.452267	10.766	0.332024	0.250228	32.402	0.229656	0.592469	0.510462	0.0788861	31.7123	5.09608	1.84076	0.404775	2.12025	0.579458	2.86929	0.103732	0.468147	0.132194	0.211235	1.23905	0.0114651	0.510993	0.615909	46.3129
HSPA1B	0.0301545	2.47037	0.0162115	2.32212	0.503284	0.0898805	0.339728	1.31643	26.5926	24.5022	0.902808	26.8077	8.07245	0.149069	0.263103	0.217741	0.953486	0.466921	9.82528	1.42114	17.8211	0.504319	26.5135	30.2951	0.452267	10.766	0.332024	0.250228	32.402	0.229656	0.592469	0.510462	0.0788861	31.7123	5.09608	1.84076	0.404775	2.12025	0.579458	2.86929	0.103732	0.468147	0.132194	0.211235	1.23905	0.0114651	0.510993	0.615909	46.3129
HSPA1L	0.0554429	0.10868	0.00608559	2.33109	0.12316	0.174069	0.323985	0.18508	1.5884	0.317567	0.0870222	0.146153	0.137516	0.246652	0.229838	0.296551	0.0318757	0.0603585	0.121874	1.50074	0.480458	0.535416	0.160756	0.0978964	0.286486	0.178563	0.153542	0.0578186	0.00232187	0.123655	0.067818	0.0613218	0.115723	0.143246	4.21281	1.91374	0.209674	0.145762	0.039014	0.0965435	0.106519	0.196124	0.260671	0.26279	0.0602317	0.0849158	0.182018	0.12791	0.27226
HSPA5	18.1469	11.7786	18.3774	12.2575	6.3079	20.7834	10.6974	6.84885	10.7761	7.65652	3.55511	9.01608	4.4724	13.6278	12.0731	12.7433	8.46774	6.05982	10.097	3.81321	13.5777	7.26992	7.25847	4.78754	7.89812	12.9156	92.1463	10.0447	6.73234	15.5586	15.2461	2.91167	11.1262	6.16654	8.91529	93.7189	16.7083	8.4314	10.129	9.48024	12.6363	22.1692	9.43649	7.67842	7.32421	10.4437	2.22328	5.7198	8.7847
HSPD1	70.9763	147.378	55.3003	192.921	119.407	158.798	142.365	96.1602	20.066	115.334	108.745	29.8594	144.663	111.491	116.603	154.098	42.3456	120.932	76.5865	96.6767	157.21	210.199	43.2429	48.0404	211.031	100.304	3.47723	4.75077	2.68853	131.25	117.063	1.18969	53.7301	3.87676	59.8917	1.16895	33.3656	30.1309	0.341894	12.0061	145.851	1.30763	2.79288	0.396592	2.16099	4.00242	1.47147	2.43037	1.29867
HSPG2	2.17475	1.6673	2.69692	3.19971	0.621922	2.62094	2.27132	4.48763	7.58492	4.99852	2.03747	2.76512	3.03783	0.910376	1.56281	2.16718	2.31092	2.06119	3.17802	1.32332	3.03432	1.936	5.06392	1.54351	2.0783	3.54383	4.22856	2.03712	2.48906	1.13101	4.09661	1.02009	1.7071	1.24213	0.557082	2.01797	2.18533	10.1949	2.71942	0.490164	1.83632	5.89901	2.47927	1.05776	1.67305	1.71477	0.867841	1.32586	1.93061
HYOU1	0.22284	0.777171	0.638414	0.360651	0.317651	0.26896	0.213903	1.40886	0.224382	0.125157	1.0555	0.955454	0.950224	1.18204	0.176858	1.14238	0.60164	0.939192	0.177276	0.149024	1.03688	1.53006	1.38904	0.144719	0.100356	0.127977	1.32707	2.99134	2.06594	0.526829	0.181345	0.534954	2.20772	0.0738304	0.180594	0.213748	0.257191	0.442688	0.590589	0.0369092	1.23216	0.218826	0.891616	0.348667	0.558938	0.549221	0.0353155	0.287358	0.401781
ICAM1	2.23197	2.9154	2.37527	2.45855	1.5866	1.64636	2.23956	2.10311	2.05028	2.30731	1.38667	1.66747	1.3755	2.40807	4.41562	3.01551	2.24124	2.00303	2.94441	2.40642	3.61534	2.65369	2.70033	1.43956	2.47971	1.91679	3.01838	1.40395	2.78064	1.79486	2.40971	1.29159	0.577985	1.64996	0.87584	1.49695	0.66744	1.16351	0.598343	1.96769	0.771445	0.977779	1.4673	1.44283	1.23822	0.938244	0.732774	4.8229	1.43217
ICAM2	3.10612	4.55095	2.17388	3.71774	3.84816	7.29555	3.89196	4.28979	3.81559	3.50137	3.9337	2.17993	5.21266	4.54646	3.21304	5.39795	2.84617	2.88172	2.28729	4.8902	6.56581	4.77921	1.80192	2.2665	5.91055	4.1317	3.38716	2.71093	2.6665	4.16141	4.709	2.23438	4.23675	3.98122	2.68964	1.67324	2.78308	2.19418	3.13977	1.31123	3.73687	2.27026	4.52477	2.82143	2.98148	3.39924	2.1846	3.34025	1.85684
ICOSLG	1.46093	1.74454	3.30114	2.26685	3.23676	1.27312	1.79361	2.03329	1.97122	1.15225	1.67066	3.31117	2.55693	2.392	2.70533	2.09427	1.93655	1.26991	2.42393	2.75794	2.71288	2.8099	1.30406	1.28063	1.77376	2.02502	1.04461	0.974255	1.93201	0.459942	0.852429	2.76701	0.988223	1.88091	1.84784	1.30067	0.525786	2.11778	1.23785	1.31358	0.983879	2.50208	3.49009	2.41102	1.53393	1.85874	2.22115	1.71397	1.20956
IGF2R	12.2876	1.13869	0.41369	1.5142	1.68699	0.652061	5.51614	6.65919	0.17878	5.29999	12.4274	0.20689	0.414083	8.27405	0.818731	1.09872	0.696187	9.1733	0.553589	0.885015	0.512831	0.928245	0.372428	0.532279	0.6211	0.23297	0.174606	11.6734	0.828491	4.52423	0.900536	0.0829108	0.0364156	11.3687	6.66581	0.154153	0.164499	0.18078	0.0760892	0.544528	0.329072	26.4265	0.174552	7.05547	0.142597	0.0964229	0.124519	0.840285	6.42636
IGFALS	248.865	351.673	340.061	347.557	291.882	348.479	279.681	347.855	306.824	360.841	267.136	351.393	305.075	319.567	426.509	371.23	387.629	359.929	258.497	303.541	276.422	305.341	267.096	330.123	394.449	350.616	333.321	314.2	315.602	333.6	416.853	342.624	348.659	298.639	290.232	304.465	339.135	311.908	248.108	278.939	353.792	293.426	350.443	285.342	317.952	383.223	372.752	259.704	316.903
IGFBP3	36.0587	86.9915	61.085	43.8873	51.1463	81.1656	71.7586	59.7311	48.8106	78.4068	39.5711	59.4902	57.7033	61.5574	86.3373	96.368	78.1684	66.4984	52.8313	68.7002	51.1338	76.3334	43.5663	62.2012	79.2749	73.0704	62.3663	69.556	62.9714	77.9241	104.79	49.4515	59.1717	51.1786	37.5127	55.9949	58.2933	60.3113	45.3141	64.1	82.0966	46.6771	60.3434	47.9647	52.2023	75.1782	70.7017	44.5619	71.1736
IGFBP5	8.7797	12.2297	23.5761	9.57442	36.5051	2.59507	24.3173	22.4837	11.8488	25.429	11.6491	11.1544	9.49028	39.3345	14.7696	10.6943	12.7322	6.48254	15.7794	24.3601	51.9674	67.9232	16.8732	9.07416	24.8136	18.4088	18.5291	45.3535	17.5638	26.6407	34.0277	13.9567	36.4047	13.0452	33.411	8.01939	21.623	20.0621	13.1525	22.6368	11.2087	8.69972	9.32669	9.11914	5.62021	9.80685	18.5209	6.57087	9.86891
IGHA1	16.6961	17.1864	27.7617	49.3398	24.2223	93.6293	37.411	8.97422	36.1635	43.3801	33.2251	28.3513	43.1019	27.3588	61.4452	35.5701	44.4367	51.7359	13.6639	67.9657	44.1824	32.807	57.1945	15.6999	62.1565	56.1064	59.2254	37.5883	14.6978	56.6908	36.1336	22.5763	55.9695	20.4552	19.1144	18.7371	28.2854	44.009	11.4885	16.8943	98.4435	10.4381	50.6272	23.485	11.5681	45.8207	23.1767	54.8581	18.551
IGHA2	16.1625	12.2948	14.3686	26.4725	15.0524	46.5365	20.9392	6.26024	27.4557	31.6388	26.3268	23.4698	27.1795	14.9152	35.1601	24.5471	29.7153	33.8699	13.5485	36.8586	30.9018	19.3365	24.4874	15.0148	29.1502	33.629	49.7733	33.3364	13.5267	33.0871	19.5821	20.3904	32.4354	16.1407	13.2864	11.3751	29.1211	27.7881	9.49039	8.36084	92.8691	9.36421	31.9073	21.2185	8.29149	29.0528	19.2517	41.2665	16.55
IGHG1	109.958	157.631	149.68	163.598	83.566	270.883	190.261	88.2293	406.997	181.302	141.727	97.5491	231.678	180.607	98.4334	127.708	190.744	86.6247	100.872	118.093	230.047	129.839	108.361	83.795	101.412	109.459	189.389	128.549	67.255	253.761	197.17	320.501	234.996	155.026	111.668	156.833	149.963	539.499	148.715	90.4815	255.159	180.787	226.016	201.193	71.8439	298.724	217.293	134.59	64.4851
IGHG2	41.6495	88.8644	52.8012	103.223	24.2288	89.7552	70.252	14.4453	160.083	75.4183	66.3073	12.9976	72.7972	86.4835	44.8509	84.4076	41.927	13.1134	22.3479	19.5341	108.151	65.6478	41.1574	31.9381	42.4328	29.8663	71.4935	37.7984	17.9234	137.223	55.1106	56.428	81.302	50.8814	18.2152	47.7473	45.1479	148.699	47.7957	61.8164	129.9	20.4937	49.8309	37.9966	18.3045	27.526	35.6818	43.3754	11.0358
IGHG3	7.41945	25.1019	6.59695	26.2595	4.72366	20.195	28.5212	2.62918	26.7581	19.1567	17.3958	4.69491	23.299	15.8625	15.1721	23.5636	9.87859	22.266	9.74776	6.63842	17.3706	12.1995	5.0055	5.04284	18.9412	6.78492	15.5824	8.72986	4.20152	34.5347	17.696	17.2511	19.6545	26.102	6.1341	8.99553	9.42225	74.669	12.2345	5.55057	40.5557	7.03203	15.3972	8.34765	4.26748	16.5914	13.1146	9.79347	2.63944
IGHG4	3.93846	7.46012	5.09084	3.65997	1.70899	12.3559	2.51778	1.23843	39.2349	4.02299	11.5795	1.51779	4.4241	7.03549	14.4204	1.29282	4.89456	1.65101	1.73193	4.36692	5.63021	1.27305	1.75237	1.34108	1.22818	1.43519	3.69768	1.63859	1.20293	2.24118	7.24069	20.8276	8.50377	3.02881	3.64497	4.20867	1.58485	19.8347	1.76962	2.83087	4.8324	2.51959	8.5875	3.63654	0.326983	9.27574	3.77745	0.996405	0.3927
IGHM	76.1078	96.4995	73.9591	53.8232	67.2571	87.642	96.5897	53.3803	81.2599	85.2095	61.584	78.4981	91.1569	78.9294	88.7243	85.0382	69.1526	73.3161	41.5763	50.893	70.9427	68.8046	81.191	50.6894	64.0263	60.7685	87.8435	113.405	148.888	62.4731	70.939	112.491	77.8849	70.852	69.8192	11.7568	72.6639	40.2223	55.6731	155.398	109.353	76.4714	86.5113	57.4133	129.43	83.4125	74.0903	160.176	193.055
IGHV3-11	1.01994	1.1997	0.63428	2.34974	1.52381	1.28116	0.326316	0.707435	0.371998	0.583958	0.178186	0.198462	0.50148	1.2694	1.4787	0.281861	0.364436	0.227099	0.49995	0.29227	0.351875	1.74671	0.30852	0.15873	0.171176	0.311821	0.272463	1.17562	2.23297	0.530535	0.416374	0.294614	3.30626	0.445219	0.774888	0.488859	0.688491	1.13247	0.292292	0.772743	0.237393	0.587602	0.798764	0.669693	0.376618	3.77718	0.460795	1.22165	0.538427
IGHV3-13	1.22393	1.43963	0.761136	2.81969	1.82857	1.53739	0.391579	0.848922	0.446398	0.700749	0.213823	0.238155	0.601776	1.52328	1.77445	0.338233	0.437324	0.272519	0.59994	0.350724	0.42225	2.09605	0.370224	0.190476	0.205412	0.374185	0.326955	1.41075	2.67957	0.636642	0.499649	0.353536	3.96751	0.534262	0.929866	0.58663	0.82619	1.35896	0.350751	0.927291	0.284872	0.705122	0.958517	0.803631	0.451941	4.53262	0.552954	1.46598	0.646112
IGHV3-20	1.01994	1.1997	0.63428	2.34974	1.52381	1.28116	0.326316	0.707435	0.371998	0.583958	0.178186	0.198462	0.50148	1.2694	1.4787	0.281861	0.364436	0.227099	0.49995	0.29227	0.351875	1.74671	0.30852	0.15873	0.171176	0.311821	0.272463	1.17562	2.23297	0.530535	0.416374	0.294614	3.30626	0.445219	0.774888	0.488859	0.688491	1.13247	0.292292	0.772743	0.237393	0.587602	0.798764	0.669693	0.376618	3.77718	0.460795	1.22165	0.538427
IGHV3-21	1.01994	1.1997	0.63428	2.34974	1.52381	1.28116	0.326316	0.707435	0.371998	0.583958	0.178186	0.198462	0.50148	1.2694	1.4787	0.281861	0.364436	0.227099	0.49995	0.29227	0.351875	1.74671	0.30852	0.15873	0.171176	0.311821	0.272463	1.17562	2.23297	0.530535	0.416374	0.294614	3.30626	0.445219	0.774888	0.488859	0.688491	1.13247	0.292292	0.772743	0.237393	0.587602	0.798764	0.669693	0.376618	3.77718	0.460795	1.22165	0.538427
IGHV3-43	1.01994	1.1997	0.63428	2.34974	1.52381	1.28116	0.326316	0.707435	0.371998	0.583958	0.178186	0.198462	0.50148	1.2694	1.4787	0.281861	0.364436	0.227099	0.49995	0.29227	0.351875	1.74671	0.30852	0.15873	0.171176	0.311821	0.272463	1.17562	2.23297	0.530535	0.416374	0.294614	3.30626	0.445219	0.774888	0.488859	0.688491	1.13247	0.292292	0.772743	0.237393	0.587602	0.798764	0.669693	0.376618	3.77718	0.460795	1.22165	0.538427
IGHV3-43D	1.01994	1.1997	0.63428	2.34974	1.52381	1.28116	0.326316	0.707435	0.371998	0.583958	0.178186	0.198462	0.50148	1.2694	1.4787	0.281861	0.364436	0.227099	0.49995	0.29227	0.351875	1.74671	0.30852	0.15873	0.171176	0.311821	0.272463	1.17562	2.23297	0.530535	0.416374	0.294614	3.30626	0.445219	0.774888	0.488859	0.688491	1.13247	0.292292	0.772743	0.237393	0.587602	0.798764	0.669693	0.376618	3.77718	0.460795	1.22165	0.538427
IGHV3-48	1.22393	1.43963	0.761136	2.81969	1.82857	1.53739	0.391579	0.848922	0.446398	0.700749	0.213823	0.238155	0.601776	1.52328	1.77445	0.338233	0.437324	0.272519	0.59994	0.350724	0.42225	2.09605	0.370224	0.190476	0.205412	0.374185	0.326955	1.41075	2.67957	0.636642	0.499649	0.353536	3.96751	0.534262	0.929866	0.58663	0.82619	1.35896	0.350751	0.927291	0.284872	0.705122	0.958517	0.803631	0.451941	4.53262	0.552954	1.46598	0.646112
IGHV3-7	1.31258	1.02831	1.77876	2.13364	2.28441	2.62497	4.62192	1.04594	3.72742	2.01788	1.83393	1.07109	2.63609	1.36893	2.13135	1.48698	4.74006	1.98322	1.59934	0.543487	3.15725	2.13573	1.01926	1.20485	0.626875	0.370955	1.91006	2.20503	3.16604	0.837422	1.60277	0.706979	4.95322	0.381616	0.66419	0.419022	0.590136	3.61911	0.465241	0.662351	8.19102	0.503659	1.85016	0.574022	0.322815	3.58318	0.394967	1.04713	0.461509
IGHV3-72	1.6461	2.29839	0.726329	2.10352	1.18928	2.27982	0.957859	1.00539	0.6821	1.58045	0.917222	0.198462	4.52446	4.106	0.85509	1.22129	0.444206	1.83294	0.874229	0.805563	2.15976	1.21672	3.42735	0.410627	1.59004	1.27424	0.221376	0.877612	2.23297	3.01296	1.01889	0.294614	3.44479	0.445219	0.635991	0.488859	0.807768	0.984123	0.292292	0.772743	5.43502	0.469229	0.452158	0.669693	0.376618	1.17777	0.460795	1.22165	0.538427
IGHV3-9	1.01994	1.1997	0.63428	2.34974	1.52381	1.28116	0.326316	0.707435	0.371998	0.583958	0.178186	0.198462	0.50148	1.2694	1.4787	0.281861	0.364436	0.227099	0.49995	0.29227	0.351875	1.74671	0.30852	0.15873	0.171176	0.311821	0.323077	1.17562	2.23297	0.530535	0.416374	0.294614	3.30626	0.445219	2.55357	0.488859	0.688491	1.13247	0.292292	0.772743	0.237393	0.587602	0.798764	0.669693	0.376618	3.77718	0.460795	1.22165	0.538427
IGKC	174.143	207.147	179.122	332.445	155.91	337.916	212.298	96.4956	441.298	339.332	294.667	179.216	315.599	291.576	355.751	244.562	299.524	243.04	158.216	291.924	423.9	193.38	290.731	169.694	220.903	278.631	333.454	179.16	99.0265	313.33	324.88	264.656	392.842	208.331	183.443	221.491	266.065	560.16	157.441	151.921	532.025	146.737	343.373	250.154	95.9955	313.823	201.19	306.093	112.683
IGKV2-28	0.320174	0.841352	0.26183	0.699801	0.352558	1.08792	1.18358	0.398236	1.02856	0.883947	0.845632	0.497352	1.63091	0.8776	0.946863	0.82487	1.02448	0.422589	0.310579	0.734	1.26392	0.588153	1.69066	0.499046	0.695525	1.08698	1.80521	0.83413	0.276424	1.74869	1.08432	0.87684	1.27113	0.960716	0.366686	0.404695	0.819154	1.54836	0.357159	0.468713	4.07053	0.647531	0.915603	0.978765	0.357169	0.883231	0.995411	0.907885	0.328705
IGKV2-29	0.266812	0.701126	0.218191	0.583168	0.293799	0.906599	0.986318	0.331863	0.85713	0.736623	0.704693	0.41446	1.35909	0.731333	0.789052	0.687391	0.853734	0.352158	0.258816	0.611666	0.887542	0.490127	1.40888	0.415872	0.579604	0.905813	1.50434	0.695108	0.230353	1.45724	0.903597	0.7307	1.05927	0.800596	0.305572	0.337246	0.682628	1.2903	0.297633	0.390594	3.39211	0.539609	0.763003	0.815638	0.297641	0.736026	0.829509	0.756571	0.273921
IGKV2-30	0.320174	0.841352	0.26183	0.699801	0.352558	1.08792	7.54151	0.398236	1.02856	0.883947	0.845632	0.497352	1.63091	2.04442	0.946863	0.82487	1.02448	0.422589	0.310579	0.734	1.06505	0.588153	1.69066	0.499046	0.695525	1.08698	2.1074	0.83413	0.276424	1.74869	1.08432	0.87684	1.27113	0.960716	0.366686	0.404695	0.819154	1.54836	0.357159	0.468713	4.07053	0.647531	0.915603	0.978765	0.357169	0.883231	0.995411	0.907885	0.328705
IGKV2-40	0.320174	0.841352	0.26183	0.699801	0.352558	1.08792	1.18358	0.398236	1.02856	0.883947	0.845632	0.497352	1.63091	0.8776	0.946863	0.82487	1.02448	0.422589	0.310579	0.734	1.26392	0.588153	1.69066	0.499046	0.695525	1.08698	1.80521	0.83413	0.276424	1.74869	1.08432	0.87684	1.27113	0.960716	0.366686	0.404695	0.819154	1.54836	0.357159	0.468713	4.07053	0.647531	0.915603	0.978765	0.357169	0.883231	0.995411	0.907885	0.328705
IGKV2D-26	0.266812	0.701126	0.218191	0.583168	0.293799	0.906599	0.986318	0.331863	0.85713	0.736623	0.704693	0.41446	1.35909	0.731333	0.789052	0.687391	0.853734	0.352158	0.258816	0.611666	0.887542	0.490127	1.40888	0.415872	0.579604	0.905813	1.50434	0.695108	0.230353	1.45724	0.903597	0.7307	1.05927	0.800596	0.305572	0.337246	0.682628	1.2903	0.297633	0.390594	3.39211	0.539609	0.763003	0.815638	0.297641	0.736026	0.829509	0.756571	0.273921
IGKV2D-28	0.320174	0.841352	0.26183	0.699801	0.352558	1.08792	1.18358	0.398236	1.02856	0.883947	0.845632	0.497352	1.63091	0.8776	0.946863	0.82487	1.02448	0.422589	0.310579	0.734	1.26392	0.588153	1.69066	0.499046	0.695525	1.08698	1.80521	0.83413	0.276424	1.74869	1.08432	0.87684	1.27113	0.960716	0.366686	0.404695	0.819154	1.54836	0.357159	0.468713	4.07053	0.647531	0.915603	0.978765	0.357169	0.883231	0.995411	0.907885	0.328705
IGKV2D-29	0.266812	0.701126	0.218191	0.583168	0.293799	0.906599	0.986318	0.331863	0.85713	0.736623	0.704693	0.41446	1.35909	0.731333	0.789052	0.687391	0.853734	0.352158	0.258816	0.611666	0.887542	0.490127	1.40888	0.415872	0.579604	0.905813	1.50434	0.695108	0.230353	1.45724	0.903597	0.7307	1.05927	0.800596	0.305572	0.337246	0.682628	1.2903	0.297633	0.390594	3.39211	0.539609	0.763003	0.815638	0.297641	0.736026	0.829509	0.756571	0.273921
IGKV2D-30	0.320174	0.841352	0.26183	0.699801	0.352558	1.08792	1.18358	0.398236	1.02856	0.883947	0.845632	0.497352	1.63091	0.8776	0.946863	0.82487	1.02448	0.422589	0.310579	0.734	1.06505	0.588153	1.69066	0.499046	0.695525	1.08698	1.80521	0.83413	0.276424	1.74869	1.08432	0.87684	1.27113	0.960716	0.366686	0.404695	0.819154	1.54836	0.357159	0.468713	4.07053	0.647531	0.915603	0.978765	0.357169	0.883231	0.995411	0.907885	0.328705
IGKV2D-40	0.320174	0.841352	0.26183	0.699801	0.352558	1.08792	1.18358	0.398236	1.02856	0.883947	0.845632	0.497352	1.63091	0.8776	0.946863	0.82487	1.02448	0.422589	0.310579	0.734	1.26392	0.588153	1.69066	0.499046	0.695525	1.08698	1.80521	0.83413	0.276424	1.74869	1.08432	0.87684	1.27113	0.960716	0.366686	0.404695	0.819154	1.54836	0.357159	0.468713	4.07053	0.647531	0.915603	0.978765	0.357169	0.883231	0.995411	0.907885	0.328705
IGLC1	6.8647	6.67371	9.89474	13.1057	5.40988	8.9191	8.12141	3.59804	37.5452	14.069	15.4473	4.62002	17.0422	15.3728	5.99853	11.4218	10.6165	4.87752	9.82214	9.28592	16.0343	8.04227	6.83988	6.22634	6.20116	7.81988	18.6346	7.3651	4.34997	8.10519	11.8858	15.6592	17.9435	10.2969	9.24058	9.13003	5.42199	39.7047	7.90873	1.96498	16.2498	5.70335	8.94232	8.86231	3.71834	9.68512	7.48339	16.5469	3.67882
IGLC2	10.9885	11.7554	16.1201	17.5652	11.9732	14.7895	13.7309	7.79418	61.6385	20.7006	20.1281	15.0666	25.784	21.5902	11.7342	16.202	23.1986	9.54279	16.482	21.7098	30.8381	12.9555	15.1776	10.9064	6.93578	13.7612	37.1562	14.0962	6.86061	21.3427	28.8101	30.887	35.7906	19.6665	17.6233	20.6794	16.0121	88.4623	14.9188	5.79137	25.0243	14.3796	26.715	25.1483	8.92593	31.282	24.2404	29.6563	9.96366
IGLC3	10.9885	11.7554	16.1201	17.5652	11.9732	14.7895	13.7309	7.79418	61.6385	20.7006	20.1281	15.0666	25.784	21.5902	11.7342	16.202	23.1986	9.54279	16.482	21.7098	30.8381	12.9555	15.1776	10.9064	6.93578	13.7612	37.1562	14.0962	6.86061	21.3427	28.8101	30.887	35.7906	19.6665	17.6233	20.6794	16.0121	88.4623	14.9188	5.79137	25.0243	14.3796	26.715	25.1483	8.92593	31.282	24.2404	29.6563	9.96366
IGLC6	12.82	13.7147	18.8067	20.4927	13.9687	17.2046	16.0194	9.09321	71.8282	24.1507	23.4828	17.5777	30.0813	25.1815	13.6898	18.8906	27.0442	11.1333	19.229	25.3281	35.9777	15.1148	17.7072	12.7242	8.09174	16.0547	43.3129	16.4456	8.00404	24.8998	33.6118	36.0349	41.675	22.9442	20.5606	24.126	18.6808	103.132	17.3905	6.75659	29.195	16.7518	31.1494	29.2855	10.4136	36.4291	28.229	34.5991	11.6145
IGLC7	10.9885	11.7554	16.1201	17.5652	11.9732	14.7468	13.7309	7.79418	61.567	20.7006	20.1281	15.0666	25.784	21.5842	11.7342	16.192	23.1807	9.54279	16.482	21.7098	30.8381	12.9555	15.1776	10.9064	6.93578	13.7612	37.1253	14.0962	6.86061	21.3427	28.8101	30.887	35.7214	19.6665	17.6233	20.6794	16.0121	88.3568	14.9062	5.79137	25.0243	14.3587	26.6995	25.1019	8.92593	31.2249	24.1963	29.6563	9.9553
IGLL1	17.1328	16.6463	22.2419	22.3603	17.7894	16.3915	19.4647	11.4688	97.073	33.5789	24.6341	25.0339	36.1461	31.8908	16.0026	20.2583	35.3716	14.429	17.4857	30.6408	47.3973	16.6557	22.6829	16.0648	10.1466	21.9928	52.5246	22.181	10.5072	34.1138	43.5101	48.8357	58.1082	30.5056	22.0972	34.3314	24.7207	127.803	19.1753	9.17534	23.0998	22.0436	40.6623	36.5507	13.4766	50.6829	40.7916	43.7052	12.4864
IGLL5	4.00441	5.75988	5.77193	7.64499	3.15576	17.3038	15.64	2.09886	21.9014	8.20694	9.0109	2.69501	10.865	8.96748	3.49914	7.5126	6.19296	2.84522	5.72958	5.41679	9.35334	4.69133	3.98993	3.63203	9.48995	4.5616	10.8702	4.29631	2.53748	6.53535	6.93336	9.13452	10.467	6.00651	5.39034	5.32585	3.16283	23.1611	4.61343	1.14624	10.8172	3.32695	5.21635	5.16968	2.16903	5.64965	4.36531	9.65234	2.14598
IL1RAP	1.98975	3.12946	2.61036	2.06064	3.24814	0.124091	1.15246	1.27325	1.08751	1.53578	0.600251	1.6235	1.41094	2.02026	0.774426	1.72069	2.36011	1.69612	1.19779	1.73315	1.12482	1.78545	1.30606	1.04664	2.51377	1.79864	1.51425	1.4245	0.994959	1.02047	1.48414	0.667384	0.687335	1.49187	0.653965	1.26369	1.20667	0.333437	1.18225	0.228002	6.35533	0.531249	0.766359	0.778303	0.901146	1.30383	0.89915	0.560906	0.754005
ILVBL	10.2772	6.35658	13.5186	9.43735	10.2026	2.29746	5.58786	6.15317	5.36998	7.86432	9.39975	6.04425	7.2595	3.71907	6.64725	8.56211	2.22122	7.24877	6.34672	5.22811	10.4165	12.4736	4.19041	8.75005	6.6696	8.11587	3.26475	4.59911	13.5795	3.03556	1.1036	12.3229	7.19286	2.30127	5.18832	9.75892	1.49404	6.76353	6.26757	8.00017	3.81998	5.54746	8.67893	9.2426	4.42825	11.0727	6.47441	8.42692	6.70083
INPP5K	4.22869	1.73917	16.5035	5.67692	8.10092	2.86868	2.65879	7.97449	8.19788	5.95216	6.20007	8.40247	3.19304	6.71875	4.29843	2.72264	11.0745	8.88186	6.13432	6.55689	5.61245	2.79404	9.16711	10.6875	6.90124	2.80229	7.9673	3.50051	5.80361	5.76002	5.51221	5.79301	7.14743	11.2777	7.56398	5.438	5.15721	6.05844	9.97631	4.51724	6.41963	6.23402	5.14441	4.57187	10.4707	4.09548	6.71732	5.42632	8.8817
IQGAP1	0.377538	0.169728	38.9807	0.38529	0.271325	0.165463	60.4136	44.8861	2.10043	1.33638	17.2338	0.482479	0.0825519	1.02796	0.340879	0.0768913	6.14612	0.218272	38.7974	0.513218	0.775627	0.372158	9.61148	11.3763	42.8172	7.9998	0.0791088	6.1499	16.7715	51.9021	51.6712	6.31575	15.2524	49.4263	8.12631	0.738974	0.0824854	0.516072	0.772935	4.52328	55.0465	21.7579	0.239523	5.65112	51.3801	0.832959	0.151531	45.3484	38.2054
ITIH1	728.855	325.413	715.159	531.89	670.992	152.885	191.029	763.663	773.114	321.083	541.141	720.362	384.221	237.433	306.644	318.898	884.809	496.015	759.024	586.349	454.991	434.476	762.595	783.667	290.161	229.81	752.837	371.231	584.638	88.3343	202.553	425.722	523.203	632.571	476.488	519.732	402.668	668.994	669.911	410.356	113.145	445.351	594.906	472.316	496.869	357.022	442.714	362.532	791.809
ITIH2	680.269	353.847	678.101	506.505	630.907	260.804	244.675	753.304	635.211	331.166	523.893	643.114	377.612	324.734	333.551	303.839	894.691	450.043	811.989	585.984	385.445	494.252	822.842	816.016	275.438	234.428	628.076	401.373	629.645	126.796	176.739	425.79	539.764	598.822	457.128	513.914	416.063	714.371	698.999	361.347	117.304	444.015	577.348	474.892	563.881	342.017	454.195	372.633	779.508
ITIH3	84.6928	50.8969	106.991	128.187	69.0349	24.4228	20.9876	114.359	62.9476	52.8055	56.3374	59.1882	47.9688	72.5621	40.9041	45.0111	66.3873	90.7031	100.654	93.1272	68.0831	101.251	97.1437	80.5661	33.0746	23.7802	87.8077	94.2776	121.89	8.73252	22.284	88.1974	57.4569	84.1453	76.8476	89.1594	33.9366	121.26	66.5441	61.662	18.9026	53.933	116.507	78.2334	103.248	59.9887	61.4128	58.8253	91.045
ITIH4	1073.64	910.029	1297.47	1103.45	1037.68	404.08	565.597	1163.05	1089.48	776.068	1045.5	990.229	781.544	871.055	777.938	810.834	1108.37	976.797	1072.83	1105.37	1066.28	952.292	1169.2	1248.89	706.45	752.234	1166.92	964.392	657.754	287.685	636.542	1130.69	992.918	1094.82	954.426	1193.67	963.035	1063.16	1379.05	869.689	401.173	1264.84	1298.14	1143.47	1234.81	904.374	1154.55	973.129	1108.16
ITIH5	11.2784	2.06116	7.79318	6.864	2.37835	3.91385	3.8039	13.2563	9.85048	8.55076	1.66576	10.836	7.04715	6.00523	6.15431	4.43292	12.716	12.4649	8.75508	9.59742	5.81097	4.23806	9.76405	9.59874	4.36627	1.33134	7.85433	5.87126	6.64227	1.81404	6.3686	8.0822	8.73815	17.1197	8.11704	9.80221	8.63483	9.81246	14.9774	3.64656	2.26883	11.0676	4.2934	6.74926	9.45599	2.91132	4.72976	9.3856	12.5595
JUP	0.867127	0.688939	5.58832	1.91516	1.14523	5.5625	1.32831	7.86702	5.15109	2.54931	0.81456	0.92004	4.90654	8.49642	4.05994	3.51777	4.11143	1.34712	3.77647	2.65322	1.09185	1.40663	4.40641	2.3083	1.30054	1.96535	1.7195	5.78306	0.939313	24.7022	4.82971	6.07079	2.118	1.20352	0.931858	3.66423	1.89185	5.84749	2.97205	2.18963	1.428	0.94676	0.791003	2.54143	1.21034	5.26044	1.04506	1.01116	1.12388
KHSRP	1.07812	0.945937	1.24254	1.00535	1.02683	1.21345	0.440638	1.16136	1.36121	0.995297	1.10324	0.489148	0.929552	0.914671	0.899262	1.38814	1.13283	1.3331	0.743603	0.893752	0.754429	1.09983	0.969909	0.993145	0.939491	55.9011	0.303539	0.49492	0.570194	1.14555	0.551451	0.737553	75.6868	0.637655	0.684843	1.01703	0.867553	0.723678	0.44692	104.86	1.68946	0.947088	0.885881	0.670362	0.860404	0.577969	0.991525	0.836483	0.294361
KLKB1	71.2981	50.9565	55.5166	102.204	78.4574	81.6511	138.591	70.6507	58.7023	63.968	78.1669	56.8507	98.3414	80.8592	51.7972	109.836	56.5569	71.1247	45.5595	64.1568	53.4007	93.1319	52.5589	65.9755	82.4741	61.1356	49.0636	59.6982	60.6043	56.078	53.8649	51.3744	60.329	71.5521	59.8629	52.0172	83.2398	56.2069	52.343	72.3245	74.2956	59.3713	48.0683	57.2401	61.287	57.3514	69.1281	51.5072	44.7624
KNG1	1266.37	911.186	1057.63	993.739	1395.83	766.866	1032.28	1186.82	1003.61	949.621	1411.07	1240.21	840.12	1315.95	888.178	1009.07	1053.5	1123.96	1145.23	1005.86	1038.46	950.696	1311.65	1189.19	896.64	997.835	819.555	697.552	899.772	580.673	842.561	830.9	852.476	957.008	1098.95	1021.51	1065.4	982.831	1090.02	857.328	784.244	1177.55	967.663	1065.3	1172.29	686.148	1012.57	899.625	753.352
LAMP2	1.40088	2.98672	1.38876	1.04465	1.58181	2.02082	1.42485	1.48357	1.70875	1.61101	1.7548	1.5974	2.72805	2.24159	2.64242	2.24871	1.61399	1.20169	1.23124	1.11462	1.27728	1.45268	1.71464	1.58051	2.03334	1.79846	2.19068	0.992762	1.2294	3.32518	1.61755	1.89214	2.71512	1.32421	1.56986	1.50268	1.90119	1.60733	1.84287	1.714	3.47966	1.77184	1.79718	1.77872	1.95989	1.53266	1.75211	1.52813	2.51516
LBP	15.1863	7.16497	8.23801	18.0778	13.8764	7.36374	7.44232	20.016	14.5674	6.43245	13.0344	9.14852	8.19788	9.30619	7.46571	4.32385	9.4373	12.2517	9.77251	11.1939	12.0676	7.61724	13.4281	8.66126	6.52471	4.80792	7.5099	9.73646	9.50755	3.70937	9.23959	4.81279	5.46156	26.9156	11.3295	18.6431	6.26967	11.9133	18.4946	7.00681	4.63095	5.10814	5.11055	13.1815	10.2562	9.89669	6.55443	7.15785	5.51009
LCAT	28.8508	37.1555	32.4935	36.1242	31.5412	8.48233	35.5699	38.1733	40.7074	9.05921	46.874	34.4895	34.4733	17.7433	20.3028	36.4463	27.0149	32.8998	14.8974	40.165	36.0233	45.9278	29.661	45.6658	36.741	3.27468	16.374	25.2748	11.1823	37.2927	41.7374	27.9558	6.73886	14.9523	25.9466	40.4718	25.0029	34.2942	34.1915	31.9533	38.4598	13.366	31.1528	35.9641	37.1002	16.4089	26.7955	24.1655	30.5275
LCP1	7.33206	2.3424	2.9572	4.53384	2.93648	2.4817	2.39907	4.21362	3.87573	1.55989	2.90519	4.63289	4.89027	2.13241	2.25805	3.70822	4.75344	2.10431	4.97406	2.61898	1.74342	1.99047	6.31301	4.30265	1.55087	1.54691	3.34613	1.5979	5.12279	2.19561	1.50752	1.24221	3.45381	3.24433	2.22519	1.5226	1.30591	5.36537	4.58658	1.45038	0.571861	1.57994	5.25082	1.90379	1.69812	5.55293	1.89637	1.86415	5.68246
LDHA	3.80166	14.5212	3.65133	7.39414	3.82001	13.7323	15.5781	3.91962	4.15399	7.70551	5.81722	4.36847	8.44888	10.9218	2.98371	12.4639	2.37395	4.55209	4.4534	2.14645	2.52261	9.00751	2.60988	3.15692	20.0888	8.37035	2.60325	9.32786	2.62594	9.14231	9.1641	8.97375	7.04325	10.5534	1.53439	9.61315	9.33835	9.46757	4.80357	2.45827	18.205	8.05856	6.39318	7.42621	9.208	6.16501	9.03238	2.81741	2.21312
LDHB	13.0103	6.89775	9.92359	9.13609	7.1636	11.7044	58.5178	14.7724	10.42	9.94492	8.92987	10.9525	16.051	10.0608	10.1674	8.28324	16.9314	16.0632	4.86962	10.9273	7.87835	11.5494	11.6433	13.2535	7.81787	8.29676	13.0892	10.8962	5.17551	13.166	10.778	17.3381	22.3546	20.3567	13.3545	7.91953	22.9207	12.6777	9.79569	10.9022	16.9355	11.8549	5.49192	9.87924	8.79091	9.0341	11.8356	4.77033	7.05014
LGALS3BP	99.231	28.3554	98.8507	71.1446	64.3974	102.957	45.885	69.5432	67.6944	86.0437	55.1206	78.7071	105.685	120.879	130.351	124.805	66.0217	65.7676	64.1728	100.713	56.3266	51.52	59.2324	57.8446	56.1712	53.6889	81.9943	34.4065	52.9338	95.9544	86.6127	91.1923	36.0588	70.4843	57.2098	91.5772	98.4815	143.072	41.4569	118.05	68.5698	86.9833	70.5774	66.2628	32.6091	60.8176	61.4438	95.4276	93.8379
LOC102724334	0.456195	0.662102	1.70256	0.882856	0.38365	2.769	0.548032	0.149816	0.257971	1.84715	1.29554	2.33308	2.54886	0.447905	3.40339	0.369441	0.881187	2.89347	0.596104	2.08145	1.44447	10.3822	0.863697	4.00361	0.699761	1.40466	0.705566	2.05805	8.37647	1.8423	3.46722	1.51652	1.52631	4.04061	3.25917	2.54294	2.90434	0.320383	1.34297	0.489785	4.18937	2.33816	4.47569	2.34739	3.70031	2.68972	0.691796	0.870596	6.54441
LPA	18.4914	37.0033	42.0979	35.755	42.1679	16.2554	22.3985	29.1322	57.279	41.4223	38.3109	19.9381	29.6966	29.5079	44.5014	20.2736	22.3691	46.7832	55.0076	55.7269	40.2607	30.5418	22.0936	31.3206	7.76033	38.0118	54.0367	15.7304	49.6127	17.9677	29.7684	52.233	42.6183	18.2718	11.8992	48.6472	40.6238	43.6547	22.3312	43.135	25.255	53.0213	39.1583	36.3053	49.419	43.4812	43.1581	39.215	17.1677
LRG1	346.563	489.679	477.785	651.725	303.517	581.925	463.066	433.378	344.862	350.163	515.646	380.941	414.293	316.742	328.064	554.414	262.36	406.169	357.557	403.848	439.952	503.688	443.734	265.071	469.812	452.893	401.242	346.446	665.881	597.793	502.859	362.16	375.429	444.337	349.233	431.185	342.062	348.921	402.586	356.106	444.246	378.504	421.029	528.712	362.71	374.136	476.791	323.494	332.673
LRP1	0.804809	1.03238	1.61544	1.42915	1.51764	0.567172	0.952353	0.988019	0.837233	1.04425	0.633972	1.05243	1.27146	2.13861	1.98854	1.6099	2.17726	1.23005	2.05311	1.4293	0.752748	0.853964	1.51964	1.34975	0.822517	1.09394	2.55247	1.44484	1.23698	0.111672	0.5384	0.534889	1.00407	2.64753	1.63024	2.33512	0.567541	2.82966	1.39415	1.15806	1.04188	2.35747	1.57144	2.94008	1.16508	1.63425	1.71034	1.92373	1.76677
LUM	349.048	277.31	232.476	283.384	244.08	206.839	238.388	256.453	176.787	286.398	195.963	246.649	260.824	287.523	208.704	307.245	238.395	341.436	225.147	287.339	197.545	220.085	193.823	187.044	197.977	243.802	220.637	265.761	192.668	255.238	234.738	217.713	192.712	253.202	277.475	265.357	237.595	246.074	229.273	235.981	323.567	232.44	248.162	271.286	195.025	232.633	175.16	239.281	260.333
LYVE1	3.1687	4.89886	7.5624	4.13504	8.26371	1.91423	3.89332	1.78565	6.56095	5.32713	1.66733	2.56024	1.98797	3.91746	1.90203	4.41188	2.43341	3.83307	2.60573	12.0356	4.71913	2.58845	2.15212	2.71586	3.30237	1.02759	3.03331	1.51409	1.6523	5.42896	2.84734	2.91427	3.26557	1.37643	2.04536	4.13597	1.67219	2.36695	1.37005	1.71441	6.21143	5.93259	2.555	1.55681	5.19975	1.0909	1.29501	1.57567	1.53498
MACF1	0.0352474	0.575722	0.00735383	0.0241101	0.883613	0.858468	0.00396948	0.347082	0.592825	1.19364	0.0236699	0.547298	0.516512	1.526	1.17546	0.0962184	1.12557	0.597933	0.405041	0.0026795	0.0451577	0.488321	0.423163	0.610346	0.667072	0.882423	0.144021	0.00283561	0.0286278	0.384494	0.0836072	0.0573737	1.58456	0.593207	0.0350059	0.440444	0.58051	0.0590104	0.920486	0.801165	0.000911297	0.0492539	0.328925	1.4779	0.0334197	0.620415	0.0337652	0.774843	0.00647454
MAN1A1	7.01728	3.03836	19.2474	6.28405	3.25932	0.153009	0.415772	8.00205	17.3459	1.96955	2.3603	4.45229	7.5223	2.10609	1.90949	2.22314	4.55402	1.57883	2.70215	2.74141	2.35342	2.12534	8.59137	21.6358	3.05652	1.00249	6.80492	1.62262	6.70392	29.0304	9.15666	2.49224	4.66151	6.55439	12.7156	5.18638	1.49074	12.9172	10.2034	1.39947	20.4913	1.59065	6.72801	6.53451	1.98311	7.11436	18.2886	4.09741	2.04328
MASP1	15.5481	13.9787	17.4528	19.103	17.8602	7.68159	15.4379	14.8519	13.1756	17.4928	10.5884	17.0422	14.2376	24.5669	18.1756	16.5998	16.5762	12.5011	13.5799	15.7624	5.98615	15.6643	15.7338	19.5316	12.7859	11.9879	10.532	8.24728	15.6272	6.8547	9.44923	11.7969	9.36114	11.994	10.2906	15.5852	6.4573	15.8378	13.4712	14.4556	12.8447	8.98232	15.3054	9.29891	11.1941	12.2271	17.1658	16.2236	13.5571
MASP2	14.6137	9.35811	12.6819	14.2977	15.7735	5.86844	10.4155	19.4208	13.9315	16.4969	14.814	16.8097	10.563	17.6008	18.7963	15.2477	14.2773	10.4898	13.3484	12.1399	9.06944	10.3887	18.0554	16.8527	11.9162	7.32435	9.66908	6.3431	16.538	4.9508	9.62314	9.42235	7.19741	9.26516	5.23801	9.01413	10.5479	12.6601	14.6609	13.1914	7.54856	8.05472	9.99125	13.2555	10.2551	8.5851	13.1893	11.6617	11.0084
MBL2	14.7743	20.3477	40.4487	103.499	65.4871	24.5038	83.6334	17.3228	12.6319	12.6939	12.3186	76.7633	30.2341	7.91542	7.49449	114.124	48.2741	2.95969	58.0962	9.40363	35.8855	11.522	59.6886	56.4624	67.1669	2.55451	12.6884	30.5082	58.6112	56.7883	8.871	39.4026	31.0015	11.5305	12.5725	75.576	29.6825	7.97428	5.45808	72.8261	99.6825	2.56553	57.2458	44.26	0.474577	65.3555	63.9943	47.8382	32.9725
MCAM	1.26624	2.72574	1.55122	3.17203	2.10789	2.95092	4.25553	1.00507	0.978425	2.36063	1.53368	1.06518	3.51199	3.5758	2.75343	2.92859	1.82396	3.68816	1.66948	2.03562	3.19012	3.28175	1.26828	1.55515	2.53934	2.83657	1.29136	1.80472	0.604239	2.68568	2.28438	2.01009	2.70177	2.72815	2.32837	1.19631	1.88213	2.30904	1.06007	2.66372	3.93045	2.26702	2.46989	1.48763	1.61865	1.56539	1.71782	0.902918	0.69117
METTL18	2.05897	1.65653	1.13597	1.43812	1.35151	0.547835	1.13244	1.80225	1.57934	0.960412	1.25805	0.927494	1.24864	1.35501	1.76788	1.74092	2.67226	1.67401	1.41881	0.78356	0.786201	1.11182	1.1162	1.44567	1.06889	0.716705	1.0261	0.678944	1.48894	0.431353	0.851088	1.22292	1.48222	1.28852	1.21808	1.46234	1.70026	1.64043	1.58314	0.854355	0.524679	1.22995	1.44233	1.03275	1.72209	1.29307	1.73483	0.861732	1.70422
MINPP1	3.43304	6.45071	2.22403	3.32914	2.83368	74.1112	114.291	0.377554	0.315736	3.61326	3.39653	2.09928	4.04871	3.27877	3.06686	4.74625	3.6606	2.88804	0.347478	2.39707	1.5741	3.79267	0.441581	2.3277	30.1809	0.231803	0.359932	1.42559	2.40159	3.83059	4.26203	2.37109	2.88229	4.35033	3.71686	3.73922	3.01112	2.44264	7.62516	3.10763	3.56332	4.17153	11.265	3.95436	3.96317	4.12822	15.0672	4.04488	3.13671
MMP3	0.422705	0.340509	0.273357	0.400396	0.557614	0.288267	0.475848	0.296556	0.530406	0.453268	0.440642	0.392806	0.462741	3.71772	0.431503	0.406468	0.432741	0.356085	0.303228	0.252121	0.249384	0.637213	0.293448	0.336106	0.50222	0.536816	0.330456	0.176491	0.112922	0.32158	0.496589	0.240944	0.6721	0.7414	0.807599	0.246107	0.260617	0.206241	0.199769	0.305261	0.331376	0.251718	1.37642	0.132124	0.233129	0.312517	9.79109	0.231722	0.116889
MMP9	4.79906	4.06179	3.33489	3.85803	3.50673	2.0132	2.89772	1.47531	3.78446	0.933153	2.1557	2.26454	2.13818	3.59284	3.26015	6.0681	1.10764	1.83135	2.30274	3.53801	2.11969	4.59591	2.38168	4.87986	3.4398	1.16238	4.69452	2.38628	2.35268	30.6752	1.39395	2.6892	1.69366	2.114	2.66337	27.3667	2.18585	1.39716	2.62249	3.12376	4.03899	3.5916	4.77873	10.3306	0.803434	4.22149	3.49409	7.12572	1.17603
MPO	5.8046	60.8384	5.90256	7.71978	2.0592	9.87249	6.95952	8.14488	6.54889	4.75598	9.57867	6.25087	22.1047	5.49425	31.2183	4.84615	3.65764	4.54368	3.95498	36.2921	7.046	8.39586	6.9554	11.1229	9.61531	12.0203	27.1852	7.92151	4.5538	13.1072	6.02192	13.7455	6.39519	6.68105	4.94673	15.0384	1.76929	8.34227	3.5696	7.37099	6.83428	13.308	11.9955	14.1588	11.4827	7.80938	8.53201	15.9571	6.18053
MSH2	7.06026	4.74071	3.32088	5.10994	3.28291	4.11847	3.99253	3.00493	2.17153	3.26947	3.46756	3.24607	4.31164	3.65516	3.5235	5.48951	5.00222	5.80014	3.24255	4.33775	2.34724	3.31713	2.65908	2.20064	3.17694	5.01222	8.58905	3.39749	7.32401	4.77836	3.85459	6.65947	6.33511	4.59058	5.31734	6.93507	4.72816	4.8192	5.35628	3.81079	3.29503	5.84038	6.66688	6.77312	3.78723	6.02975	4.61307	4.26914	3.92741
MSN	0.328038	1.84429	0.135999	1.25881	2.57157	3.35109	1.15306	2.54394	0.949498	3.96194	0.306439	0.739654	0.772725	0.343248	3.91377	1.15759	1.83296	0.419723	1.36538	2.79777	2.63141	1.2942	0.160609	1.06618	1.33141	1.94475	1.183	1.16015	2.71615	0.498603	0.219697	0.382845	2.50485	0.682432	1.24552	0.516162	0.354273	1.8339	3.1652	3.60186	1.27967	3.33179	0.204916	1.96452	13.5932	3.97676	1.10642	0.301037	1.60531
MST1	6.86018	12.3132	11.9398	10.6875	8.95601	7.75775	13.136	8.56668	9.07489	9.39695	8.28928	8.37409	8.14571	5.74305	10.8146	9.50484	6.87569	9.45415	8.98018	9.34811	9.09333	7.86976	5.86448	10.1783	9.7219	7.96147	8.29555	10.6525	9.49099	8.54453	8.34757	11.6516	10.7623	8.85122	10.0865	9.45626	11.06	7.42538	7.96806	10.2235	7.42185	8.21307	10.2917	9.62651	8.34392	10.8147	10.3393	7.05059	6.66155
MST1L	2.54096	4.84649	4.88865	4.38674	3.91828	1.81992	4.25639	3.80023	4.16066	3.88817	3.26725	3.26915	2.66746	1.68995	4.22043	4.08401	2.82568	4.1508	3.96317	4.60766	3.86822	3.26431	3.05496	4.46307	3.45819	3.28282	3.41445	5.29343	5.12684	3.325	3.87715	5.429	4.25108	3.68155	4.62249	4.36276	4.71221	2.92105	3.42771	5.02525	2.13577	3.39317	4.68068	4.07015	3.38909	4.61469	4.24927	2.91398	3.11047
MYH11	0.347807	0.129918	0.764966	0.260836	0.173575	0.307835	0.123814	0.440346	0.15285	0.367642	0.165492	0.376448	0.321489	1.16512	0.208022	0.360437	0.721018	0.272131	0.345859	0.317551	0.304459	0.782284	0.136966	0.987452	0.491151	1.78942	1.29673	1.923	0.242458	0.152789	0.157823	0.599609	0.709611	0.908149	0.227923	0.24137	0.105022	0.507576	0.187202	0.466304	0.0119048	0.345505	0.52591	0.391739	0.362884	0.556872	0.302428	0.313901	0.58528
MYH9	0.585878	0.954243	2.89496	0.851144	3.25654	1.13709	1.26559	0.484349	4.09345	1.0963	2.15032	3.82367	0.886426	4.46322	7.4541	1.29377	3.99795	1.90465	3.08157	2.57427	1.5606	2.78613	2.7914	4.3435	2.28824	4.22913	4.53839	2.97823	2.72844	2.28463	3.34752	4.48117	4.40341	4.418	3.07692	8.51303	1.79865	2.89004	1.76279	1.55023	0.973832	3.45382	2.66052	1.78578	0.85411	3.76384	4.38491	3.54896	3.28932
MYO1C	0.152628	0.331628	0.817407	0.17392	0.396101	0.218477	5.34866	0.210066	0.179364	1.21262	0.454502	0.265233	0.370843	0.362043	0.123129	0.620805	0.0852483	0.88906	0.618671	0.403017	1.01086	2.02067	0.0904201	0.208795	3.90962	0.165634	0.180549	0.220624	0.446802	2.86393	0.817677	0.783842	1.50126	0.243531	0.302031	0.489284	0.407458	1.24976	0.27732	0.82068	0.754876	0.316626	0.105631	0.545447	0.344866	0.488212	0.153424	0.182909	1.10126
MYOF	0.899214	0.908064	2.90138	0.54064	0.497757	2.99416	3.02596	1.39762	2.09864	2.28612	0.419702	1.65022	1.66221	0.341741	0.838226	0.759719	1.10707	1.18252	3.05892	2.2263	2.85841	0.548909	1.30363	0.71756	0.565756	2.05205	1.09545	1.99957	2.46037	1.731	0.477898	1.77263	1.78977	1.025	0.530774	1.40443	4.79842	1.43133	1.94591	2.96657	1.40255	1.56475	0.5017	0.958282	1.72029	1.23875	1.19918	2.72389	3.20886
NAGLU	0.71461	1.1621	0.654651	0.779072	0.845024	1.0417	0.867638	0.447401	6.22858	0.797395	0.235459	1.16967	0.22352	1.7096	3.85586	0.720722	0.296819	1.08402	0.170589	1.28706	0.128638	0.25833	0.165743	2.50225	7.1009	4.07752	0.430075	0.661275	0.228908	0.671164	1.85018	0.591908	0.447406	2.06539	0.193139	1.58083	0.13644	0.118848	1.38	0.180029	1.17382	13.4595	0.632011	2.21506	1.56354	0.398414	0.186472	0.602058	0.83744
NCAM1	3.79546	17.6273	14.1964	3.53459	2.58602	6.84886	7.67586	2.56979	10.1685	1.34612	8.66393	4.17445	2.43937	0.472358	1.5463	3.59284	2.5488	5.62251	12.3252	3.21708	18.3802	9.96555	10.329	3.01667	6.89061	0.699123	3.78958	0.603031	2.27408	23.7482	20.4113	9.40388	5.7041	2.90789	10.0095	2.40628	4.79857	12.8101	17.9531	11.0792	0.855285	11.271	7.56173	12.8111	31.9927	6.88823	2.68199	16.5456	21.6794
NCKAP1	0.712435	1.97365	0.658349	1.96202	0.447323	2.36878	2.63056	0.483728	0.458335	1.3345	1.0676	0.510626	1.92578	1.42998	3.63811	2.02786	0.559291	1.51811	0.0241166	0.674667	0.321593	2.02862	0.468512	0.422193	2.49569	1.76379	0.492781	1.68842	0.423384	2.41127	1.10975	0.794111	1.5348	0.957074	1.70598	1.76914	2.07626	3.60052	0.483273	1.9231	3.01527	1.27907	0.702472	0.74035	0.474456	1.49487	2.29918	0.51558	0.678901
NSDHL	9.65091	18.8192	23.4564	21.26	8.69158	12.1239	19.0922	18.5758	10.0469	6.43141	14.0576	13.3788	13.2269	11.4485	18.2451	11.3134	12.3621	11.9985	9.76553	21.1193	18.8935	6.6727	16.0531	14.3663	14.6568	3.32052	9.18844	6.35228	10.7611	11.3424	8.29602	5.57909	7.64032	19.2172	12.3013	12.4767	15.2046	14.0679	7.13299	12.0565	12.9868	8.39137	9.16726	8.433	9.19214	3.50418	10.2058	11.0562	18.4183
NUCB1	3.71477	2.73946	3.88193	3.98464	3.29775	10.0875	11.6825	3.08814	4.69043	3.4243	2.12895	2.64402	2.00884	1.39987	3.08248	4.27741	7.28317	3.48049	3.58599	3.36188	3.70423	5.15779	5.65586	2.42682	6.49149	4.31589	1.98	0.796698	8.16276	2.00019	8.8577	1.28189	1.00887	1.774	2.20889	2.2051	1.3375	1.48951	5.2139	4.03396	1.11075	1.73345	1.58807	1.28424	1.46948	2.88408	1.56738	2.96813	2.54283
NUP98	45.4092	10.1445	10.0026	8.20065	46.4257	8.38572	40.7024	15.2207	45.2705	49.7031	7.96959	34.8404	32.9321	46.5648	51.68	11.6749	47.4154	10.076	45.0942	40.8532	9.40148	10.1055	44.9874	49.5376	23.3523	8.67367	23.853	8.89996	53.9707	10.2032	12.9492	24.5129	38.3348	52.2092	32.7641	60.0368	25.9772	30.7028	34.2951	11.8186	38.3059	12.0442	47.07	44.4072	48.3431	8.44677	51.6834	43.1237	43.4047
OLFM1	2.52637	2.77961	2.0795	2.04639	1.65362	2.41117	1.86894	1.12348	0.89572	2.15314	1.15496	1.1561	1.57005	0.937815	1.42986	2.96208	2.10942	2.24445	0.955087	3.15191	3.1902	3.34657	1.41572	0.669839	2.20888	2.45816	2.03125	1.16724	2.36782	1.15892	3.00986	1.87119	0.432545	1.51168	1.08169	1.00694	1.08593	0.809383	0.496552	0.576028	1.39721	1.50606	1.25218	2.23313	1.4694	1.75335	1.20325	2.05783	2.14131
OMD	4.79559	3.73077	8.19909	3.67648	7.51085	0.43945	1.77528	6.65303	12.6465	8.09103	3.96877	4.24584	3.17486	7.56493	9.83617	4.61021	2.33953	2.56574	6.92382	5.6543	3.75136	2.84534	13.2406	5.79934	5.76777	3.11083	6.44189	6.31657	7.55735	1.83169	0.823217	5.82743	2.51343	5.55689	5.43599	8.90083	2.69189	2.17222	4.30689	4.04185	1.4941	7.2239	9.48756	5.62181	3.73529	10.2288	4.25717	9.19412	9.87087
ORM1	3.61961	2.6828	14.4665	1.7217	14.6214	9.30359	1.92801	4.50509	10.1524	2.52608	3.72524	14.1768	4.81981	5.16005	18.3743	2.11661	4.20381	0.676817	2.39409	1.91249	5.54354	1.18768	13.0387	2.08636	2.34323	1.78982	2.47447	6.08633	8.23251	5.20856	1.80721	3.76113	1.98079	4.70527	1.18742	3.86878	1.56929	2.20118	3.20183	1.81633	2.23818	2.74788	4.98444	2.15648	0.887597	7.82583	1.43894	1.76973	12.9571
ORM2	8.94243	30.8243	25.3104	13.0399	18.1399	50.6598	44.944	18.9229	13.7296	24.206	16.5145	49.0659	23.3903	21.1876	71.1295	19.3051	8.88795	18.0458	12.8171	20.0512	21.8821	20.3144	45.2769	5.55522	39.1736	18.4952	5.6997	5.89391	8.8534	34.1212	8.11338	7.59704	7.85066	8.71907	2.97279	8.25934	3.95863	7.28388	8.23751	5.41939	20.1886	7.0482	8.55881	6.05646	4.23557	44.3294	6.1863	4.15811	71.7726
P4HB	2.11033	0.438759	2.67414	1.44245	1.69754	3.26118	10.3461	4.0197	3.76695	2.83668	1.65546	4.1376	0.749413	7.3434	5.7893	7.12772	3.74734	5.13115	3.58215	5.30907	2.05258	10.0096	5.59111	5.67085	5.89249	1.87294	6.99407	6.60171	3.91899	0.50711	4.54281	3.47112	4.24456	4.25991	5.75794	3.57445	5.69978	3.40582	1.68044	5.4578	3.08491	1.51468	3.32413	3.46927	2.23447	1.68617	2.82318	4.46232	2.36355
PCYOX1	7.41406	2.4171	13.8028	5.61356	7.87228	1.49849	8.72319	9.73679	31.7947	5.38067	4.98546	11.5621	4.23926	4.54133	6.75503	15.695	9.50687	6.09241	9.11041	36.4608	6.51102	6.78792	12.2168	7.27534	12.6478	4.41093	9.50972	4.41781	5.02249	3.20874	53.1489	9.07918	2.46939	5.80142	4.62359	33.646	32.0226	21.0911	5.61754	3.94747	1.97686	23.495	24.4497	3.69485	36.1528	26.4119	27.089	30.5162	5.12522
PDIA3	1.47342	2.21626	12.9556	4.38405	2.80675	22.118	2.65293	5.69673	3.33916	4.72493	2.63859	0.558851	2.68338	1.31704	2.40741	3.63562	0.770476	1.55749	5.35852	2.77715	2.00146	2.67674	24.4704	2.64601	4.33001	2.60815	3.60074	3.45355	30.7741	11.9421	30.5139	2.45864	1.46956	15.291	34.3558	1.72577	71.5189	22.7666	3.00058	2.48164	2.51381	2.05653	3.7958	17.0771	2.92314	14.8131	3.72671	3.49553	4.60169
PEPD	93.186	69.9913	1.51065	6.08701	1.4395	4.54947	140.684	1.59372	1.12553	5.23883	4.96176	1.47676	91.0589	124.535	2.91489	71.2975	122.29	2.06619	4.55278	203.019	0.599423	156.053	8.18268	128.951	156.113	1.62714	102.858	121.146	2.27962	5.70726	140.965	1.17896	2.11018	2.01119	1.19269	2.85479	91.8431	2.65553	52.0379	123.401	76.376	1.18009	16.9412	9.87756	19.1559	24.8833	2.6787	9.65877	13.3752
PGK1	220.171	129.981	112.907	4.12119	112.908	95.2818	2.41612	90.791	91.9632	0.280193	178.43	155.34	238.612	255.422	276.159	0.228092	9.50202	202.933	131.565	121.176	1.12283	169.306	202.453	109.301	173.517	0.486285	30.23	203.874	0.171889	92.7254	0.55698	73.4515	138.928	226.113	262.168	124.71	258.839	277.583	28.6906	36.5932	1.31046	99.4659	64.3414	44.3321	38.2327	2.5981	164.331	1.2886	26.9744
PGLYRP2	174.712	160.501	198.011	152.03	182.161	39.1189	81.1531	134.369	104.202	68.9821	96.8453	138.837	100.398	143.838	99.987	115.942	212.753	126.201	188.498	141.245	104.7	170.013	146.328	142.325	88.6429	78.617	124.637	105.542	149.942	29.6363	50.9089	112.955	137.716	163.144	129.912	140.37	166.609	169.652	179.608	120.921	28.1476	163.672	188.743	121.896	136.061	144.532	168.759	105.986	191.446
PI16	28.7757	5.73565	1.20093	1.0704	24.634	3.76683	5.1688	1.00817	3.32223	13.7025	2.79275	2.33168	3.44906	4.0183	2.25335	26.9326	6.91545	24.8297	11.408	11.0715	1.11112	24.6429	1.30925	2.15586	15.6492	14.6244	3.74423	1.23696	2.59263	32.5063	2.18383	4.9542	1.04393	0.800632	3.31429	1.99966	2.55262	0.484727	1.47149	1.14011	25.4533	0.960085	1.01972	2.75524	0.626846	1.32266	0.946724	2.11491	2.80416
PKM	2.29209	3.1192	0.25499	16.052	0.335983	8.81381	2.51869	1.42709	1.42366	0.69085	1.55931	1.71232	1.51227	1.54204	0.0335028	5.45224	0.0829598	1.0089	1.41939	1.71039	5.30317	15.0677	2.04079	1.14638	1.89167	3.5597	0.850687	9.14632	5.5293	0.514335	2.17879	0.980507	0.693521	1.46103	1.28719	1.26088	2.00307	1.06177	2.39527	0.158395	0.0624671	0.617079	0.148573	2.27645	1.9243	1.87677	0.41567	0.396428	2.73885
PLEC	6.92023	0.7988	11.5028	0.270056	0.833305	11.9719	1.00068	7.25961	5.80697	10.4578	15.1606	1.77233	0.386648	0.769596	1.79953	0.960281	2.87924	0.876501	5.91855	11.7628	11.5484	14.0239	12.7578	1.44125	5.90728	13.3122	1.047	16.7493	14.1485	14.0909	18.7616	18.9116	3.67292	15.7152	1.38821	8.24305	18.7832	12.093	0.663495	13.8233	15.3087	12.7633	13.4885	7.67446	1.10755	15.1086	11.8732	18.7016	5.306
PLG	478.522	493.544	435.53	491.447	423.019	289.006	407.106	441.444	454.192	516.971	493.566	452.381	465.528	474.696	520.845	531.019	421.195	562.224	420.113	505.463	439.088	455.391	465.669	441.71	464.821	489.839	445.005	463.319	407.177	314.949	395.712	441.17	419.453	493.297	442.582	465.203	497.468	428.979	385.439	443.385	418.208	333.781	430.302	448.085	390.021	366.886	435.459	354.508	437.579
PLGLA	162.551	165.399	155.113	173.453	180.963	101.927	163.705	153.665	148.18	173.75	155.456	185.4	158.092	201.282	218.335	214.517	148.017	241.112	146.794	206.67	185.97	186.507	190.593	216.504	156.599	193.283	170.933	182.852	150.056	112.329	213.723	211.217	181.624	245.151	218.34	241.1	198.445	161.447	194.738	206.96	151.987	211.007	183.938	209.39	180.486	180.727	200.989	143.463	157.743
PLTP	12.6951	9.48462	25.2897	15.0079	20.1285	4.22291	11.2578	13.2725	13.356	18.0982	10.5453	7.956	11.2105	9.92389	8.86917	10.1301	14.6754	12.7384	9.78097	13.4811	13.0873	7.32949	10.7217	10.4818	8.31338	10.2874	35.9844	4.30803	139.695	5.60993	8.91284	71.1902	10.6758	79.8801	64.1869	47.3406	62.395	59.7032	84.123	13.1625	98.2073	135.238	9.16451	73.4184	116.202	78.2095	9.30743	6.10214	6.69396
PNP	4.54843	7.22077	7.44228	6.84555	5.97205	0.332085	3.26187	4.2681	5.39217	2.80331	4.38569	10.2588	101.684	5.80273	3.74276	3.77103	5.71578	6.14787	5.81452	4.65334	3.98582	6.14865	3.42087	3.37904	3.0771	3.66702	2.3277	3.59384	5.98244	1.34581	2.93736	4.39664	4.6347	4.61916	4.9386	5.03247	4.60485	7.42124	8.30223	4.93813	1.72055	2.9464	4.90221	3.81159	3.30611	5.91632	5.47244	3.42873	6.2714
PON1	199.145	154.44	140.331	160.401	264.55	226.291	232.767	239.795	239.524	281.251	238.157	268.446	226.352	252.577	106.618	179.089	299.901	226.088	241.28	267.383	174.401	99.1928	273.774	279.432	218.448	201.661	239.449	171.543	193.475	186.968	245.714	250.916	177.61	262.201	240.803	245.572	235.967	231.998	250.822	224.342	194.843	262.74	138.245	207.877	303.094	247.615	156.104	209.897	238.774
POSTN	3.72987	15.777	14.0696	6.12766	0.323894	2.02433	18.7203	6.00377	18.6937	15.1735	5.7206	4.58005	14.1234	17.1636	16.6098	16.0746	15.8137	2.25347	4.89268	15.1944	7.43713	8.55329	13.6829	4.45383	1.89438	14.8164	20.2019	15.5139	9.57399	19.7394	17.2315	15.6755	16.657	3.91059	14.4861	4.59991	15.7901	12.8107	21.4551	8.16068	4.39537	3.77101	10.3735	11.6436	14.6528	15.1414	16.3072	15.2888	12.3707
POTEE	0.689031	0.276508	0.392887	0.469557	0.691656	0.319809	0.0929055	0.403591	0.641498	0.503512	0.312768	0.659626	0.227175	0.479817	0.450363	0.612966	0.694203	0.404172	0.881853	0.50594	0.45279	0.296083	1.44452	0.865837	0.291959	0.405335	0.856554	0.58863	0.673598	0.380186	0.462661	0.541276	0.574259	0.497349	0.506235	0.867196	0.421683	1.57703	0.712444	0.618188	0.449022	1.39709	0.502799	1.00081	0.392942	0.557402	1.29904	0.41791	0.319004
POTEF	0.506625	0.272381	0.32577	0.356461	0.544277	0.315036	0.0641011	0.3921	0.530053	0.362052	0.3081	0.5163	0.225354	0.471207	0.443641	0.513168	0.569511	0.448537	0.672147	0.40523	0.394047	0.291663	0.900724	0.590036	0.284103	0.399285	0.611963	0.579845	0.545429	0.374512	0.440173	0.45504	0.565688	0.489926	0.49868	0.695851	0.415389	1.29618	0.630491	0.46013	0.44232	1.37624	0.428075	0.735041	0.387078	0.546197	1.31184	0.411672	0.314242
POTEI	0.744442	0.244639	0.434881	0.501745	0.724557	0.327013	0.0671059	0.47885	0.705602	0.507369	0.307062	0.556182	0.224798	0.491282	0.464436	0.632121	0.795054	0.416803	1.00684	0.521751	0.466939	0.305335	1.54823	1.00068	0.29742	0.403633	0.770515	0.607025	0.812318	0.392067	0.412998	0.587292	0.592205	0.511106	0.522055	0.876021	0.434861	1.62631	0.734707	0.606916	0.458432	1.44075	0.518512	1.08398	0.405222	0.5718	1.31383	0.430969	0.328972
POTEJ	0.566756	0.140609	0.336769	0.379638	0.626562	0.231915	0.00636031	0.35368	0.609084	0.425197	0.250233	0.44237	0.0464383	0.391982	0.357246	0.458832	0.528143	0.264645	0.773298	0.39868	0.312265	0.195339	1.20506	0.775926	0.248382	0.320201	0.537997	0.432343	0.605959	0.270502	0.335892	0.380817	0.410819	0.370462	0.423711	0.545216	0.337296	0.621099	0.494097	0.361081	0.360387	0.396216	0.303614	0.644077	0.322078	0.405391	0.314212	0.319869	0.20919
POTEKP	1.74217	0.497868	1.02413	1.09657	1.84584	0.641144	0.0174217	1.04897	1.83043	1.17756	0.728496	1.39721	0.153572	1.07929	0.978544	1.20874	1.49363	0.724897	2.21771	1.09204	0.854478	0.535059	2.89028	2.18271	0.680351	0.917055	1.55518	1.18425	1.6598	0.740941	1.05308	1.04311	1.12529	1.01971	1.1606	1.49342	0.920569	1.70127	1.3534	0.989047	1.00001	1.08296	0.831639	1.61652	0.882213	1.11042	0.932463	0.876164	0.572998
PPBP	690.6	801.82	705.733	645.418	814.67	1205.12	1090.87	615.028	736.045	886.623	614.817	711.465	909.12	779.552	738.106	1000.57	659.362	720.344	555.884	572.198	891.495	1037.94	538.748	647.338	769.31	720.577	603.11	677.007	599.716	1272.67	1049.87	747.081	725.438	522.82	623.465	477.456	823.595	734.06	599.039	1003.22	887.086	801.234	926.566	1539.2	573.596	1112.52	525.216	965.85	561.277
PPIB	6.7931	8.35389	5.57887	3.37146	4.15956	17.8909	6.17426	7.97998	5.14489	7.35425	11.5378	2.08953	10.4459	5.20669	6.65754	6.84473	2.00718	7.85391	6.19756	6.47587	6.44346	15.5693	2.13839	5.19152	7.97996	7.1343	3.68909	5.4095	25.1891	17.8775	6.23942	7.45004	7.06047	7.79177	5.95104	20.6982	4.60133	5.03666	7.07467	4.55426	7.43236	5.03583	7.01708	4.7692	5.45349	5.38935	6.97256	18.3686	8.16151
PRG2	1.01738	7.81739	10.7798	9.96616	19.5062	5.60202	2.85262	10.6197	52.0428	5.03248	11.2829	8.36003	5.16952	4.44181	17.1815	9.63271	5.6862	12.0499	15.0519	9.47863	2.46311	5.16735	12.5455	19.9117	5.93165	4.5024	11.2605	7.45329	11.3316	9.2655	17.3979	16.8042	6.73421	6.74123	16.7646	15.9183	7.36041	0.694909	14.1362	3.9351	3.56569	8.61106	14.9764	7.26015	15.4171	14.0596	23.193	0.58478	2.19895
PROC	19.6328	9.91524	18.8848	9.14822	12.5493	16.1774	20.1346	14.3189	17.28	10.9889	8.69506	18.936	13.8126	11.2967	12.2783	4.90682	19.1791	10.7784	15.5519	11.3851	9.88741	5.23914	18.7112	16.4291	8.14679	7.45013	19.0764	6.26193	12.0839	15.9331	9.23642	10.9586	10.6172	16.188	11.8976	13.5387	10.8998	11.8359	16.3732	8.51194	4.26408	13.5809	6.30141	12.6134	16.1249	10.4194	9.34636	11.2503	13.6596
PROCR	3.48363	2.54939	2.85832	2.70822	2.73374	3.58475	3.13977	2.44269	1.91245	5.65738	2.49571	5.84229	5.75084	3.25526	3.92444	3.31704	2.48729	2.86028	2.93116	2.27033	4.0402	1.97316	2.16625	2.32882	3.01513	2.64846	2.25483	2.34548	1.81914	6.7844	4.61543	8.84161	2.44241	2.20252	2.33424	1.92927	2.32428	1.36592	1.53586	19.5645	6.43292	2.28344	8.28988	5.92912	8.04226	1.9859	6.94973	1.17991	1.53849
PROS1	133.447	99.5644	119.755	119.853	106.653	32.9519	64.8829	116.434	112.079	90.6453	94.3358	100.657	110.221	101.008	85.1014	93.4282	174.389	106.251	126.441	119.617	120.747	95.1587	112.742	128.188	70.3701	75.1783	99.4249	51.2851	123.291	23.2643	56.1666	67.9325	84.4228	102.651	86.06	90.2212	106.558	107.78	130.468	114.53	52.7801	82.4573	103.406	120.476	107.784	77.0902	72.6036	87.1496	121.999
PROZ	12.2602	4.73397	9.46111	12.7428	7.11192	3.35003	6.96048	14.3487	22.2871	10.8835	12.1389	19.7612	9.90028	12.6169	14.4822	5.83989	11.1594	10.6254	19.1277	11.5203	14.5584	11.0083	19.8257	13.2327	6.4854	6.40795	6.53229	8.85952	7.0891	0.344394	10.2481	4.79444	6.67422	12.3283	14.8957	10.0119	8.42982	10.3896	5.90124	4.28863	4.6709	8.91345	4.52938	17.9379	8.27057	11.8722	8.48473	8.31836	5.28616
PRSS1	175.9	361.314	167.263	268.21	181.523	399.829	362.548	156.909	183.668	225.649	200.849	187.176	312.205	233.617	249.891	315.646	145.94	216.306	170.191	200.015	196.096	347.488	181.911	170.524	300.394	266.86	116.884	224.094	142.256	308.478	224.293	303.978	265.489	192.101	215.004	203.286	223.701	244.015	168.126	252.702	341.133	210.378	196.061	178.497	170.394	203.808	264.882	159.207	234.047
PRSS2	195.804	416.388	168.276	282.595	195.603	420.298	371.573	155.979	192.527	255.664	226.621	198.692	360.881	242.353	262.469	332.848	167.253	235.263	189.46	215.439	196.059	377.498	210.918	169.976	333.027	309.924	121.668	257.17	152.726	346.412	249.095	202.142	310.875	194.658	236.449	216.572	249.316	286.182	182.69	278.764	384.546	246.052	213.002	190.864	180.066	233.288	314.376	166.588	258.522
PRSS3	526.65	779.575	416.387	409.122	475.278	623.792	1196.89	80.0844	416.357	217.387	564.177	421.3	1013.97	628.489	664.328	1030.97	600.108	701.52	310.577	571.243	275.845	784.595	444.439	353.814	425.378	995.406	296.766	649.143	507.176	985.992	743.667	579.148	579.19	356.391	567.519	483.689	398.118	237.255	386.354	183.831	918.276	539.511	517.824	474.45	347.517	617.708	843.305	211.272	585.22
PRSS3P2	195.804	416.388	167.009	282.323	194.009	419.812	369.516	155.36	191.377	253.439	225.663	197.624	360.45	241.427	261.887	331.945	167.253	234.649	188.583	215.03	194.347	375.501	210.918	169.402	332.206	309.219	121.116	256.85	151.877	345.592	247.424	201.705	310.785	194.658	235.444	215.672	248.645	286.005	182.132	277.309	382.318	245.686	213.002	189.73	179.566	232.465	314.053	165.553	257.364
PSMB10	3.52173	2.99848	53.0562	7.91375	24.5821	1.71197	1.8164	53.5175	25.5451	28.2301	2.10797	3.99855	42.5569	4.76241	48.9974	23.5435	28.2485	44.2903	8.36716	29.5326	4.3671	6.94325	53.2326	4.23308	15.9969	15.629	32.7892	5.25554	49.1939	0.376852	11.8747	14.1136	21.1202	4.8236	39.0656	6.53773	28.9638	33.307	50.251	3.71724	0.543503	20.8424	49.5835	26.0154	47.3354	25.4062	27.271	3.1826	57.9986
PSMC2	5.51064	4.97364	4.15207	6.64133	9.59421	4.38515	7.12686	10.3362	6.46317	8.05423	9.49973	6.37223	6.53295	8.25059	7.82107	8.51629	10.9724	3.56832	10.3268	9.51456	5.30637	4.5255	4.62194	6.98456	11.6658	6.29956	11.1833	7.97411	12.5395	4.05401	11.9143	4.0922	8.85319	10.6704	13.6305	9.11994	13.6165	12.7577	12.6988	9.03519	5.59661	11.2726	5.17489	6.67437	8.62638	15.4409	7.80852	11.4949	11.8405
PTGDS	25.4896	28.7725	23.192	22.1159	10.9832	19.6914	11.3323	23.3137	12.743	29.3504	20.6681	16.8597	19.085	23.5791	25.2613	28.1912	18.0285	20.2593	23.2794	23.5192	19.4711	14.7648	26.4887	17.4936	16.1694	14.2107	29.3959	20.3802	18.182	27.2666	22.2197	17.4934	22.582	11.2559	18.1879	25.1817	13.853	26.0663	14.2414	23.6024	13.0433	19.2444	22.8614	16.8426	10.0348	10.8413	23.0252	11.3235	17.0261
PTPRG	0.51206	0.504957	0.465224	0.585983	0.481334	0.858912	0.66209	0.364881	0.416803	0.450468	0.44746	0.420653	0.612458	0.494682	0.395656	0.698397	0.289056	0.949305	0.256565	0.749983	0.466857	0.641651	0.631482	0.300549	0.473538	0.76033	0.393817	0.376289	0.215159	0.723902	0.535021	0.410612	0.354807	0.668721	0.522708	0.210144	0.309849	0.395636	0.291214	0.2394	0.789485	0.515955	0.610386	0.566459	0.416697	0.830323	0.408224	0.381255	0.244771
PVR	2.40591	6.84061	1.08613	2.85617	3.14578	1.6156	0.397041	3.90546	1.26779	3.17218	5.45158	1.15965	0.877982	1.47073	5.82499	3.62703	0.963212	1.66328	1.15909	1.70866	0.305252	0.634567	0.934351	2.96266	0.528838	3.58661	6.88192	4.98223	1.3116	1.23926	3.13468	0.559804	2.7716	4.75228	6.96514	2.19681	4.26515	8.18041	0.448991	1.29285	1.72343	1.33571	8.07238	1.67336	1.29185	3.59472	1.60371	1.03382	1.40594
PZP	42.6088	58.9304	394.095	489.439	74.283	112.663	24.0549	116.982	356.616	40.6933	364.576	117.265	203.569	796.414	37.5619	69.9699	23.653	263.637	783.894	23.2711	358.008	104.604	301.14	286.194	48.7185	190.414	65.7631	63.5329	458.396	23.1467	714.068	62.017	59.5622	178.616	72.8512	175.894	167.157	129.919	97.5984	98.9168	99.0907	334.705	256.212	109.274	181.751	279.445	191.774	459.865	79.8199
QSOX1	78.0671	33.2698	51.4835	22.656	89.7823	15.0135	22.1292	82.9654	29.0626	51.3268	80.2666	49.9895	30.4435	37.6634	42.2734	30.4844	73.6442	68.2758	70.2061	73.1004	59.8332	12.4595	57.4822	71.487	30.9952	26.071	59.2302	36.163	6.22351	19.9224	27.3719	10.4785	50.5989	35.1048	52.872	17.5831	56.2588	59.8415	21.6792	39.6948	25.0344	10.6643	7.61368	4.5241	7.61608	9.99363	23.5298	1.39189	7.31359
RAB11FIP1	5.92137	4.2836	13.8318	5.92274	5.38666	2.25521	2.93937	6.45474	4.92798	4.74877	6.39895	5.88374	4.34611	9.03386	5.88294	5.0297	5.93288	5.38453	14.9947	12.625	4.78002	5.50592	5.99853	4.83926	6.81556	3.65818	4.91273	11.106	5.54772	1.54233	3.01377	5.82018	5.05591	10.6607	5.11088	6.82371	4.95707	5.83734	5.53622	4.46832	2.02327	5.27666	10.8191	4.74665	6.02359	4.22047	4.82248	5.79868	6.44407
RABGGTA	23.5216	40.4772	43.7206	41.0744	33.0043	32.6414	35.468	36.4589	28.7688	29.1507	33.3374	25.1812	29.7156	27.3702	31.9151	35.5313	34.9924	26.8759	35.1478	34.1415	43.4358	48.8934	28.9708	31.0701	31.1433	30.8623	22.5552	26.986	48.9254	41.0884	29.3228	36.1557	42.3361	37.2386	23.6241	30.7409	32.7139	32.2736	34.454	33.7043	37.5241	34.8685	33.9437	40.9821	38.0416	38.8516	30.839	25.4362	31.1786
RACK1	49.1183	30.8723	44.5936	25.6438	22.1792	28.4686	17.3977	28.9356	18.5054	40.7214	19.3558	20.1138	31.5216	86.9036	22.6152	24.1507	18.3524	30.0543	19.2084	30.615	19.2928	84.5221	22.3064	23.5702	51.8057	29.8122	18.0756	27.9102	24.5886	30.1278	9.24126	21.6733	27.7586	26.9262	35.3102	23.738	22.6917	23.8714	58.7823	25.1044	26.6299	20.503	18.4236	20.1626	25.4343	27.8432	27.2636	23.0105	21.1866
RAP1A	18.1634	18.6606	18.6034	15.7721	16.8066	22.8147	5.21712	15.4153	18.5324	22.5542	19.7899	20.1802	21.013	19.1036	24.654	17.6227	22.5795	17.3005	12.7275	13.4944	14.673	13.7385	12.5738	16.6858	11.9438	17.5835	22.922	14.1794	21.8347	24.1313	18.8873	11.5186	7.05577	13.8098	24.682	21.7868	16.21	16.9065	14.4091	14.9117	10.3595	16.6197	10.1082	12.0755	22.8292	22.2685	15.4985	20.8622	15.8012
RAP1B	15.1362	15.5505	15.5028	13.1434	14.0055	19.0122	4.3476	12.8461	15.4437	18.7952	16.5481	16.8168	17.5446	15.9197	20.545	14.6856	18.8162	14.4171	10.6063	11.2453	12.2275	12.4066	10.4781	13.9048	9.95314	14.7779	19.1016	11.8162	18.1956	18.7008	15.7394	9.5988	5.87981	11.5082	20.5683	18.1557	13.5083	14.0888	12.0076	12.4264	8.88985	13.8497	8.42351	10.0629	19.0244	18.557	12.9154	17.3851	13.1677
RBP4	240.038	253.56	287.876	166.364	206.75	228.229	311.968	296.548	187.31	328.653	214.161	274.989	143.156	290.636	261.39	171.285	158.975	204.518	196.597	271.939	233.908	148.223	232.729	252.57	235.678	259.778	227.602	218.837	235.445	184.858	273	261.938	213.086	215.682	207.811	153.761	172.779	143.168	218.932	237.64	147.691	208.421	272.053	189.982	158.998	105.468	262.04	205.933	237.098
RCN1	14.0082	33.0941	31.2701	23.961	21.0698	33.9264	29.0157	24.0407	13.1826	23.9884	28.9792	24.8609	21.0859	19.2873	17.687	25.3061	11.5665	22.3416	25.4672	26.5958	32.808	44.8193	26.9943	15.4393	39.7021	26.4234	14.768	20.9076	40.0846	40.1182	36.2769	24.501	19.4286	20.7083	19.8973	21.0269	23.424	22.2652	28.7557	37.9337	30.8595	18.1487	24.8205	24.7388	25.1397	28.2872	27.468	19.1765	25.3741
RDX	13.9729	17.6385	1.41547	0.243116	0.0464565	16.5261	25.8642	33.67	21.3534	1.50922	0.269714	1.5082	0.490864	17.5004	0.107313	0.683825	12.9824	15.3384	0.97849	13.5421	0.869221	13.4143	1.19551	17.0094	0.465229	0.343701	1.53407	17.4805	2.60659	65.5933	0.49852	137.068	1.63684	5.92698	0.244366	0.0492507	104.761	272.107	0.276038	256.457	23.5853	48.1165	111.871	206.207	0.113152	0.20231	198.91	0.162992	1.1029
RSU1	170.564	143.488	123.22	177.137	125.891	2.5343	0.748626	206.811	144.836	119.157	172.782	197.662	115.734	101.085	167.13	137.659	2.04058	82.1842	179.129	128.032	4.91887	158.638	142.754	176.744	127.206	106.667	139.134	107.87	145.845	35.205	1.15559	134.235	151.66	160.536	95.7332	210.188	136.777	190.292	133.09	178.119	2.13039	172.449	2.68589	134.235	161.422	81.5055	129.975	2.98814	252.814
S100A9	25.9716	24.3649	133.894	19.2731	8.11991	28.7986	18.7532	23.8839	42.6537	15.7642	20.752	25.2229	31.1483	20.9276	19.2549	22.4371	24.9247	18.0063	36.9527	17.956	29.4678	19.4702	37.8647	15.0416	32.7566	17.2194	31.6911	52.8284	18.1641	96.7453	23.8623	23.7348	6.96497	10.8157	18.8858	25.2862	18.4353	25.7104	19.7381	82.4924	29.9302	11.6554	16.1815	138.46	7.60542	13.0459	14.2225	36.9161	34.6402
SAA1	99.7307	38.6128	33.928	49.8584	5.88946	22.409	48.4797	3.02787	39.7679	47.4538	60.3643	17.0392	2.36316	26.9903	11.593	44.6431	84.7612	56.0532	45.8347	42.5567	46.1676	51.5692	41.026	52.8653	1.25901	54.0005	64.8475	15.6737	85.5932	14.1031	57.9539	12.1757	33.1819	24.2552	40.861	31.6116	46.5679	18.2159	71.9247	3.88746	81.1856	26.7908	35.0338	48.3804	13.4944	40.6475	31.8859	31.4989	31.6831
SAA2	53.6388	32.3134	29.1034	20.6597	0.844014	19.0693	40.8122	0.721635	25.3355	39.2582	56.7963	12.7576	0.798849	26.6839	3.79756	54.129	23.0658	46.6912	26.8205	40.3686	35.0868	49.6877	38.8971	41.5441	0.524989	37.8577	57.136	5.92074	25.6435	0.934051	57.5023	12.4391	31.6275	22.2935	33.3111	31.6116	41.8328	9.26618	51.395	0.942639	72.3589	10.8368	40.1626	46.4761	18.7911	39.5723	31.1582	15.0492	27.4048
SAA4	280.316	195.742	337.205	268.136	239.701	209.634	199.879	323.063	375.072	252.476	249.435	253.413	343.712	258.042	288.641	124.466	395.062	183.78	224.978	207.143	203.762	186.743	259.971	257.8	210.392	187.222	294.36	190.8	259.895	163.735	171.242	143.185	205.647	282.668	163.701	175.559	281.161	319.467	298.518	272.098	116.495	242.235	207.869	163.081	129.149	187.027	219.414	138.97	179.205
SBSN	0.841205	2.86741	1.04009	1.30271	0.508999	2.15102	3.88982	0.513879	0.187568	1.16026	1.2204	4.41198	1.22323	0.356898	1.798	3.09777	5.4585	2.0364	1.86996	1.53831	0.484054	0.225769	2.64258	0.234041	19.4715	2.90091	0.147801	0.432839	2.05382	5.32707	0.309064	0.4234	1.16475	2.59015	1.22655	20.7372	2.18788	9.54496	2.4476	1.64304	8.42386	2.34205	1.32257	1.68263	3.68573	9.31294	2.13257	0.350165	0.841692
SCRIB	4.31338	3.9384	4.94216	3.32963	4.51357	2.31148	2.55622	3.93	6.57654	4.12533	5.35963	6.40186	2.21303	4.4606	4.88044	5.81022	5.45632	4.68165	6.02404	3.42259	5.81788	1.75673	5.30657	6.87423	3.51928	2.85299	7.55068	6.17936	0.220506	2.60264	5.21928	5.48514	4.50731	7.5352	4.65402	5.37742	3.69216	3.75478	6.67309	3.10978	2.04293	4.99042	3.38861	3.79965	4.38128	6.07151	5.75168	4.3956	5.82013
SELENBP1	7.96992	3.59125	62.507	14.1554	60.3556	24.7923	8.96759	14.2395	32.0517	24.1852	45.7147	24.3641	63.8116	65.3812	16.0211	2.22543	22.9605	38.5271	19.8864	21.5044	4.98291	11.7386	14.2501	34.4986	7.30682	63.1733	8.64753	2.07742	35.2871	15.637	15.5196	27.1922	10.4766	25.9956	18.8492	22.4064	10.1623	19.2194	25.5224	25.7819	37.4266	25.6789	28.4567	23.247	41.4865	24.5918	20.0209	41.1262	26.3177
SELENOP	37.5743	46.4917	37.1603	41.9898	44.7986	45.2513	44.4229	47.1928	36.6922	40.4512	40.8131	45.138	37.7529	50.6594	55.5486	45.6228	43.3543	49.89	39.9509	54.3653	51.4745	31.9301	48.3436	47.0992	45.0737	40.5966	45.0015	45.4883	42.0924	38.9474	48.4505	50.105	41.5421	52.4397	48.6352	45.9068	52.9434	46.1715	45.3374	45.0232	40.2713	37.2418	42.7817	56.0646	51.4156	48.069	47.3266	52.0264	45.6966
SELL	12.0432	12.7212	12.5823	14.1361	8.6204	15.8756	12.2691	10.3072	10.6985	8.85499	8.7798	6.06969	12.2479	12.5365	15.0027	15.39	15.4697	7.72956	11.5271	11.5411	15.1965	14.984	9.21388	10.6884	13.8434	12.3737	14.0036	12.3587	13.188	19.2879	14.6615	14.2758	10.8069	18.5352	10.5217	6.39376	10.388	12.9942	12.1353	11.0356	31.3202	15.7914	22.4118	10.8938	9.47871	13.3894	11.9474	6.69415	10.0535
SERPINA1	404.597	410.186	564.602	419.15	352.322	738.539	380.776	472.62	606.284	442.977	557.363	334.729	424.012	431.501	640.445	463.714	398.847	383.34	377.557	356.25	472.217	365.19	438.061	440.173	513.344	406.129	401.358	444.556	415.673	507.49	544.282	455.046	401.87	359.851	296.477	545.473	284.26	507.135	455.234	423.509	407.068	523.329	523.994	586.323	286.555	415.255	551.186	532.383	462.763
SERPINA10	16.4507	9.22321	11.4502	13.957	12.9703	3.38907	4.86324	18.3872	27.0367	10.7346	14.4648	22.319	9.75744	14.3311	11.5908	8.59496	15.4346	12.6918	24.8102	16.6257	16.1194	13.1781	22.359	17.8728	13.2865	10.5133	18.3284	9.94424	11.3043	6.53441	12.3301	8.32437	8.02569	18.9845	7.35616	16.0725	5.53063	5.90107	17.9199	9.06685	5.67897	11.1863	10.0104	8.86272	12.1335	11.401	18.9882	12.9192	14.4201
SERPINA3	2895.68	4110.59	3324.22	4543.76	3503.71	3983.53	3615.43	3417.21	2519.44	2864.45	3144.1	2270.03	3290.68	2812.06	2958.32	3989.16	2748.32	3382.3	3130.29	3326.83	3864.05	4398.36	2958.75	2871.71	3429.35	2946.23	2066.3	2824.45	3646.99	3802.6	2838.51	3052.86	3180.64	2698.82	2322.23	2766.61	2586.18	2407.56	2472.62	2664.78	3587.96	2681.65	3417.5	3545.81	2844.4	2799.39	2576.01	2293	2508.05
SERPINA4	162.065	67.9982	159.742	103.527	178.702	31.951	53.3785	202.928	173.966	67.5926	104.738	191.137	72.6661	81.618	75.6905	64.5517	177.603	122.271	140.829	124.727	94.3643	83.8742	166.309	153.322	73.5156	44.3114	181.529	88.7896	118.353	21.9493	36.3817	39.6833	106.108	167.572	94.8884	111.678	82.9525	130.314	155.495	66.8696	47.8053	150.893	126.642	82.9365	116.63	75.6216	99.0346	88.7066	151.815
SERPINA5	46.4155	51.7714	55.7901	50.181	36.0155	38.5251	39.332	58.2674	41.2418	57.6761	41.4673	43.786	49.845	32.2466	42.1326	76.0655	29.2553	47.3408	43.3086	19.2584	76.6015	65.2667	21.8399	57.7492	54.7799	75.0084	85.9288	69.0349	56.1839	32.7897	44.9361	54.3864	73.6675	23.8978	17.0651	22.7003	37.6801	37.0652	43.9372	43.931	68.6444	56.5995	43.0087	26.8926	70.3196	64.0359	23.0293	24.7723	72.2821
SERPINA6	436.126	421.368	572.405	457.817	628.017	203.758	383.389	327.012	808.283	524.27	635.497	612.73	507.329	428.622	573.824	556.399	368.762	772.659	323.059	477.569	562.749	470.054	653.265	674.392	502.79	464.934	639.068	405.786	576.094	282.117	615.012	572.278	510.424	427.746	525.881	482.957	344.941	421.616	598.737	517.298	312.388	644.188	537.734	453.355	506.908	373.076	554.377	556.125	402.617
SERPINA7	278.351	243.553	329.502	356.602	263.732	255.656	150.757	166.199	233.611	266.635	285.47	256.533	233.997	315.167	300.657	317.993	252.935	317.104	256.698	191.035	162.418	299.249	274.409	303.265	285.35	225.532	300.329	189.762	309.602	366.67	294.145	344.616	287.488	227.319	249.812	315.095	230.914	199.489	267.511	252.093	272.571	327.204	337.321	324.609	240.117	260.902	314.813	225.838	253.851
SERPINB12	5.87783	2.44756	5.07506	23.2834	6.09476	16.043	5.62597	11.1445	20.4913	24.956	10.1016	6.52289	4.69604	8.19654	6.28075	24.7693	11.0342	2.3438	5.96094	4.90422	7.94933	7.58019	17.1044	2.25679	5.9098	29.3368	6.61098	4.21273	25.9275	41.8016	8.00761	6.5037	6.61627	6.17348	13.3106	11.5251	15.7565	10.9978	13.8433	7.9338	33.9333	18.9084	9.75818	13.9493	9.62247	19.3583	4.65156	6.44821	6.21793
SERPINC1	652.325	1552.47	796.927	893.08	983.337	989.967	1041.62	851.91	584.812	770.584	741.139	821.133	759.262	781.371	787.541	1102.36	877.424	857.498	836.544	1146.2	881.474	1468.94	744.636	694.112	937.186	878.168	754.573	1038.54	891.003	1006.02	859.305	721.709	854.503	873.824	835.352	688.862	971.942	761.039	702.156	780.122	1078.12	594.317	1085.83	826.062	805.681	827.637	1039.09	455.342	746.891
SERPIND1	258.996	88.4971	142.274	119.78	204.34	85.086	62.8305	297.185	215.168	128.424	141.965	262.822	110.991	125.156	85.6321	80.9056	171.596	134.779	208.586	203.978	145.556	105.698	274.432	171.67	85.6985	44.9132	152.904	83.6368	144.174	39.8161	108.702	81.9572	118.388	201.062	157.41	141.02	103.511	190.987	144.273	111.288	37.5578	125.964	82.1918	66.0432	135.11	87.4513	119.174	89.6353	196.058
SERPINF1	317.508	235.126	296.968	276.018	226.053	283.796	252.245	288.02	263.272	265.981	216.306	295.154	271.782	333.434	309.988	280.702	195.527	275.494	205.327	239.366	241.313	190.773	233.153	195.593	240.158	203.014	209.085	209.715	182.054	398.551	330.408	263.872	229.093	142.415	240.186	222.915	224.114	252.194	203.681	217.834	249.187	244.624	260.875	199.164	190.941	207.035	201.571	269.406	223.823
SERPINF2	377.802	338.169	411.554	410.977	442.984	102.719	197.524	392.982	341.498	265.992	328.333	355.545	273.286	314.896	246.984	316.621	375.942	380.529	347.147	358.988	357.668	385.36	311.574	349.322	302.053	274.143	326.462	288.129	364.847	96.3975	126.15	287.87	229.787	307.857	262.064	217.249	243.294	292.775	266.444	225.062	130.894	277.636	359.359	328.204	312.804	256.119	267.466	231.581	314
SERPING1	2517.59	2720.68	2595.23	2696.69	2277.26	1905.5	2199.58	2289.92	1827.14	1491.82	2033.05	1755.65	777.333	1665.29	2382.45	2267.45	1855.03	2024.81	1633.33	861.231	2074.89	2255.75	1340.05	2187.76	1807.41	2062.38	1357.7	2391.67	2103.27	1529.27	651.476	2904.43	2578.41	2093.16	2186.37	325.271	1863.91	2187.39	1658.71	1910.73	1833.33	2358.37	2545.01	2628.2	2005.14	2047.13	2049.04	1683.03	1364.98
SFN	1.28073	1.38657	0.481043	0.321826	0.116003	1.93653	0.141933	0.173098	1.22004	1.41042	0.118305	0.238427	0.302547	0.101134	0.211923	0.274741	0.189596	0.144773	1.91348	0.29709	2.08302	0.167957	0.20324	1.11672	0.129118	0.212341	0.264944	2.32729	1.21423	0.553874	0.127727	2.40997	2.23139	2.20444	0.83985	2.80424	1.6599	1.29353	0.127183	0.202282	1.2753	2.80384	3.29343	0.613603	2.10791	2.89505	0.854785	3.14451	2.0342
SHBG	86.2762	45.0485	56.9488	88.7445	123.558	29.2592	20.8447	94.6111	82.4045	41.8565	77.8234	68.8479	55.5086	55.8874	30.9779	40.6582	75.8064	62.3988	101.11	52.2797	30.136	68.8419	116.247	60.3864	34.0452	14.1264	113.094	31.4512	67.4298	14.0772	19.6325	47.3173	80.072	105.215	85.5392	86.143	67.7517	69.1591	150.393	13.5079	20.8795	82.86	68.7899	41.7427	70.2926	55.2662	82.4336	17.2849	42.6299
SLC35B2	2.07089	70.2144	153.764	4.27756	1.27572	1.89771	0.523328	3.38677	27.357	1.90532	2.33603	20.4973	3.11492	162.097	2.14608	2.78971	1.44172	0.849384	32.1722	2.09175	4.33089	1.84701	2.31783	23.4653	1.32689	1.14055	2.69752	86.8033	4.67396	99.0077	4.20523	2.71383	2.77483	2.72354	44.8739	3.28651	61.0174	69.1804	81.6413	122.847	91.1717	2.92979	95.3023	2.51513	4.11918	74.6102	42.2868	2.15775	30.7162
SMARCA2	27.3285	16.4591	26.2277	16.6542	25.3363	4.08541	7.49632	24.5022	27.069	18.4664	29.5621	37.605	20.3049	0.247098	30.7218	17.189	31.2303	31.1611	26.6387	19.6828	19.9995	15.0525	32.1969	24.6698	22.0271	14.3548	27.4386	20.002	21.9317	4.32136	16.7316	25.6395	20.4828	24.3918	25.7715	28.2733	20.2948	32.2304	22.221	22.0318	6.57457	28.6978	30.0309	21.5286	24.6869	21.0409	21.0319	25.2602	33.7145
SMARCA4	26.642	16.0625	25.5957	16.2529	24.7258	3.98696	7.31569	23.9118	26.4167	18.0214	28.8498	36.6988	19.8156	0.241144	29.9815	16.7748	30.4777	30.4102	25.9968	19.2085	19.5175	14.6898	31.421	24.0753	21.4963	14.0089	26.7775	19.52	21.4032	4.21723	16.3284	25.0217	19.9892	23.804	25.1505	27.592	19.1701	29.4995	21.6856	21.5009	6.41615	28.0063	29.3073	21.0098	24.092	20.5339	19.305	24.6516	32.9021
SOD3	58.8773	23.3086	20.6218	42.8623	30.778	2.36871	12.4079	1.04135	50.537	34.155	36.5997	15.8318	52.0801	54.3853	52.7005	18.9252	68.2719	50.1	32.8752	1.86127	13.8611	41.3004	27.6602	19.6466	20.1081	31.35	21.1849	27.3828	75.5273	10.4199	5.36462	49.9801	50.4768	27.0963	0.952842	19.1898	48.5485	29.9255	21.137	28.0828	11.7037	25.8738	36.9671	26.1736	50.1019	34.0748	24.424	34.7684	25.2076
SPARC	71.7354	44.1512	52.0554	56.5746	76.1068	32.5866	41.4679	67.2011	30.1059	42.2916	51.2671	41.0209	44.0882	40.7427	40.0483	47.9726	75.3245	61.3208	75.5076	67.6493	59.424	81.9961	62.9883	60.2196	33.4518	35.7283	34.8857	37.5783	3.95203	16.6885	28.8032	13.6469	50.6379	28.466	50.1771	10.4552	65.3837	48.3509	18.1538	41.9678	20.0066	4.55492	7.74817	13.4011	4.85325	11.44	18.4004	3.94904	5.33397
SPARCL1	1.21809	0.893872	2.09282	2.70664	1.56975	4.07679	0.592065	0.529739	0.188774	3.84955	3.22837	0.334845	1.64331	0.413306	0.244239	2.39852	0.228533	0.596948	1.38029	2.40746	0.242049	0.0965952	2.29171	1.6021	1.95758	1.17384	0.560296	0.235374	0.505049	2.22019	1.78196	0.772059	0.101616	1.22383	1.14366	0.18475	2.10561	1.30326	0.836087	0.631564	3.71404	0.806814	1.89106	0.470193	0.538782	1.18986	1.20203	0.310551	0.233742
SPG11	3.09363	1.75816	2.89699	3.48933	3.48138	0.596823	1.34418	3.08453	3.63874	1.54009	2.3845	3.71593	1.76322	2.14433	2.11951	2.49397	2.55034	3.17523	4.33003	3.31888	3.03005	3.25464	4.95303	3.64177	1.75021	1.67119	3.34435	3.8954	4.20016	0.742286	1.11516	4.74131	3.32765	3.8776	3.31941	3.84715	3.02113	3.25148	3.45242	4.11418	1.45364	3.37242	5.12867	4.0002	4.23869	3.67589	3.43377	2.84474	3.02792
SPTA1	1.23073	3.35536	8.59191	1.83182	7.14979	0.781011	2.65348	4.54169	6.48578	2.87692	1.55227	0.626591	1.46887	5.96969	1.30123	7.57899	1.43069	3.95473	1.16126	8.46328	1.18267	0.940455	9.81906	1.94105	10.9258	9.67356	2.29095	0.546471	10.5914	12.5726	12.0975	9.99862	8.10779	0.906655	8.26323	11.2906	10.0158	1.06582	0.376408	1.18393	2.98764	0.745336	7.17481	13.364	10.575	0.623492	0.893107	5.15146	0.749058
SPTAN1	2.38766	8.43958	3.49523	3.31383	3.76393	2.90624	1.83234	3.00067	3.31263	2.90059	1.80016	2.36861	1.6919	4.56306	3.49906	4.19484	4.3126	3.68565	2.69069	2.91137	2.72073	13.8129	4.54304	3.18611	1.52579	3.328	3.48808	2.7252	2.62604	1.16743	2.62546	3.2149	2.0994	3.50073	3.33405	3.72215	3.68794	3.45294	2.91358	2.89422	5.70377	2.76615	1.74722	5.43769	2.43963	4.00238	1.63513	2.97091	2.91657
SPTB	1.26422	2.28515	3.01748	0.260662	3.63972	5.12113	0.650857	1.60991	1.69209	4.14136	4.9812	0.463077	0.896686	1.16074	4.11538	4.1589	0.487647	2.07281	2.83378	1.96468	4.14375	4.20533	3.29965	4.98992	4.32788	4.40255	2.13595	1.43426	2.90109	0.454023	3.64144	3.57799	1.24072	1.40777	0.555023	3.72946	2.03337	1.25826	2.83012	5.75852	3.90556	4.36763	1.32874	3.69665	2.88113	4.66909	4.73102	3.45681	3.70679
SPTBN1	7.96599	0.0115502	6.06705	6.47605	2.11421	0.699028	1.63832	0.830529	4.81641	6.61631	2.84215	3.1262	6.38191	3.69548	14.5985	0.365882	7.93228	1.54895	1.07557	4.97178	5.24987	3.52477	2.15801	15.2513	0.0217119	4.43974	0.449227	1.35714	1.54506	0.517057	0.632062	17.1872	8.68212	24.9681	5.40286	5.43223	2.94416	26.3419	7.92095	4.59739	1.35385	1.37267	5.39663	8.71515	5.16715	3.69238	4.65646	4.53173	9.2405
SRGN	16.7745	463.99	385.023	15.6383	15.6571	42.2931	26.3373	428.745	15.5711	27.8023	11.331	400.778	504.695	367.611	656.757	582.774	492.389	6.55943	12.5612	334.191	308.48	28.7849	466.234	431.396	460.593	398.087	10.0461	11.5325	9.49059	684.107	26.1448	540.162	14.7116	11.2643	10.7106	429.434	487.364	10.678	460.873	16.565	653.936	592.704	17.3187	36.4536	14.812	27.324	10.3207	16.1715	12.0208
SUCLG2	39.175	1.05727	74.6909	28.381	0.851276	3.35968	0.595212	116.936	2.82637	26.036	32.2402	95.9704	90.9866	105.509	66.3153	2.02709	3.50763	2.42894	121.795	27.2719	34.7538	50.7701	23.6304	40.9269	3.35263	42.9098	59.4791	33.7054	83.1861	27.7985	53.1546	35.7466	23.2103	3.93568	92.5645	56.9918	76.4203	86.4133	79.2784	47.8425	2.22269	87.9339	71.0159	69.6923	40.3903	81.3329	104.922	35.4428	133.486
TAGLN2	6.62376	6.56338	2.41302	5.7711	7.86986	3.55395	5.00401	3.92361	2.94453	4.37669	2.91087	4.64161	4.84232	6.3094	6.66593	7.75717	3.08991	14.2073	4.94347	4.9624	2.9743	3.6598	27.6595	9.3917	6.32504	6.21885	8.59077	7.57073	5.5526	3.19817	6.79466	3.68488	2.93981	2.31439	1.08592	5.37043	3.58	8.32401	0.973672	19.937	2.82925	5.648	2.81741	16.1196	2.3714	5.47592	3.59436	2.07594	1.02752
TCP1	3.29098	1.57629	2.05403	1.08866	1.8125	2.08764	1.74686	1.81305	2.26846	1.48887	1.20794	1.24668	1.51491	1.77148	2.10772	1.63737	1.18974	1.56295	1.79297	2.42847	4.70315	1.65866	1.89763	1.3889	1.51785	1.27835	2.92506	1.09595	1.04755	1.27276	2.0906	2.62036	1.58103	1.4179	2.21433	2.45404	1.58306	1.41154	3.0304	1.84231	1.75071	2.04234	2.8275	3.41315	2.11548	2.66968	1.56344	1.89634	3.84737
TF	32.8811	63.5999	71.5323	28.7163	24.4007	49.1335	38.4361	39.3674	94.5919	55.2663	37.9105	29.2438	53.6425	55.6889	33.1442	41.4087	36.7747	23.8393	19.8343	30.0234	41.285	26.9875	28.3917	30.363	39.1898	47.7714	52.5593	80.403	37.5654	56.13	58.434	96.9406	53.2616	35.7761	19.966	39.191	42.3256	52.201	28.0805	27.4383	70.9966	44.1645	63.4278	25.5619	26.8874	23.2425	47.3611	41.9218	45.1577
TFRC	5.66486	11.4023	4.89694	7.56485	5.06416	7.89059	8.23783	4.92532	5.05415	5.93827	7.64844	5.34083	8.84917	7.0106	9.952	6.14181	5.00507	5.41959	4.68124	8.57759	5.93859	3.85042	4.67786	21.1568	5.31155	6.9208	5.86423	4.76974	4.34134	5.86295	22.3117	4.19037	3.34874	8.85878	3.16953	6.58554	11.5333	5.66058	2.67686	3.05675	6.46922	3.43748	10.4081	8.08795	4.76245	8.10938	3.37258	8.86061	7.57452
TGFBI	7.6759	9.78204	7.08462	7.29537	12.0181	5.60032	9.76404	17.6314	17.6413	16.7237	12.5764	16.0248	9.89414	15.2719	15.0058	4.92031	9.58991	5.51847	14.576	10.951	6.816	11.1002	9.49049	11.4023	5.01379	7.9618	23.476	5.81964	11.0891	10.6489	5.11367	6.09868	12.5816	31.6696	18.6152	11.201	7.32712	10.3742	10.2958	6.95185	12.1345	11.0518	7.53707	6.1825	11.5518	8.80124	6.53889	19.4031	14.8382
THBS1	14.9657	14.0003	17.4405	14.3991	16.8154	8.08965	12.2716	27.6221	23.5189	10.6101	9.37127	17.753	12.7483	8.95877	5.57739	8.9537	11.7308	9.26325	20.0875	10.9796	9.61372	19.7	19.8384	12.9872	9.30706	3.79111	11.5631	6.57769	21.6589	8.52785	16.3968	11.4054	31.5091	11.2339	13.3952	10.7979	7.71061	24.1495	30.5023	10.759	6.50411	7.75951	21.1623	15.0491	10.7373	27.2687	4.43528	8.9622	16.7303
THBS2	10.3286	6.80886	6.91927	4.67619	0.471322	16.3436	0.0518175	14.593	7.79727	0.202048	0.237322	0.399208	0.212895	0.187555	0.437278	42.0106	0.198903	10.9948	0.331836	0.307307	0.161087	9.71574	7.28857	1.18192	0.219414	3.03051	0.214548	0.121041	11.0387	1.00147	1.95822	5.65621	26.4325	0.207263	3.82555	0.0704388	0.286857	8.11018	20.9197	0.111533	8.12223	0.209386	10.6302	0.560036	0.315972	17.8926	0.0893085	0.327017	10.1922
TIMM44	20.0943	15.0673	17.7314	16.9202	21.5999	20.1582	15.0944	24.1394	23.0172	20.4128	16.6801	20.5685	18.5347	23.4852	13.7127	16.2838	22.1609	21.1581	21.2356	30.059	12.886	14.7244	30.1741	26.7903	15.2086	15.8788	16.2456	20.8842	18.8068	16.0177	21.6071	15.9675	18.4728	31.1718	19.5291	24.5871	26.0691	19.0943	22.4818	17.9642	17.2429	19.9197	21.432	33.3399	28.9839	24.3471	22.2372	22.3206	32.1525
TKT	35.0246	40.9287	62.1763	56.0568	47.0796	10.5624	20.7155	26.2006	60.2233	39.8146	31.2436	28.5133	34.4696	32.3779	52.3135	30.169	43.8105	27.3934	74.1996	41.7713	35.8529	39.0746	46.0393	30.7975	30.4849	26.4582	41.2001	30.078	88.7859	14.065	6.77054	53.5774	44.5735	23.3508	36.239	44.6399	24.5156	18.2645	34.4147	42.4849	21.7155	40.4369	46.1495	30.1968	45.6025	72.505	34.9372	47.8413	25.426
TLN1	1.65642	14.7703	11.9768	234.53	5.77893	2.6234	231.455	11.0555	10.3723	206.946	301.07	188.146	0.697795	10.6386	2.10041	6.59283	301.798	10.855	152.119	6.84944	251.867	208.591	4.48781	228.433	354.541	3.59326	9.96053	217.41	17.3556	8.95737	239.972	8.93597	405.894	324.811	223.142	8.32103	232.435	9.30484	8.63261	292.845	246.711	17.3876	323.805	3.78086	230.256	334.762	3.47235	261.395	232.359
TMSB4X	53.0581	67.1441	77.2477	112.973	77.3634	138.574	147.317	41.8396	58.9486	74.3979	11.0362	73.1044	138.979	47.9977	94.4675	156.666	53.576	98.0357	106.189	60.3489	43.3587	49.4549	244.975	156.517	117.331	100.134	113.616	102.393	87.2949	205.257	182.466	104.539	75.2151	58.5086	43.7611	102.828	87.5997	147.403	22.4693	292.092	137.1	126.301	74.8502	343.524	59.8203	111.311	72.8902	53.4232	27.4153
TNC	3.06923	1.62507	0.860574	0.669749	1.29802	0.438257	4.67354	24.4369	12.4227	0.664856	13.7927	4.41003	2.44791	0.63821	2.04041	1.10992	0.683366	0.534251	1.28206	6.29932	1.08209	3.93215	0.524629	2.48186	1.1461	1.05213	1.65719	1.74705	7.94083	1.62168	5.51634	4.05058	8.31884	0.564446	0.389617	15.6405	8.36585	1.24186	8.14992	0.631881	1.73119	7.00941	10.5193	8.22864	6.9882	7.80186	6.22949	1.0855	13.681
TNXA	6.4715	12.1656	7.95288	15.929	8.33742	9.04375	10.9943	3.90622	5.90385	8.55691	6.66203	3.90457	8.14363	3.54609	2.82938	6.57501	4.0586	4.50978	3.27064	11.1345	6.73163	12.1018	4.41378	4.24164	8.39169	2.59251	5.61713	8.81255	1.69323	4.81681	10.1467	6.76805	4.2309	7.16451	3.31943	6.42373	6.7574	5.30492	2.62119	2.27461	8.45913	3.89782	4.8715	4.27452	3.03481	5.71928	5.75552	4.77663	3.58341
TNXB	1.53808	6.30616	6.58946	7.05102	2.47492	6.67532	11.6016	1.61124	1.68175	5.07232	3.64916	1.57355	9.22551	2.09149	1.57593	6.11684	3.28825	1.45101	1.73105	1.91066	1.85112	8.34793	1.80046	1.41325	13.5091	2.65399	1.70142	1.91049	1.96245	5.21997	4.23486	2.10633	6.49682	1.49836	4.5246	1.58098	3.44831	1.13441	2.12336	0.815985	1.57741	2.79147	4.08342	4.8997	1.24284	4.59602	6.73162	2.53394	3.7731
TRAPPC5	19.9418	22.6894	22.5026	24.1834	16.3619	0.221256	18.4277	23.1076	20.7011	21.8282	12.5021	10.7309	15.9363	25.6842	25.4484	29.4266	16.6436	7.65049	40.5639	17.1141	24.2461	31.0438	19.8872	17.9673	24.6877	13.865	16.6472	22.9761	52.1115	1.91703	11.2176	20.1977	23.3943	20.3361	18.9747	25.7599	12.1995	7.66957	13.1425	26.1092	11.2031	30.5721	20.4128	9.72343	24.6064	16.844	14.9028	35.4948	26.234
TTR	1058.22	1038.66	849.415	958.273	1087.57	1216.7	984.115	898.664	808.478	860.873	709.374	1015.94	819.506	716.933	1161.36	909.861	1012.53	1059.61	843.644	1180.35	764.205	659.704	981.332	1194.57	897.94	835.799	846.489	953.71	753.581	902.909	1273.32	669.617	721.128	1286.39	866.222	713.405	630.234	670.862	917.624	704.558	927.644	713.485	551.653	560.12	1106.94	425.797	774.028	704.543	1004.7
TXNDC5	86.6992	52.5411	59.6342	68.7285	52.1663	72.944	41.6453	82.542	65.1257	77.9289	87.5701	87.7641	56.6149	116.101	53.1246	71.2848	82.4151	94.0179	76.414	94.1738	45.3919	54.0468	71.0627	105.695	41.9631	58.4015	49.1783	42.0483	51.3175	37.5597	76.5379	56.9084	77.7748	101.285	84.5505	62.1665	56.6715	66.288	67.5291	67.6312	56.5274	55.3555	56.0492	90.0306	110.127	76.2784	66.3756	70.0033	88.5399
UBR4	0.567854	1.03027	1.07334	1.22552	0.622036	0.160565	0.121244	0.773804	0.964001	1.15938	0.70857	0.481085	0.375599	0.261308	0.0264372	0.749416	1.06012	0.255167	0.698999	1.33395	0.668034	0.993291	0.65626	0.317451	0.820808	0.621413	0.842406	0.0767278	0.392217	0.548828	0.667355	2.45206	0.87478	0.381635	0.368194	0.362775	0.549304	1.14333	0.788494	0.708031	0.296645	1.40992	2.45181	1.69075	0.342239	0.149332	1.05171	0.0535931	0.634254
VASN	8.76834	6.85881	6.35593	5.97528	9.80946	11.2706	10.7709	8.4226	14.046	6.09501	6.03989	8.03468	5.53417	9.18629	3.17521	6.69451	8.68321	11.7311	9.37642	4.24462	4.72043	3.57967	5.37589	5.05755	2.67025	3.10366	6.44273	5.60652	5.46061	2.56666	0.755426	6.09632	3.45898	6.18884	6.2666	5.42547	4.15451	3.09053	5.75435	10.3402	1.61926	5.96085	8.08542	8.07577	7.2783	6.37693	3.03973	5.40497	3.78224
VCAM1	3.20978	2.2743	3.25653	7.45022	2.10715	11.542	2.84163	3.86131	2.00178	1.55351	1.80243	1.15588	6.05462	19.8515	3.03551	4.69482	3.27662	2.90828	4.9058	3.00604	2.43529	2.07324	6.4248	3.07251	1.34431	1.25573	3.53754	2.01378	4.31801	1.07794	0.75575	2.1788	1.68258	2.55017	0.772609	2.97812	0.803875	1.81897	3.07975	2.3237	4.05671	1.01706	1.60347	92.1044	2.9722	1.44232	0.259159	0.772786	2.81947
VCL	0.0598207	0.637865	1.81081	0.515134	3.41437	1.353	0.440346	1.73302	2.24521	0.291401	0.632468	4.74061	0.532505	0.260782	0.825158	1.50876	4.94172	0.300025	0.485641	0.243387	2.58444	17.0545	0.823524	3.50782	0.69342	5.90199	3.55946	0.553347	45.2355	1.20971	0.325339	5.41046	0.0987295	1.4788	34.5725	7.50661	0.697364	2.77275	7.76923	36.2551	0.140489	3.31886	4.8024	0.494474	4.02985	1.43078	1.27256	55.1935	10.7253
VCP	1.01759	8.7565	8.49329	1.91322	2.18719	2.78957	2.79888	1.32217	4.84343	5.89759	8.81944	3.69638	0.763018	1.25414	9.92106	8.41028	13.6558	0.550883	5.41657	0.660998	3.41608	0.732033	16.5291	7.84403	7.15687	0.311472	15.6266	11.3784	7.8327	0.784833	0.19943	15.8292	5.11801	1.52174	1.04087	0.430254	12.494	38.2237	6.34824	4.46224	5.423	6.74759	1.65068	42.7089	22.7867	1.13768	8.83633	2.28624	3.91352
VIM	11.1141	15.3343	11.501	22.1649	24.2854	19.6393	15.8836	17.7807	11.097	19.0035	23.6627	3.10669	3.88138	0.395959	18.5577	4.66566	13.265	23.8102	5.94597	26.0353	26.2989	8.46809	25.9442	15.9782	11.5816	2.75669	0.543383	6.62869	28.7162	28.2496	8.65534	5.7035	5.48281	5.73095	7.87367	13.1429	6.1769	26.0332	4.49791	13.0991	8.23154	12.1629	0.637174	0.251059	1.52057	7.30334	14.2691	14.6234	6.68925
VNN1	7.92928	1.235	14.6799	2.69975	6.14866	0.859589	2.40806	63.0242	13.9946	5.34995	0.804179	1.30327	1.5775	2.40706	10.24	3.49677	8.04618	1.01636	36.4216	10.0519	0.829414	1.32541	0.749627	1.4894	1.88729	1.4292	0.37428	16.4612	18.0351	5.78528	0.787251	1.62017	3.43897	5.31504	0.480742	0.621178	1.34728	37.6802	0.230253	0.837606	26.8671	2.02274	36.5321	2.04032	12.4146	7.37146	0.344578	3.48678	0.268891
VPS35	0.727245	0.566965	0.830885	0.522405	1.00013	2.41775	2.94574	1.40912	0.475598	1.37147	1.52928	0.48334	0.741343	1.39396	2.19865	2.36014	2.12709	1.65536	0.87461	1.44376	1.72564	1.73547	0.88253	1.38835	1.38788	2.22504	2.3357	1.45228	2.00258	1.3711	5.27147	1.8999	0.817364	1.81962	1.28617	2.79678	1.32363	2.09844	9.31804	7.90269	1.08186	1.50866	2.2195	2.01832	2.69742	1.57802	1.54692	8.82185	1.86955
VTN	2258.69	2663.67	2494.55	2012.2	2300.55	2573.25	2357.19	2678.24	2795.1	2396.9	2508.31	2708.42	2297.54	2823.73	3118.68	2210.91	2255.71	2293.16	2424.32	2562.14	2419.35	2508.37	2629.06	3153.74	2258.69	2320.17	2683.79	2702.56	2548.44	1803.41	3384.64	3181.36	2200.06	3193.04	2413.3	2584.57	1289.46	2330.8	2755.73	2986.24	2770.56	3173.63	2573.41	2863.56	2683.28	2737.43	2593.35	3414.16	3407.43
VWF	5.61306	3.73642	5.79648	7.52352	8.31949	5.25182	4.01046	7.12889	5.8646	7.16193	7.81175	4.16354	8.89296	5.40256	4.72508	5.43154	8.45067	4.305	8.42001	6.15889	5.9907	5.58328	9.86507	8.56671	5.48473	4.42533	3.00846	6.0834	7.24489	5.99863	5.15757	4.42023	5.41816	7.68211	5.21819	6.48091	7.32213	5.14518	7.80401	4.59099	4.03796	5.30223	6.34655	5.69818	5.21911	5.07337	5.02479	3.98191	6.80985
YWHAB	9.23659	0.251008	12.9456	5.87571	0.733499	9.18673	4.63842	10.9296	4.39978	3.69504	3.02642	2.44995	0.42128	0.405097	2.81532	0.320411	10	3.06518	13.8271	0.314566	3.92062	0.232637	8.93219	8.93514	1.5494	0.581435	4.08875	10.0358	1.10698	0.586454	1.02504	5.3305	7.50385	16.9684	18.8229	7.53712	8.05425	10.083	11.7741	4.70659	7.47175	3.61684	3.63662	0.649697	5.15746	8.59349	3.4746	9.59856	18.6575
YWHAE	3.43303	2.23355	0.806486	0.297117	0.409219	2.97278	6.92785	0.279649	0.442758	1.08659	2.33079	0.238427	0.737858	2.95733	0.758868	3.8295	63.6046	0.924555	1.31911	1.6341	0.175954	17.9713	0.333276	1.2185	1.48933	0.212341	0.874771	4.85519	2.84143	1.31425	129.193	29.0726	8.59037	2.45555	3.42793	27.5629	5.69433	1.54702	3.76198	2.39122	2.29352	1.68227	4.03181	1.24377	2.64673	3.54301	3.67164	3.38755	7.93527
YWHAG	3.6977	1.90485	7.97655	4.52547	0.742291	31.7127	41.1749	7.98369	1.00771	2.50047	3.22871	0.655811	1.28792	0.76052	1.04042	2.0248	7.20518	4.8577	7.29683	0.870789	4.2286	1.40245	5.93952	6.65957	3.6608	1.16863	0.617351	5.72324	2.04169	2.25081	0.987867	2.98602	7.90763	8.53811	7.21745	7.99542	6.65178	8.62957	7.78824	4.92163	7.0591	2.69845	2.75563	1.40673	5.91076	7.32272	3.65709	7.70999	10.3175
YWHAH	3.7728	0.15683	7.33112	3.55581	0.116003	2.97646	4.38073	7.46337	0.50451	1.69932	2.6728	0.238427	0.302547	0.546751	0.211923	0.476836	6.08242	3.4078	8.07793	0.724003	3.70281	1.28101	5.619	6.828	0.361584	0.212341	0.734021	4.94342	2.73053	2.43626	0.562265	2.40997	9.14473	8.7048	6.4253	7.11839	6.05748	8.42166	7.34614	4.58751	7.14864	5.69947	2.22872	1.55504	5.03393	6.76236	3.58307	8.33901	9.62781
YWHAQ	0.813149	0.262221	0.567348	0.358059	0.194244	1.93653	0.374049	4.80356	2.12071	0.429811	0.118305	0.392642	0.536129	0.18356	0.774904	0.422977	0.250817	0.248635	0.435799	0.599095	0.267127	0.248267	0.415534	0.429357	0.200788	0.451858	1.02384	2.72086	1.0975	0.606412	0.891537	2.54903	1.38341	2.17346	0.906782	2.2309	2.74538	2.5532	0.156246	0.398189	7.3682	1.46427	2.07098	2.82872	0.633274	2.14533	0.95608	2.35311	1.27293
YWHAZ	3.1345	0.596124	9.74078	3.85899	2.04736	3.07859	5.0206	7.30958	0.416442	1.63726	5.71969	1.76596	13.7931	0.173247	0.303423	0.868389	8.23607	5.34958	6.86424	0.459466	6.11204	1.20229	7.28156	8.74224	0.203684	14.0898	0.411779	4.82826	1.56738	0.574135	0.213775	4.6734	6.65132	18.2567	6.15082	8.40632	8.24294	11.7957	6.69509	4.32839	5.6432	4.20533	1.55755	2.26269	5.77749	6.06211	3.90943	22.3459	9.42605
ZFYVE19	15.2673	20.2803	12.1889	13.2655	18.1137	22.2323	12.8844	5.76499	18.4195	20.139	10.3581	15.2261	22.9762	10.5806	11.0149	16.0106	20.3612	16.4785	19.1839	23.8286	12.0194	22.9193	21.6209	15.6841	16.0093	7.8176	24.1877	14.1041	12.9008	13.6568	24.9375	15.2234	26.2742	11.7009	14.4937	41.6524	25.6596	22.8663	15.6188	31.378	28.7091	17.4707	23.5842	26.6816	15.3432	16.5493	26.8969	18.0486	27.3637
ZNF512B	1.05738	1.45173	0.803838	1.34048	1.04847	1.5744	1.93038	1.04737	0.673064	1.33873	0.836052	0.5551	1.29654	1.10688	1.1465	1.46869	0.748107	1.18952	0.847217	1.06306	1.22704	1.24534	1.0185	0.947549	1.13886	0.964393	0.946497	0.916639	0.87177	1.71831	1.44378	0.928353	1.37898	1.09534	1.31144	1.09207	1.42829	1.16988	1.05123	1.37187	2.19463	1.00405	1.01642	1.01928	1.14501	0.840344	1.26315	1.03809	1.07708
ZYX	5.83041	3.08588	4.64268	4.12348	4.95017	0.910851	1.87335	3.72738	7.93144	2.65983	2.7448	7.83523	2.04049	3.06283	2.93323	14.2235	5.18421	3.56827	5.45144	2.8058	1.42382	2.20778	5.90498	9.72016	13.6665	2.56853	6.17449	3.51197	1.92827	1.79382	1.96583	3.23815	3.64715	4.19881	1.69052	4.1744	4.39714	17.639	5.66625	3.07128	0.57154	7.36189	7.09025	8.955	6.34805	4.20906	4.47966	1.81568	6.47488
ACTN3	0.168758	0.156752	0.135086	0.0949208	0.0538756	0.197128	0.145166	4.57368	0.125721	0.103193	0.332718	0.165356	0.135703	1.70203	NA	2.80093	0.144188	0.0556823	3.46846	0.134815	0.166956	0.0630692	0.0698767	0.0310389	0.0669409	4.13551	0.138019	0.100967	0.0555529	0.163348	0.163708	0.152329	1.6918	0.26905	0.0762892	0.123116	0.0334832	1.10095	0.142886	2.49753	0.11905	0.674824	0.273372	0.342152	2.52433	1.93182	0.259654	0.0813595	0.811333
AHNAK	0.419541	0.0572238	0.370635	4.3873	0.736266	1.04154	4.38375	4.14269	2.72178	0.706875	0.876546	1.38719	7.89784	0.362839	0.320893	0.0256431	0.450968	0.212908	5.26999	13.1407	0.97656	0.738971	2.20243	0.486685	2.7812	6.69045	NA	1.31629	0.38767	0.324813	2.63223	2.35681	4.32517	0.521937	5.8275	0.0764627	3.20783	5.4422	5.5247	0.496427	0.0500599	6.17631	0.052202	0.877089	4.8477	4.15323	3.83912	4.32972	4.34152
ARF4	12.3808	17.9138	18.5142	17.2098	13.6534	6.82238	18.6714	15.669	16.4739	12.132	18.2616	15.4075	10.5048	14.3223	17.3225	18.6214	17.502	16.3078	17.206	11.2992	11.9294	15.0417	17.2943	11.8743	21.0838	8.8866	16.9701	9.51109	NA	6.156	9.48872	18.5385	11.1699	14.8793	18.2947	18.4889	9.5515	14.687	12.9645	18.5604	2.87405	19.2891	13.8251	15.228	16.7688	11.3723	13.3087	17.7937	12.8095
ARHGAP17	3.36358	3.4541	3.67348	3.75829	2.95889	6.76448	2.87291	3.82123	3.85535	2.90166	3.41754	2.94088	3.19265	2.93603	4.27243	4.02353	63.7851	3.99288	32.7975	7.20032	3.28774	2.77975	65.6973	4.22533	2.48657	2.42549	3.60622	2.62895	3.30188	3.22536	3.59545	3.44891	49.0523	4.09969	3.98474	4.76257	2.62433	4.75075	4.13089	3.28566	3.21402	3.62315	4.70544	4.73038	4.81767	4.58395	4.61249	2.83662	3.15139
CALR	0.29605	0.200049	1.84463	0.537241	0.317736	2.21298	0.748714	1.56017	0.360119	1.38031	0.146871	1.30148	0.697217	0.881056	1.5962	0.508069	3.10271	0.314837	0.47021	1.26865	1.46443	0.786125	2.2731	0.768064	0.40235	0.533107	0.648003	1.61105	0.602336	2.58406	0.519326	0.392062	1.04435	1.39481	0.744986	0.828041	1.32737	1.35527	0.294619	0.520169	1.4947	NA	5.76509	0.832597	1.47541	1.06767	8.00507	0.83267	0.915508
CAMK2D	24.7696	26.9407	21.8705	24.4332	33.1293	21.0425	27.065	22.142	25.4581	21.2764	21.9599	22.6547	26.106	NA	18.8128	22.0668	26.3388	19.4262	19.2945	21.4736	25.7401	19.8941	20.0608	21.1597	23.1976	18.2637	22.5505	18.4039	24.0083	19.0324	22.1225	21.9267	16.7509	23.8187	20.7185	24.6571	25.2722	22.2614	22.4712	17.5072	28.2874	26.4428	20.0136	17.9117	31.5008	26.1349	25.5486	25.3683	20.6085
CAMP	2.96758	0.781748	1.47599	0.865832	0.838035	0.352126	0.325058	1.07771	2.49266	0.725104	1.31489	1.98175	1.03384	1.1699	1.02343	0.443405	2.10931	0.686104	1.9232	1.32167	0.885407	0.545754	1.52403	1.95461	0.963134	0.753894	2.16178	1.01437	0.646102	0.316078	0.432432	0.564099	0.563835	1.55544	0.957797	0.495862	0.71296	0.360168	1.42878	0.722801	1.41511	1.44766	0.869748	1.05866	0.498306	0.343367	1.12567	1.3708	1.55048
CCT2	23.4721	26.1784	20.0071	39.4362	31.0315	11.5171	20.2517	25.1288	21.9336	28.3544	19.8229	14.4445	17.4814	25.5934	40.2603	31.9336	22.186	20.7254	38.0957	25.4126	22.4841	36.1577	24.7147	18.0133	23.4969	21.949	23.6768	47.8984	40.1895	9.93374	NA	34.1101	34.9861	31.8498	29.5071	20.7885	17.1474	28.0815	13.8494	36.6085	17.5569	23.3022	35.9701	24.3409	29.9959	56.6436	12.4369	21.1733	35.9498
CD5L	2.13758	4.09022	1.8657	5.41138	2.78585	4.66267	2.57715	0.767593	3.74161	2.22802	2.1186	1.43311	1.04171	2.84633	4.61156	5.3943	4.01977	3.26746	2.35888	3.35026	3.97072	5.89854	5.31866	3.19673	4.28006	3.80807	3.00548	8.70075	1.61525	3.50242	2.57305	2.60973	2.87072	5.77566	4.16606	0.730257	5.47423	6.80256	1.60779	1.94632	2.69199	1.07131	5.99198	3.49745	1.62865	3.07862	2.00714	2.6685	2.62879
CDH5	3.17294	0.615423	4.23526	3.46249	3.80058	0.383826	1.29782	0.714217	11.5458	0.859269	0.638916	1.93783	0.920437	1.29083	0.0375649	2.14246	1.94548	3.55751	0.495065	1.96023	2.83727	0.862074	3.43939	1.87112	0.525679	1.38542	0.819735	5.17111	1.48219	0.0395783	0.780113	0.645636	2.46645	3.27583	1.1563	0.169498	3.43659	3.99031	0.670113	0.830115	NA	1.9003	3.96099	4.30187	1.25675	3.80092	5.39338	0.182075	0.81023
CDHR2	1.48229	0.691863	1.15185	0.82665	1.25106	NA	0.66794	2.27628	1.30259	0.797928	0.579419	2.14934	0.531575	0.944686	0.194674	0.438022	1.04087	2.457	1.58654	1.9713	1.9356	0.45236	1.87788	0.682156	0.925219	29.204	0.515259	1.12826	2.03882	5.22615	0.123006	0.625152	0.904696	1.047	1.00476	29.0417	1.20622	0.891225	0.662578	1.25638	1.11731	20.9028	0.797184	1.66367	0.937758	1.16776	0.405339	1.47202	15.8251
CEACAM8	1.7841	19.2643	6.17006	8.86737	6.11617	13.7447	24.9421	5.74964	1.47819	1.03989	5.42824	7.98456	NA	9.79396	7.3011	13.3221	5.95254	1.05018	4.48003	4.22882	4.91372	15.6416	4.39223	7.80432	6.96094	8.19319	4.50717	7.23629	5.88522	9.84489	3.30626	3.69484	12.4122	5.18822	0.487901	3.38198	5.89207	3.11482	2.515	2.98192	9.16738	8.03358	6.38587	4.70587	3.69951	3.75678	2.27329	8.46023	4.90749
CNDP2	1.94036	0.786378	16.0524	1.9389	2.05696	0.961949	4.21305	1.64798	1.15928	3.19959	0.885217	9.35223	6.1047	0.966015	NA	0.954757	2.78337	2.26775	0.570647	9.17144	1.51601	2.0791	2.47021	3.51844	0.449287	4.63157	4.72277	10.6201	0.509925	10.5586	0.406048	1.63841	8.72602	3.04752	0.836487	11.0683	5.89215	2.67909	19.4493	4.5906	2.86846	17.1293	3.28824	3.38839	7.42575	3.08695	26.8932	0.448408	25.9153
CTTN	43.7912	46.4352	44.2764	45.3549	43.7487	26.9411	39.7054	52.21	30.6538	56.2755	42.6119	42.9674	38.9656	45.9264	61.1372	48.1377	44.4458	57.3301	49.0085	60.1161	50.2105	50.5395	50.6699	49.2539	52.5037	58.3636	43.9122	49.1934	8.62743	30.1471	48.2059	23.6624	48.4197	41.175	52.2135	24.7324	63.3255	47.278	24.0553	55.2028	44.4581	19.7416	15.9694	10.0436	10.5054	23.6655	38.2464	3.02027	4.31913
DPY30	56.4317	92.2973	41.0781	100.794	36.0455	77.7929	88.286	67.9868	46.3788	52.6792	82.7808	58.7378	123.481	54.2095	50.6312	68.7618	78.1887	129.251	50.8114	95.8405	123.571	113.159	78.9579	77.9175	21.6355	90.6226	66.7716	77.9015	19.7909	107.139	46.2439	62.6848	92.1646	93.9664	69.1052	95.6933	123.984	94.9915	116.82	132.344	204.533	75.5862	68.9621	98.2755	120.599	88.2627	114.079	99.0088	75.9841
ECI1	0.782155	4.27539	1.1317	3.22305	0.711827	1.43027	2.11254	1.23997	0.986362	1.35283	1.02616	0.848798	3.53518	1.01516	0.956466	1.08292	0.63359	1.02516	5.21105	0.939032	0.708873	2.0683	0.974182	0.912022	1.11834	2.0631	0.962229	0.716907	NA	0.945595	1.84735	1.19551	0.693217	0.849291	0.835041	0.74292	1.38324	0.82605	0.902962	0.712655	2.74616	6.41278	1.17992	1.3307	0.892882	0.911029	0.872232	1.57454	0.469612
EIF2AK3	1.58194	2.14955	2.30819	2.81578	2.60444	1.088	3.10507	2.27393	2.93292	2.24985	1.63114	3.73757	1.55436	2.08728	2.88717	2.96505	2.99558	2.74603	2.5666	3.43143	3.35352	2.56005	2.72859	2.23549	1.53242	NA	1.65945	1.83402	3.02513	1.30459	1.46487	3.23344	3.19831	3.84816	3.05038	5.15018	2.6345	4.21344	3.51769	2.94349	1.1876	4.51634	3.61527	3.56463	4.30693	2.19381	4.65404	3.62571	2.70288
EMILIN1	0.191136	3.24906	4.23891	3.38385	NA	2.07896	8.86964	1.87078	0.748365	1.68018	1.79966	2.61215	0.627201	2.5563	0.992397	2.05683	4.74345	0.264282	0.840944	1.17942	4.91328	1.51243	10.6183	0.379	3.32522	2.43584	1.75924	0.508078	1.42574	2.94543	1.74238	1.6235	2.16898	0.378398	5.51409	0.527263	0.207387	1.1143	1.8949	0.395072	0.953417	0.273307	0.834418	0.324346	0.36065	1.33978	0.195638	4.63713	3.50568
ENO1	1.28345	0.967027	0.151539	4.73195	1.9433	2.9435	4.30961	9.84701	0.61315	2.02206	0.660878	0.900652	1.86773	0.256787	0.560054	0.567029	0.770603	0.975864	2.40441	3.17377	6.42501	2.86955	2.97721	1.56001	6.46095	3.28576	0.240609	0.549491	0.106448	1.03573	4.40249	2.89579	0.169741	0.848296	5.10666	13.0268	1.47384	1.91143	0.0254542	0.987123	1.56399	0.634678	0.607142	2.859	2.83432	0.328495	0.0496681	0.607049	0.581034
ERP44	0.929826	0.663036	0.467628	0.655222	1.16769	4.02285	1.23765	1.15832	2.14169	0.879711	2.40381	0.843042	2.9318	1.08994	0.989442	1.55124	1.92986	1.07543	3.95853	1.23654	0.555361	5.51536	2.003	1.15796	3.9679	2.16616	0.291763	0.51225	0.249617	1.7396	1.42823	0.852536	0.469793	0.614461	0.575734	0.642878	0.596696	0.552802	1.3511	4.12647	0.604337	0.493335	1.85693	0.229591	0.85222	0.745919	0.840445	0.278276	0.258337
F7	4.01355	1.06567	1.35395	2.31739	3.88553	0.381353	0.440059	4.32329	3.45119	2.07168	2.52466	3.9999	0.409988	2.07281	1.86498	0.454836	3.07552	2.70928	3.00722	2.51596	1.70619	0.821261	2.45992	3.34801	0.502329	1.01509	2.43605	0.530735	1.90218	NA	0.479608	0.577403	0.9286	2.08804	2.1119	1.49456	0.828866	1.00942	3.01109	0.954287	0.100267	2.07768	0.68197	0.409179	1.61117	0.550899	1.50254	1.10243	1.69343
FTL	28.8306	3.92066	37.7793	4.87843	5.28738	11.8751	0.0788861	22.326	28.8709	26.4088	19.8133	8.60556	61.7215	12.5984	28.1583	3.94215	31.927	2.82894	29.2407	1.12518	21.1675	NA	19.8487	1.0536	11.4946	25.537	76.5291	51.0763	8.839	0.922637	32.4328	30.2026	2.54694	113.015	63.3643	40.2453	80.6743	41.2648	133.975	47.6612	35.2124	65.9489	35.2263	52.7351	88.257	18.6338	29.0463	92.338	0.891686
GART	2.63425	2.5949	0.463951	2.32974	1.49622	1.19042	0.645027	2.46769	NA	2.14018	1.38104	0.778887	1.29705	1.32395	1.23685	1.2183	2.23714	1.48046	1.35042	1.61991	2.474	0.956604	3.0414	1.78693	1.13559	1.73599	2.79003	0.974648	1.27144	1.08919	0.819763	2.55963	1.48919	2.17176	1.49602	2.3428	1.84923	2.34619	1.60906	1.85748	0.4659	2.54667	1.37903	1.40501	2.71519	2.7384	1.56765	2.78468	1.78319
GPNMB	4.68083	3.59805	7.30664	0.403077	6.48704	0.232234	4.88693	11.983	6.45074	15.716	6.3517	11.2015	7.73172	7.55934	4.25981	2.37452	8.09998	6.71981	16.8152	21.6656	12.5317	8.1036	17.6741	13.6042	11.0634	6.51185	10.3326	8.00636	18.4734	NA	2.04132	3.36206	0.378929	6.32378	5.45909	6.67787	4.58546	5.2037	9.13894	13.9855	1.15965	12.1488	7.30826	6.41861	8.91692	4.99571	2.52489	19.1605	21.6987
H2AC11	2.03029	2.33177	0.180761	1.78438	0.911379	2.77491	0.190034	0.627429	0.287628	1.25977	NA	0.0358823	2.58502	2.30482	0.760882	2.71501	0.0196633	1.43088	0.521264	0.611078	1.02935	2.31727	0.404374	0.131536	2.10427	0.892346	0.20179	0.748738	0.133998	1.7942	0.72956	0.114115	2.61251	0.263978	0.349251	0.274356	1.59208	0.101292	0.206217	0.511665	1.68787	0.0882689	0.139124	0.897656	0.120267	0.420752	0.256629	0.314465	0.11024
H2AC12	2.03029	2.33177	0.180761	1.78438	0.911379	2.77491	0.190034	0.627429	0.287628	1.25977	NA	0.0358823	2.58502	2.30482	0.760882	2.71501	0.0196633	1.43088	0.521264	0.611078	1.02935	2.31727	0.404374	0.131536	2.10427	0.892346	0.20179	0.748738	0.133998	1.7942	0.72956	0.114115	2.61251	0.263978	0.349251	0.274356	1.59208	0.101292	0.206217	0.511665	1.68787	0.0882689	0.139124	0.897656	0.120267	0.420752	0.256629	0.314465	0.11024
H2AC14	2.03029	2.33177	0.180761	1.78438	0.911379	2.77491	0.190034	0.627429	0.287628	1.25977	NA	0.0358823	2.58502	2.30482	0.760882	2.71501	0.0196633	1.43088	0.521264	0.611078	1.02935	2.31727	0.404374	0.131536	2.10427	0.892346	0.20179	0.748738	0.133998	1.7942	0.72956	0.114115	2.61251	0.263978	0.349251	0.274356	1.59208	0.101292	0.206217	0.511665	1.68787	0.0882689	0.139124	0.897656	0.120267	0.420752	0.256629	0.314465	0.11024
H2AC18	2.03029	2.33177	0.180761	1.74891	0.911379	2.77491	0.190034	0.649913	0.287628	1.25977	NA	0.0358823	2.58502	2.30482	0.760882	2.71501	0.0196633	1.43088	0.521264	0.611078	1.02935	2.31727	0.404374	0.131536	2.10427	0.892346	0.20179	0.748738	0.133998	1.7942	0.72956	0.114115	2.61251	0.0365503	0.349251	0.274356	1.59208	0.101292	0.206217	0.511665	1.68787	0.0882689	0.139124	0.897656	0.120267	0.101972	0.256629	0.314465	0.11024
H2AC20	2.36867	2.7204	0.210888	2.0404	1.06328	3.2374	0.221706	0.758232	0.335566	1.46973	NA	0.0418627	3.01586	2.68896	0.887695	3.16752	0.0229405	1.66936	0.608141	0.712924	1.20091	2.70349	0.47177	0.153459	2.45498	1.04107	0.235422	0.873528	0.156331	2.09323	0.851154	0.133134	3.04793	0.042642	0.40746	0.320081	1.85742	0.118174	0.240587	0.596942	1.96918	0.10298	0.162311	1.04727	0.140311	0.118967	0.299401	0.366875	0.128613
H2AC7	2.03029	2.33177	0.180761	1.78438	0.911379	2.77491	0.190034	0.627429	0.287628	1.25977	NA	0.0358823	2.58502	2.30482	0.760882	2.71501	0.0196633	1.43088	0.521264	0.611078	1.02935	2.31727	0.404374	0.131536	2.10427	0.892346	0.20179	0.748738	0.133998	1.7942	0.72956	0.114115	2.61251	0.263978	0.349251	0.274356	1.59208	0.101292	0.206217	0.511665	1.68787	0.0882689	0.139124	0.897656	0.120267	0.420752	0.256629	0.314465	0.11024
H2AJ	2.36867	2.7204	0.210888	2.08178	1.06328	3.2374	0.221706	0.732	0.335566	1.46973	NA	0.0418627	3.01586	2.68896	0.887695	3.16752	0.0229405	1.66936	0.608141	0.712924	1.20091	2.70349	0.47177	0.153459	2.45498	1.04107	0.235422	0.873528	0.156331	2.09323	0.851154	0.133134	3.04793	0.307975	0.40746	0.320081	1.85742	0.118174	0.240587	0.596942	1.96918	0.10298	0.162311	1.04727	0.140311	0.490877	0.299401	0.366875	0.128613
HK2	16.6308	0.289325	2.7395	3.26022	0.335698	3.50137	8.65132	3.39697	1.97386	9.51338	13.02	1.91496	5.92855	11.3329	3.91936	17.7689	6.0549	9.47053	6.12525	15.0875	16.3852	8.30073	11.8814	15.2042	7.13915	16.3101	8.02723	4.18917	11.6295	1.34642	1.82742	12.5577	14.9937	NA	2.07362	3.76682	5.96898	5.64387	4.76515	10.7425	14.6375	4.50346	2.36835	1.67724	3.91367	12.7916	16.2616	2.47062	11.7397
HSP90B1	1.15923	0.658419	1.06917	1.40628	2.71921	4.05625	0.671584	0.548317	0.503244	0.573744	0.451365	0.905923	1.10361	0.929647	0.305907	1.1741	0.700443	0.577585	1.36119	0.477181	0.654	0.317035	0.280792	0.385771	0.0143149	1.88717	0.23191	1.09674	1.68819	4.22506	0.338544	1.84179	1.26297	0.37354	0.041354	0.567961	1.34652	3.23898	2.02043	2.67949	4.6804	2.29286	2.86995	1.34769	0.0567968	1.52326	0.66876	0.467089	3.9989
HSPA8	0.347246	0.405814	NA	0.650801	0.558711	1.36385	2.99986	3.88312	0.486122	1.39787	0.577246	0.142914	3.52459	0.73385	0.406993	0.542398	0.285112	0.0767009	2.68948	0.845031	1.6947	1.23285	0.45601	0.977774	2.87589	1.05306	0.149348	0.174434	0.00675221	0.187131	0.220837	1.32441	0.343688	0.207781	2.50442	0.120183	0.271627	0.269297	0.0353549	1.22713	0.181779	0.837598	0.462326	2.65233	0.527906	0.0737446	1.4363	0.445111	0.625397
LMAN1	4.92162	11.3282	9.82421	36.6989	13.5135	1.42292	3.43025	8.96775	24.0068	20.0544	11.6322	15.3503	NA	10.5789	16.7835	16.1553	17.3324	13.4785	32.0736	9.02051	3.27595	4.05195	16.7657	20.7128	4.82914	7.64542	7.32938	14.2874	14.3393	18.4023	3.24805	17.3925	6.2993	19.3151	14.41	17.3562	8.0049	28.4762	13.8179	25.1288	13.5039	10.5649	6.30718	13.6169	20.799	15.3191	10.4511	20.528	10.8503
LTF	0.63578	0.581706	1.69935	1.57898	1.40409	2.22578	2.83285	1.14463	3.97137	0.337665	1.74153	0.0681628	3.62918	0.557516	1.16618	1.26772	0.566089	4.78039	0.812162	1.85533	0.89138	0.0205863	0.87826	4.39152	3.0197	1.32233	2.17942	0.871181	0.78327	4.28805	1.5292	0.371827	0.311798	0.225576	1.07237	4.24535	NA	2.33919	0.851731	0.389934	4.91485	7.72042	0.490181	32.6116	0.452464	0.570649	4.67838	10.4406	5.61315
MDH2	0.00893313	28.2399	4.75228	1.77394	1.2308	13.7042	26.7194	0.384832	1.52739	39.0445	21.1949	1.82509	25.5818	3.88717	2.78398	1.38492	3.65895	29.1373	0.825019	23.4627	0.0207688	20.5271	1.40218	2.24306	2.60556	19.2643	1.50198	0.958181	8.25353	15.2985	2.56122	2.47878	24.5696	27.9985	NA	1.46545	53.0799	57.1136	44.6029	15.3861	21.1697	45.2665	55.0502	1.65056	0.887116	18.374	3.5431	39.2612	2.16168
MED30	477.462	664.668	NA	298.501	400.618	388.535	451.617	325.72	189.824	271.74	318.399	514.521	310.614	190.432	386.432	259.41	589.763	528.485	221.502	334.369	510.111	333.498	244.815	273.64	334.08	497.015	221.154	518.011	367.504	333.393	358.155	593.264	350.015	498.649	136.351	309.658	527.188	223.957	321.842	466.722	231.47	328.433	459.653	154.343	163.459	455.719	269.524	524.078	269.358
MMP2	9.01592	2.35278	0.929062	0.410508	0.814837	13.743	0.0948495	0.931839	1.19	0.480648	0.134102	1.26711	1.29962	0.820585	0.249174	2.25214	0.822471	5.492	0.406616	6.88571	0.344362	3.97829	0.896698	5.56858	3.16045	2.09911	5.50009	0.313973	0.817794	0.345561	0.259782	5.40528	1.04571	0.326174	0.0389132	2.49241	2.21039	3.96138	3.2496	0.201441	6.43415	4.69432	3.32933	3.46447	4.67602	3.65618	0.379038	1.85707	3.71478
MYH14	0.759873	0.431304	0.502353	1.66963	0.229738	0.192931	0.216211	0.649218	0.170148	83.8235	0.377894	0.468136	1.08241	1.77616	0.366262	0.357101	0.295126	0.280964	0.332374	0.23562	0.162749	0.253307	76.2649	0.38505	0.201396	0.201826	0.355627	1.45066	2.90823	0.255326	0.138797	0.384712	0.657451	0.473586	5.93729	0.955244	1.7593	0.165919	2.38408	0.108099	0.0252389	9.60482	0.14339	0.327606	0.277448	0.134223	17.6468	0.382099	6.29944
MYO1E	2.65638	1.24201	2.86343	1.68489	1.80942	NA	0.923541	3.78756	2.24416	2.8235	1.17798	1.69278	1.37418	1.23117	2.52725	3.33148	1.86952	0.911731	6.49881	3.31916	2.94514	1.91195	4.37334	1.76238	2.17458	1.37731	2.46815	5.22624	5.35686	0.203284	0.267073	3.54493	2.15752	2.15616	1.56573	2.15832	0.988497	0.930986	1.81305	3.26404	0.539461	1.70654	3.12658	1.35794	2.17421	2.67395	1.46381	3.56938	3.54279
NEO1	0.399972	0.417568	0.308921	0.536467	9.20498	0.278886	4.4428	0.311607	0.328418	0.500809	0.303816	0.566672	0.224758	0.416617	0.425193	0.133534	0.284359	0.232815	0.529009	0.381787	0.685701	1.89895	0.376456	1.11898	0.356892	1.10672	0.122787	4.26088	0.538994	0.406402	0.3599	0.0786059	0.0342979	0.377522	0.263485	0.129627	0.0877476	0.317224	0.322414	2.17915	0.292221	0.0824489	0.311835	0.0181003	0.473125	0.153203	0.107487	0.568573	0.322592
NID1	0.177995	0.259544	0.0618233	0.24556	0.156882	0.202774	0.541869	0.523281	0.560033	0.0986968	0.178491	0.29368	0.0830973	0.280131	0.784373	0.710449	0.332825	1.07619	0.405758	1.04324	1.20236	0.200429	0.0250479	0.155062	0.656188	0.766083	0.157858	0.644151	NA	0.156457	0.2703	0.304413	0.0329293	0.288453	0.365183	1.635	0.208661	0.117112	0.11998	0.78309	0.40327	0.0822263	2.40614	0.492961	1.1024	0.510583	0.41463	3.51882	2.29553
NPM1	69.4121	44.3139	64.4482	78.6127	80.2751	114.472	93.5339	75.0648	62.9904	83.6101	57.6525	61.1622	64.0977	46.1553	99.2147	90.9752	52.4244	69.6356	79.3659	75.373	81.2921	99.9197	71.4019	54.7781	86.8356	107.128	29.109	26.5143	21.7546	98.0811	118.267	13.3356	48.0522	27.7856	61.5545	19.3214	69.4609	48.1888	15.4773	43.3196	61.1623	11.9953	6.83434	7.14456	6.71691	18.6961	26.2765	2.19127	2.35595
PAICS	4.90006	5.0597	4.76781	7.41643	6.5363	4.79516	3.92744	5.73771	4.09043	5.91667	4.95285	5.14768	6.0838	NA	6.09096	60.3384	6.44625	5.74578	3.73833	5.79351	5.07768	3.47783	5.88254	3.89596	4.51577	5.56161	2.53915	9.86395	3.06452	2.83249	5.15288	5.75392	5.96965	3.12062	4.74319	3.21003	6.78713	5.42238	3.2004	5.0983	5.39466	5.23086	6.09168	43.0048	4.71362	8.24834	5.33266	2.75091	4.49069
PFN1	4.89459	1.40744	3.29304	4.99405	5.04583	0.317925	1.51467	3.25115	8.94449	1.14017	1.75622	8.65312	6.00084	2.00226	1.50101	3.33953	8.86691	4.60922	9.2708	8.30092	2.3504	0.594112	29.9324	17.7667	3.53084	1.02259	14.5352	5.50055	4.32867	0.259939	2.20003	6.19372	0.68981	1.52082	1.07698	3.90331	1.89606	18.9465	3.31047	11.5947	NA	11.7462	3.72331	24.3914	0.328065	1.90967	1.68771	2.13638	1.95894
PGPEP1	8.00955	4.56486	4.5553	3.78522	6.13782	5.58599	12.4748	13.3946	5.42852	5.30868	4.35018	6.3028	1.914	7.09794	5.38258	17.8216	4.11509	6.5084	12.1671	1.85516	9.89683	6.86708	6.53774	6.57096	9.21629	2.77561	3.53586	11.7235	5.45001	2.94029	1.89524	5.337	2.77004	5.57681	5.87565	NA	5.71533	5.18602	3.89622	11.2996	6.11639	5.02582	4.70864	7.53703	18.337	9.13964	3.63034	8.83792	10.1067
PON3	2.13616	3.32877	12.3096	2.11795	2.36106	1.3878	3.78025	1.57195	2.26324	1.17398	1.67547	1.74824	1.29226	0.585748	1.50288	4.27267	25.7078	0.977773	1.75975	3.02357	1.00802	2.76025	1.40681	24.9387	2.79153	1.37402	2.46784	1.94498	1.3751	1.89961	7.55128	8.81963	2.33931	27.7167	1.66216	2.92481	0.709499	0.389142	22.7002	1.31572	1.20255	1.34458	19.6007	21.9232	19.5222	18.4906	6.80843	NA	21.7428
PRG4	2.70866	0.0627178	1.09694	0.493097	0.400173	0.0935571	0.0441814	2.09062	2.62255	0.231204	0.748765	2.16483	0.685548	0.560199	1.07951	0.117411	3.90569	0.476154	0.356198	0.740602	0.99303	0.192729	1.41253	0.639065	0.204921	NA	3.72789	0.0980293	0.281022	0.00633969	0.31628	0.0889795	0.459489	1.25492	0.107546	0.829025	0.635441	1.29134	1.62515	0.19433	0.0443433	0.335453	0.22808	0.48955	0.0841987	0.354782	0.204555	2.13062	4.17303
PRKDC	0.0217312	0.00798578	9.01651	6.71954	0.610594	1.98603	6.5276	0.0140002	11.4245	3.96902	4.787	9.79787	2.75081	9.77655	2.02212	5.62074	NA	4.3601	0.0889822	9.31032	0.475063	2.00228	12.4121	25.266	7.03718	4.08727	9.05778	0.254408	3.33455	3.68874	7.28255	6.45639	9.87899	8.00461	3.61933	10.5889	4.47442	2.27973	9.86464	6.74174	4.36415	5.1608	5.28159	1.92328	2.79894	1.63964	0.0382017	2.52376	3.50188
PTGFRN	1.10925	1.64843	1.38723	0.747735	1.80549	1.89149	2.28583	NA	1.97479	2.77318	1.37105	0.387105	1.50054	2.18387	3.59518	2.18699	1.9257	1.393	0.780491	3.10531	1.82567	1.27917	1.21763	1.01927	1.80297	1.21695	2.41037	1.38651	0.828923	2.32967	2.53761	1.74048	3.31035	1.80571	2.89006	2.45743	3.40787	0.894057	2.23209	1.13976	2.76699	3.57332	0.728609	1.7226	2.23963	3.21924	2.36047	2.03913	1.02358
RPL3	2.12748	1.39695	1.24839	1.69612	2.90625	1.74084	2.51241	1.2025	1.78886	2.18624	2.11334	1.91563	2.76539	0.924909	2.5179	1.94415	1.51147	1.99028	1.98925	1.63714	1.63296	1.65815	1.61464	1.62167	1.52633	1.73221	0.800167	1.35034	0.635291	1.63159	2.61901	1.6076	1.76728	2.15883	2.17017	1.93506	1.99453	3.28836	1.11855	1.92568	3.3566	1.39736	0.640108	0.471779	1.83605	1.85648	1.76664	0.785432	0.896467
RPL3L	2.03498	1.33621	1.19412	1.62238	2.77989	1.66515	2.40317	1.15021	1.71108	2.09119	2.02146	1.83234	2.64515	0.850697	2.40842	1.85962	1.44576	1.90375	1.65012	1.56596	1.56196	1.58606	1.54443	1.55116	1.45996	1.6569	0.765377	1.29163	0.607669	1.56065	2.50514	1.53771	1.69044	2.06496	2.07581	1.85093	1.45173	1.16598	1.06991	1.84195	0.937891	1.3366	0.612277	0.451267	1.75623	1.77576	1.68983	0.751283	0.85749
S100A8	5.15744	3.93019	3.8926	2.84123	8.74842	26.0189	2.51311	3.51003	12.4994	0.210486	1.45348	2.11544	2.22737	1.50538	0.595677	14.1483	4.00898	0.631001	7.44755	0.913883	3.01062	NA	6.87493	1.84703	7.39317	1.10531	2.93411	9.98485	5.00854	19.5951	1.47905	4.06278	0.957111	1.61503	1.55184	1.88119	3.41105	3.45241	3.71344	13.1874	4.90027	1.75676	2.42964	35.9676	0.801799	1.88184	2.10033	2.62619	3.84615
SAMHD1	1.2425	5.82154	34.0135	0.313955	35.4043	39.2471	3.36353	2.64884	0.0583778	2.45477	0.682946	32.6258	3.71156	5.55574	27.2812	35.1835	2.75504	3.03927	2.17898	2.10548	3.79711	3.36587	4.4966	1.11214	0.00737571	1.62334	0.0536405	33.911	22.756	29.3367	4.14694	1.65376	2.66583	23.4439	42.9318	3.7856	46.8885	26.5176	0.225685	46.3848	36.4326	27.4268	3.28514	22.4417	23.9118	41.4824	25.1833	14.6216	4.78624
SERPINA11	0.240763	0.966562	0.50487	0.120969	0.285078	NA	0.0902117	0.202913	0.163638	0.0521246	0.147946	0.132698	0.885615	0.909793	0.486719	0.0182641	0.34879	1.03916	0.154427	0.0956086	0.114445	0.172461	0.15182	0.720425	0.0324804	0.0508872	0.219215	0.158983	0.135716	0.846997	0.0437616	0.10386	0.760253	0.104273	0.666543	0.0877302	0.126863	0.116877	0.263274	0.0372209	1.43911	0.174266	0.241917	0.0977654	0.156986	0.128042	0.0699267	0.0638156	0.167536
SERPINH1	418.463	381.322	104.124	628.417	374.027	42.3347	344.969	393.033	34.6416	528.756	514.401	75.8688	533.209	531.321	506.2	536.963	158.346	580.8	224.432	430.354	542.648	715.766	130.241	112.426	476.092	437.371	162.656	294.821	0.730308	242.191	385.447	30.3263	191.381	76.0982	375.803	11.8166	265.44	128.031	28.792	207.433	202.007	21.7709	4.00826	6.09314	5.63665	18.4027	52.8908	7.24003	8.95656
SNX30	42.7668	17.9	41.6053	29.1918	38.134	7.40798	11.7904	43.3671	44.1949	26.7189	31.1708	46.04	21.7759	11.086	18.2061	15.4857	47.6563	26.7282	50.9809	37.1351	30.1359	22.3114	52.1687	47.5053	15.7946	12.5279	48.7998	23.1568	45.6761	4.66025	8.95205	29.6816	29.0423	41.2273	23.7273	37.1805	24.4759	45.9767	39.6513	24.9446	NA	30.3603	36.286	33.1473	35.9818	22.898	25.9978	27.6944	56.0672
SRRM2	0.208133	0.201237	0.252565	0.13072	0.20147	1.29078	2.00591	0.262992	0.306291	0.0989334	0.147093	0.268765	0.30617	0.117457	0.10825	0.123586	0.395349	0.109159	0.364032	0.253205	0.0914808	0.11748	0.268282	0.292254	0.809333	0.0686381	0.173631	0.104537	0.288539	0.753482	0.0380336	0.136104	0.119987	0.213514	0.109076	0.17199	0.103719	0.172611	0.254287	0.139972	0.152099	0.629157	0.207763	0.213931	0.231744	0.116227	0.153065	0.174099	0.282744
STIP1	0.267485	0.226666	2.98979	0.507437	0.19718	0.0987057	0.470593	12.587	0.151919	0.0782387	0.0595665	0.167321	0.0493187	0.266478	0.0436011	0.317072	0.132369	8.23224	0.321925	0.0707882	0.0528334	0.404536	0.241382	0.348514	0.114422	0.103257	0.0791726	1.30522	1.0004	0.0983588	0.276326	0.703783	0.205164	0.113602	0.676639	2.1856	0.397869	1.36825	0.13295	0.07474	0.157056	18.3842	0.564258	1.34509	20.4154	0.226164	1.61216	1.42056	0.720236
TAGLN	1.71845	29.6141	1.83658	3.17528	1.1715	0.187241	12.0306	1.46775	0.817227	0.319372	0.642266	0.861089	9.96681	0.219449	1.09348	0.315715	4.00742	11.0678	0.632187	0.490058	1.96313	8.07946	1.01136	0.80566	0.59654	0.183887	1.31846	3.55432	0.360231	NA	0.712866	1.26443	0.746138	0.880277	0.40232	0.894179	0.4328	1.07079	2.11112	0.452674	0.241221	0.63494	0.59617	3.32762	0.586247	1.07192	0.885396	0.623525	0.610955
TAP1	1.30922	0.437749	1.49431	0.830825	0.918213	0.310065	0.38446	1.82113	1.30174	1.26549	0.735772	0.540596	0.318126	0.984413	0.837892	1.07838	0.769947	0.562091	2.48804	0.785164	1.17005	1.25181	1.15496	1.41533	1.27557	0.598865	0.882947	0.815673	2.44191	0.215881	0.169519	0.440897	0.810985	1.28946	0.964544	NA	0.501134	0.749172	1.17268	1.14107	0.834623	0.536602	0.965503	0.871969	1.01402	1.02669	0.688967	1.4589	1.54237
THOP1	0.563866	0.866977	0.305435	0.872891	0.557435	0.215158	0.573906	0.593929	0.539174	0.448105	0.365855	0.520003	0.562671	0.574232	0.236547	0.543361	0.697616	1.03915	0.652447	0.746593	0.446195	0.883002	0.801375	0.21799	0.132332	0.213473	0.343008	0.372305	0.567558	0.0262376	0.508821	0.433578	2.13718	0.359995	0.512122	0.893329	0.618437	0.383505	0.15889	0.508606	0.0496759	0.448757	0.405676	0.291903	0.3769	0.304804	NA	0.265638	0.557725
TPM4	0.150468	0.483282	0.801309	1.60169	2.81325	1.5143	1.86298	1.89174	0.185597	0.474416	0.0553093	0.544928	0.768153	0.161006	0.911582	2.23232	0.122873	0.796126	1.97635	0.0756405	0.0775571	0.360503	8.57192	1.99553	1.08804	0.803741	1.80203	0.750031	0.754859	1.19576	3.7314	0.379655	0.179412	0.0637869	0.0907009	0.405835	0.164214	1.15762	NA	3.39532	14.2018	2.61871	5.56345	4.28217	0.151477	0.850779	0.202641	0.107459	0.0685251
TUBA1A	0.0224967	0.231643	0.70389	0.375252	0.0866099	0.361703	0.907531	2.31495	0.89451	1.75111	0.867264	0.461834	3.74191	0.614271	0.681658	0.204475	0.557323	2.71609	2.48295	1.86997	1.32903	0.311485	1.37344	0.709544	1.06242	0.281303	0.794457	1.89681	2.47674	0.055807	0.701703	2.05473	NA	1.38295	0.693523	0.899414	0.716298	0.928788	1.13565	2.71859	0.358187	1.26282	1.1203	0.835355	1.04517	1.13296	0.262508	0.587482	1.22579
TUBA1B	0.0353123	0.231643	0.757722	0.375252	0.0866099	0.361703	1.0147	2.31495	0.89451	1.75111	0.867264	0.461834	3.63998	1.16421	0.430524	0.782847	0.596717	2.8547	2.77894	1.8047	1.36116	0.311485	1.37344	0.709544	1.26645	0.281303	0.921573	1.83223	2.47674	0.163678	0.726619	2.1305	NA	1.38295	0.718573	1.28971	0.716298	1.09382	1.45506	2.71859	0.358187	1.26282	1.1203	1.279	1.04517	1.59404	0.66433	0.608058	1.69832
TUBA1C	0.0353123	0.231643	0.838559	0.375252	0.0866099	0.361703	1.0147	2.31495	0.89451	1.75111	0.858576	0.461834	3.63998	1.16421	0.430524	0.782847	0.596717	2.8547	2.91295	1.8047	1.36116	0.311485	1.22485	0.709544	1.26044	0.281303	0.921573	1.82755	2.20443	0.163678	0.726619	2.11771	NA	1.38295	0.718573	1.28971	0.704947	1.09382	1.45506	2.71859	0.358187	1.26282	1.1203	1.279	1.04517	1.50256	0.66433	0.608058	1.69832
TUBA4A	0.0353123	0.331573	0.757722	0.343651	0.120781	0.364903	0.985551	2.41354	0.813109	1.66244	0.985299	0.461834	0.493727	1.20647	0.589815	0.690972	0.615733	3.55719	2.85727	1.86168	0.906356	0.158642	1.25261	0.690801	1.24011	0.309639	1.03643	1.74563	2.55467	0.107871	0.486913	2.10391	NA	1.37273	0.694746	1.33317	0.654135	1.04892	1.46563	2.71859	0.358187	1.20007	1.1203	1.09798	1.04517	1.64007	0.66433	0.608058	1.6862
TUBB1	11.8882	32.1164	11.5917	3.55741	13.6252	0.090156	26.034	16.3676	24.2421	0.0236579	0.116387	14.4108	21.5824	26.0415	25.3601	10.6992	32.6015	19.453	24.5797	10.117	13.2448	22.3561	0.484662	0.152282	34.4103	22.3112	14.5792	0.00890098	21.6651	17.6501	23.529	15.2732	10.2362	23.6139	9.06924	10.0742	13.6377	6.26857	0.0618716	34.5218	12.1169	22.0762	9.96979	0.110431	11.2994	9.99877	0.885652	19.3398	18.2356
UBA1	3.16659	2.51107	2.06251	1.25399	2.97041	0.786516	13.6027	7.09576	3.21566	2.23555	3.72574	4.55536	0.688827	1.7059	3.12054	2.23865	0.739003	3.59948	2.9356	0.196301	3.52394	0.372245	1.18204	3.86139	3.04664	2.24796	1.06671	2.34294	3.69118	0.0567688	0.678679	NA	1.25968	3.47974	2.10305	1.00988	2.52656	2.28238	1.70056	1.9482	0.69818	1.38957	1.34286	2.12647	2.49083	1.6515	1.24465	1.61146	1.16419
WDR12	5.69878	3.07018	6.77933	3.56447	5.24671	4.90328	2.10899	7.45496	8.35159	5.59103	8.27111	3.58889	7.1825	4.32459	6.85377	5.01744	4.30233	7.48862	6.67559	6.23491	5.72469	2.41223	5.45197	7.3015	5.00383	6.70551	7.18428	4.4274	8.58636	3.07667	7.20846	5.96496	4.44417	5.80517	5.08049	5.90277	4.68383	4.52946	NA	6.623	4.37249	5.88466	6.80285	6.14054	5.11642	6.57976	4.39513	6.97234	7.65316
XPNPEP2	0.877621	0.430828	1.14919	3.27415	0.545623	4.29327	6.78961	0.441614	0.955687	0.955153	1.12266	0.932023	0.0403967	1.43315	1.34326	2.77495	1.13818	0.232892	1.25945	0.246908	0.702925	4.95417	NA	0.912227	0.06592	1.3629	0.232684	0.773303	0.961619	2.20264	1.21388	1.39813	1.24804	1.77767	2.84645	1.08654	1.12554	0.915895	0.658769	1.40315	3.54337	0.731497	0.0939044	0.871579	1.56153	2.15462	0.953322	1.04001	0.993171
ACAT1	68.0691	21.0033	47.6996	35.4444	NA	14.3632	14.5727	55.319	10.9278	8.45795	18.3079	45.2106	41.4424	20.2048	5.54355	39.628	47.4649	39.4079	54.5731	39.2185	31.3921	7.03809	63.7155	51.3841	42.1125	4.98948	41.1835	10.0811	37.1417	12.875	21.3854	32.1254	44.562	72.781	26.8017	45.3086	60.5077	43.4164	59.242	33.8688	16.2572	47.7068	34.6434	58.2421	49.668	24.7646	42.2381	43.3333	66.1032
ACTR2	5.74305	12.6459	10.1016	13.3422	8.6374	NA	7.24745	9.75055	0.0572526	8.73521	8.2617	6.84196	23.8779	9.9843	9.34376	8.79344	8.18505	9.12311	5.31122	10.3144	11.1159	11.3298	10.0167	6.87437	5.67174	5.57173	5.62495	8.51745	NA	3.49259	6.59607	5.41708	4.5505	6.25017	6.93424	8.24153	8.49088	8.58724	6.89092	8.02046	2.60254	5.72681	3.94683	8.14263	10.4036	5.12328	7.69581	0.0124149	11.0264
ARHGDIA	19.4047	3.82172	NA	1.5783	12.4595	1.86193	1.59944	4.06169	7.73885	13.8862	4.93801	12.4004	17.5145	3.96469	13.5257	2.75056	20.088	3.53996	31.2754	3.36091	15.9156	2.04038	22.4099	8.69407	16.6576	2.72856	4.16632	5.67883	6.59383	0.712233	0.737232	11.7611	7.38436	7.32858	10.3084	6.5652	9.16791	21.9828	13.6109	21.0091	14.0327	7.90861	7.98367	20.0247	7.33845	9.78411	5.88395	17.0627	13.034
ARHGEF2	NA	0.207248	0.0300116	0.306545	0.299611	0.369498	0.330363	0.0547104	0.299256	0.330383	0.261643	0.20568	0.27253	0.590344	5.33926	0.412714	0.313727	0.388418	0.124407	0.20664	0.438687	0.189944	NA	0.408357	0.261241	0.245995	0.306816	1.98081	0.375808	0.04648	0.403614	0.357073	0.282911	0.252892	0.345026	0.393367	0.296273	0.234444	0.224966	0.308232	0.268926	0.102137	0.358264	0.275195	0.286561	0.309022	0.34481	0.25518	0.329575
ATP1A1	NA	0.649749	0.108007	0.178344	0.154766	0.792843	0.206626	0.381065	0.213287	0.549833	0.254336	0.0958332	0.385054	0.840887	0.68217	0.511626	0.242202	0.0796305	0.589646	0.499291	0.426127	0.187854	0.213497	0.198843	0.683168	0.516023	0.790912	0.46226	0.270425	0.684197	0.925481	0.294635	0.279611	0.280374	0.301094	1.2867	0.212532	0.876796	0.618742	0.654918	0.388005	0.136912	0.959664	0.533023	0.248739	0.222627	0.274812	0.243918	0.43857
C4BPB	35.6951	31.2746	26.6093	36.0072	26.5943	20.3761	27.2871	38.0836	30.9889	31.3088	30.1487	27.7813	34.0882	34.0307	29.3701	33.7095	47.5586	35.4073	34.9966	31.9761	40.0995	35.0437	37.7161	39.2119	25.7552	24.3468	27.4538	17.8437	30.85	15.5106	31.7725	23.0002	30.9085	37.1548	30.4139	29.8559	33.9629	35.6805	29.6026	31.5958	26.1729	25.2453	23.1299	34.5457	31.8824	23.2954	21.6767	23.3792	30.5005
CAVIN2	NA	0.137097	0.107388	0.261109	0.414292	0.67689	0.714811	NA	0.108133	0.241369	0.046449	0.17769	0.221199	0.357044	0.413867	0.844754	0.174354	0.675276	0.396397	0.130729	0.057956	0.261214	0.611841	0.477779	0.80043	0.436733	0.608158	0.728253	0.273084	1.56185	1.25927	0.337579	0.246348	0.191129	0.0588959	0.289397	0.346881	0.703928	0.0945506	1.11802	0.450592	0.410137	0.171669	2.14537	0.102542	0.819298	0.265982	0.312269	0.111694
CD93	0.301399	0.301555	0.267114	0.386554	0.223941	0.311518	0.495146	0.28114	0.27024	0.613651	0.285602	0.248285	0.252958	0.342121	0.304792	0.383762	0.161875	0.304487	0.243663	0.290702	0.280047	0.252702	0.262971	0.326804	0.278212	0.230628	0.294888	0.335535	0.297984	0.249993	0.256621	0.396152	NA	0.333	0.338774	0.183428	0.102779	0.163631	0.16018	0.16598	NA	0.333812	0.426983	0.244154	0.26423	0.271955	0.208659	0.244721	0.246084
CDH13	1.16121	1.06119	0.715493	1.52725	0.873489	NA	0.813668	0.851176	3.91129	1.11837	0.959104	11.4895	1.89412	0.764239	0.334653	1.28576	1.79422	1.75459	1.08042	8.20626	0.864302	3.53499	0.992756	1.4256	0.329544	1.10336	1.07367	0.166152	2.29329	0.128169	0.319826	0.31254	0.89821	1.23866	0.888419	0.540555	1.08415	0.915099	0.613316	0.695791	0.352756	0.599746	0.46627	0.491022	1.41907	4.56255	0.941476	0.874945	3.82379
COL14A1	2.59842	4.0601	0.694723	2.50636	4.3891	0.370666	0.283384	0.284967	1.50575	3.80714	2.77769	1.52605	3.09521	0.161199	NA	5.12011	0.91995	1.61377	0.708093	0.0878335	1.84005	4.6481	0.761538	0.236901	3.98099	1.30774	1.15226	0.437468	0.99853	2.28905	0.557745	0.387185	0.497188	3.08257	0.188646	3.59856	1.30795	2.40452	0.683942	0.275524	0.00580507	1.50634	0.0133827	0.331961	0.721353	0.300842	0.852213	5.65874	2.83442
CPA3	10.8103	2.69362	7.17886	4.55777	3.23153	1.98403	1.48707	7.74888	7.38065	5.01896	2.15586	7.13962	NA	3.11227	7.25253	6.26924	10.5753	5.17163	9.48575	4.43182	5.49518	4.89963	8.94148	8.88239	6.10693	2.97578	9.16201	6.60204	6.37572	NA	5.23655	7.16733	7.13404	10.4699	4.56639	6.26713	9.13443	7.48396	10.3998	5.22552	1.25162	7.75013	5.03836	8.73039	9.21381	4.18783	6.17552	7.37572	10.8411
CTSD	4.66992	0.716767	0.308006	156.94	0.68971	2.19938	0.701377	0.214667	1.37244	2.40312	0.236964	1.60393	0.247142	0.45397	3.07674	0.850609	4.49434	0.976402	0.284955	5.88605	1.16656	0.519117	0.664016	6.28051	149.794	0.816829	0.638348	2.67325	10.5314	533.704	5.51278	0.637377	0.806725	0.275978	0.365416	1.14586	NA	3.76193	0.736005	4.28635	0.0830546	228.173	0.606035	5.80086	0.476931	1.94331	0.64565	0.0182879	0.328048
DPEP2	0.0792335	0.418829	0.147772	0.617756	0.567162	0.409826	0.335895	NA	0.178297	0.36838	0.372166	0.0751956	1.2448	0.15131	0.296403	0.70347	0.231749	0.401191	0.207984	0.308464	0.959742	0.730912	0.212464	0.0667596	0.545943	0.436122	0.168647	0.117102	0.159615	0.416565	0.0750025	0.0896274	0.106835	0.0430682	0.434569	0.0758255	0.185182	NA	0.0710305	0.168673	1.10982	0.103956	0.246608	0.0640572	0.269796	1.26074	0.0209685	0.0386651	0.0598766
EIF4A2	22.5167	NA	42.3925	41.0697	36.9443	24.8069	0.695507	21.4161	23.6888	41.1101	36.0469	29.4275	32.381	29.467	21.3785	34.8269	36.1905	29.9855	40.4258	31.5409	28.6553	43.1244	36.2847	34.02	19.2507	30.5267	23.5469	27.5708	15.7666	39.3192	24.9856	16.1186	32.4977	28.8327	28.1873	21.4494	36.2234	35.0516	14.6689	32.4393	51.4657	17.6445	9.6947	8.80147	13.3505	23.4075	22.5051	3.66503	9.00125
ENPP6	NA	1.58958	1.73796	1.13107	1.07204	1.7615	0.472464	0.931422	1.24052	1.52359	0.958883	1.18201	0.746467	1.19918	1.34093	0.779483	0.999302	1.36563	NA	1.3445	1.08488	0.824493	1.39696	0.936969	0.855713	1.34467	1.06262	0.769074	0.984497	2.36993	0.988828	1.5747	1.47632	1.40036	0.996375	1.48442	1.36362	1.23215	2.8568	0.671957	1.19279	1.50753	1.86464	1.68081	1.38755	1.87988	1.17647	0.803049	1.32094
EPB42	587.009	796.505	151.37	794.034	472.474	1093.26	1311.09	402.265	26.0627	478.853	574.176	62.0989	932.575	759.991	NA	1169.6	92.6556	491.684	107.545	552.75	709.368	633.587	92.1474	174.84	943.081	845.744	237.592	562.497	0.145858	725.232	932.855	36.1482	371.495	109.904	590.394	27.9089	622.89	278.231	41.2785	405.578	1283.41	36.525	17.7983	13.0051	14.2476	44.2384	105.969	6.35453	10.6423
EPRS1	0.972521	0.686225	1.95707	0.298363	0.0740329	0.484894	0.616411	0.659647	0.162349	0.894445	1.35194	0.150828	0.960677	1.42557	3.11845	0.689027	0.269411	6.61229	2.25494	0.952261	1.00163	0.485724	0.376664	0.312527	0.208085	0.808517	0.262286	0.663706	0.357762	NA	0.76997	1.17208	2.91521	0.149994	1.13296	0.0430016	1.40624	0.191197	0.437207	4.40249	0.0416307	0.0178412	3.67188	6.10303	0.101552	0.013379	0.709048	0.948902	2.77931
FLNB	0.280829	0.072824	11.7467	0.625419	1.71376	4.33098	2.23562	0.344056	0.508	4.22505	2.92058	0.851219	0.0401511	6.61031	3.54291	4.25339	2.04576	0.394737	8.50162	NA	5.46081	0.173342	0.290086	0.94772	0.214828	0.0556102	1.34672	1.13424	1.21479	0.386492	0.228936	1.38405	2.95724	0.415715	1.69729	0.324405	NA	0.826954	2.40094	0.0255205	25.3234	0.130121	6.50948	0.255317	0.208302	0.584982	0.319212	2.21752	0.151799
H2AC1	0.192219	0.170809	0.134255	0.0626518	0.165333	0.125741	0.190034	0.205392	0.287628	0.0216109	NA	0.90482	0.186858	0.285984	0.0320338	0.246224	0.0196633	0.120461	0.424876	0.132935	0.167356	0.155734	0.404374	0.0475339	0.160893	0.121896	0.12841	0.106772	0.133998	0.238389	0.151875	0.114115	0.11987	0.0365503	0.0506121	0.274356	0.081407	0.101292	0.206217	0.471123	0.201553	0.0882689	0.139124	0.374969	0.120267	0.101972	0.256629	0.291193	0.11024
H2AX	0.149504	0.132852	0.104421	0.0763181	0.128593	0.0977985	0.147804	0.159749	0.223711	0.0168085	NA	0.703749	0.145334	0.222432	0.0249152	0.208248	0.0152937	0.093692	0.330459	0.103394	0.130166	0.121127	0.314513	0.0369708	0.125139	0.0948082	0.0998741	0.0830453	0.104221	0.185413	0.118125	0.088756	0.0932318	0.205316	0.039365	0.213388	0.0633165	0.0787829	0.160391	0.366429	0.156764	0.0686536	0.108208	0.309909	0.111054	0.327251	0.199601	0.268514	0.0857419
H2AZ1	0.224256	0.535287	0.156631	0.0730937	0.177909	0.146698	0.221706	0.239624	0.335566	0.0252127	NA	0.0418627	0.218001	0.333648	0.0373728	0.287261	0.0229405	0.485223	0.495689	0.155091	0.195249	0.18169	0.47177	0.0554562	0.187708	0.142212	0.367358	0.124568	2.40757	0.27812	0.177187	0.133134	0.139848	0.042642	0.0590475	0.320081	0.0949748	0.118174	0.219285	0.549643	0.235145	0.10298	0.0997399	0.437464	0.140311	0.118967	0.299401	0.920366	0.128613
H2AZ2	0.224256	0.535287	0.156631	0.0730937	0.177909	0.146698	0.221706	0.239624	0.335566	0.0252127	NA	0.0418627	0.218001	0.333648	0.0373728	0.287261	0.0229405	0.485223	0.495689	0.155091	0.195249	0.18169	0.47177	0.0554562	0.187708	0.142212	0.367358	0.124568	2.40757	0.27812	0.177187	0.133134	0.139848	0.042642	0.0590475	0.320081	0.0949748	0.118174	0.219285	0.549643	0.235145	0.10298	0.0997399	0.437464	0.140311	0.118967	0.299401	0.920366	0.128613
HMOX1	20.4366	17.0566	2.72253	15.0995	30.5607	23.7439	19.0736	10.8737	22.6173	24.4892	29.9242	NA	26.9132	7.95828	0.391177	0.30028	NA	12.6643	2.31617	17.2163	14.044	17.5091	22.1087	24.9313	16.58	21.6246	25.9287	23.1872	11.6505	0.08159	18.9822	25.2672	19.0549	31.6694	9.95045	25.0682	20.5094	24.4309	29.7461	22.1629	29.5759	20.3768	0.996732	12.2961	26.2485	25.1002	20.8928	38.6936	34.0282
HNRNPM	0.120457	0.0928725	6.02833	0.0824222	0.213185	0.240039	13.091	0.0763691	0.0301909	24.5959	0.431619	0.289293	0.642303	0.19263	0.129934	0.227017	0.352495	0.318807	0.241965	0.224599	0.0420003	0.40773	0.357612	0.150336	0.264167	0.0901417	0.0798523	0.156261	0.156196	8.92657	0.694451	NA	0.33556	0.0757878	0.09791	0.0613151	0.103079	0.106193	0.127486	0.134396	0.625039	0.311923	0.620869	0.0771199	0.150108	0.140158	0.228714	0.0398569	0.0937716
HSPH1	0.747119	1.26995	0.782022	1.12644	1.38979	0.306435	0.784724	4.59787	1.52965	4.41475	0.986892	0.811774	0.938564	1.6013	0.623086	0.0099256	4.10909	0.864621	0.789922	1.3643	1.01545	0.830458	0.589998	1.32811	0.653797	2.37688	0.873236	0.587185	0.577548	NA	0.557005	0.00437809	0.526104	0.895055	0.831385	0.806651	0.590829	1.08058	2.92164	0.766176	0.531651	3.47133	0.655891	0.773765	4.81723	0.540389	0.984002	0.885122	2.29852
IARS1	12.0042	0.167942	11.3845	15.8521	0.285906	0.00517755	0.0873489	13.136	0.497995	14.4245	0.538646	12.0606	8.78392	14.95	0.416225	1.21643	0.643364	0.26467	0.328396	0.361335	0.217758	11.2234	0.289077	0.339868	8.01548	0.408277	0.36843	0.316568	0.478534	0.00528695	0.203502	0.960899	0.176749	0.500588	0.494951	0.300664	0.242413	0.461325	0.228655	0.130445	0.0344504	0.583951	0.434543	0.508904	0.519845	0.223218	0.229528	0.300249	0.201856
IGKV3-20	1.74936	3.1727	2.48987	3.50222	1.5814	4.03501	2.02444	1.19919	11.5647	7.78019	1.99329	0.234624	4.57314	6.62288	1.89406	2.82721	2.94349	1.71998	1.18673	NA	11.2562	1.68632	2.31684	0.661298	3.35432	2.77238	5.61845	1.41291	0.415319	4.8682	5.68648	3.19194	5.28145	0.829538	1.78431	0.139463	2.93424	27.8501	0.501892	2.01631	22.4586	0.271909	2.5857	0.856637	NA	1.43022	0.584818	0.542255	0.214234
IGKV3D-20	0.309277	1.18971	1.04905	0.873634	0.40002	0.788974	0.509256	0.407078	6.80609	1.35056	0.841715	0.273728	0.940868	1.87411	0.579264	0.952007	2.1762	0.150066	1.38451	NA	4.22719	0.480619	1.90807	0.771514	1.11197	0.870646	2.81726	0.732704	0.484538	0.95921	1.57165	3.72392	1.6605	0.967794	0.149393	0.162707	0.721292	8.71492	0.58554	0.299022	4.68102	0.317227	3.01665	0.99941	NA	1.27657	0.682287	0.632631	0.249939
ISOC1	6.12061	4.48328	5.51479	5.48207	4.00182	5.38413	2.82077	4.22698	4.46963	5.67192	5.75854	NA	5.03037	2.86937	5.49912	3.72228	2.13378	4.82129	4.86909	3.75354	4.07379	3.62586	3.67463	4.30367	4.42932	3.99689	3.99552	4.15584	1.2964	4.30756	4.54861	5.65682	4.06175	3.37198	3.72923	7.05491	3.76248	3.92868	3.2755	1.92334	2.19551	4.14646	5.08	7.39163	2.67164	6.32228	3.9605	2.7947	2.76089
LAMC1	8.17871	0.0617174	2.86641	7.48645	1.41248	1.79304	0.0752173	5.88918	1.9148	4.86754	1.16235	1.9653	6.59349	1.88315	0.198939	1.65239	3.51649	5.79833	3.96023	NA	6.83057	3.72218	1.46803	2.08666	0.0745105	1.39221	1.69567	1.70152	NA	0.343501	0.113787	1.60075	1.74004	1.16129	1.02462	1.71375	0.948291	0.954798	1.14031	1.62373	1.2205	4.53075	1.59327	0.914437	2.24546	2.0312	1.46313	4.38761	1.11236
LCN2	22.9513	0.802781	20.9576	6.96635	NA	4.67808	3.53296	20.0677	3.42802	1.97306	13.2033	13.9955	1.29626	1.17373	6.88263	2.57929	22.2053	0.688845	20.8477	4.94836	1.76771	0.398767	2.18305	1.93507	3.20836	5.65307	4.02243	3.62643	2.97321	6.86339	3.51786	0.405589	0.261189	0.300136	0.114363	NA	7.01354	1.71368	1.57076	2.34377	2.89352	2.12554	1.85909	8.88559	1.77796	1.05042	2.66659	3.20575	1.85602
LRPPRC	0.448892	1.15309	0.00829792	0.00829803	0.0372223	1.19281	0.412459	0.095588	1.65619	0.858231	1.05503	NA	1.59891	2.60133	2.05901	3.04527	8.16538	0.0106044	0.212987	2.79736	2.09511	0.539386	0.0290923	1.93343	0.113667	2.48814	3.35595	1.11689	0.313103	3.05482	0.802505	0.817974	0.0135399	0.584052	0.00761993	0.00684626	1.00524	3.12781	1.16631	1.26381	2.05773	2.50094	3.77558	2.04476	1.87376	1.41684	1.55288	1.4289	4.11319
MME	7.16114	15.5296	22.3754	12.2332	17.4151	10.5515	NA	16.2699	17.5482	6.18053	3.21576	6.41263	4.11265	5.28465	18.5649	4.92495	13.7085	17.1273	3.23858	3.13976	17.3308	4.31451	2.92126	12.3708	9.06505	11.1416	5.82508	16.8864	10.7019	5.64916	2.87909	11.9826	5.446	2.015	13.1318	18.8874	16.8845	13.7034	12.8296	15.4326	5.42485	1.8136	4.86237	3.89009	17.279	3.62772	4.85035	3.36449	17.4733
NCL	1.00699	0.38956	0.85342	0.426982	1.18477	0.247265	0.509544	0.849265	1.29748	0.474551	0.833882	1.86912	0.566059	0.294073	0.0117497	0.378578	1.05852	0.748845	1.26358	0.737255	0.548522	0.225281	1.16917	1.16277	0.394655	0.905622	0.456666	0.221666	1.59277	NA	NA	0.456631	0.824731	1.27693	0.615407	1.12218	0.523413	1.49148	1.31221	0.835825	0.133805	1.00016	0.999515	0.895809	1.5502	0.391144	1.41487	1.08054	1.54315
NRP1	0.224423	0.582918	0.0964521	3.14741	0.0730597	0.0768488	0.223909	0.274546	0.080217	0.1561	0.0964459	0.124902	1.69679	0.178179	0.191315	0.845225	0.283163	0.284676	0.273382	0.394796	0.351285	0.733319	0.114192	0.294215	0.272276	0.351598	0.0609692	1.13767	0.192135	0.453847	0.447479	0.155316	0.272651	0.0361714	0.255015	0.086438	0.196145	0.0348408	NA	0.221998	0.870035	2.49627	0.672202	0.392255	0.226902	0.089726	0.196282	0.300836	0.291368
NT5C	345.637	373.749	264.238	333.964	283.558	337.333	356.706	308.982	269.41	614.914	382.839	254.026	314.717	454.584	0.0900527	446.682	312.331	377.362	565.697	738.265	520.535	764.359	417.881	326.905	496.707	735.334	172.006	527.52	103.642	434.079	6.19009	143.258	294.739	281.981	287.904	159.817	NA	262.582	143.34	371.624	455.844	113.579	58.5114	52.3566	81.9679	140.366	185.035	35.9806	39.7004
NUDT5	0.891415	1.25433	3.45377	4.94829	1.22071	11.661	0.611216	0.591416	5.01598	0.846982	0.494801	1.80953	0.195811	1.89158	1.95523	1.64133	1.40168	0.680783	10.4833	0.415035	0.339727	3.19204	0.404001	1.13485	0.729108	0.228879	8.22885	0.609151	2.11864	3.82623	NA	0.855563	1.6348	0.834292	1.91085	1.46046	0.184839	NA	0.600027	0.824271	0.230404	7.14283	0.592158	7.02117	13.7676	4.42581	0.955713	0.350173	1.00503
PHB2	1.06071	NA	1.19715	1.534	0.920047	2.4568	6.38789	3.37411	2.69543	10.837	12.8352	0.0546083	12.2931	4.41387	0.742531	3.28247	0.490452	1.29933	2.64345	2.62695	0.518953	2.24675	1.12971	2.68418	3.95204	NA	1.94109	7.68095	8.60375	1.38103	0.718614	15.7059	6.67495	13.649	0.303254	2.75266	3.92112	14.7734	2.84336	0.66022	1.27452	2.18076	5.91058	0.495949	6.23284	2.28685	11.5515	9.42648	19.4315
PLBD2	3.99775	4.00262	3.17428	13.0528	2.82237	0.66443	1.8762	4.53222	2.95653	2.43504	3.39431	4.26751	2.12304	4.2044	3.74319	5.42478	3.66401	3.57846	3.90774	3.11554	3.7071	3.70603	3.36815	3.56696	2.45016	1.62184	3.69969	2.89208	3.60428	NA	2.45522	3.81858	2.59552	4.47754	3.37954	6.50369	2.98027	3.97497	3.23392	3.57656	NA	3.56457	2.94258	3.22055	4.08453	1.94291	2.10355	3.7316	6.09056
PLS3	0.553404	1.10746	0.396872	0.270505	0.285461	NA	0.768416	0.371991	1.35149	0.749833	1.7109	1.03726	3.42115	1.41335	1.00282	0.277972	1.11598	0.291261	1.68575	0.208593	0.0561407	0.710502	1.70417	0.842613	0.568624	0.594955	0.467647	0.253029	1.77933	0.477123	0.897146	0.574844	3.03629	1.90887	0.769789	1.90257	0.182864	1.12327	0.781595	0.621502	0.117504	0.178593	1.56155	0.187034	0.699509	1.17131	1.09689	0.487232	0.647909
PLXDC2	1.01275	0.699126	0.610738	1.37833	1.50465	0.632093	1.08407	1.17431	0.481043	0.298358	0.380448	1.02297	1.73729	0.812408	0.591398	0.407278	0.735674	0.573621	0.301954	1.14622	2.38695	0.748697	0.676862	0.79479	0.0528769	0.0835421	0.731979	0.252567	5.04047	0.205835	0.0580452	0.0984394	0.582125	0.800488	0.53458	9.13074	0.489014	0.500027	0.519136	2.64283	NA	3.96244	0.665601	1.01882	0.53737	0.4564	0.0496822	0.287075	1.30888
PPIA	0.507169	12.2027	0.827984	19.1007	19.3249	11.1482	18.6658	3.12787	0.953953	0.836458	NA	1.43507	1.28593	12.0461	1.54064	13.5289	11.3689	9.84029	17.1542	12.5988	9.09002	24.1674	22.7957	11.9566	7.18891	4.63394	2.72162	13.1824	1.5473	8.42625	12.5845	1.62769	0.730732	0.823248	NA	557.768	17.4783	391.029	0.528499	4.11076	13.4459	1.641	14.4165	19.4547	12.2814	11.1748	896.351	1.90876	756.269
PSMC5	3.37961	2.14412	2.79017	2.09795	2.0386	0.364182	4.38993	9.55758	1.39588	5.57506	1.04832	2.27221	2.41925	4.38884	1.94197	4.17772	1.93391	3.87254	6.33367	5.2627	8.1134	6.88953	4.36718	3.03771	8.8897	6.63788	3.52404	7.80533	2.61637	1.56892	8.71775	1.60225	2.46647	3.43196	2.43651	4.91289	2.33459	4.80088	3.88579	6.02674	1.98062	3.0524	2.98851	4.66103	3.15105	NA	1.17992	3.98092	5.50369
PTPRJ	0.489519	1.06472	0.545157	0.722761	0.403764	2.34318	1.08429	0.305606	0.683726	0.428146	0.444298	0.399219	0.670837	0.591656	1.06217	0.694186	0.374217	0.540962	0.821069	0.479779	1.27111	0.4228	0.55339	0.222003	0.847546	0.977202	0.450447	0.0589942	0.269115	2.44263	0.326376	0.310852	0.0409901	0.389313	0.195998	0.351588	0.625151	0.49926	0.237821	0.043287	0.955174	0.344322	0.340429	0.274301	0.14742	0.230662	0.181172	0.0512021	0.322325
RARS1	0.403205	0.142696	0.52728	0.22581	0.610004	0.131856	0.199429	1.33361	0.0141771	0.220001	0.200789	1.49078	0.22814	0.197639	0.591718	0.249311	0.183933	0.204344	0.340254	0.184228	1.30042	0.483722	1.19071	0.692937	0.202889	0.132904	0.239712	0.279751	0.2867	0.0239108	3.50881	0.278531	0.355585	0.342374	0.362012	0.720329	0.224028	0.144235	0.138194	0.2513	0.218423	0.293605	0.481756	0.828107	0.352396	0.384855	0.241935	0.209453	17.847
RCC1L	0.728136	1.20736	1.3108	1.04736	0.940379	1.58646	1.20052	1.18339	1.65848	1.05002	1.75892	1.15441	1.18242	1.29279	1.2523	1.23955	1.11843	0.95777	1.08447	0.786145	1.33266	1.07486	1.14874	1.14119	1.39321	1.10731	0.924759	0.885769	1.15122	1.57672	1.36768	1.07153	1.27538	0.970717	0.889022	2.18615	NA	0.784222	1.19777	0.960103	0.662539	1.01041	NA	1.71781	0.82568	0.585399	1.52503	1.06731	0.87223
RPS6KA3	1.92832	5.7625	2.32105	2.32061	3.15283	3.76147	3.94632	2.48911	1.01113	2.54883	2.20205	2.27404	2.61178	2.8355	2.83356	4.77296	2.74075	2.96197	2.58271	3.88628	2.03743	5.09525	2.26139	2.24855	3.7689	3.17135	0.860403	2.71541	0.703477	4.54701	3.23724	0.946049	2.96178	2.03009	3.13424	1.19509	2.77814	2.66547	1.03777	2.65736	2.12459	0.649789	1.05014	0.487801	0.700108	1.42845	2.64077	0.117082	0.264588
RPS6KA6	2.01216	6.01304	2.42197	2.4215	3.2899	3.92501	4.1179	2.59733	1.05509	2.65965	2.29779	2.37292	2.72534	2.95879	2.95675	4.98048	2.85991	3.09075	2.69501	4.05525	2.12601	5.31678	2.35971	2.34631	3.8646	3.30923	0.897812	2.83347	0.734063	4.7447	3.37799	0.987182	3.09055	2.11836	3.27051	1.24705	2.89892	2.78136	1.08289	2.77289	2.21697	0.67804	1.0958	0.50901	0.730548	1.49056	2.75558	0.122173	0.276091
SEPTIN4	7.03888	6.534	5.82864	5.82228	5.4455	8.65242	5.43456	1.23231	3.45175	4.66444	5.78657	1.98398	4.84394	4.16051	5.83484	7.58112	3.35897	1.5265	5.32458	4.46792	3.86129	0.908078	1.76781	NA	6.04338	1.82805	1.76793	1.0008	4.51055	6.22528	2.80436	4.64943	6.94169	4.35314	5.14325	5.42951	6.35688	3.11076	3.31235	1.5263	10.1498	3.86299	6.43326	5.34739	4.84328	4.91322	8.22413	3.96828	NA
SERPINB1	7.74032	0.430322	1.63206	NA	1.80657	1.05983	0.200496	0.567476	0.258451	8.5571	2.76731	2.24396	1.08044	19.8922	0.846552	4.39756	0.546066	1.82108	2.78855	2.27184	1.95449	0.511697	3.14158	0.747785	3.28167	0.682671	0.899715	0.73126	1.00015	1.23741	6.80973	1.5548	0.741154	0.577497	1.28315	3.30918	0.438602	6.18394	2.34595	5.27331	0.530859	7.05428	4.54725	1.35247	4.35088	2.168	2.98809	5.66817	3.22447
SERPINE1	72.2646	59.6298	41.4418	43.1087	55.9492	72.6207	82.3263	51.9412	17.0781	89.9147	32.6231	43.3573	39.7323	97.8052	81.1992	93.5414	25.6392	108.212	48.9142	40.3632	50.3975	58.8533	41.4596	27.2744	47.5779	58.8614	7.59638	3.06296	0.996098	35.8472	51.0776	1.18755	10.861	2.54207	16.4816	0.479834	26.8769	4.36364	6.2377	8.19603	58.7421	0.887113	0.833919	0.224276	6.60949	0.853594	1.74697	0.810099	0.130166
SLC4A1	3.08267	0.361542	0.158765	1.18603	0.107859	1.36222	0.797423	1.07006	1.28097	0.175295	0.76437	0.422973	0.143365	0.57607	0.285039	2.93011	1.01036	0.479589	0.341822	1.14104	0.109898	0.908423	1.55634	0.0751976	0.601464	0.142816	0.313789	0.547797	0.196632	0.710965	0.0796142	4.80801	0.697934	4.22462	0.46926	0.373005	0.291595	0.561119	0.183152	4.07883	0.382117	0.0734253	4.26705	0.203652	0.980962	3.34754	1.47029	0.302316	2.96616
STXBP5	471.815	415.534	243.723	471.51	334.655	160.463	308.33	239.044	399.407	200.35	467.615	213.053	313.695	424.49	254.838	414.433	527.95	254.832	443.643	239.39	443.08	433.118	473.769	228.787	336.417	251.023	394.546	348.017	508.152	158.548	252.717	459.417	408.267	515.902	461.593	573.281	383.511	248.227	236.287	504.128	193.973	548.006	341.056	NA	500.619	320.472	218.26	NA	578.268
SYNE1	0.884333	7.62125	0.69145	0.846004	0.0856806	1.09587	0.0412043	0.459246	4.27597	4.05907	0.520329	NA	0.0803312	0.761043	0.563941	0.662858	9.95513	0.741219	0.529387	0.653215	0.0554085	1.16562	6.85755	0.0676787	0.605432	5.50269	5.59835	0.0587303	0.847572	5.47292	0.836929	7.84038	7.33502	0.73996	7.89416	12.3716	0.510099	0.92827	0.542717	0.208364	0.687389	0.837826	11.7369	0.752868	2.54473	0.696644	1.00343	5.33935	0.582696
TALDO1	9.25284	2.61175	6.26799	8.5665	11.3649	0.784753	0.471539	11.2422	9.32142	8.79119	6.29674	13.3372	0.317148	7.76446	2.3555	7.36347	10.9235	0.35908	12.6709	11.0452	10.1097	3.61094	3.60693	9.3293	1.14215	8.18102	2.09689	1.78078	1.74009	4.22117	8.70082	1.07235	6.63974	3.22719	9.65339	3.85781	7.68332	5.80528	2.31546	7.97591	5.90661	1.51554	0.989972	0.552217	1.73287	2.10548	3.38717	0.757526	0.373519
USP14	14.6355	3.06243	0.159537	2.1002	2.42934	1.70493	3.04332	1.21364	NA	2.094	1.56667	NA	1.86372	1.64686	1.8022	2.8635	1.16075	2.49333	2.11933	2.63981	2.3527	3.13628	1.24954	2.00935	2.9616	2.45411	1.36677	0.223644	2.10016	1.70256	2.95356	0.213227	0.200333	2.15736	2.56188	1.37762	1.75366	3.85457	8.5433	3.14833	1.63554	2.2895	4.10619	1.93413	0.764036	2.60879	1.3114	10.6821	5.65771
VASP	0.0234023	11.1698	9.7007	5.87791	15.8141	0.113367	4.5876	8.58908	11.4359	NA	6.51655	11.5518	4.43588	0.990453	13.1319	14.1806	6.96625	14.9548	0.575432	5.95782	6.45638	13.6093	16.4368	7.49749	3.1909	8.0242	7.24974	5.58861	9.63711	3.86992	11.179	10.0348	8.96863	4.8027	0.824745	0.798627	0.445108	NA	0.939636	0.345601	3.88951	0.0232622	2.09238	5.50015	8.37358	6.31105	2.90547	11.7966	0.0462695
ADAMTS13	5.7837	7.98597	19.8704	5.15898	23.5249	14.9084	10.2926	6.15401	2.70517	6.23901	6.29177	8.61662	9.74563	9.3055	7.80388	10.6561	3.97218	8.05575	5.81898	7.59861	7.60573	9.5001	6.2006	6.84797	10.1794	4.25727	6.19811	8.55321	25.4007	14.2484	5.28758	1.70904	8.26244	5.63133	7.89273	3.18576	8.86839	5.14614	3.3161	6.19264	11.7767	3.88536	2.77387	1.47837	12.0865	1.97582	5.43784	0.641758	0.563885
B4GAT1	0.145821	3.8608	3.36538	3.45661	7.98386	2.56224	6.98614	8.04916	8.75478	5.31442	9.19841	10.0299	9.25833	NA	6.83516	6.83551	0.0531579	4.53114	6.28884	5.53707	6.96699	NA	5.4796	4.3062	NA	9.66437	1.50613	8.74116	4.46753	15.9303	2.00065	9.23213	8.46001	7.13458	7.07499	4.3517	1.28625	4.48905	14.2568	8.6712	15.347	13.1757	9.24312	8.57301	7.97114	10.9797	13.7966	5.75749	9.80434
BCS1L	1.0346	1.1205	0.0976339	0.932093	0.73054	2.1627	3.39969	1.66486	0.455963	1.80502	0.691142	0.491224	0.787267	0.961256	0.654176	0.0292314	0.391356	0.774815	1.30992	1.5512	2.07412	2.48048	1.34077	0.282176	3.57881	1.35125	0.516966	0.617486	1.24913	1.12578	2.83455	0.926933	NA	0.40912	0.737479	0.574426	0.206534	NA	0.43158	1.68427	0.851684	0.410909	0.932335	0.349165	0.750485	0.619567	0.436149	1.84213	1.00694
CASK	1.61107	3.12441	NA	3.51245	1.37422	4.43535	0.0373046	1.40806	0.997198	1.66128	1.21395	2.51764	3.63349	0.0654238	1.64861	2.16467	NA	1.85723	1.48796	0.710674	0.760864	4.84705	11.0941	6.87641	1.06049	4.58539	1.88225	3.56161	1.30688	2.07487	5.21984	4.27074	7.34115	3.01048	2.07473	1.27207	1.28963	9.38521	NA	4.00253	1.6354	1.34404	1.22876	3.85019	1.31934	1.75631	2.0218	1.144	1.53951
CD109	0.379086	3.08737	3.91086	0.0667667	0.0686854	0.341092	0.034486	0.609068	0.717003	2.01009	0.0266267	0.0733303	0.171433	0.0905061	0.0935855	0.244743	0.260514	0.0882019	1.47896	0.030708	0.780073	0.00956335	1.82477	0.477534	NA	0.0260772	0.290028	0.645767	21.4546	0.85474	0.0219138	9.51747	0.0467059	0.082563	0.0387565	0.677084	0.300614	1.02236	0.0235752	NA	0.192032	2.47976	0.0242626	0.942982	0.0640382	0.101691	0.0930819	2.83917	0.322868
CDH1	0.72077	1.02511	0.373909	0.529721	1.32483	0.123439	0.157522	1.01187	0.307305	0.669567	0.832397	0.481147	1.62644	0.630137	0.0891715	1.17002	0.305887	0.68311	0.198824	0.684406	0.468012	0.231948	0.838575	0.477309	0.0743365	0.0841135	0.912766	0.154646	0.155638	0.0482513	0.354346	0.184103	0.358488	0.252888	0.369606	0.054668	0.367005	0.529038	0.0974226	0.108264	NA	0.275438	0.0316747	0.123958	0.114909	1.01048	0.0536232	0.136892	0.23553
CEACAM6	5.54535	8.31711	6.47	5.64558	7.21058	NA	4.84692	4.47479	7.26837	3.14351	4.95473	6.03471	3.12741	4.54782	6.26019	5.64398	7.70345	4.69383	5.37506	6.18742	5.58383	7.25197	6.96586	7.16709	3.95021	3.9525	7.03699	10.966	3.49437	6.21159	NA	4.50688	2.68492	6.41984	5.56189	6.60597	8.89991	5.92846	8.49173	5.70465	6.21773	15.7206	6.6148	10.4869	9.79144	5.47843	26.7118	5.2607	6.25119
CEL	53.9389	39.6957	56.6812	0.555033	NA	49.9004	82.9417	52.8238	50.9142	67.1409	51.1577	50.5885	55.5506	42.7345	76.0748	37.2998	54.1577	NA	61.5248	28.9956	79.2735	2.95805	53.1887	55.3926	88.0266	68.6446	38.8326	20.9996	11.7222	82.4934	59.4217	19.2339	24.9854	35.2777	46.207	23.5144	32.0874	1.88358	17.697	58.035	72.5372	14.6314	14.9758	7.89487	6.9972	24.1693	35.0527	5.1327	3.94712
COPA	0.387268	0.918944	1.63175	1.28728	0.85546	2.17316	1.92084	3.77528	1.59007	NA	0.0637762	1.70353	1.29574	1.20515	1.67113	1.13243	1.55764	0.939349	0.0330964	NA	1.21162	0.192707	0.862343	1.32127	0.366514	0.0390291	1.63261	0.0513065	0.0131814	3.41157	0.0897442	1.34774	1.27738	1.84641	1.22353	0.97839	1.47411	1.42833	1.23427	0.0323423	2.26888	2.40766	2.274	2.06641	3.02249	1.74195	2.23879	NA	1.28257
CPA1	NA	0.928747	7.18948	13.461	9.74716	9.15752	8.7989	9.04399	10.9297	12.6772	13.7476	15.1125	0.0280523	6.26915	13.1679	8.13835	6.59032	12.2818	8.62721	6.96761	0.486394	6.11599	7.97953	13.4679	10.4696	11.7167	16.042	7.07643	9.80101	7.99791	14.4076	22.6004	9.79727	9.60871	11.9379	15.5188	9.66177	12.0591	NA	11.1087	10.4804	11.4178	8.1682	13.418	12.9218	NA	14.16	18.1809	8.55962
DNAJC13	0.360437	1.6993	0.287109	0.484689	0.0685809	2.02083	3.04044	1.15906	0.550305	0.0326465	1.7486	0.021162	2.54198	0.367462	0.0328141	4.43273	0.0494548	0.412241	0.107294	3.28545	0.4342	3.11537	0.645637	0.0730328	5.866	0.707853	0.213974	0.123701	0.0758886	1.77054	1.11774	NA	1.58516	0.205211	0.534183	0.111707	0.808865	0.559855	1.43879	0.447191	1.67553	0.426649	2.2281	0.0503051	0.1746	0.102124	0.434292	0.0877746	0.0838253
EEF1A1	4.35404	NA	16.0256	14.3553	2.60841	1.1845	0.916707	6.65611	16.0175	2.01045	0.562356	7.14558	0.980751	1.96705	2.34005	NA	3.22589	2.53616	4.76404	18.2478	2.37431	13.5259	20.8665	17.7073	4.51814	10.8798	4.10373	12.8416	2.11142	NA	7.73394	11.1227	11.553	15.4365	14.73	1.89239	2.05076	15.2587	20.4696	10.6545	1.97804	18.7396	2.36717	13.6886	1.68887	13.9432	15.8397	1.46708	16.2097
EEF1A1P5	4.35404	NA	16.0256	14.3553	2.60841	1.1845	0.916707	6.65611	16.0175	2.01045	0.562356	7.14558	0.980751	1.96705	2.34005	NA	3.22589	2.53616	4.76404	18.2478	2.37431	13.5259	20.8665	17.7073	4.51814	10.8798	4.10373	12.8416	2.11142	NA	7.73394	11.1227	11.553	15.4365	14.73	1.89239	2.05076	15.2587	20.4696	10.6545	1.97804	18.7396	2.36717	13.6886	1.68887	13.9432	15.8397	1.46708	16.2097
ELOC	63.4787	301.989	88.9998	242.507	266.702	409.515	296.127	112.49	85.165	338.561	185.915	311.703	468.631	293.372	NA	134.771	259.846	420.879	313.392	301.063	385.876	NA	204.936	341.515	79.1148	332.711	179.673	364.763	NA	320.721	12.7225	274.353	400.856	338.553	393.13	347.573	372.462	363.597	119.275	326.971	361.91	252.783	90.6482	222.646	366.37	339.708	387.189	158.891	395.448
ERLEC1	0.582444	1.18435	0.535683	0.703622	0.749106	0.817351	0.78222	0.53287	0.260959	NA	0.568811	0.489379	0.573592	0.574786	0.630955	0.931163	0.783669	0.639719	0.513476	0.92593	0.701607	1.17758	0.602393	0.454068	0.621315	0.709631	0.581834	1.03933	0.757919	0.951554	0.390269	0.582801	0.457897	0.444334	0.792891	0.619923	0.964634	0.613382	0.485643	0.66353	0.823059	NA	0.832693	0.655799	0.768532	0.879563	0.904741	0.317318	0.868154
GGCT	1.53147	3.11817	3.33979	0.347384	NA	0.596627	1.06057	0.0589925	1.76043	1.11181	10.4898	3.66788	2.28172	2.12044	1.06944	0.461002	0.954275	10.044	0.120219	2.88678	3.22131	3.6915	1.5347	1.76311	6.28256	0.0304152	7.29035	0.617453	4.56816	0.0654369	NA	0.348296	9.39304	3.12124	1.94966	1.31433	1.40253	0.792784	2.72062	1.04889	2.27303	3.05276	5.04814	3.38131	2.74482	2.73095	1.10298	2.03867	2.76524
GPI	1.95766	0.131819	1.27253	0.14895	0.0183871	0.878145	0.763946	0.304237	0.427451	0.237741	0.180237	0.142425	0.813015	1.49067	0.327338	0.0275154	0.394266	0.140604	0.218578	1.70689	0.105951	0.222908	3.04461	0.166604	0.226178	24.984	0.351359	2.78221	0.262687	2.04515	1.03123	1.38567	0.0659678	0.745709	0.119756	1.26996	0.0629048	2.21295	0.545858	0.243039	0.749083	0.188433	0.909262	1.5849	0.430157	0.938717	0.215461	NA	NA
HEG1	0.0364676	0.0219047	0.0252308	0.0953001	0.114581	0.0230113	0.0390182	0.0857132	0.0582432	0.0395417	0.0290724	0.143529	0.0202645	0.0281101	0.0586581	0.040489	0.017696	0.145329	0.00589705	0.0367989	0.0144961	0.0392463	0.0089481	0.0210174	0.0816011	0.0155296	0.0394673	0.0122377	0.0386862	0.0460092	0.00801142	0.0163911	0.0188218	0.0167542	0.0169644	0.0431893	0.0687305	0.0330887	0.0123148	0.00921497	0.0102691	0.0133493	0.00713173	0.0198608	0.0616432	0.0133417	0.0057475	0.0397724	0.00329635
HP1BP3	9.7561	4.51681	5.75629	6.39858	7.81583	NA	2.87902	9.11861	10.0485	2.79453	10.3872	12.0666	5.70714	3.14116	5.8153	3.76123	13.7352	4.46125	9.71776	6.23059	3.29307	2.14677	8.68092	10.3167	1.58398	3.66022	12.5714	2.3888	6.0641	0.109583	1.18886	6.77255	3.58984	6.06476	5.74004	7.20866	6.22016	8.64642	10.9115	3.86307	0.802931	3.75549	5.48745	14.2975	7.4464	3.82637	6.9718	6.9002	5.07641
HRNR	0.124134	0.122009	0.117837	10.5652	7.28539	0.226929	0.231645	0.190513	0.0151122	0.183715	0.0497782	0.0566698	0.00368469	0.110733	0.913713	0.166005	0.0337658	0.0428998	0.126902	0.0763421	0.266695	0.388678	0.0650119	0.227798	0.400044	0.0407173	0.228954	0.132975	4.3053	0.0630413	0.299264	0.265341	0.113472	0.107382	0.134002	12.5769	0.186356	0.0603107	0.0994667	0.453363	1.07108	0.0526966	0.123903	0.0153558	NA	0.272813	0.00974197	0.22787	0.009844
HSPA2	0.0422724	0.123893	NA	0.24323	0.0926269	0.146189	0.299051	3.56388	0.0175322	0.341346	1.24027	0.135943	3.12537	0.170867	0.27653	0.323819	NA	0.0729594	2.55829	0.288139	1.24208	1.1592	0.144716	0.0807333	3.44801	0.144925	0.120472	0.0969529	NA	0.178003	0.0816231	1.2598	0.159721	0.14359	2.38225	0.11432	0.20449	0.119668	0.0336302	0.0741266	0.0754738	0.556698	0.13507	0.155535	0.209812	0.0701473	0.153649	0.0125096	0.118619
ICAM3	0.219831	0.375474	0.0372637	0.400257	0.163508	0.620361	5.21586	0.205123	0.185475	0.351657	0.179958	0.179005	0.334306	0.382107	0.382725	0.383082	0.215561	0.402353	0.390246	0.436609	0.331377	0.501969	0.213042	0.193353	0.277898	0.408122	0.198957	0.210448	0.245855	0.567887	0.244182	0.218894	0.204865	0.319499	0.175855	0.299053	0.375109	0.39301	0.312201	0.171483	0.447765	0.235707	0.715914	0.122232	0.323586	0.412883	0.299632	0.282009	0.235941
MTOR	1.1383	1.37238	1.39983	1.57267	1.07227	0.518991	1.44373	1.60852	0.830906	1.32637	1.30111	0.46304	0.99385	1.0201	1.02532	0.756748	1.03249	1.20206	1.0766	1.35466	1.22796	1.29853	1.25621	1.3799	0.679812	0.919081	0.836778	0.939211	1.2563	0.27053	0.506021	1.04513	NA	1.14318	1.43268	1.28469	1.11541	0.817282	0.901929	1.59671	0.336388	1.02312	0.840863	1.08096	0.917288	0.541744	0.970983	0.00205532	0.0516583
NUP85	1.6142	0.994144	1.90672	1.06888	1.05216	0.352876	NA	0.408437	1.90548	0.458162	1.33738	0.953089	1.41006	2.19468	0.742551	0.912279	2.16048	0.738184	1.8269	0.866157	0.650026	1.2085	1.92449	1.63001	3.19113	NA	1.42325	0.80485	0.587065	0.101351	0.270727	1.16975	1.41655	1.87006	1.40156	1.27147	1.17654	1.41472	2.4385	0.466853	0.23974	2.14711	1.40111	1.34181	1.58858	1.29151	2.38428	0.616322	0.233929
POLR2B	10.0059	9.17471	9.98929	11.9217	0.677327	11.4474	7.73614	11.1836	14.5647	11.7775	10.4265	22.7922	12.0685	NA	15.053	NA	8.68105	8.55224	12.1858	2.49803	9.75575	11.5347	12.2061	11.3048	NA	8.87608	0.106546	11.5549	10.5941	9.77844	11.3209	12.1572	8.32535	0.0710543	10.6757	9.5913	11.2284	0.204009	9.00968	10.7957	8.9683	13.126	9.23653	11.5339	15.8788	9.12956	11.1386	11.9738	14.0913
PPP1CA	3.52056	0.124971	3.21212	0.142075	2.83186	1.27768	4.11321	5.31052	2.85573	5.55733	2.21602	3.87223	0.0219741	3.19087	3.20965	NA	3.41547	0.112045	3.5295	5.10875	4.94516	1.83786	4.22569	3.99941	3.576	6.1557	4.77233	5.38317	5.30309	NA	6.8707	4.64799	2.24073	0.0394973	2.42367	2.22061	1.89036	1.53804	3.48952	5.17931	0.0441072	2.1061	3.12224	NA	2.45	1.6624	4.47484	5.3901	3.79235
PPP1CC	3.52056	0.124971	3.21212	0.142075	2.83186	1.27768	4.11321	5.31052	2.8901	5.55733	2.21602	3.87223	0.0219741	3.19087	3.20965	NA	3.41547	0.112045	3.5295	5.10875	4.94516	1.83786	4.22569	3.99941	3.576	6.1557	4.77233	5.38317	5.30309	NA	6.8707	4.64799	2.24073	0.0394973	2.42367	2.22061	1.89036	1.53804	3.48952	5.17931	0.0441072	2.1061	3.12224	NA	2.45	1.6624	4.47484	5.3901	3.79235
PRDX2	6.45682	8.26986	20.9653	3.67824	0.121203	NA	0.306251	3.53506	18.0278	18.691	2.59868	3.73	0.0176092	22.2017	6.59869	5.24859	11.2025	3.28438	23.2834	14.1715	8.13418	7.68854	13.0718	10.3235	9.69139	4.39478	19.2825	21.3811	2.8381	9.12551	29.3774	16.4683	8.16632	11.8084	16.6835	0.64364	NA	22.2339	11.2881	11.3251	7.10633	18.8881	9.40973	6.30814	8.27165	16.2801	7.51091	5.08849	0.888968
PRPSAP2	NA	1.22037	2.30392	9.42185	6.69244	7.93439	8.32358	6.4845	NA	5.45307	3.94783	1.79042	4.85099	5.21241	9.19675	6.59912	5.2539	1.93308	0.106668	4.58663	5.89074	4.42787	3.63718	NA	4.11711	5.65885	5.44921	8.05494	15.4692	5.13833	8.63853	10.0289	0.952378	1.64234	2.25969	10.3558	3.95709	5.13895	9.20732	7.83743	2.7842	7.11141	6.04442	10.2011	13.0158	13.1204	6.98901	13.736	3.58064
SEPTIN2	0.814392	2.02541	3.30419	2.08993	1.38977	1.18562	0.901563	1.45131	0.297649	0.847374	0.462962	3.25051	2.364	1.54064	1.43664	0.802349	3.50709	0.355025	24.7608	2.43959	2.35214	4.89801	3.10546	0.618134	0.793355	0.886951	0.373396	11.0648	2.38021	2.34865	0.623176	0.627001	0.911065	12.2404	0.340321	0.344923	1.64467	0.528147	4.67085	1.46175	5.71113	4.63409	2.96239	1.61857	1.20675	1.56169	0.961707	5.50995	0.67417
STOML2	1.6745	5.78235	1.40349	1.24726	6.70261	NA	1.48932	6.63054	12.3827	5.40518	2.95481	4.27906	5.80537	3.9143	4.23432	1.1897	10.1858	11.2074	8.8544	13.6861	6.59591	5.64911	NA	7.04073	3.98512	5.27639	NA	7.78179	5.91717	5.10172	6.26714	6.30469	6.83898	10.5338	6.55448	2.13111	8.38618	3.65476	5.2201	4.38101	5.94476	5.27113	4.46445	6.85923	4.92509	1.74367	7.6165	4.87442	7.80724
TUBA3C	NA	0.219294	0.32046	0.0316003	0.0343277	0.0471124	0.817886	1.28273	0.89451	0.893062	0.75409	0.461834	3.62351	0.243116	0.51007	0.0918748	0.339749	2.70749	1.95008	0.702879	0.981851	0.152843	1.14496	0.693467	0.804253	0.173592	0.794457	1.87879	1.31846	0.055807	0.533479	2.05473	NA	1.0666	0.66099	0.891439	0.645751	0.787599	1.13565	2.33251	0.32722	1.13299	1.04833	0.665086	0.892692	1.13296	0.195641	0.556637	1.22579
TUBA3D	NA	0.219294	0.32046	0.0316003	0.0343277	0.0471124	0.817886	1.28273	0.89451	0.893062	0.75409	0.461834	3.62351	0.243116	0.51007	0.0918748	0.339749	2.70749	1.95008	0.702879	0.981851	0.152843	1.14496	0.693467	0.804253	0.173592	0.794457	1.87879	1.31846	0.055807	0.533479	2.05473	NA	1.0666	0.66099	0.891439	0.645751	0.787599	1.13565	2.33251	0.32722	1.13299	1.04833	0.665086	0.892692	1.13296	0.195641	0.556637	1.22579
TUBA3E	NA	0.145712	0.32046	0.0316003	0.0290019	0.0435997	0.811092	1.27636	0.89451	0.893062	0.75409	0.461834	3.62351	0.243116	0.51007	0.0918748	0.339749	0.362008	1.95008	0.702879	0.981851	0.152843	1.14496	0.693467	0.804253	0.173592	0.794457	1.87879	1.15753	0.055807	0.533479	2.05473	NA	1.0666	0.66099	0.891439	0.645751	0.787599	1.13565	0.279009	0.32722	1.13299	1.04833	0.665086	0.892692	1.13296	0.195641	0.556637	1.11561
ZC3H11A	NA	0.40555	NA	0.938085	0.373839	0.333632	0.957039	1.34622	NA	0.631935	0.19207	0.615647	0.493851	0.271553	0.582438	0.696785	0.866518	0.504367	0.46946	1.43292	0.60913	0.453441	1.89587	1.02332	0.671457	0.296184	0.813961	0.588047	0.403881	0.0946464	0.550192	0.486296	0.696288	1.49119	0.530851	0.620588	0.77714	0.887068	1.3207	0.695152	0.0918621	0.486392	0.304712	1.12133	0.68471	0.217981	0.591899	0.698599	1.5519
ZC3HAV1	3.49553	11.2112	12.1447	9.29138	0.0587007	0.0499038	0.928675	8.28932	8.74404	0.428819	0.0652615	2.5753	0.091652	8.69213	0.113643	6.34644	0.103485	7.10933	17.7006	12.2155	0.0358495	6.10537	0.108064	8.97039	4.04431	0.0633395	3.79753	3.43524	19.8387	NA	0.213981	0.113387	5.46877	0.0329588	8.74384	12.3019	0.105806	0.181948	3.25282	0.050383	0.0531157	0.0361542	NA	0.13432	14.5299	4.44154	NA	0.0678388	2.60547
AEBP1	0.175072	0.147243	0.174393	0.213415	0.187614	0.326946	0.14449	0.181713	0.103504	0.234267	0.120084	0.103331	0.509684	0.1754	0.203304	0.415633	0.213849	0.247567	0.0862647	0.194847	0.146989	0.137349	0.14301	0.127819	0.200207	0.186472	0.113218	1.13024	0.0377244	0.0354605	0.097465	0.0963968	0.0902309	0.0839019	0.133679	0.143619	0.198787	0.0855703	0.0743738	1.64477	0.157599	0.0767582	0.0851281	2.53077	0.104642	0.209549	0.114511	0.522207	0.0334599
ATP2A1	1.22346	0.976462	0.0163992	1.10943	0.100769	0.0738145	0.441548	0.171978	0.212867	0.995014	0.0237648	0.685548	0.0776135	0.642552	0.0879253	0.0355365	1.14271	0.117644	1.43175	0.079684	0.0269476	0.741377	0.175188	0.0739399	0.644115	0.0522774	NA	1.16139	1.93045	0.0403897	0.00441712	1.07993	0.437768	0.500256	0.68839	1.0716	0.296597	0.0365431	0.159626	0.929588	0.0296053	1.05504	0.496977	0.0148032	1.10025	0.0835057	0.353645	0.982971	0.372068
ATP2A2	1.18127	0.946997	0.0210227	1.07117	0.0972941	0.0958599	0.426323	0.166048	0.205526	44.4178	0.0229454	0.661909	0.0749371	0.620395	0.590366	0.0343111	1.10331	0.113587	1.38238	0.0769363	0.0260184	61.3817	0.169147	0.0713902	0.703077	0.0504747	NA	109.905	2.04021	0.260512	0.0042648	1.04269	0.422673	0.483006	0.664652	1.03465	0.28637	0.035283	54.3602	0.897533	0.238975	56.6518	0.47984	0.0142927	42.8421	0.0806262	0.341451	0.949075	26.4533
CASP14	8.77909	5.19603	3.32001	14.0135	3.68732	7.51166	12.0124	1.37521	0.174734	7.41667	2.70807	2.67232	8.55974	3.06023	1.33133	7.25229	1.63062	1.54729	NA	6.04369	2.73295	8.41543	0.254495	0.516526	8.5223	1.23162	3.5481	0.442966	2.06688	5.83437	3.19271	1.03112	2.06658	0.355744	0.4399	0.24755	1.64799	0.191548	0.0434194	2.35431	6.594	NA	3.77477	5.64171	1.81764	2.1081	0.409961	0.1932	NA
CCT6A	9.98321	21.8251	28.6654	27.542	NA	4.14962	5.15485	NA	15.776	17.496	0.0289541	NA	23.8119	15.4592	20.1971	1.27731	4.7152	17.8928	22.4624	11.287	5.29457	0.333021	14.1996	14.6797	13.9708	6.73755	NA	9.22151	0.0186177	6.22704	9.65279	14.0818	12.3109	13.574	10.1976	8.41487	9.72291	12.2309	23.9192	22.4406	6.83374	13.6095	13.194	14.9861	8.39151	12.5874	20.2448	20.0861	25.6003
CKMT1A	6.10804	5.73493	16.3488	6.1361	7.45209	NA	4.81879	8.66762	10.7277	6.82324	5.84312	8.29756	5.86193	3.41355	3.9311	3.77009	11.129	4.68594	6.65201	5.40406	4.07927	4.24505	7.65639	7.15315	5.58015	4.71595	6.87972	10.7269	6.91213	NA	3.51003	11.3371	6.72609	6.07247	4.85315	6.30662	6.25105	4.5163	6.45032	5.0794	3.08688	7.75018	12.5133	9.70461	6.31223	18.2134	6.56605	4.99804	6.44716
CLASP2	2.63587	2.69632	2.65768	3.63298	3.01648	2.64478	2.85937	2.91536	2.96553	2.02404	2.66986	2.39414	2.28053	2.80507	3.09743	3.01928	2.47706	3.20036	2.31108	2.56235	3.03098	2.67988	2.17869	2.58749	2.03278	2.49089	2.13701	2.15865	2.60045	3.18868	2.60151	2.49887	1.70251	2.7693	1.85215	2.54898	3.36467	2.26299	2.0892	3.02725	2.67548	3.42871	2.78688	2.04637	2.0883	2.18802	2.18612	1.66228	1.768
COL1A2	2.83364	1.80091	0.662624	0.393034	0.154186	0.122488	0.21739	0.275414	0.521648	0.0481242	2.07912	0.471318	3.55994	0.0378441	1.46457	0.165231	0.307699	0.104026	0.450519	1.08003	0.106526	NA	0.135577	0.356475	3.33125	0.158318	0.254052	0.0124744	0.232819	9.56514	NA	0.138413	0.204996	0.0920953	0.584004	0.308989	0.0762317	0.608567	0.333244	0.366183	0.119553	0.566617	0.139748	0.526435	0.110448	0.0259242	0.0646536	0.308733	0.170324
COL6A6	2.77564	2.87084	2.11134	3.02001	2.05946	1.75078	NA	2.72965	1.78084	3.25933	1.9032	2.36455	2.5135	3.30428	2.27671	NA	3.01907	3.1268	2.34544	2.66017	1.89574	0.146006	2.02403	2.03249	1.83825	NA	1.98703	2.78442	2.33985	1.70785	2.2137	2.1852	1.94544	2.61715	2.23635	2.76271	2.46558	2.22508	2.43119	2.37179	2.92689	2.52952	2.15513	2.56477	1.97879	1.92642	1.3709	2.52757	3.17684
COMP	2.8825	2.36133	1.55091	1.90974	5.9484	0.625738	3.41636	1.2215	3.70439	2.11376	0.662597	1.48336	1.51373	1.88835	1.69619	2.04231	1.63545	2.0253	0.953748	1.16842	1.89711	0.71881	0.968865	1.33199	0.814959	1.37082	0.900055	0.415246	0.140761	0.645332	1.11433	0.318212	0.792502	0.818285	1.28994	2.47751	5.62923	0.80647	0.228179	0.912127	1.07858	0.314976	0.579681	0.0493815	0.0448484	0.600594	0.623197	0.305635	0.432488
DCPS	2.50025	0.524823	1.99439	3.04637	1.24663	NA	0.979124	5.60582	4.89283	1.57042	2.29878	6.0319	2.04801	2.61353	2.71284	0.724378	3.59304	2.42355	3.84543	3.87786	11.9455	2.50322	4.61054	3.16085	1.36357	0.608196	10.7337	1.98588	1.39739	NA	1.75504	2.94982	1.0372	3.209	0.498134	2.93041	1.18603	3.13158	1.49301	2.43645	0.382142	3.4366	1.74202	2.30339	3.30058	2.68659	2.55774	1.87172	2.92304
DDB1	0.302195	NA	0.225922	0.0128776	0.0563494	0.0763009	0.498955	0.30381	0.288887	0.1803	0.118393	0.275202	0.304278	0.101171	0.0697508	0.152585	0.424506	0.0793723	0.167478	0.147986	0.0570763	0.201447	0.58575	NA	0.116265	NA	0.117643	0.107233	0.214559	0.275562	0.380192	0.325974	0.925	0.279402	0.151745	0.20849	NA	1.97064	0.167339	0.368845	0.618214	0.228347	0.231563	0.383628	0.229593	0.158052	0.292793	0.22507	0.324302
DPH5	1.88083	0.344424	0.927941	0.483944	0.191353	NA	NA	1.11626	0.949486	1.42326	0.289728	0.81792	0.433625	0.258673	0.544286	0.596391	1.30246	0.356506	0.943575	0.490195	0.507092	0.553555	1.36671	0.9176	0.122693	0.233358	0.909217	0.512559	0.99328	0.123667	0.212191	NA	0.481834	0.889902	0.574134	0.364869	0.833145	0.635389	1.39259	0.0656897	0.183549	0.434787	0.314871	0.841412	0.491846	0.344739	0.374013	0.486605	0.814148
DTX3L	2.56725	3.67001	NA	2.33644	1.61537	3.77918	4.21182	3.19334	1.95738	2.99536	2.93833	NA	2.63852	0.20988	3.15338	7.30412	3.63912	NA	0.311955	2.84057	4.01491	4.01342	3.12009	2.76399	4.55841	3.3049	5.71543	3.61522	3.96575	3.8904	2.5903	2.3722	2.05822	2.67546	3.42876	1.08854	3.58655	2.65676	1.8908	2.64663	4.66784	1.73352	NA	3.0265	4.32596	2.95911	4.12095	2.33451	3.09798
EEF1A2	3.8973	NA	16.0256	14.3553	2.42823	1.65358	1.22125	5.81519	15.4038	1.5655	0.00746401	6.62495	0.980751	1.96705	1.98718	NA	2.76833	2.00254	4.57086	18.1462	2.82628	13.513	20.8074	17.4955	0.813874	11.2769	5.90599	12.2792	1.63623	NA	7.73394	11.1191	11.4187	15.2473	14.73	1.89239	2.88384	16.3425	20.4392	10.4601	NA	18.7396	2.10434	13.7652	1.68887	13.7169	15.5782	2.7354	13.8877
EFEMP1	1.81899	1.72636	0.0367564	4.47594	1.69806	0.17104	0.585705	1.71029	1.17209	0.290462	0.0839592	1.26665	0.124676	0.455527	1.28737	0.172299	1.47447	2.68759	0.536999	0.316331	NA	0.149401	0.660442	0.362499	0.151719	0.469227	1.68365	0.903658	0.648133	0.252468	0.26928	0.065038	1.52294	0.18685	1.92927	1.33875	0.390334	0.488149	1.87515	1.55997	0.148613	NA	6.26031	NA	0.242907	0.751156	0.152135	1.26215	1.34013
FAH	0.335435	0.387074	0.216688	0.190904	0.161291	0.61546	0.896481	0.21553	0.182408	0.394857	0.313979	4.43025	1.80409	0.233293	3.53707	0.327671	0.231466	0.405307	0.298813	0.196862	0.323267	4.42201	0.159724	3.61037	0.210842	0.214158	0.183733	7.21635	0.302288	0.568331	0.163266	0.127549	NA	0.429676	0.127292	0.310435	0.237234	0.290221	0.235705	0.236841	0.50815	0.130514	0.426608	0.355412	NA	0.338767	0.252145	0.16543	0.203475
GNPDA1	8.14788	5.19196	16.7284	14.7007	9.98406	NA	7.4246	16.8281	20.4037	14.6843	8.47038	14.2914	14.0963	7.78695	14.8449	11.5521	13.3578	14.8006	16.3785	11.661	9.86558	5.37806	14.3476	16.6489	8.58825	5.44327	16.5456	11.6155	13.4962	NA	7.90712	15.907	16.2869	25.1542	13.6064	9.98217	17.813	17.4332	24.409	8.25979	NA	18.4431	7.68047	15.5187	20.0849	8.50569	9.77809	8.4522	16.6813
GSR	7.17413	1.07311	5.15791	0.150447	0.181312	3.33623	2.43523	5.40924	8.65353	1.89402	3.24868	4.28412	1.39446	2.87226	0.965312	NA	3.12294	1.00571	1.15914	0.243218	NA	2.80022	2.81649	NA	0.0799838	0.972906	4.5891	3.94957	4.43438	NA	2.15567	2.9784	1.01429	3.17802	3.65183	3.98731	2.06777	2.80546	1.31038	0.623347	0.475061	5.31943	5.62376	1.45169	0.840941	0.242745	1.95021	1.62399	2.48576
H2AC21	0.0985425	0.0945494	0.0634242	0.0981232	0.0361458	0.125741	0.190034	0.0897871	0.150386	0.0216109	NA	0.90482	0.0737836	0.150606	0.0320338	0.0853526	0.0196633	0.00991742	0.350434	0.0232385	0.0508689	NA	0.29402	0.0475339	0.114074	0.012819	0.12841	0.106772	0.055308	0.175065	0.0893517	0.114115	0.0560437	0.263978	0.0506121	0.124919	0.081407	NA	0.206217	0.318775	0.201553	0.0882689	0.139124	0.374969	0.0690718	0.420752	0.164024	0.171495	0.11024
HMGB1	6.25843	8.68932	3.11336	14.0817	8.43846	20.4877	14.4395	9.30724	11.3467	1.16171	12.5122	3.97193	7.14513	8.31349	5.55888	12.455	4.04213	7.75744	15.6132	4.63232	7.55959	17.1336	6.36733	3.40638	7.17282	2.63583	18.2777	5.88177	2.19463	5.26609	4.09967	1.94441	4.44273	3.10941	1.68292	6.82227	3.45662	7.78587	6.5346	1.60367	14.0591	NA	3.12888	2.74648	NA	7.87434	8.94918	4.94076	2.10227
HSPA4	NA	NA	1.31741	0.105161	3.34659	0.821659	5.91022	1.89725	1.59606	0.562914	1.19356	1.38596	0.372468	0.997111	0.71621	NA	0.492635	0.239738	1.93878	1.37519	0.161319	1.54672	1.07636	NA	0.16243	0.257351	1.17302	2.23994	2.22218	2.96786	2.88947	1.65591	0.028335	3.88789	1.08396	2.45194	2.87199	3.38885	0.0133469	3.32528	4.46828	1.5771	1.49105	3.00945	5.06729	1.17379	2.0471	2.65708	4.35432
LAMA4	0.504555	9.02484	6.62012	9.3216	0.723679	0.125297	5.6724	0.577331	0.23097	0.265071	5.25747	8.95216	0.542894	6.29525	0.0323063	0.445743	4.39222	6.62329	0.0884697	6.37839	0.525257	9.72727	1.55354	0.249498	8.13399	0.0304147	NA	8.2597	0.0560127	2.38361	8.57861	NA	9.89446	0.0206307	8.90657	NA	10.3956	0.087885	0.0200115	7.42952	0.00259533	12.1521	5.26055	14.0286	0.0131105	5.61201	12.2843	4.56709	0.810562
LAMB1	0.125321	0.332173	0.336944	0.187235	0.135594	0.266718	0.121894	0.0319563	0.027725	0.097967	0.0722484	0.174396	0.428211	0.282162	0.140086	2.05906	0.186951	0.316605	0.0837551	0.162613	0.143924	0.112465	0.0323179	0.0656708	0.077832	0.118727	0.0350955	0.72813	NA	0.16595	0.243689	NA	NA	0.0542086	0.439488	1.90613	0.082968	0.20658	0.0272798	0.122329	0.13017	0.0171995	0.105042	0.0910087	NA	0.0907386	0.489442	0.647872	2.46587
MDH1	0.0900124	0.073517	6.53829	0.135507	0.204013	4.27247	1.68028	0.459586	0.952001	0.095642	1.94636	1.54137	0.509659	0.165765	NA	4.47473	1.92145	1.17606	0.801737	3.59096	11.3606	0.622633	4.67632	1.0739	1.34721	0.293915	1.43971	1.09051	1.97304	1.78365	NA	0.678594	NA	1.14879	0.127872	1.13282	0.0978929	0.0754081	0.563899	0.1846	2.81833	0.376436	4.9468	1.13256	0.114643	2.04039	0.787914	0.988292	5.10698
METAP1	82.2885	88.8883	21.7019	85.2878	35.5088	67.8765	55.8981	57.9428	51.1347	33.0242	74.8167	62.9399	39.8591	76.273	0.888069	44.5859	41.5795	78.9766	NA	39.4202	32.5359	62.2183	51.73	NA	43.5466	42.7332	NA	10.441	50.3328	62.8954	42.1568	66.2879	36.4206	47.9736	53.707	74.8006	51.2978	38.3409	60.0566	44.2894	71.8863	NA	58.5724	56.4671	40.6622	66.827	72.9581	33.7275	44.2004
MMP8	0.522711	0.929725	0.531784	0.413224	1.96587	0.940684	NA	0.153957	0.231908	0.764213	0.0268951	0.281464	0.11829	0.721725	0.912146	0.653943	0.306955	0.508113	0.183663	0.339884	0.441654	0.780636	0.26242	2.57695	0.772067	0.537477	0.386389	0.937252	0.939938	1.92313	1.29871	0.802024	0.800236	0.740904	0.723005	6.26038	1.04091	1.05525	0.504939	8.34831	0.669445	3.03025	0.899301	1.01592	0.574235	0.617175	1.72248	3.42689	0.563421
NAP1L1	145.119	97.1994	137.046	105.041	74.1959	35.8287	20.8026	119.138	130.982	64.9609	134.288	145.752	99.6825	96.7736	113.844	64.1667	167.011	78.1685	102.762	125.937	83.5059	75.5507	145.593	107.351	74.7321	83.8059	109.154	98.5567	107.81	40.9136	63.1622	124.034	86.3407	86.4918	89.6074	121.545	88.8774	127.655	102.147	94.6594	47.7606	NA	122.171	99.4979	2.07776	NA	92.9427	96.3594	137.838
PARK7	65.9424	NA	58.5509	0.639346	12.917	8.18292	0.538428	77.352	74.6457	37.3282	2.96957	98.6146	7.70333	NA	8.71313	10.7935	49.8549	31.7645	28.8499	10.6505	37.7351	33.384	9.75395	0.90527	15.0843	3.30453	25.4183	7.54814	34.2984	6.70721	4.87794	44.8158	15.3162	36.9798	31.2715	9.58168	33.568	56.397	66.3172	16.5253	1.31985	21.9102	68.8697	33.6385	12.0287	24.1684	30.9646	0.571583	28.8393
PCK1	1.37655	2.03234	1.63031	2.66445	2.21349	0.456223	1.68874	1.57754	2.32302	1.63592	0.495247	0.783067	0.81026	1.3145	2.60454	1.6574	1.63534	1.11877	2.44425	1.6265	1.11345	2.07233	1.80043	1.34678	1.80669	1.64364	1.28628	1.62519	2.93193	NA	NA	2.07157	1.55939	1.50352	1.44003	1.76741	1.25964	0.934698	0.821059	1.86928	0.545875	1.79928	1.59264	1.18094	1.8053	2.07351	1.13483	1.77444	1.12718
PCOLCE	2.11686	0.99185	1.19168	0.68675	0.953029	0.0600214	0.644347	1.0123	0.553112	0.809653	0.506291	0.166069	0.82468	1.85497	1.29391	0.558701	1.35158	0.548144	1.60176	1.19934	0.377384	0.256192	0.852477	0.311272	0.254405	0.590263	7.14004	0.510427	0.530654	0.170927	0.142544	0.524387	5.49524	0.237329	0.830274	NA	6.0702	0.231889	0.0600152	0.415155	0.070237	0.145012	1.8191	0.796261	0.523348	0.764761	0.251613	NA	0.148982
PCSK9	11.1391	0.913842	7.84102	0.471311	0.197848	NA	9.23298	5.51033	12.0372	9.44875	29.1189	5.38998	3.68923	0.758745	0.461451	5.5543	19.113	0.244458	0.328929	10.4976	24.4092	14.8983	3.09043	21.6553	18.5008	12.5509	4.89393	16.4967	9.28981	7.60917	5.35737	0.185038	NA	19.0684	5.4907	2.91267	29.9695	0.188019	2.15296	1.31225	8.40731	9.78745	7.49797	0.210808	12.0121	6.91852	14.755	NA	3.6772
PDLIM1	NA	0.295626	0.92847	0.380658	1.32059	1.00063	1.55131	5.51226	0.607867	2.28412	0.315462	0.523203	1.18414	NA	0.594893	1.45254	0.214978	0.349403	0.167545	1.31232	0.303265	0.401628	2.41639	1.09813	1.07625	0.597875	1.61089	0.206309	1.49249	0.53655	9.14864	NA	0.701906	0.447345	0.356769	0.592628	0.45696	0.291372	0.609702	1.11294	0.712818	0.984576	0.292743	1.72605	NA	1.01839	0.465952	0.353256	0.383514
PF4	66.0056	73.2619	32.985	56.6713	38.4136	87.5996	112.262	38.1071	15.59	46.1457	80.4113	25.8882	98.2715	113.689	69.2302	121.019	36.3552	89.4544	38.4204	58.4471	83.7116	113.469	23.7953	27.3237	86.4022	90.6885	9.77459	18.33	0.483803	89.8678	98.6964	2.47689	31.6799	7.65039	30.8922	1.38468	35.6782	13.1617	2.07281	20.449	103.083	4.23124	1.83763	1.56216	1.18839	5.13394	6.42253	0.465441	0.459964
PF4V1	47.1468	52.3299	23.5607	40.4795	27.4383	62.5711	80.1874	27.2194	11.1357	32.9612	57.4366	18.4915	70.1939	81.2064	49.4501	86.442	25.968	63.896	27.4431	41.748	59.794	81.049	16.9967	19.5169	61.7158	64.7775	6.98185	13.0928	0.345573	64.1913	70.4974	1.76921	22.6285	5.46456	22.0658	0.989059	25.4844	9.40119	1.48058	14.6064	73.6306	3.02231	1.31259	1.11583	0.848847	3.6671	4.58752	0.332458	0.328546
PPP1CB	3.52056	NA	3.15689	0.00606746	2.98607	1.27768	4.11321	5.35568	3.16362	5.55733	2.27181	3.87223	NA	3.27621	3.20965	NA	3.24265	0.136581	3.5295	5.28263	4.94516	1.83786	4.33225	4.06749	3.576	6.13326	5.09714	5.41594	5.24011	0.765822	6.8707	4.61012	2.24073	0.0394973	2.42367	3.34054	1.89036	2.41492	3.42834	6.09339	0.0882144	2.12921	3.12224	NA	3.60854	1.72997	3.61456	5.3901	3.79235
PSEN1	0.166763	0.0770276	0.42101	0.735712	0.406009	1.09643	NA	0.375146	0.553749	1.02379	0.301863	0.490559	0.652431	0.359489	0.1188	0.494523	0.490766	0.386637	0.282994	1.04799	0.567685	1.65487	0.133124	0.433329	0.237658	0.734436	0.350866	0.79692	0.336522	0.345973	1.06361	0.508114	0.376707	0.265388	0.261828	0.437123	0.487383	0.239963	0.505063	0.650155	0.255265	0.328253	0.422819	0.498201	NA	0.407214	0.241018	0.772712	0.51308
RAD23B	4.47088	2.64906	5.20536	NA	2.82085	0.790491	4.07268	7.95673	2.91123	4.6027	4.27175	3.60736	12.0801	1.39586	2.67774	4.77816	10.9785	0.712704	15.8646	7.26325	7.39485	4.72004	3.37787	3.3495	4.26496	4.77468	7.44133	3.88234	5.01316	0.119841	4.11105	11.8059	4.13041	4.23732	11.5151	6.16438	2.86451	4.23323	2.91396	11.5431	10.7457	3.19297	13.7245	3.25411	14.2313	3.4029	7.64853	6.90594	3.72142
SNAP91	0.437771	0.0203577	0.27801	0.444929	0.429738	0.0273883	0.651353	0.490809	0.302232	0.00727911	0.477812	0.340927	0.647538	0.185084	0.66454	0.150702	0.224978	0.55777	0.43248	0.420541	0.608155	0.790139	0.428901	0.60072	0.622845	0.54036	0.0207943	0.542558	0.342184	0.415831	NA	0.461417	0.364531	0.235352	0.297793	0.306918	0.0137111	0.844535	0.372961	NA	1.25924	0.143021	0.0512659	NA	0.306285	0.259388	0.483831	0.50959	0.747058
THBS3	0.170808	9.94959	8.88454	5.7943	0.388231	0.0166752	0.0125065	18.7834	9.955	0.202813	0.162633	0.156359	0.0886719	0.183049	0.119958	0.0123944	0.180887	0.194085	0.218018	0.142186	0.0366193	12.4952	9.3292	0.132551	0.158851	NA	0.0898497	0.0700279	14.2115	0.560283	0.238894	7.3033	34.4737	0.0339094	4.90525	0.502934	0.950871	10.1235	27.1843	0.013249	NA	0.212917	13.7497	1.40992	0.128194	23.1677	0.714519	0.103864	13.152
TMEM256	6.24057	7.27267	18.7678	4.42479	4.02947	71.0453	22.5036	2.23732	3.88851	3.29656	2.78888	5.8719	21.8468	6.62881	2.29697	22.9742	5.59226	2.8137	11.1205	2.86185	7.96027	14.7817	3.14937	8.667	17.9592	NA	7.88497	42.4851	4.40442	103.598	NA	53.9113	8.12046	1.73326	14.0789	7.21558	43.6295	15.6198	15.7278	3.34705	24.6159	14.2907	50.5903	18.0425	9.24203	38.7335	17.4326	0.937804	4.15283
TNS3	6.34	11.233	9.79921	10.7114	11.0749	11.98	10.9083	8.14558	10.551	15.6392	13.6805	7.10323	12.3315	6.93781	3.29937	16.4935	5.62476	3.98604	16.608	14.4573	9.30426	10.179	NA	5.60146	10.7841	12.2993	4.48077	6.85794	5.02749	15.5263	13.5468	5.71695	13.9032	0.0453668	6.31178	NA	7.00317	4.09636	5.62726	7.79925	2.95748	7.00536	2.81117	2.10686	0.995023	7.14589	9.22345	1.61985	1.21495
XRCC6	2.74822	1.14513	1.45019	1.96643	1.25239	1.38545	1.81839	1.47968	3.14145	3.08538	1.60596	0.825387	4.97023	2.18873	2.94701	1.51989	0.983651	3.41169	0.0189325	1.6376	3.0612	3.2718	2.25477	0.610879	1.5211	0.644449	1.12578	1.39553	NA	1.0354	2.34177	1.41718	1.93302	0.416758	2.34781	1.04059	0.811862	2.68829	0.816119	2.47329	1.32309	0.0612654	1.34176	2.42481	0.677907	0.857491	4.07769	NA	1.85228
ACAT2	2.99235	2.9652	2.80527	2.86115	2.76156	3.06235	4.45942	3.78518	2.91321	3.36356	2.14571	1.86029	2.08547	3.12978	4.5359	3.5509	2.00848	1.3201	5.21588	0.129915	NA	4.76164	NA	2.95291	1.83744	3.61574	2.29817	4.05649	3.70149	3.63737	3.25313	3.59394	3.27971	2.96248	2.18886	2.38941	3.18513	2.16989	0.753409	4.80724	4.05459	NA	2.70847	3.37529	3.38558	3.38268	2.20842	3.42818	4.82458
ACE2	1.32955	NA	2.51848	3.95729	0.0385149	0.0231213	4.40754	2.92261	4.68583	NA	NA	5.20408	2.16845	0.356241	NA	2.02132	3.60007	0.884412	6.50099	2.16509	7.04579	3.34626	5.69562	1.91834	2.68904	2.73519	5.59084	6.17619	9.52956	1.29748	3.00248	4.19729	3.0221	3.75069	3.7052	4.61881	NA	3.41472	4.4642	2.28943	2.04306	5.60778	6.34153	8.04286	4.45104	1.15604	6.50669	5.01994	1.99132
ACTR1B	3.60913	13.597	5.51495	4.03164	3.27987	5.09821	5.37502	NA	22.5065	33.5155	15.7994	0.0355138	NA	7.53797	6.69072	15.3682	7.6366	10.8672	11.752	NA	13.4187	6.42457	24.8948	4.95262	5.71568	3.60421	5.6006	0.0770351	4.81162	31.2873	5.51096	10.9767	7.36552	4.86878	4.38678	1.69012	12.3043	13.1613	9.61798	4.37906	11.6285	2.4939	0.973735	4.85615	5.08036	6.20711	NA	8.70864	1.75462
ANKHD1	0.384978	0.401565	0.549383	0.447539	0.35509	0.182195	0.242169	0.344704	0.193843	0.289507	0.421534	0.26331	0.523296	0.427369	0.448526	0.627877	0.358916	0.30718	0.377799	0.36755	0.319861	0.289192	0.230368	0.469329	0.235562	0.227297	0.0847724	0.327066	0.240184	0.113519	0.270937	0.323067	0.508303	0.36928	0.394932	0.487105	0.255158	0.423066	0.405137	0.253716	0.1709	0.377642	0.370361	0.144931	0.276792	0.26003	0.369087	0.289686	0.314789
ASL	57.4708	107.144	112.286	NA	67.0798	69.5713	99.9299	99.923	65.8564	0.167237	69.0052	47.5703	69.8745	86.5968	126.972	106.92	77.433	23.5269	NA	NA	91.8191	98.236	63.3647	81.322	125.111	117.092	125.066	98.3245	68.8752	118.478	113.884	148.453	93.2866	NA	118.99	104.303	51.6402	108.216	67.4456	125.857	118.178	102.953	100.393	138.487	86.9254	112.091	85.9778	122.018	87.2069
ATP1A2	NA	0.307192	0.100807	0.115398	0.144448	0.160577	0.183363	0.342017	0.131483	0.513177	0.228207	0.0894443	0.359384	0.759097	0.636692	0.477518	0.226055	NA	0.199052	0.409375	0.397718	0.175331	0.199263	0.185587	0.611699	0.481622	0.738185	0.431443	0.249049	0.125267	0.5686	0.274993	1.18831	0.261683	0.266057	0.621428	0.0358965	0.375713	0.512369	0.611256	0.279415	0.127784	NA	0.497488	0.232156	0.168731	0.256491	0.227657	0.35983
ATP1A3	NA	0.341325	0.31284	0.12822	0.160498	0.178419	0.436644	0.380019	0.146092	0.570197	0.253563	0.0993826	0.399315	0.843441	0.707436	0.659624	0.251172	NA	0.221169	0.454861	0.441909	0.194812	0.221404	0.206208	0.679666	0.535135	0.820205	0.479381	0.276721	0.316657	0.631777	0.305548	0.289967	0.290759	0.295619	0.690475	0.039885	0.417458	0.569299	0.679174	0.310461	0.141982	NA	0.552764	0.257951	0.187479	0.28499	0.252952	0.399811
B3GNT2	2.68732	1.34511	3.44464	NA	3.74359	1.63888	3.54969	4.06811	2.593	2.53087	2.44782	2.28672	2.92714	2.3725	4.10113	2.3251	2.39415	1.20537	2.80055	3.33587	NA	4.01559	1.38393	5.07627	2.45157	3.30742	1.25246	2.47838	3.37034	1.34235	4.11456	2.55723	2.25522	0.887395	1.94984	3.31774	3.67723	1.48483	2.37472	2.80527	2.22805	2.25793	2.14067	3.04151	2.78096	2.22825	1.83445	2.3646	1.78068
CALU	4.56492	3.26664	5.59842	3.82161	2.5885	4.0875	3.29778	7.62026	3.24157	8.47566	5.99332	2.33614	5.41322	4.19594	3.9503	1.08718	3.96236	2.32284	5.90135	4.20384	6.24169	4.54889	4.97635	3.35125	2.73985	5.81758	2.66768	5.2739	5.59596	2.0589	2.32177	2.39843	1.17827	NA	NA	NA	1.60231	3.21044	4.48587	NA	3.99608	NA	2.81383	2.43794	1.04918	3.01723	1.77265	3.01007	3.69133
FGG	1.45433	3.45248	1.32366	15.473	1.10429	11.1238	3.38715	1.98243	1.4732	2.10829	1.29149	0.650079	1.33408	6.57416	1.35085	9.79765	13.6538	0.00974747	0.557979	1.31132	1.34116	NA	1.27977	0.228445	5.06579	3.08659	1.2563	1.40448	0.0736586	5.12789	0.798791	0.123104	1.7403	0.846707	0.826162	1.94732	0.808668	0.280499	0.208164	0.590336	2.68123	0.00610324	0.378504	16.4883	NA	4.03028	2.07955	6.2289	NA
FUCA2	0.447935	0.699713	0.218185	0.39136	0.463229	0.992356	1.08	0.20683	0.162736	0.9393	0.0992181	0.187536	0.784733	1.70558	1.59424	0.140443	0.312191	0.217539	0.212994	0.111862	0.25524	0.182967	NA	0.533462	0.0792159	1.99346	0.0881221	3.16562	NA	2.99564	0.702973	0.0836158	0.152498	0.0491009	0.018844	0.638348	2.84504	2.97717	0.0907148	0.358448	NA	3.16531	0.0724079	0.618732	0.0571857	0.0850401	3.06689	0.461839	0.0540757
GLUD1	8.22305	7.39685	1.94488	0.179791	0.0681454	13.6663	10.5961	0.177487	0.368934	0.300528	10.6686	8.58955	8.28442	10.382	0.00921915	9.04459	9.85439	0.276568	0.210891	0.0384188	0.51661	9.7485	0.435742	7.39766	0.577363	10.7742	0.0862357	9.90723	9.36998	NA	7.85759	0.538987	0.133625	1.14904	0.633373	0.529503	5.53607	0.11289	0.0629886	10.278	NA	4.25697	0.146594	5.96235	0.278501	17.5671	8.9988	9.17614	13.0591
H6PD	11.1585	13.6848	7.97997	11.8128	14.0367	4.34864	NA	NA	5.50596	13.923	10.3957	6.48864	4.65893	20.9912	10.9641	9.34143	8.3758	13.5733	0.0376405	7.72139	10.1843	10.3587	6.56306	10.2352	10.0154	8.95066	0.86979	0.762463	0.299144	1.28777	7.9003	1.41072	2.73855	0.335157	5.36886	0.0425487	6.33478	2.47488	NA	0.0461934	5.71476	0.670288	0.0432289	0.059459	0.722358	0.55918	0.169778	0.0545642	0.0451935
HEXB	0.0622961	8.23328	5.34451	0.0732344	6.2598	0.231104	NA	2.09852	6.47776	8.28767	32.6153	0.0731527	4.44714	0.183496	2.82111	5.43357	3.28709	3.86345	0.833853	6.16016	6.44379	4.51734	NA	3.86267	0.0899554	5.88739	7.09988	101.27	5.92567	0.0141028	0.585288	2.30306	156.273	4.27381	1.92278	3.8374	4.64261	56.2643	3.41279	23.627	22.8414	5.31878	5.84702	3.75897	6.11478	96.2252	2.10868	2.97628	3.76231
HMBS	3.11026	4.17382	3.09054	4.30617	2.54155	3.66083	3.56205	7.05817	2.10159	2.98284	3.97895	0.904393	4.77889	4.50888	5.05929	2.74372	3.45062	3.90589	2.66098	NA	5.06158	7.23791	0.650741	3.80594	NA	4.29501	NA	4.25775	5.65717	7.9327	13.2601	5.46901	7.52873	5.662	3.91357	4.39524	5.01574	3.65359	3.77105	6.4729	6.94159	8.27977	4.77259	8.42627	3.90757	4.45978	7.47405	4.02278	0.112086
IGFBP2	NA	5.47104	1.69992	2.77738	2.79086	6.02078	2.06124	2.54076	0.0555173	1.82119	1.16827	2.45306	2.7371	1.69626	2.35286	2.17537	2.27736	1.72253	16.6383	1.48089	1.28123	17.7487	0.354986	2.10731	14.1006	2.09435	7.65321	9.84017	12.9895	0.516199	7.90651	1.13027	0.13375	2.5636	1.87821	2.08879	2.03971	1.95055	1.77144	1.53661	1.05053	2.42997	0.817635	1.693	1.52656	2.00965	2.42978	0.967972	2.03274
IL6ST	0.219299	NA	25.3788	1.89251	0.709678	48.4502	17.8024	0.449401	1.81517	17.3273	0.0855669	0.0148082	0.0899548	6.65618	NA	11.7391	0.0383144	NA	24.1831	8.44178	40.4306	33.8266	31.0085	0.804727	19.1205	17.2676	0.113695	132.124	0.12413	53.391	0.717131	45.1629	6.98706	0.602843	1.28813	0.85978	32.2911	3.93272	0.469793	24.0316	0.0586798	1.83641	32.4951	28.72	0.0443442	39.1634	29.9808	0.473606	0.0635499
JCHAIN	1.33929	0.896407	2.70891	0.831367	1.39872	2.78801	2.57594	0.328189	3.33839	1.39633	0.670104	0.625682	3.23202	0.526854	1.27585	1.1573	2.9416	0.496534	0.987612	1.27068	1.98234	1.47879	1.05657	1.37678	1.48924	0.721187	1.77409	1.36251	0.653624	1.77621	1.30577	1.89796	1.69596	2.02179	1.17403	0.444038	2.30214	0.784085	1.47191	0.391182	3.79272	0.609267	3.59179	0.706798	0.473295	2.82187	0.86333	NA	0.461345
L1CAM	12.9171	12.6985	12.1667	13.0682	11.925	7.38584	19.0773	15.6621	14.1097	20.6362	12.9411	14.8767	13.5665	13.863	16.4432	14.3312	13.0868	15.7534	18.6817	22.4712	20.3177	18.4648	20.9079	14.5724	18.0767	20.5521	9.2007	14.2197	13.6689	8.04613	17.0538	11.9383	13.1965	14.4274	14.6865	13.9571	15.2046	12.7767	9.63809	17.7491	11.009	10.6428	7.40082	7.81622	8.91206	10.4458	12.3225	6.93864	8.80479
MGLL	1.41657	15.4024	1.20723	1.74278	20.9146	2.1335	1.54127	1.55725	1.1421	17.3373	1.38756	NA	1.25399	1.70827	0.246833	NA	27.6585	NA	1.56349	NA	1.86962	1.18012	1.08134	1.00592	1.68607	1.80364	1.74223	1.43421	1.11673	2.0431	27.1027	16.3747	19.8838	0.730568	0.810183	19.5206	NA	1.6324	0.922411	1.52918	1.34806	19.6091	1.98293	9.21486	30.1282	1.40639	18.4361	1.56977	27.9101
MNDA	4.15182	3.62712	3.4601	3.01601	3.91107	3.73968	1.15393	4.44837	2.63584	NA	2.96441	5.01722	3.94637	4.08684	4.34835	4.12739	5.12987	4.15933	2.63349	3.41861	3.36873	2.92674	2.87554	3.56757	3.32996	3.16866	4.90849	0.037293	2.96657	6.66832	4.0876	1.18034	2.64075	2.63936	2.52357	4.45709	2.77275	2.78834	1.78156	NA	7.87308	5.82657	NA	3.45126	2.18825	3.05383	3.79317	3.58731	4.83711
MOGS	0.695421	8.32316	1.05241	0.208563	0.762476	6.75086	9.47368	0.999028	1.11037	NA	1.05734	1.16415	0.13542	NA	1.24694	11.799	0.535473	0.51357	1.25808	0.936914	1.03519	19.4061	0.609796	1.3831	11.0036	7.86121	1.76829	17.6849	1.47832	1.09277	9.05507	1.2643	0.181457	1.49398	5.3322	1.33987	19.3777	NA	1.39712	20.7099	3.64421	1.01635	1.1418	1.07755	0.272726	0.907946	17.32	1.6316	0.295696
MYH10	0.176646	1.49014	0.206974	0.877499	0.986681	0.0938666	0.0333	0.0500933	0.104369	0.354857	0.907733	0.0181201	0.320158	0.0129611	NA	0.173526	0.165296	0.410643	NA	NA	0.415415	0.140272	0.00304135	0.0420703	0.114213	0.276002	NA	0.556093	0.654936	0.0744214	0.283696	0.263078	0.314097	0.356736	0.559547	0.0670951	0.190233	0.0636474	0.0264215	2.33022	0.158516	0.0236049	0.0685478	0.304652	0.0421495	0.159562	0.134757	1.39385	0.435788
MYL6	96.3498	19.7496	70.1001	NA	65.6391	61.4355	50.5231	99.8621	22.5664	65.2912	56.8506	82.2717	14.9399	86.4491	12.8717	84.2328	38.673	NA	75.1277	NA	38.5977	NA	73.1785	61.0411	63.6117	56.6102	74.5457	68.1825	89.0887	53.0876	44.615	71.0306	75.4294	87.5019	63.7479	77.1758	47.5878	0.191499	47.2587	87.3893	50.643	NA	62.9838	62.8271	77.7425	70.5723	67.6561	75.096	66.5129
MYO6	0.482782	0.555188	0.678367	0.414118	4.51096	0.526765	1.16066	1.41431	8.48903	0.836769	0.442512	0.795043	0.332401	0.727137	0.192789	0.52426	0.419234	NA	1.13025	0.80949	1.30746	0.772245	0.854243	0.573243	1.00591	0.762264	0.713238	1.84691	0.9431	0.297405	1.75729	0.485185	0.283844	0.81439	NA	0.350981	0.816524	0.518918	0.520103	1.38848	NA	NA	0.947649	0.69237	0.711557	0.54568	0.253882	1.02741	1.27062
NID2	0.555279	0.427085	0.308589	1.09644	1.85598	1.92267	1.48454	0.139494	0.0704928	NA	0.0917441	6.65017	2.48403	1.16036	1.12634	0.139244	0.187685	0.0292573	2.96851	0.197039	2.41616	3.30342	8.2796	1.21247	1.02959	0.414436	64.9319	0.801096	3.77987	1.06476	3.88507	7.0963	0.22011	0.108173	NA	0.789267	2.97135	0.26532	0.0463357	4.04239	0.486887	0.0875702	NA	1.58877	NA	0.442431	0.135908	1.01517	0.171919
NPEPPS	0.502526	NA	0.22096	0.2378	0.211663	7.7918	0.586165	0.284334	0.362805	0.313822	0.230572	0.309379	0.338881	0.534955	0.275012	0.0907443	0.321365	0.286058	0.195557	0.168923	0.222614	0.359731	0.290304	0.212518	0.22467	0.149814	0.0540053	0.198964	0.212224	NA	0.216636	0.199853	0.169883	0.376872	0.192721	0.30479	0.141005	0.366998	0.179182	0.236848	NA	0.463734	0.231935	0.545189	0.333794	0.0702825	0.151226	0.295502	0.470595
NSF	23.1556	10.7235	16.0165	16.7454	9.29359	7.86391	10.0701	26.4631	12.0257	15.6487	9.66917	14.8975	16.9153	8.64401	20.4135	15.6444	19.1427	11.722	21.7922	15.6502	16.0607	13.0592	21.1709	17.4515	13.1875	10.2151	18.3512	14.3817	1.67543	5.69842	12.8635	4.98897	16.6374	12.9845	10.4941	4.85065	21.1061	16.8677	7.1955	11.0076	7.06019	4.90681	1.62604	1.50615	2.36347	2.90367	7.79797	0.377029	1.7042
PCBP2	19.3672	24.9511	16.0766	26.4903	19.6458	14.0367	28.9139	25.9265	25.3167	22.288	23.8276	20.2736	23.0251	29.9189	48.4798	33.4823	20.9258	18.4875	37.3619	29.4949	36.7145	46.9737	30.5535	20.0952	32.6168	25.0394	26.0897	20.6044	NA	15.0084	3.11979	47.3592	35.9135	27.9504	35.485	34.8378	37.2935	18.336	24.842	50.9949	28.6543	23.0417	37.4698	NA	43.7073	47.5911	26.1746	29.0069	29.8027
PGD	0.498969	0.13701	2.05118	4.01378	1.92652	NA	1.25942	0.516029	4.03446	NA	2.29605	0.177959	1.35609	4.94201	0.0158514	0.188174	0.0622138	1.03863	5.87204	0.207291	NA	6.95112	0.0917577	2.18896	4.86186	0.268396	0.353429	0.950328	3.75943	0.122037	5.31707	0.433549	0.30079	0.19563	0.333653	0.106003	0.189953	0.217006	NA	0.466026	0.379201	1.45442	0.0835571	1.18924	0.962353	0.0563123	0.036526	2.91271	3.02734
PPP2R1A	0.133219	91.8657	1.38169	0.0577689	0.609735	NA	0.125208	1.44931	1.73929	44.0255	0.241675	0.00939284	0.173972	0.4055	1.76157	0.314379	4.57139	62.4492	17.8388	0.0720708	1.52036	72.2223	0.695128	NA	0.719995	71.6118	0.0338263	2.06648	1.45484	0.227707	0.00345765	3.09432	38.5613	0.0556963	87.1468	0.00210752	2.36552	3.38417	5.91472	0.945281	1.66988	3.788	0.624889	0.0241953	73.454	1.65746	0.309272	0.193373	0.0912686
PRDX6	25.43	0.316774	5.91875	1.0015	1.49128	0.677557	1.36844	0.589455	1.15816	6.11787	0.476495	6.15856	5.85905	0.770615	6.48611	1.37337	9.83652	1.91164	6.14072	3.2698	0.761797	0.523956	3.12111	5.9242	5.64247	7.19711	0.272271	2.33274	0.759723	0.445372	0.881419	0.487299	NA	0.0669113	NA	0.432705	0.539449	0.973134	NA	0.571868	5.99279	0.361232	1.25084	5.25527	0.492635	0.0205617	NA	0.336617	0.625695
PSMB1	4.65385	69.6806	7.5957	NA	0.554671	0.607434	NA	0.373549	5.91248	0.457957	0.33392	0.124781	0.329582	2.9437	0.172571	0.165935	0.376879	0.273146	7.81643	48.2398	NA	0.104037	88.4625	0.227238	0.191867	0.368798	121.202	62.0983	1.59214	0.37714	5.96118	135.532	10.8844	3.63237	8.19095	0.159582	9.61786	7.79973	10.7657	50.653	5.02641	59.4395	82.4795	3.93236	0.203991	8.51844	NA	86.851	129.528
PXDN	2.54478	3.97411	2.43721	4.1566	2.06662	3.14116	2.93331	0.686436	2.15103	2.69665	2.2381	0.881783	2.94968	1.96701	2.48446	3.24605	NA	1.84121	3.89292	NA	3.94345	4.37617	0.454866	2.26475	3.02255	2.33551	NA	0.78215	1.86623	2.77625	2.4731	NA	2.85851	3.75732	2.8068	1.89241	3.44751	1.7698	1.96939	4.12266	2.64199	2.2239	2.4843	2.75687	1.84136	1.79895	2.01594	2.03161	3.00101
TNS1	4.74076	7.82909	6.8501	7.46554	8.86989	8.34972	7.84257	5.67722	8.24898	13.3119	9.53489	6.82544	8.67074	3.5219	2.29956	12.251	3.92029	2.77815	11.5887	11.7251	6.48479	7.09444	NA	3.98946	7.51618	8.57224	3.13773	3.56303	9.33846	10.8213	9.44171	4.00074	11.0869	NA	3.50739	NA	5.36063	2.85504	5.05454	5.91716	2.06127	6.04631	9.10925	1.46842	0.711415	6.75492	5.16583	1.12898	2.92419
TNS2	5.8328	10.3344	9.01527	9.85452	10.3206	11.4257	10.0357	7.49394	9.70694	14.3881	12.5861	6.53497	11.8771	4.52016	3.03542	15.174	5.17478	3.66715	15.2794	13.3008	8.55992	9.36466	NA	5.15334	9.92136	11.3154	4.12231	4.70319	4.62529	14.2842	13.1293	5.25959	12.791	NA	4.61149	NA	6.44292	3.76866	5.5158	5.66371	2.72088	6.44493	2.58628	1.93831	0.915421	6.57421	6.81889	1.49026	1.11776
VWA8	0.478867	0.304012	0.367909	0.223384	0.421896	0.286934	0.498315	0.214866	0.267065	0.282327	0.423592	0.304642	0.332325	0.303446	0.482182	0.335323	0.313056	0.46517	NA	NA	0.254086	0.550563	NA	0.2066	NA	1.0523	0.252049	0.412347	0.388575	0.313402	0.295221	0.38835	0.298251	0.27351	0.342497	0.382878	0.467838	2.06505	0.264067	0.37987	0.512371	0.423249	0.274316	0.34018	0.231691	0.423972	0.468351	0.402747	0.324882
WDR1	1.42734	1.93404	2.63513	1.98714	5.29283	2.64752	1.8797	1.10856	0.314911	0.388565	1.22791	0.128046	3.27229	1.72209	4.89454	2.51198	3.72463	0.854305	0.239328	1.12894	1.62733	5.42544	1.73856	0.71935	0.685217	0.633243	4.98997	2.78403	3.46437	0.857752	2.42119	0.518496	6.27785	1.79335	5.6448	3.59925	3.46443	3.06165	1.4164	6.65128	1.29511	4.2524	4.07295	7.76479	NA	3.67306	5.36177	4.20105	0.11335
ARCN1	0.355698	0.412081	0.313759	NA	0.47882	0.619025	0.19609	0.497453	0.544507	0.680063	0.140892	0.480258	0.00817938	0.00855373	0.496363	0.388836	1.12222	0.376795	NA	0.743301	1.36647	1.04316	0.791151	0.410687	0.689864	1.27902	0.023815	0.288134	1.31317	0.474171	1.16066	0.101221	0.746484	0.455463	1.0751	0.385357	0.491774	NA	NA	0.339591	0.357175	0.317358	0.0834224	1.16898	0.320503	0.355743	0.900814	0.411612	0.630728
BST1	1.91971	0.565357	0.98709	0.163626	0.463719	0.757612	1.15741	0.0310315	0.319547	0.70568	NA	0.443264	0.656488	0.471005	0.56694	1.07511	1.03634	0.071591	NA	0.299901	0.561357	0.235482	0.151656	0.366648	1.03321	0.19601	0.550281	0.194737	0.557139	2.84872	0.305167	0.430424	0.3326	0.539758	NA	0.22919	NA	0.389532	NA	0.259379	1.68138	0.219561	0.510295	0.939837	0.278083	0.85003	NA	0.603913	0.730927
CETP	0.548798	NA	0.345494	0.824978	1.50286	0.141796	0.761311	0.742731	1.44222	0.849584	0.687488	0.542592	0.493575	0.109927	0.0374854	0.170692	0.436426	0.504077	0.44867	0.555775	0.51182	0.138755	0.72097	0.364628	0.313276	NA	0.3983	0.42032	0.560951	0.103059	0.0885371	0.13515	NA	0.575882	0.194926	0.365963	0.138949	0.598261	0.253682	0.0883028	NA	0.0975828	NA	0.0520827	0.358922	0.379195	0.0630018	0.0743154	0.233743
CSPG4	33.627	35.188	29.8331	34.1985	34.5469	30.5982	0.0128212	41.1487	37.2269	NA	40.145	16.4827	38.8606	42.899	31.9696	40.9976	NA	37.4203	35.9017	37.2027	0.114963	41.1603	28.0774	32.1633	0.157477	29.1386	NA	35.7384	40.7936	40.5852	26.0316	38.6394	0.0550279	28.5221	35.5117	45.6646	41.0702	35.9535	0.1042	40.8279	57.4741	45.3244	37.0295	49.727	42.6362	30.724	43.4715	49.1929	0.11923
EIF5A	7.80811	12.3675	6.70304	NA	3.64268	12.4265	9.63731	7.90248	4.5747	7.70874	7.13686	4.64421	10.1545	8.99713	7.16615	9.35845	7.62294	1.21227	6.71158	7.86607	7.26409	10.9906	2.74818	0.229779	12.7825	7.01811	6.80108	6.41585	6.54558	7.07089	3.25043	6.44402	7.9008	6.7396	4.18888	NA	NA	NA	7.23538	4.91036	NA	5.75383	8.73861	1.1479	3.56681	6.66486	0.325644	10.4027	6.63095
EPX	0.120496	0.232423	0.0346697	NA	0.115633	0.241526	NA	1.12031	0.881362	0.228113	0.150341	0.164325	0.609171	0.597694	0.0633629	0.168077	0.123923	0.0705281	NA	0.854281	0.0181724	1.82389	0.102604	3.13208	0.0687895	0.419755	0.48672	0.330445	0.0207992	0.280067	0.624348	0.287338	0.189461	0.655832	0.0895614	0.101949	0.141828	NA	0.312233	0.815594	0.317985	0.889408	0.10882	0.231987	0.162232	0.783684	NA	0.281915	0.00632879
HMGB2	1.58502	7.3525	NA	11.9153	3.07773	16.6359	12.218	4.25664	8.06759	0.982986	7.80757	1.23864	6.04588	5.18457	9.67503	10.5389	0.0787864	11.4587	9.78964	1.70238	4.14696	13.9622	2.62112	NA	6.06931	2.23031	13.6848	3.95007	1.857	4.45592	3.46895	1.45762	1.42509	1.65686	0.214249	5.84534	0.803648	4.49639	5.52928	NA	11.8962	0.883584	2.18912	1.45699	NA	7.15061	8.44867	3.28403	1.77885
HSP90AB1	2.03696	0.0147778	1.83226	0.168844	0.387905	0.0201532	3.18017	0.416576	0.628875	1.22513	0.0743512	0.0273473	0.0550491	0.0527827	0.159292	0.120581	0.329833	0.24318	0.26536	0.259288	0.21913	0.701249	0.319809	3.23198	NA	0.173951	0.182462	0.718516	0.0837473	0.363913	0.0375735	NA	0.0490467	0.00212791	0.0600528	2.2178	0.0731992	0.325704	0.124507	0.0298858	0.248001	0.581464	NA	0.112206	0.232909	0.00163324	0.120006	0.0683945	0.0417489
LMNA	0.938441	6.9752	0.63542	5.67249	0.359986	1.02519	NA	NA	0.671542	NA	5.22473	1.95157	0.752432	12.1049	0.0608301	19.4925	4.22218	0.329665	1.92328	NA	0.605789	9.41002	0.294869	0.542072	0.588377	0.657231	1.34037	0.7038	3.47502	NA	0.077751	0.217668	0.382252	0.494147	0.0453767	4.51622	0.708433	6.73651	2.31505	0.76071	0.353183	0.473173	2.72078	1.78342	2.33993	0.700441	0.227025	0.943722	5.19371
MMRN2	0.337677	0.500237	0.600661	0.85923	0.66095	0.216914	0.331068	0.100036	0.123074	0.608621	0.319875	0.258129	0.304399	0.561053	1.73465	0.836231	1.20803	0.723636	0.19731	1.40949	0.485057	0.731827	0.170784	1.23966	0.460788	0.64083	0.211351	0.232938	0.105772	0.310469	0.440649	2.77078	NA	1.62049	2.98047	0.0427462	0.465718	0.175719	2.35616	2.19017	0.193121	0.084656	NA	0.0771315	0.160158	0.244158	0.0868454	1.01634	1.13044
MRPS2	0.622971	0.151187	0.119523	NA	0.11707	0.381957	0.37423	0.215238	0.168508	0.116335	0.213225	0.116039	0.0790673	0.219	0.185581	0.316456	0.094774	0.253766	0.234057	0.114099	0.167898	0.205096	0.331914	0.135081	0.125931	0.133166	0.169182	NA	0.133982	0.156711	0.136581	0.203415	0.143957	0.178473	0.0787138	0.139771	0.144901	0.201469	0.109634	0.10119	0.121094	NA	NA	0.208145	0.138883	0.205925	0.0912481	0.233893	0.0871701
MYL12A	0.494346	1.13317	0.353272	0.618767	1.09803	0.768538	2.17772	NA	1.19188	2.22216	1.97424	0.816314	1.02787	1.39178	2.66827	1.23382	0.731415	0.486292	1.22765	2.14599	NA	0.987229	NA	1.43564	2.16173	1.19359	NA	1.01328	4.45884	1.98613	1.15873	0.116619	0.632627	0.858221	1.19595	0.731299	0.401236	0.983248	7.08684	0.958401	0.573381	5.38665	0.578839	0.201552	2.40011	1.12755	0.687321	0.963697	NA
MYL12B	0.494346	1.13317	0.353272	0.618767	0.983472	0.404708	2.17772	NA	1.19188	2.22216	1.97424	0.816314	1.02787	1.39178	2.66827	1.33581	0.731415	0.486292	1.22765	2.14599	NA	0.987229	NA	1.43564	2.16173	1.19359	NA	1.01328	4.45884	1.98613	1.15873	0.116619	0.632627	0.858221	1.19595	0.731299	0.401236	0.983248	7.08684	0.958401	0.573381	5.38665	0.578839	0.201552	2.40011	1.12755	0.687321	0.963697	NA
PRPH	NA	6.36116	7.83237	0.0864182	4.90192	7.86792	0.172907	9.60859	12.0196	9.31826	10.6458	12.6906	0.642144	8.87431	11.096	7.18646	NA	8.62365	0.138427	NA	6.6774	6.5648	7.43981	0.441465	6.424	5.86945	6.03409	6.20356	5.9431	8.86081	9.8532	0.31598	0.0551626	8.36873	5.06963	10.2447	7.45961	19.8653	4.20203	NA	6.21716	6.63931	5.98794	13.367	5.05975	7.13782	9.66987	8.9775	7.90785
PSMD2	NA	1.18931	2.16307	NA	1.86867	NA	0.00674271	2.14337	0.938442	NA	0.0806205	0.0644575	0.239495	1.15214	0.08869	0.226135	0.0710756	0.0294419	1.3039	0.12197	1.44413	0.289558	0.0604972	1.189	0.072765	0.148021	2.57604	0.887772	0.274036	0.0477772	0.110783	2.19539	0.0589808	2.07689	0.123283	1.60438	1.35418	0.0865247	0.0835512	NA	0.448774	2.68195	2.46439	1.91806	0.0766657	0.0410887	0.0720301	2.06034	3.28378
PTPA	1.7534	3.2168	1.65403	2.56436	3.08203	2.75133	3.52948	3.40528	2.96622	4.43158	3.54428	3.80899	4.0503	2.51629	3.19128	1.42923	1.18615	2.40033	2.45599	2.80629	2.21137	2.28762	1.81296	2.77765	0.697116	1.27235	0.646731	NA	0.802582	0.923607	1.13808	0.409569	0.979889	0.711135	0.870953	1.0492	NA	0.396947	0.750137	0.691524	1.49375	0.694878	NA	0.703516	1.05996	0.417034	0.834169	1.34066	0.563933
RAB11A	0.327699	0.886048	1.36356	5.97382	2.74077	125.009	2.86944	0.643935	99.4897	136.474	120.397	0.486121	2.26158	1.1952	2.28745	1.11536	0.608861	126.663	0.702135	125.206	1.64453	115.867	120.635	0.512999	100.452	95.6962	1.25198	106.7	NA	63.8471	1.03268	NA	118.786	2.71805	0.572789	142.452	68.7779	0.834928	71.9619	120.775	1.74081	0.175898	125.411	96.6297	NA	129.193	132.185	117.925	NA
RAB11B	0.307218	0.83067	1.27834	5.60045	2.56948	117.196	2.6901	0.603689	93.2716	127.945	112.872	0.455739	2.12024	1.1205	2.14449	1.04565	0.570807	118.746	0.658251	117.38	1.54175	108.625	113.095	0.480937	94.1742	89.7152	1.17373	100.266	NA	59.8566	0.968141	NA	111.362	2.54817	0.53699	133.549	64.4793	0.782745	67.7136	113.226	1.82735	0.164904	117.573	90.5903	NA	121.118	123.924	110.555	NA
RPAP3	3.169	1.07271	2.20231	1.88346	2.06357	0.206212	0.272823	2.92913	3.23796	1.00005	2.01782	3.91543	1.24968	1.24969	0.958913	1.27065	3.75108	1.64077	2.02473	2.44655	1.89032	1.48011	2.19845	2.40363	NA	0.365252	2.69899	1.60867	3.08316	NA	0.219449	1.18668	1.45004	1.6795	0.473308	2.10349	1.59065	2.73558	2.95137	1.15345	NA	2.30083	1.87304	1.16982	0.822376	1.01922	1.44319	1.85057	3.10424
SEPTIN9	1.00411	0.770669	0.154743	0.977076	1.17131	1.7931	NA	0.370272	0.179264	0.398346	0.652324	0.115339	0.405502	0.237689	0.600573	1.03531	2.41741	0.668777	2.75169	0.0492512	0.595793	0.823554	0.437525	1.34674	0.157384	NA	0.721747	NA	0.357512	2.03099	0.294049	0.356	3.70045	1.64923	1.61655	2.89158	1.89493	0.572652	0.378308	NA	0.965095	0.696782	0.655809	4.9208	0.72227	1.18279	0.284133	NA	0.0374637
UGP2	0.210606	0.268229	0.467717	35.9957	1.9653	0.291549	1.21898	0.558219	18.3076	48.445	17.7596	0.0461499	2.1939	28.3262	34.6521	1.64099	0.659045	16.2043	65.3998	39.6584	25.0934	NA	0.0557984	NA	0.661138	2.6968	7.40792	59.7996	83.5332	1.78564	2.38528	NA	NA	1.53076	0.392416	0.248369	0.399238	0.499141	0.325291	39.2429	0.305583	0.693293	31.5173	1.13887	34.2799	0.00986803	0.00969863	56.9429	0.820872
ACTR3	36.1224	24.1424	1.71041	5.64124	NA	2.88193	46.6297	4.21624	8.6221	0.982439	NA	31.4268	20.6935	0.0390153	0.513202	NA	3.70542	1.67665	23.729	9.10989	2.13657	6.32284	13.9625	25.3556	21.9207	NA	6.85137	4.2403	5.0705	0.532417	45.1905	0.954808	5.11078	NA	14.582	57.0032	37.0294	NA	26.4225	58.9588	57.0751	3.51967	7.41896	44.9801	0.630206	16.4456	NA	39.9375	7.48565
ADGRB3	25.1027	NA	41.3508	NA	13.4472	0.670368	24.3847	37.9615	NA	33.005	20.0963	25.435	26.4126	17.9455	22.5308	21.5552	28.9955	12.1708	37.0999	37.0161	51.8044	42.7626	25.7179	21.2162	42.6759	41.8796	23.1948	122.727	33.7374	0.889187	39.7641	108.103	49.6343	19.7051	16.1028	25.7638	45.6977	47.2563	24.8105	25.3148	44.5621	22.4494	102.303	78.7261	NA	136.228	34.8422	30.6494	38.8426
BUB3	0.0894223	8.08361	5.51838	2.87068	5.3312	5.72685	0.954466	NA	1.91226	5.29752	7.99852	5.24663	NA	12.6891	3.84117	10.0199	4.47738	2.32719	NA	7.26915	2.57958	1.82846	10.4871	5.94784	8.4684	4.97203	1.29734	12.0194	7.04521	5.04519	2.06648	7.64019	4.44578	4.00241	7.09991	NA	14.7096	9.1534	7.84203	8.92281	4.24697	13.3247	3.13635	7.76734	9.32161	8.52243	7.00336	12.0776	NA
CACNA2D1	NA	NA	0.142747	0.140978	1.01274	1.30425	NA	0.626237	NA	1.02246	NA	0.550745	0.0911735	1.70174	0.078005	0.0956293	0.0166022	0.0350258	0.0427531	0.0187142	0.0312454	0.0245977	NA	0.36292	0.916199	2.5725	1.97416	NA	1.4995	3.53982	0.0122263	1.82761	0.0135027	2.08696	0.0373215	0.051223	1.76303	1.45947	2.80777	1.60581	3.11614	5.24525	1.76159	1.52951	2.80031	0.125773	2.46149	1.09981	1.19952
CHI3L1	0.189695	12.0105	7.39112	8.18781	7.37727	1.36357	1.13802	9.19222	0.569198	1.72152	NA	3.38841	2.81182	0.02897	9.05286	9.39676	0.201954	0.0358775	1.27825	4.16403	5.95572	10.0986	8.1	NA	6.92131	10.2552	1.00368	6.88401	5.28714	NA	0.944967	7.85508	NA	0.122389	0.120507	9.49363	7.99574	6.52425	NA	NA	5.87452	NA	5.73437	2.67691	0.0698751	7.94353	6.16155	0.89148	0.058641
DCTN2	7.20217	4.69882	4.85325	NA	9.00283	5.44654	6.24244	11.0267	10.6699	7.97509	8.01927	6.72076	6.97918	8.39527	2.70777	4.67783	9.99713	NA	2.44073	8.53587	3.16519	3.1595	12.1926	7.97083	5.99154	6.41924	7.0028	4.71233	6.58071	5.01477	7.529	6.77421	6.94739	11.2397	6.32603	7.15089	6.95794	6.1661	9.06438	NA	5.82903	7.93793	1.84308	5.2261	8.51198	NA	5.27192	5.41983	5.67842
DHX8	0.253419	0.129409	0.051889	0.0814664	0.040797	0.13889	0.68154	0.0822608	0.037136	0.238674	0.101524	0.112835	0.0510715	0.108144	0.118112	0.166567	0.0407847	0.219119	0.0665971	0.0804906	0.0526748	0.130723	0.0952093	0.0763494	0.0930152	0.0770932	0.0367478	NA	0.123158	0.0715601	0.110332	0.109314	NA	0.128117	0.0713366	0.0522535	0.0833239	1.00669	NA	0.0880141	0.119912	0.278486	0.172591	0.0775226	0.0661619	0.0397817	0.307321	0.0635037	0.0822569
GALE	267.237	225.96	1.295	360.032	153.392	70.83	105.622	232.799	233.296	173.635	280.97	305.769	154.17	NA	174.575	80.8824	493.45	246.303	189.71	181.061	271.27	259.661	184.005	184.703	273.702	197.324	1.9517	298.757	NA	399.587	288.366	287.002	NA	208.505	186.433	NA	210.227	203.879	318.543	213.335	NA	187.503	182.56	6.22228	0.177332	7.25243	178.308	199.539	NA
HNRNPC	0.0888615	0.0313136	0.12361	5.64242	0.0298425	0.0171691	0.354299	0.0390006	0.0289864	0.0286084	0.0686487	0.415142	0.0227717	0.0205298	1.1122	0.0212436	1.10372	0.0345921	4.15746	0.668736	0.0235735	7.12597	0.02172	2.96173	4.22851	0.0656432	0.0131862	2.01066	0.0174499	0.00904548	0.0188224	0.0106739	3.43475	0.28734	0.0162531	0.613876	0.0241075	0.111751	1.39852	0.017454	6.89	0.0180904	NA	0.306651	0.553897	NA	0.00895401	0.00826365	NA
IGFBP7	37.7003	16.0531	26.1769	20.4467	10.0915	12.2438	12.9239	34.224	37.0918	21.7279	12.6618	25.4475	22.8134	10.5154	26.4315	22.7729	46.7848	18.3952	33.0218	19.3124	0.018434	22.3569	36.4117	25.8811	16.1883	12.9631	0.0247542	NA	18.748	6.00299	14.5078	23.3068	23.6194	28.9275	17.7949	24.8395	23.3651	24.7278	18.7601	19.5019	10.0775	23.2611	15.2627	25.1656	25.3652	12.8414	21.7674	20.9576	35.5854
LANCL1	10.9291	44.8332	5.703	37.4217	24.2012	NA	28.9535	16.0374	31.487	19.8237	NA	54.7491	28.6479	37.4951	NA	NA	16.9664	6.44609	31.7336	13.1216	21.7447	13.8225	12.2933	NA	NA	9.87376	1.68941	52.2109	34.1331	18.892	23.5753	21.9784	29.305	24.9681	38.4952	5.12894	39.8919	10.599	37.6893	35.892	4.57169	63.0036	19.2373	25.7918	73.0314	31.3868	34.0558	33.0117	20.569
MTREX	1.08183	1.41169	1.16051	NA	0.941916	0.436819	0.931791	1.6031	1.05197	1.08858	0.782591	1.15163	0.982967	0.999742	1.09338	0.2457	0.885564	1.00025	1.224	1.3013	0.866699	0.656541	1.131	1.19712	1.00245	1.37104	0.768084	1.08722	1.29569	0.328848	0.774244	1.72002	1.43646	1.08336	0.765993	1.54745	1.13024	0.850914	0.860243	1.20236	0.399722	1.34132	0.398542	0.857402	0.792295	0.823046	1.49755	NA	0.846247
NDUFA10	21.0625	60.4153	0.996289	25.0069	14.661	42.6024	136.093	3.92764	0.43433	25.1674	14.7381	1.03118	17.4123	12.7226	NA	102.198	0.828303	21.8152	0.743369	4.13691	4.35702	59.7543	0.865209	0.519012	NA	13.6748	1.21495	1.91621	0.466809	15.6916	5.60054	1.21037	NA	NA	1.66013	0.380763	3.3354	NA	0.692668	0.925219	14.2372	0.51508	0.613605	0.458376	0.506008	0.386886	0.545361	0.532872	0.708784
OAF	1.32729	0.523636	0.728075	1.07888	0.741156	NA	0.420587	1.57802	1.05104	0.743889	1.32591	1.34323	0.668604	1.10049	0.565025	0.247891	1.22001	1.22102	0.988303	0.746737	0.334321	0.385286	1.65232	0.947733	0.294614	0.260485	1.09055	0.187025	0.576121	NA	0.197706	0.175277	NA	1.00917	0.258274	0.743643	0.218385	0.494738	0.763995	0.0402673	0.407886	0.446692	0.340926	0.268815	1.01004	0.44146	0.100386	0.569647	1.36889
RNF213	0.00286815	0.00486578	0.0183513	NA	0.0802565	0.0776848	0.145065	0.0267596	NA	0.0516155	0.0707551	NA	0.0210273	0.184043	0.0354586	0.146003	0.0362353	0.0298327	0.0135796	0.0114845	0.034531	0.024366	0.0231598	0.0179149	0.141826	0.156024	0.0438522	NA	0.0964692	0.671322	0.0377901	1.09732	NA	0.536789	0.144398	0.287325	0.0359564	0.00579302	1.99997	0.12499	1.96954	0.0130878	0.0162279	1.31769	NA	0.0740089	0.0415743	0.120936	0.0457905
RPS19	NA	53.2261	NA	NA	48.7156	19.993	36.3009	70.2271	28.2564	35.6078	54.2482	NA	33.9999	46.3963	5.05253	NA	48.9895	4.0266	56.2905	51.4992	64.7911	2.56825	51.451	7.39441	31.084	NA	46.409	41.8774	35.7698	13.4772	22.7766	73.6021	30.7292	58.9689	42.3168	38.8857	25.4357	46.1284	53.1066	45.7679	14.3809	0.934557	49.5195	52.394	51.3951	27.6731	43.6704	42.8301	54.2044
RPS2	0.0660727	0.137518	NA	0.0443945	0.114625	0.0556898	0.905038	0.202005	0.0709586	0.256465	1.00025	9.50974	3.47337	17.9967	10.1054	0.0524081	15.5349	8.63131	3.07762	12.8178	0.244238	5.24516	0.273341	9.97398	0.224209	0.210852	0.116234	0.0623014	0.120576	17.2931	NA	1.01926	0.401132	0.47288	6.66006	0.153232	0.148588	0.0499229	0.68676	0.23193	0.25201	17.4497	0.0311184	1.93269	0.205372	NA	NA	1.07487	0.577017
SARS2	11.3695	7.69634	9.22183	12.3813	8.58529	17.4478	5.59615	19.2567	1.87596	15.1679	13.3225	12.7679	6.08432	11.0577	8.77472	NA	10.6434	12.2081	NA	12.0019	12.5568	14.2949	6.03448	15.0533	12.0657	12.6887	2.32774	11.1807	9.44999	NA	15.6555	6.3889	12.642	12.6764	10.4702	NA	10.8132	11.6051	1.90121	14.6746	14.5569	13.7961	11.5287	15.415	7.44308	9.30938	10.2485	9.14212	8.90628
SF3B2	0.967354	1.67329	0.876924	14.0039	10.3054	14.6083	1.65263	0.570732	0.408733	3.83918	0.455922	1.17593	5.43267	4.63683	1.20677	3.78451	NA	1.72616	0.868826	0.782847	0.702745	1.30341	0.843045	0.369365	1.30892	1.0178	6.62925	2.15356	0.512684	6.9031	2.31727	1.1563	7.31899	1.08416	0.95349	0.435777	1.39204	0.0592587	0.433227	0.924212	6.31298	0.703068	1.12893	0.976711	1.01572	25.1586	NA	NA	NA
SLC25A3	2.47497	1.1991	2.31303	5.4371	3.55284	0.681057	1.06367	3.2006	0.439849	5.09293	NA	4.47052	2.03774	0.9695	3.17719	1.51949	3.07566	3.89477	1.5749	2.85916	3.05279	3.01847	1.59676	2.11218	1.47725	1.32188	0.919725	1.58586	0.26655	1.97714	2.05882	3.31293	2.88074	1.74183	4.64802	0.156164	4.32758	1.73538	3.63245	3.80156	1.12616	0.184816	NA	0.175183	2.67832	0.526549	NA	NA	4.13578
STXBP3	3.34418	0.020455	3.72846	0.0569352	NA	2.61848	2.28568	3.05061	4.23472	NA	NA	4.29971	2.72414	3.0845	4.09597	0.0247122	0.0229476	5.10405	NA	4.75136	1.90438	1.95256	NA	5.53571	3.1874	3.32381	4.02406	4.0263	NA	2.54585	5.66307	2.39621	3.51465	6.07726	4.29915	2.69331	3.20449	2.59676	4.59373	2.71087	3.18631	3.44515	2.4347	2.32914	6.21259	1.88783	NA	3.07404	4.31265
SVIL	10.8253	4.70249	3.97901	10.1746	5.09962	19.7366	2.07884	1.71655	4.18846	1.87475	7.07089	4.6243	10.8389	8.50083	7.51324	5.1623	5.83176	10.6931	NA	2.29127	0.808165	2.6244	3.19	6.06875	1.72835	1.31027	4.74074	2.51257	0.844437	12.5321	0.460662	7.83676	7.31209	NA	10.5694	12.5043	13.4669	0.0117865	7.09103	0.65388	7.5287	8.31042	10.7498	15.9899	4.4178	11.473	7.02491	NA	NA
TTN	0.06706	0.0439163	0.318907	0.164789	0.0289703	0.284985	0.0035622	0.141855	0.201038	0.0837888	0.063331	0.157762	0.151593	0.0997695	0.0739896	NA	NA	0.0668675	0.11022	0.0670479	0.130848	0.205448	0.00701509	0.162894	0.0181389	0.118629	0.13104	0.195934	0.0161703	NA	0.134525	0.285228	NA	0.0769058	NA	0.0388992	NA	0.0239003	0.0950692	0.0520338	0.119333	0.18947	NA	0.19167	0.0413187	0.302147	0.133844	0.0964158	0.0562668
VDAC1	113.522	140.351	19.6944	NA	1.10188	0.0820623	57.2866	70.3749	143.064	120.518	216.075	279.264	154.136	0.0552876	NA	0.108172	65.8824	251.944	67.8059	105.234	12.4163	103.979	3.02006	37.3388	0.24704	110.555	35.2576	159.584	180.978	34.9783	137.013	NA	159.798	NA	165.77	42.7	133.848	0.0729183	156.551	109.281	50.1626	223.019	196.385	NA	164.139	NA	143.985	74.6652	87.5591
ACLY	0.594211	0.109861	2.34814	0.120805	0.086462	0.107536	14.7104	0.0871332	0.470106	0.222002	0.3184	0.118527	0.106697	NA	0.143683	NA	0.26826	0.137153	0.236306	0.182055	0.200012	21.3889	3.77688	NA	0.23659	1.24439	0.157393	1.55722	0.304521	9.57963	NA	4.91043	8.22477	1.85679	NA	6.42114	2.28489	NA	0.118418	11.7286	7.91364	0.293746	14.7192	13.0357	16.9619	0.117417	0.0918242	0.233086	9.92341
ANKRD17	0.388296	0.405026	0.354464	0.451397	0.358151	0.183766	0.244257	NA	NA	0.292003	0.425168	0.26558	0.527807	0.431053	0.452393	9.76451	0.36201	0.309828	0.381056	0.370719	0.322619	0.291685	0.232354	0.473375	0.237593	0.229256	NA	0.329885	0.242255	0.114498	0.273273	0.325852	0.512685	0.372463	0.398337	0.491305	0.257357	0.426713	0.408629	0.255903	0.172373	17.0683	0.373554	0.146181	0.279178	0.262272	0.372269	0.292183	0.317503
ARG1	79.3277	57.7868	83.5056	89.4855	79.7244	14.1922	32.9314	109.869	73.0249	93.081	54.1123	55.2832	58.9883	70.9702	102.745	65.6501	76.0232	42.7389	135.101	89.0274	66.8218	97.0098	83.3289	59.9458	76.8791	61.3979	29.8386	70.1216	36.8583	9.35224	13.1893	34.2026	32.4496	39.826	60.1916	37.0804	50.4988	30.6574	24.9358	86.8716	29.5233	23.352	16.3646	8.21283	17.3703	37.8331	33.261	7.35696	4.37531
CD163	0.0539131	0.0488062	0.160511	0.0672418	3.98691	0.0265062	0.032094	0.0796759	6.18761	6.70908	NA	5.99951	3.53519	0.0998077	0.0716588	NA	0.0146151	0.0248866	0.139648	6.02107	0.21406	0.0514397	0.0273241	0.0562725	3.41668	2.9636	4.85025	NA	5.65829	2.62555	0.0672479	NA	6.3737	9.66543	5.7525	0.162188	0.0278697	7.0485	NA	4.33084	2.88659	7.04741	0.0695208	0.036935	0.0367419	3.78667	4.86249	NA	NA
CRK	NA	0.392553	1.388	0.248313	0.538755	0.327683	0.2557	0.178113	0.0925911	0.0583484	1.78617	0.262962	NA	1.05963	0.351615	NA	NA	0.0514852	NA	1.12774	3.39925	0.795216	0.187645	0.342223	2.52974	0.864311	0.252764	2.11679	0.46875	0.827837	2.79238	0.267807	0.378532	1.42372	1.13205	0.214725	NA	0.506503	0.201913	1.59626	0.559351	0.0604871	0.847306	0.883169	0.262179	0.576234	0.774894	0.841602	1.99872
CYB5A	0.610094	16.7385	NA	NA	11.2465	20.4095	11.3993	15.1538	12.4373	NA	12.7583	13.5441	NA	9.29323	1.07322	22.0923	7.39644	NA	13.0204	12.675	18.6985	23.1482	13.9036	0.126938	12.0961	12.2868	4.83939	11.1296	10.8756	21.1155	10.7616	NA	15.7732	5.98798	9.08091	12.9937	NA	9.19843	13.7035	NA	11.0569	13.7168	5.25169	22.42	0.364931	15.711	14.8693	13.6462	9.7427
ENOPH1	NA	1.86832	1.39992	0.0785936	3.99839	0.99583	0.292974	2.39732	9.76123	NA	1.15428	15.6759	NA	2.33116	0.101416	1.9853	3.07171	NA	0.204301	2.18583	0.0525513	3.36621	0.946995	2.53872	1.13605	NA	2.57565	0.911927	NA	0.799141	0.143425	5.29414	0.381804	0.0953564	0.168623	6.13599	NA	2.13007	0.55453	NA	3.58722	2.03206	5.64375	3.16326	0.788841	10.5132	3.58397	3.15689	10.8166
FERMT3	1.60821	0.0422189	0.198253	1.85474	0.0442814	0.800725	0.0352061	0.438768	0.254722	0.919633	0.12554	1.26281	0.822661	0.306191	0.58505	0.117144	NA	0.0253464	0.672686	NA	0.762966	NA	0.38453	0.117721	NA	2.51979	0.269435	0.546755	2.64439	0.113642	0.395019	1.74475	NA	0.508403	0.693806	5.40498	0.311083	0.229297	0.014124	0.784986	0.0424853	0.225738	NA	0.110499	8.01452	0.0438686	0.126603	0.309136	0.0580475
HDGF	2.83706	2.83617	2.90345	2.99728	5.48002	4.34263	6.0815	2.76234	4.0723	4.74486	NA	16.2547	4.76199	NA	NA	NA	4.57246	NA	5.20215	3.85701	2.16128	1.88583	4.19422	3.42954	2.61122	3.78382	1.58008	2.45675	4.21225	0.205613	2.52888	8.92034	2.10579	4.70378	2.48597	4.9172	1.89653	11.7866	5.55743	4.23167	1.57421	3.68156	5.76637	2.2338	3.95642	5.00928	3.6058	1.24638	9.40147
HNRNPH3	20.2944	0.74821	0.250037	0.437259	6.41037	2.20163	8.53394	1.77877	1.92796	2.10412	4.77269	0.429994	40.3549	39.5334	3.78237	0.809924	0.415731	0.499807	0.448267	172.143	1.05913	0.821099	41.6947	87.7529	15.4853	10.5659	56.1716	0.361201	54.4123	1.25501	0.846512	NA	0.0810318	NA	67.3991	NA	0.717105	107.604	39.2049	2.79767	0.299617	NA	128.859	0.049833	43.6539	51.8816	61.5295	195.263	0.0444793
KLC4	2.67866	1.04506	2.05216	3.52598	0.483571	NA	NA	4.35357	2.22643	NA	2.77091	4.24681	3.51867	4.99263	3.35581	2.85723	4.0795	1.70137	4.30253	2.79163	1.85141	NA	3.48939	4.16398	1.03432	NA	6.92201	1.55146	5.04229	0.593119	NA	5.09111	3.08413	1.74996	2.32114	4.05013	3.98481	4.1467	6.28989	1.85348	NA	3.09239	3.61595	4.97611	4.53982	3.09605	4.39721	3.60095	0.518904
MASTL	1.85118	5.532	2.22821	2.22778	3.02671	3.61101	3.78847	2.38502	0.970685	2.44688	2.11397	2.18308	2.50731	2.72208	2.72021	4.53653	2.63112	2.84349	2.4794	3.73083	1.95593	4.86162	2.17093	2.13146	3.55543	3.04449	0.819162	2.60679	0.65629	4.3531	3.10775	0.888273	2.84331	1.93102	2.99812	1.08646	2.6209	2.54491	0.965222	2.52723	2.03961	0.596534	0.963444	0.416913	0.659879	1.34508	2.47894	0.112399	0.254004
MATR3	0.0680872	0.189293	0.0582606	0.0760231	0.139743	0.0243224	0.105918	0.322479	0.06077	1.33045	0.0388722	0.0396818	0.0631344	0.0471634	0.00901075	NA	0.023291	0.15252	1.21854	0.00215744	NA	0.063761	0.0533074	0.0480794	0.0981206	0.283235	0.225766	0.112989	NA	0.0115386	0.0153232	NA	NA	0.0447805	0.0663458	NA	0.425877	0.0335771	0.0447562	0.0932626	0.111414	0.0191679	0.0280194	0.0581918	0.0406469	0.0792361	0.0139419	0.0675856	0.0517193
PLGLB1	0.170744	2.58168	12.1451	0.176493	0.0857017	NA	0.103286	0.168598	0.115796	0.0936569	14.0729	0.13956	NA	0.0653983	0.156309	0.12904	0.154806	0.159348	0.17954	0.0742226	15.796	14.239	0.102951	28.5391	0.160667	15.7281	0.0490689	0.0235026	0.0826891	NA	50.0492	0.0538029	0.0774066	45.0119	23.7322	27.7764	0.0916964	0.139026	41.2075	0.0483876	NA	0.0724109	1.36546	27.6423	0.0528439	0.0381819	0.0504977	2.28494	0.136587
PPA1	52.8607	NA	56.6773	0.456229	56.1335	13.0496	NA	48.7639	39.618	44.302	2.77741	35.7583	33.4754	NA	58.5275	0.0514719	48.6762	29.2094	14.8177	49.7265	40.3667	54.7003	29.2083	43.5432	38.1607	33.456	41.9994	2.20688	65.5054	0.239849	NA	27.1406	65.5219	NA	36.1559	0.0308579	0.216165	31.7985	41.7221	35.1835	29.0926	57.563	29.2382	43.387	25.6812	59.6217	27.3246	NA	NA
RBM12B	0.114686	0.638009	0.0707343	0.185298	0.054729	0.210122	0.466746	0.0654479	NA	0.132831	2.29332	NA	0.425655	NA	1.86006	0.55872	0.602466	0.557358	0.367023	0.270781	2.75809	0.215855	2.48893	0.386832	0.442376	0.363389	0.161566	0.418148	0.480882	0.446789	0.496769	0.187244	NA	0.255928	0.330483	0.341353	0.637495	0.224967	0.233283	0.107157	NA	0.236347	0.788025	0.549072	0.145949	0.23627	0.35465	NA	NA
RPL23	24.2424	26.757	24.9845	35.0164	NA	20.0564	23.4518	26.2099	27.8866	25.9293	23.6999	41.0969	NA	18.0908	NA	10.5132	17.8982	0.117484	17.0211	29.0596	NA	NA	NA	25.1943	27.8308	25.8127	34.5399	16.7415	17.9855	14.8247	25.2775	25.5833	23.7694	29.7234	28.7225	NA	22.5175	14.158	29.9636	21.4503	19.6411	23.604	16.0775	27.0144	30.8215	17.697	28.2092	30.6319	20.6063
RPS6KA1	2.01216	6.01304	2.42197	2.4215	3.2899	3.98584	4.1179	2.59241	1.05509	2.65965	2.29779	2.37292	2.72534	3.23551	2.95675	4.93101	2.85991	3.09075	2.69501	4.05525	2.12601	5.28437	2.35971	2.3168	3.93276	3.30923	0.890394	2.83347	0.713359	4.76601	3.37799	0.965514	3.09055	2.09893	3.25883	1.18094	2.8488	2.7662	1.04915	2.74699	2.21697	0.648406	1.04722	0.453166	0.71726	1.46204	2.6945	0.122173	0.276091
SNX17	2.38203	1.48157	1.73832	2.12297	2.3318	0.238979	0.666351	2.91948	4.10481	1.78953	1.6862	2.12254	1.25037	2.23199	1.60153	2.40232	2.48628	NA	3.65691	NA	1.60124	NA	3.64357	3.72803	0.836249	1.14672	3.93971	2.08096	2.33246	NA	1.68245	2.02475	1.58781	1.98001	2.77752	2.82457	2.6089	2.27889	3.91649	2.16495	NA	2.45956	3.538	1.6772	2.30364	1.73223	2.70038	2.68588	3.53991
SYTL2	36.3574	28.7467	41.0742	NA	33.4614	8.15575	20.6988	26.0291	41.5814	39.2056	22.1114	23.5508	30.0507	32.947	48.0023	27.1933	30.6345	22.9362	47.7723	0.0203671	34.8361	35.728	39.338	30.1288	30.7398	25.6207	NA	NA	64.9565	0.0332571	NA	47.0081	42.1158	32.6912	34.4475	NA	20.9737	16.7993	28.7037	38.5716	NA	25.7882	39.4147	26.4547	43.4573	43.3285	30.2735	39.3689	NA
TAOK3	0.423982	0.0358067	1.09468	0.141647	0.194084	NA	0.197928	0.905264	0.401749	0.828576	0.255556	0.694315	NA	0.374212	0.818337	0.230613	0.948209	0.265835	1.89873	0.889481	1.48006	0.489667	2.12552	0.430114	0.677364	0.3594	0.364865	1.4961	1.61468	NA	0.62954	0.574938	0.198147	0.741656	0.679063	0.32376	0.734387	1.84692	1.0032	0.776961	0.415863	0.168658	NA	0.216529	0.249843	NA	0.103944	1.56195	2.05463
TGM3	0.0917729	2.11846	0.111138	1.29612	0.00563259	3.62919	1.03423	0.0514504	NA	0.0270374	0.323929	0.0783353	0.31344	NA	4.10382	6.37573	2.07517	0.162998	0.202943	NA	6.09099	0.201857	NA	0.0251627	0.253582	1.53371	0.294391	0.0853804	0.184551	0.0839937	0.0575761	0.0990735	NA	0.205255	0.477937	0.317208	NA	0.0309694	0.923738	0.0584891	0.0476908	0.10062	0.0856293	0.553336	0.458218	NA	0.0531214	0.199515	1.07984
TMPRSS13	0.0556417	0.844631	0.0965881	0.169266	0.0940206	0.381557	0.360014	0.265699	0.0993433	0.189774	0.135961	0.11718	0.343587	1.0427	0.371347	0.0938921	0.474149	0.110073	0.00703543	0.364043	0.732091	1.82315	0.117052	0.0687738	0.00389103	0.138681	0.255138	0.366532	0.27534	0.385923	0.467975	0.193198	0.548642	0.317885	NA	0.264681	NA	NA	NA	0.445031	0.272488	0.958748	NA	0.165339	0.246529	0.187082	0.0580801	0.801019	0.496524
TPM2	2.49703	3.70487	0.115183	15.777	5.69823	22.4538	10.9961	NA	2.53814	6.00756	3.44066	0.240622	14.7495	16.919	1.45151	5.26674	0.0194148	3.56806	0.0821317	4.34487	2.42226	5.16954	5.40345	0.33765	3.1856	3.87188	0.445531	1.65279	0.862529	10.2072	2.29455	0.0934864	3.51131	0.00522686	0.0266027	0.135429	NA	1.42638	0.620919	1.08538	6.64041	0.180081	4.99398	1.46336	0.0406412	0.675536	2.43392	NA	NA
TPR	NA	0.23906	0.0654477	0.171951	0.171484	NA	0.0417875	0.13234	0.0565891	0.0270178	0.161898	0.56163	0.0551915	0.481577	0.105331	0.109543	0.159723	0.113565	0.113277	0.165779	0.12257	0.0528187	0.0449348	0.0681497	0.0939274	0.0796223	0.0793812	0.275503	0.166653	NA	0.951909	0.224068	NA	0.16727	0.232443	0.447219	2.71578	0.173085	0.148289	0.0963101	0.0208753	0.796142	0.204457	0.117489	0.149351	0.163124	0.801213	0.152782	1.4608
TUBB4B	24.6799	1.03906	27.9172	0.0759215	4.61234	0.033085	0.563629	NA	17.7053	10.4419	NA	14.5491	0.243225	21.1446	0.00770537	22.6513	8.03112	0.00533664	24.7712	NA	0.00453252	NA	14.4144	0.0352903	NA	24.2405	0.36212	NA	25.3871	NA	37.9752	28.9846	NA	16.5785	15.78	16.9899	12.6482	16.9177	0.984862	155.463	14.6455	10.6241	24.6526	28.9601	20.7329	0.012147	13.27	25.7431	27.4624
UQCRC1	5.68453	2.51278	7.1507	3.14509	3.70664	30.3312	2.84672	3.84116	8.95379	1.68961	1.13189	4.74839	2.2024	3.10097	3.22854	NA	6.75211	3.02427	4.59781	2.24358	1.81782	1.9515	3.69092	2.79999	1.01851	0.0502369	4.38758	3.75838	3.59202	0.163644	0.0259961	5.92522	2.45169	5.11618	2.69609	4.26778	7.66662	5.6873	5.4765	2.71228	0.156114	3.41146	6.31733	3.83802	3.89547	4.03243	3.91943	2.54641	4.88297
USP5	0.591832	6.16901	0.0618107	0.448752	0.546931	NA	1.53431	18.7457	NA	20.3869	6.97821	0.60998	NA	5.44367	3.27536	0.00441429	NA	NA	2.54969	0.0507816	0.0220981	0.495687	0.0994523	6.58336	1.22398	0.0751819	0.587875	27.1667	0.645255	1.0972	0.899518	0.0848586	2.15093	10.6082	6.56578	0.0203771	0.023774	7.19683	8.34351	0.0508411	3.61946	0.12207	20.5541	0.225586	NA	4.81824	0.286205	2.72199	NA
AKR1B10	0.236396	24.0328	1.03526	0.161299	0.194431	61.1031	148.874	0.875718	1.36913	0.171896	0.261534	0.219441	0.0549296	NA	0.27917	0.132205	0.437956	0.210828	0.901873	0.196405	0.144366	0.140228	0.256957	0.146368	97.592	0.169723	0.608025	0.073315	0.05979	NA	0.278739	1.08999	0.0290383	0.194164	0.141908	0.821331	0.295995	0.287465	0.077445	0.156238	NA	0.109131	0.0665793	0.11184	0.155907	0.108688	0.110879	1.20654	0.0901685
CAND1	NA	0.380418	3.81141	NA	0.294031	NA	NA	1.25349	0.204942	0.507453	4.01124	0.542967	0.0115558	0.59494	0.569223	0.705756	0.115561	5.64894	0.332638	0.332047	8.1272	0.00447452	0.223437	6.73278	0.0152334	NA	0.0285774	8.41629	0.0259167	11.6119	3.36029	11.6425	0.104757	NA	6.29874	NA	8.32931	7.1332	8.54755	5.39745	0.0439027	4.4942	9.09041	1.95678	5.81039	11.7956	8.40607	NA	7.56629
COL16A1	NA	0.3144	0.26225	0.221486	0.503958	NA	0.512487	0.345522	0.222082	0.288519	0.391099	0.352537	NA	0.532844	0.45776	0.243724	0.464592	0.323032	0.323213	0.246548	0.228231	0.296516	0.35106	0.332241	NA	0.517547	0.14877	0.263402	0.102243	NA	0.323639	0.0774468	0.333003	0.283479	0.205667	0.171232	0.302575	0.299022	0.215564	0.277241	0.210541	0.165867	NA	0.0933067	0.341457	0.41484	0.326128	0.234384	0.112195
CORO1B	0.0305154	NA	3.16196	NA	2.15104	4.36695	2.77758	3.56414	2.83943	3.40372	2.64422	3.25318	4.07402	NA	2.58676	NA	2.831	3.20496	3.33101	3.17226	5.63873	NA	3.47502	2.51655	NA	3.14029	4.36723	4.51513	3.52615	NA	6.942	3.11472	NA	4.19456	3.258	3.70053	5.07316	4.79496	3.65668	6.37728	NA	5.40312	3.10123	3.44546	2.9499	3.41272	3.35932	3.7783	4.0671
EHD1	28.1417	8.80188	18.6738	7.67273	22.9625	9.59832	6.05236	35.2476	27.5764	15.3845	19.2101	33.834	12.5002	16.0107	10.9509	11.4953	23.8948	16.3182	21.1961	27.7197	17.1277	12.404	39.6081	20.4782	11.0424	4.91195	23.0428	12.2253	11.0474	5.06672	13.7016	5.2087	9.81905	19.7988	19.7757	11.4124	10.4756	31.1721	15.2265	13.2454	3.26764	11.414	5.0776	3.22551	7.99426	5.3355	13.5784	0.0656676	3.13995
FABP5	110.246	64.8591	109.01	107.591	169.359	107.517	67.6793	NA	105.582	0.200334	20.7107	167.614	74.5753	221.675	1.54209	121.971	107.83	NA	NA	NA	NA	51.4822	164.22	137.44	NA	163.25	5.11559	NA	82.3916	67.7935	153.939	130.346	165.649	101.261	68.1579	4.80248	39.0814	11.806	18.1276	105.923	73.9636	109.738	152.018	31.7048	71.3625	81.5395	44.6914	4.74654	178.837
GOT1	3.96197	0.462769	0.73222	NA	0.404326	289.797	0.424002	NA	1.26628	NA	0.381177	3.86265	0.221304	0.123723	0.0301064	0.0700718	37.7215	NA	31.4158	0.36563	0.0244095	0.259312	1.2379	0.303842	NA	0.953453	0.267727	0.388513	0.458393	1.42007	NA	3.39668	1.70129	0.381113	0.235791	3.91298	0.248677	2.56168	9.37735	0.216838	0.436363	3.84033	4.71455	0.732496	14.6753	0.423413	1.96577	0.545593	0.458197
HNRNPCL1	NA	0.0313136	0.0205058	5.64242	0.0298425	0.0171691	0.354299	0.0390006	0.0289864	0.0286084	0.0213108	0.0225687	0.0227717	0.0205298	0.0418176	0.0212436	0.0401306	0.0345921	3.47892	0.0104341	0.0235735	6.61906	0.02172	2.96173	4.22851	0.0656432	0.0131862	2.01066	0.0174499	0.00904548	0.0188224	0.0106739	3.43475	0.28734	0.0162531	0.0187948	0.0241075	0.111751	NA	0.017454	6.89	0.0180904	NA	0.0109083	0.0227753	NA	0.00895401	0.00826365	NA
HNRNPCL2	NA	0.0313136	0.0205058	5.64242	0.0298425	0.0171691	0.354299	0.0390006	0.0289864	0.0286084	0.0213108	0.0225687	0.0227717	0.0205298	0.0418176	0.0212436	0.0401306	0.0345921	3.47892	0.0104341	0.0235735	6.61906	0.02172	2.96173	4.22851	0.0656432	0.0131862	2.01066	0.0174499	0.00904548	0.0188224	0.0106739	3.43475	0.28734	0.0162531	0.0187948	0.0241075	0.111751	NA	0.017454	6.89	0.0180904	NA	0.0109083	0.0227753	NA	0.00895401	0.00826365	NA
HNRNPCL3	NA	0.0327369	0.0214379	5.8989	0.031199	0.0179495	0.370404	0.0407734	0.0303039	0.0299087	0.0222794	0.0235945	0.0238068	0.021463	0.0437184	0.0222092	0.0419548	0.0361645	3.63705	0.0109084	0.024645	6.91993	0.0227073	3.09636	4.42072	0.068627	0.0137856	2.10206	0.0182431	0.00945664	0.0196779	0.011159	3.59088	0.300401	0.0169919	0.0196491	0.0252033	0.116831	NA	0.0182473	7.20318	0.0189127	NA	0.0114041	0.0238105	NA	0.00936101	0.00863927	NA
HNRNPCL4	NA	0.0327369	0.0214379	5.8989	0.031199	0.0179495	0.370404	0.0407734	0.0303039	0.0299087	0.0222794	0.0235945	0.0238068	0.021463	0.0437184	0.0222092	0.0419548	0.0361645	3.63705	0.0109084	0.024645	6.91993	0.0227073	3.09636	4.42072	0.068627	0.0137856	2.10206	0.0182431	0.00945664	0.0196779	0.011159	3.59088	0.300401	0.0169919	0.0196491	0.0252033	0.116831	NA	0.0182473	7.20318	0.0189127	NA	0.0114041	0.0238105	NA	0.00936101	0.00863927	NA
LAMB2	0.861757	0.213302	0.163086	0.923473	0.269733	0.282957	2.39285	0.452339	0.458121	0.592672	1.02229	0.576424	0.567798	0.359068	0.40923	0.87243	0.620202	0.259447	0.701071	0.285976	0.239356	0.530864	0.329934	0.275056	1.80215	0.662403	0.269152	0.157408	0.928436	0.0990088	0.584751	0.461602	0.392331	0.090923	NA	NA	0.453943	0.404758	0.0938166	NA	0.0126162	0.0246467	0.135027	0.34221	0.00331189	NA	0.114858	0.987415	0.276372
LETMD1	1.11523	1.92649	1.79809	5.28613	5.37939	6.33537	6.48098	6.71257	4.79416	8.07317	2.51778	7.18792	2.55327	7.19384	1.94822	NA	1.64443	4.37191	NA	6.74909	5.01485	1.06583	3.63948	5.97383	5.0155	0.943192	NA	4.40686	0.269317	4.63298	5.81285	4.73263	NA	6.50853	2.915	6.93606	NA	NA	3.19963	2.94118	6.67456	1.66051	3.40721	5.64819	3.82534	1.4161	NA	5.59872	8.54128
LGALS3	6.98277	14.5985	NA	16.9778	9.0259	14.7932	0.142361	9.69807	7.98139	13.4827	NA	NA	10.816	9.65338	10.6423	11.7499	9.53639	6.93846	7.17765	5.60352	12.1219	11.2796	4.41093	7.54256	12.8508	14.7755	5.3142	6.28889	1.26002	13.2823	12.7728	9.46076	1.1853	0.0759568	10.0275	NA	23.2331	9.94986	3.61505	12.8094	12.6229	NA	4.51642	0.0944891	0.142896	6.90165	5.41534	17.7798	1.55773
MAST1	1.0639	3.17931	1.28058	1.28033	1.73949	2.0753	2.17728	1.3707	0.557865	1.40625	1.21492	1.25465	1.44098	1.56442	1.56334	2.6072	1.51214	1.63419	1.42495	2.14416	1.1241	2.79404	1.24766	1.22498	2.04335	1.74971	0.470783	1.49816	0.377178	2.50178	1.78606	0.510502	1.63409	1.10978	1.72306	0.624403	1.50626	1.46259	0.554726	1.45243	1.17219	0.342836	0.553703	0.239605	0.379241	0.773032	1.42468	0.0645972	0.145979
MAST2	0.85703	2.56111	1.03158	1.03138	1.40126	1.67177	1.75392	1.10418	0.449391	1.13281	0.978688	1.01069	1.16079	1.26022	1.25936	2.10025	1.21811	1.31643	1.14787	1.72724	0.905523	2.25075	1.00506	0.986787	1.64603	1.40949	0.379242	1.20685	0.303838	2.01533	1.43877	0.411238	1.31635	0.89399	1.38802	0.502992	1.21338	1.1782	0.446862	1.17001	0.944264	0.276173	0.446039	0.193015	0.3055	0.62272	1.14766	0.0520366	0.117594
MAST3	1.74966	4.10502	1.93751	2.36022	2.2657	2.4733	2.59484	1.63357	1.0406	1.67594	1.58723	1.64947	1.71734	2.29398	2.01691	3.64224	1.80214	1.9476	2.03995	2.55536	2.0009	3.55899	1.48694	1.83605	2.43523	2.08527	1.56567	1.78548	0.449514	2.98158	2.1286	0.608406	1.94747	1.32262	2.22419	0.744152	1.79514	2.09866	0.985174	1.73098	1.39699	0.408585	0.659893	0.285557	0.451972	0.921285	1.6979	0.0769857	0.173975
MAST4	0.589549	1.76178	0.709622	0.709484	0.963921	1.15	1.20652	0.75956	0.309135	0.779261	0.673238	0.695249	0.798507	0.866905	0.86631	1.44475	0.837936	0.90557	0.789619	1.18816	0.622908	1.54829	0.69138	0.678809	1.1323	0.969584	0.26088	0.830189	0.20901	1.38634	0.989729	0.28289	0.905513	0.614974	0.954816	0.346007	0.834681	0.810479	0.307396	0.804849	0.649558	0.189979	0.306829	0.132775	0.210153	0.428368	0.789471	0.0357959	0.080893
NME1	2.08865	0.684393	3.75416	196.287	2.68191	33.8178	1.65136	3.55979	31.8926	146.759	2.30671	5.07223	12.0621	3.50324	2.44892	4.42336	4.88853	2.76944	1.56095	6.03125	5.97837	3.54123	NA	3.08992	NA	88.2142	217.861	3.71044	10.7099	3.87186	1.65748	227.106	2.77802	5.54494	101.873	4.28239	0.752611	2.62564	3.33493	NA	NA	74.7027	94.8234	7.80193	1.28478	201.639	NA	11.603	5.35136
NT5C3B	377.043	NA	1034.22	NA	186.542	683.611	276.466	NA	602.221	NA	247.005	286.19	416.672	286.12	274.972	288.331	451.833	NA	270.403	317.373	381.001	366.731	215.962	266.048	229.126	278.409	NA	751.293	261.407	1202.76	261.271	703.262	585.181	380.219	234.16	309.919	622.085	426.979	373.409	250.796	478.98	487.367	NA	1105.28	243.605	641.513	513.21	274.011	260.544
PTGIS	0.791336	NA	4.70725	NA	5.51608	5.56119	0.0353987	5.90745	NA	0.044049	0.952817	2.94834	NA	3.01431	NA	5.07896	NA	4.33654	4.71067	2.58457	4.93558	4.74923	0.889922	3.62083	NA	3.24442	2.29981	3.96178	8.01223	NA	0.0139889	7.5978	0.0823424	1.30861	0.0586935	4.86681	0.755024	2.446	0.63913	1.92753	1.00967	NA	4.82135	4.67682	5.09639	1.10998	2.30723	0.557502	2.78476
SMARCA5	0.352985	7.66609	0.304022	NA	NA	0.587615	0.858952	1.59748	3.68568	0.785027	0.320353	0.425407	0.445023	7.9526	4.53565	0.595274	0.273853	0.280627	NA	2.47501	2.84113	NA	1.38289	3.42693	3.06717	0.742792	0.0934171	2.84207	0.987157	NA	0.312425	2.56261	NA	0.372644	0.355206	0.68505	1.00853	0.496434	3.32558	0.869063	2.9523	NA	0.512798	2.17844	0.474337	NA	0.230054	0.525394	4.29573
SRP72	0.106769	0.773369	0.667089	0.289819	0.0890912	1.22885	NA	0.0752272	0.368014	0.639054	0.154839	0.106837	0.206428	0.332457	0.123913	0.909397	0.121689	0.230645	NA	0.163444	0.0634612	1.14253	0.160408	0.113114	1.09204	0.139291	0.128274	0.0830607	0.131558	1.66755	0.0807552	0.0685955	0.815943	1.30662	0.164415	0.0902788	0.170165	0.661364	NA	NA	0.0767874	0.0886464	0.249442	0.14081	0.0905673	0.120915	0.141334	0.0917828	0.106533
TIMP1	1.84474	2.0097	2.62237	1.52902	0.624489	1.77275	3.81804	NA	NA	1.12538	0.527607	NA	1.06088	1.31528	2.40807	2.36447	0.37791	1.37384	0.780949	0.426778	0.452837	1.7814	1.14554	0.327275	NA	0.909261	1.04059	0.715048	0.237279	0.50837	1.26877	2.19688	0.935215	0.456803	0.986324	NA	1.58319	1.22566	NA	1.35812	0.783338	0.36462	1.35726	2.99525	0.279468	1.13877	NA	1.20195	1.00842
TPD52L2	0.378632	0.355123	0.398408	0.268777	0.371884	3.26591	NA	0.446606	0.579117	0.252874	0.302722	0.37477	0.0975669	0.114145	0.154204	0.26357	0.545255	0.263125	0.251431	0.297185	0.32132	0.29643	0.314984	0.432343	0.176061	NA	NA	0.15277	0.109176	NA	NA	0.298641	1.14501	0.342192	15.9462	0.351193	0.135625	0.154022	6.08024	0.1841	0.306198	0.214784	0.224751	0.119173	0.294111	0.185665	0.155105	0.268704	38.9789
TPI1	4.32494	2.66937	NA	0.515336	7.5156	1.66404	2.14598	15.0804	2.27781	0.815338	2.44126	NA	6.77018	NA	0.921632	3.04041	0.0106062	7.06908	NA	4.3174	0.827688	3.06542	0.473743	1.72466	1.45086	1.71353	0.230826	6.20309	0.660846	7.61877	0.625928	2.19854	9.40042	2.52896	NA	NA	NA	2.30836	6.17092	10.366	1.55281	8.94568	0.784166	4.69746	NA	4.56423	5.72784	2.98886	2.71494
TUBA8	0.0128156	0.175701	0.32046	NA	0.0343277	0.00351271	0.250102	0.842848	NA	0.804397	0.187061	0.461834	0.090848	0.793057	0.233523	0.578372	0.360337	2.84611	1.51807	0.637605	0.559181	NA	1.05945	NA	0.33383	0.173592	0.435665	1.20265	1.10395	0.107871	0.266929	1.13789	NA	0.308779	0.13065	0.390295	0.157527	0.16503	0.740523	2.33251	NA	0.371132	0.295558	0.918293	NA	0.542494	0.597463	0.577212	1.2549
TUBB	1.9117	0.283687	0.230432	0.0759215	0.133864	0.033085	NA	NA	6.81349	0.209687	0.949079	0.0730735	0.082489	2.49379	0.00770537	0.00100188	0.523592	0.00533664	0.00273119	1.09982	1.6015	0.469814	0.0405402	0.0116276	NA	0.0308738	0.343105	NA	1.30667	9.88742	NA	0.200726	NA	0.845398	NA	0.276263	0.36551	4.56375	0.780971	126.019	1.10936	NA	0.274408	11.2872	0.713877	0.691859	0.947301	0.872425	4.48192
TUBB4A	24.6799	1.03906	27.9172	0.0759215	4.535	0.0282763	NA	NA	17.7053	10.4419	NA	14.5491	0.243225	21.1446	0.00770537	22.6513	8.03112	0.00533664	24.7684	NA	0.00453252	NA	14.3967	0.0271219	NA	24.2405	0.36212	NA	25.3871	NA	37.9752	28.9846	NA	16.5785	15.78	16.9899	12.6482	16.9177	0.984862	155.463	14.6455	10.6241	24.6526	29.011	20.7329	0.012147	13.27	25.5076	27.4624
UBE2N	2.47705	2.20053	3.10837	3.34882	NA	1.01486	3.52686	2.31185	3.69252	2.70161	3.51718	3.06387	2.36421	1.05654	11.708	1.70432	3.98065	2.89305	1.91947	1.0338	1.51838	1.36467	4.14058	2.95259	6.31128	2.96761	2.26227	2.28333	2.544	1.81138	1.23281	3.59253	NA	14.6789	5.86412	2.82365	1.83384	NA	3.11857	NA	NA	8.71868	4.07917	11.973	1.63797	4.29462	5.53292	1.81882	NA
UBE2NL	2.27063	2.01715	2.84934	3.06976	NA	0.930286	3.23296	2.11919	3.38481	2.47648	3.22408	2.80855	2.16719	0.968495	10.7323	1.5623	3.64893	2.65196	1.75952	0.94765	1.39185	1.25095	3.79553	2.70654	5.78534	2.72031	2.07375	2.09306	2.332	1.66043	1.13008	3.29316	NA	13.4557	5.37544	2.58834	1.68102	NA	2.85869	NA	NA	7.99212	3.73924	10.9753	1.50148	3.93674	5.07184	1.66725	NA
WASHC5	2.95837	0.5271	0.597391	NA	2.27343	0.424119	0.817616	2.88124	1.13401	1.43829	0.146325	2.79641	1.16894	2.37128	1.62518	0.726373	2.21685	1.76271	NA	2.69747	0.439764	0.143142	1.90683	1.86089	1.23386	0.943084	1.96558	0.675021	0.231146	0.329488	NA	0.32481	0.806769	1.17459	0.979546	1.2079	NA	1.36539	1.55532	0.875976	0.623208	1.43583	0.0247706	0.326119	0.732293	NA	NA	1.62692	1.55336
ANKFY1	0.0564997	0.404122	NA	0.231779	0.177528	0.346572	1.0612	1.58708	NA	0.11773	0.316386	NA	0.372799	0.265307	0.259015	NA	0.130703	0.144282	1.42781	0.212081	1.56186	1.3222	1.20851	0.229953	1.34417	1.46201	0.0809541	1.28346	1.24516	0.267273	1.49937	0.237821	0.0958878	0.304748	0.125523	0.092772	NA	0.213247	0.0415154	1.27178	NA	0.0283575	3.14905	0.0506688	0.274352	0.175382	0.112514	0.24645	0.741196
ARMC8	10.4975	13.2452	NA	1.48455	NA	NA	NA	NA	2.44633	5.1294	0.164715	5.62717	NA	NA	7.66129	10.4068	6.66726	5.95319	2.6039	NA	2.18401	7.23018	1.59471	3.2827	0.466874	3.63545	4.07464	3.84897	10.6202	15.3161	NA	7.98558	8.80193	9.95834	6.6793	6.52138	3.555	4.61314	8.99983	10.0577	NA	9.96328	10.1284	11.1975	13.7931	7.12165	11.548	7.78623	12.2062
CDH2	4.31468	6.45526	6.02417	5.81247	5.2338	0.45661	2.6321	3.79725	NA	3.80587	3.29888	4.6211	1.22138	4.10034	3.16638	2.90902	5.93768	3.30297	5.32739	2.71441	3.05034	4.38517	3.86863	4.09263	1.56634	1.65771	2.78758	4.27377	4.73507	0.0613664	NA	NA	3.70757	4.213	NA	1.36453	4.51637	4.54218	3.95016	2.55707	NA	NA	2.3664	3.782	3.57248	4.7226	3.94662	3.17742	5.88144
CPNE1	0.0245655	0.425201	2.05028	0.852608	2.89708	3.14964	0.345965	0.111863	2.51851	0.0948925	0.116763	NA	0.391962	NA	0.333794	1.62028	0.112427	5.73658	2.25288	NA	1.26304	9.1309	0.0778523	1.68919	0.206431	0.156089	0.0265158	0.300611	0.21772	0.0576282	16.4361	NA	0.869622	0.260974	0.0772177	0.210899	0.0810465	NA	0.629523	1.19813	0.101282	0.133362	1.97332	0.0975716	0.139032	0.134831	0.0618773	0.267963	NA
CSTF1	NA	15.2039	35.8322	NA	13.8896	6.79309	NA	23.538	42.2912	7.88225	12.8836	32.3514	11.1971	9.7102	22.3408	NA	41.7684	18.3822	18.8157	12.6275	7.46456	NA	21.4048	24.9015	11.008	7.53682	NA	21.2606	NA	7.26502	8.00782	22.1067	26.9433	30.4107	13.545	15.045	16.8358	16.3175	26.2609	7.23008	9.00622	18.493	14.882	NA	26.4995	NA	24.9676	14.6345	27.1056
CUL4B	0.0274678	0.414426	NA	0.0918423	NA	NA	0.14204	0.178282	0.402258	0.209148	0.200844	0.0431395	0.748197	NA	NA	0.21998	0.537874	1.10083	0.148234	0.142445	0.280131	0.232255	0.140189	0.457022	0.172679	0.64697	0.408391	0.0704832	0.17195	0.401131	0.273964	0.0366748	0.453984	0.694749	0.824097	0.124309	NA	0.856952	0.0332806	0.40345	0.587395	NA	NA	1.13395	0.900595	0.186574	NA	0.134309	0.301525
EIF2AK2	2.85192	0.181586	3.25916	2.11891	2.86935	NA	NA	3.17757	1.38965	1.12234	1.81486	1.91918	1.41558	0.0608481	1.09749	0.715128	3.10219	0.22859	2.57042	1.69405	1.48416	NA	2.91645	2.61176	NA	0.569326	2.62182	1.30305	2.40496	0.420017	NA	0.910277	1.95984	2.07606	1.50416	2.06216	0.895821	2.14037	2.54895	1.44246	NA	2.04021	1.72171	1.97541	1.80454	1.44121	2.11682	1.52788	2.13416
EIF3C	NA	NA	0.196381	1.24111	0.0390773	0.0446155	0.196945	0.155336	0.00206981	0.558297	0.072182	0.549383	0.339684	0.0491127	0.0686416	NA	0.0425048	0.170587	0.0380546	0.050382	0.346602	0.22225	0.303134	0.0594058	0.316792	0.198442	0.0405537	0.236022	0.0345015	0.478454	0.621067	0.102967	NA	NA	NA	0.170283	0.0188217	0.0282896	NA	0.275543	2.23012	0.177672	0.103224	0.483828	0.201058	0.441765	0.172727	0.208393	0.113201
EIF3CL	NA	NA	0.196381	1.24111	0.0390773	0.0446155	0.196945	0.155336	0.00206981	0.558297	0.072182	0.549383	0.339684	0.0491127	0.0686416	NA	0.0425048	0.170587	0.0380546	0.050382	0.346602	0.22225	0.303134	0.0594058	0.316792	0.198442	0.0405537	0.236022	0.0345015	0.478454	0.621067	0.102967	NA	NA	NA	0.170283	0.0188217	0.0282896	NA	0.275543	2.23012	0.177672	0.103224	0.483828	0.201058	0.441765	0.172727	0.208393	0.113201
EIF5	3.8045	2.57264	4.06487	NA	2.6563	0.988432	2.57904	4.61802	3.89033	2.60778	4.37072	2.99292	2.71345	2.06133	3.57893	5.57295	5.92685	5.52412	3.31666	0.0406009	4.34149	2.16909	5.57568	4.28784	2.37336	1.60619	0.539715	2.66223	NA	NA	2.07318	3.60702	NA	3.76091	0.980518	5.06053	3.47892	2.55459	1.54913	NA	1.66342	5.03341	4.02757	3.098	3.95704	2.02254	2.53515	8.25835	4.82183
FH	3.88355	7.07541	4.12927	8.58036	5.47612	NA	5.88716	6.63337	2.27616	9.54469	0.940448	NA	5.66045	4.49465	0.0531002	0.0356313	NA	0.80089	5.4956	7.86191	3.86591	NA	5.17541	4.49783	4.31911	4.64722	5.69272	0.784119	4.68338	7.04491	4.47357	14.1459	NA	3.30366	4.75567	10.4722	12.969	10.0653	4.68485	5.38635	1.43506	0.611923	11.7675	1.51862	10.6862	1.62205	NA	0.0706154	NA
G6PD	92.5092	0.135098	NA	0.317631	211.488	0.629276	0.120164	1.69466	0.0464237	240.995	0.0515357	68.7553	NA	158.467	181.642	3.25764	NA	143.358	1.59999	0.0370316	0.0209235	NA	NA	34.7538	NA	0.915234	3.60274	2.11497	2.56946	1.37608	NA	3.54815	NA	3.58931	2.58921	2.21068	23.6381	0.330133	3.61145	NA	0.699528	3.60457	1.87791	2.61323	2.29037	3.16056	6.73146	2.22017	1.78877
GRK2	0.520961	0.299957	NA	0.577638	0.915603	0.310864	0.641166	0.723453	0.659674	0.785911	0.646908	0.921558	0.666788	0.737881	NA	0.314049	0.878854	0.792538	0.688524	0.818887	0.540052	0.2619	0.733418	0.860999	0.551543	0.6757	0.518439	NA	0.577474	0.145673	0.766082	0.362349	0.0929871	0.862452	0.89482	0.576098	0.413343	0.256585	0.585758	0.847165	NA	0.519285	NA	0.447998	0.811787	0.531939	0.440682	0.484487	0.645793
H2BC1	0.0346907	0.419296	1.27598	0.21806	NA	1.24169	0.765826	0.0724064	0.126917	1.57983	NA	1.49817	1.92676	0.134686	2.822	0.110642	0.658684	2.67319	0.179793	1.54034	0.912212	1.74246	0.261273	3.85218	0.0932092	0.729332	0.0446589	0.321999	0.319447	0.116811	1.248	0.942819	NA	0.702127	2.0463	0.262153	2.30958	NA	0.892239	0.168716	3.35112	0.707057	0.768607	0.51124	3.41038	1.0743	NA	0.0218277	NA
IGKV4-1	1.59231	0.915451	0.854245	0.600137	1.03434	1.02916	0.455868	0.205879	6.63186	1.25856	5.29959	2.24127	2.77803	1.15081	0.645132	0.199197	4.06049	0.665161	0.493351	0.408419	3.51884	0.0991075	1.65457	1.63526	0.755953	0.873845	4.30066	0.748896	0.194055	0.632954	0.910762	4.1601	0.766463	0.74995	0.44823	0.210303	0.592799	5.95901	0.76766	NA	4.82863	NA	2.63909	1.25035	NA	1.98767	NA	1.31475	5.84408
MTHFD1	0.166939	NA	1.74119	0.287474	2.73635	2.53619	0.0743405	4.30541	1.13783	0.715248	1.07353	3.77343	0.0159548	0.0304755	2.18625	1.66967	0.228236	NA	0.270482	3.99601	2.99116	NA	0.18843	5.16786	NA	1.74721	5.43922	1.52205	1.84233	NA	NA	NA	3.74142	NA	1.43039	2.69746	1.78984	0.153796	1.70029	NA	0.193402	1.69444	1.65649	0.335328	1.13231	1.11269	1.31024	0.881358	2.18975
NAXD	NA	112.061	NA	124.315	NA	0.735062	201.089	11.3353	148.195	81.5046	77.9048	56.0575	14.2724	0.991339	NA	111.278	NA	100.059	40.5362	83.6568	158.01	139.226	NA	66.678	119.068	110.737	54.027	115.05	111.007	167.3	54.5119	43.6681	99.7511	104.091	47.8477	NA	128.29	65.9035	98.4337	172.394	0.276449	105.152	70.6253	241.919	92.5045	168.04	81.1667	71.7362	87.401
NHLRC2	1.20113	0.798402	1.24766	1.81702	1.29255	0.0130989	NA	2.46102	4.27213	1.02772	1.48594	1.71323	1.68805	1.7975	2.65035	2.68454	1.97266	NA	3.3866	1.7299	NA	1.78236	2.39761	2.33601	NA	0.957659	2.18181	NA	3.24106	NA	NA	2.42526	NA	4.86777	2.09685	0.29877	1.49327	1.21705	0.96179	2.50992	0.800456	1.51423	1.45722	2.32072	NA	2.12183	1.12975	2.48076	2.01629
NRP2	0.0217464	0.036228	NA	0.0198907	0.491447	0.0266424	1.60825	0.0265996	5.56512	0.0241903	0.0119001	0.158598	0.0281658	NA	0.0112172	0.0255668	0.0256733	0.0254938	0.0139728	0.354536	0.0207251	3.58473	4.82921	0.0248695	2.50955	0.0158192	0.0200491	0.0175349	0.0529893	NA	NA	0.0140478	4.19711	9.61278	0.896677	0.0286482	2.57876	0.0380406	0.0389003	1.92814	0.613141	NA	3.0279	0.567759	6.07862	0.833602	NA	4.10684	9.66601
PSIP1	0.722957	0.408575	0.829761	1.23557	0.53977	0.565136	NA	1.07801	0.431806	0.379518	0.380186	0.28192	0.740677	0.605452	0.284835	0.295541	0.513253	0.652439	1.06009	0.80311	1.11606	0.99105	1.26261	0.582564	NA	0.193726	0.981241	0.697523	1.30047	NA	NA	0.726919	0.622542	0.659981	0.489193	0.770542	0.140506	0.953464	11.7806	0.341122	NA	0.458692	0.655773	0.58651	0.951179	0.356159	0.341944	0.349676	0.759937
RNPEP	2.20573	3.98993	9.65828	0.443707	0.881807	NA	0.110246	0.806131	NA	7.13108	0.659161	1.27996	2.55686	1.54054	5.13064	3.01275	NA	1.82978	NA	8.44033	5.82152	2.60972	NA	3.10588	1.41433	3.942	1.2655	13.5009	6.19676	1.14806	0.0968652	2.11072	3.32223	3.04258	NA	1.22021	1.92933	1.25747	0.769221	2.26537	NA	NA	2.19513	0.0473508	0.107714	0.233596	0.0212216	0.843718	0.347738
SMARCA1	0.352985	0.430998	0.187148	NA	NA	0.587615	0.858952	0.698012	0.226165	0.785027	0.320353	0.425407	0.445023	0.405625	0.453029	0.595274	0.273853	0.280627	NA	0.838482	0.861782	NA	1.38289	0.348306	0.796298	0.742792	0.0934171	0.879985	0.819785	NA	0.312425	0.526739	NA	0.372644	0.355206	0.504997	NA	0.496434	0.444188	0.869063	0.394768	NA	0.512798	0.463871	0.474337	NA	0.230054	0.525394	0.736116
SMC1A	0.495462	0.135707	4.83627	NA	0.359402	0.0945158	NA	0.405194	0.438636	NA	0.197717	1.20069	0.482443	0.650487	0.627551	0.0999097	0.355525	0.347095	0.257643	0.0955148	0.345007	0.0894334	0.559312	0.461252	0.177851	0.104514	0.915743	NA	0.427669	NA	0.146113	0.289359	0.245336	0.176618	0.270514	0.419821	0.399409	0.285971	0.725659	NA	0.187869	NA	0.357373	0.266386	0.293244	0.505439	0.169814	0.360188	NA
SYNPO2	1.9468	2.10895	NA	3.24871	NA	2.19916	1.73496	4.1714	NA	3.15264	1.95481	NA	3.16889	1.75364	NA	2.27696	2.90597	3.49157	4.53701	3.3879	2.56564	0.241463	3.72289	3.91197	1.88542	1.35683	1.72294	2.56168	NA	1.36432	2.4301	3.96252	2.86359	0.988402	NA	3.02424	2.88158	3.89057	2.22664	2.11428	1.57667	3.47202	NA	1.67871	0.0375342	2.16409	1.05153	3.22202	4.01689
TRIM28	0.0498086	5.30707	NA	0.756192	0.0171112	0.153038	0.16641	0.0937	0.43003	0.0621508	4.55457	0.026403	0.0441135	0.0506045	4.22876	0.112038	0.687015	4.26842	0.131942	2.57889	0.0583385	0.107631	0.021743	0.0296002	NA	0.0991338	0.146586	0.0129144	0.0306824	0.0445854	NA	0.0308384	0.291629	0.216479	4.35551	0.190358	4.94748	NA	0.394139	5.88831	NA	NA	0.157238	NA	4.55774	0.0234182	0.362089	NA	0.0505829
TYMP	0.296595	NA	50.7871	2.18837	0.217576	22.5083	13.5749	52.3629	32.3657	18.5805	22.2262	33.7803	NA	NA	45.934	NA	0.995514	21.2512	NA	0.201121	0.341705	0.0104561	16.7668	0.00861894	30.6225	0.0135073	29.6024	52.0546	35.6203	11.1229	10.9054	NA	46.1451	31.5587	37.0055	6.37237	36.1718	NA	NA	41.6533	NA	26.7924	41.3303	28.4019	37.6144	57.3335	11.2722	0.0239625	23.8508
UBA2	NA	NA	5.39895	7.33254	3.75088	1.10562	3.61333	3.51576	5.66342	6.22045	3.17192	3.80123	4.16844	4.88495	7.0697	3.18588	3.8969	2.8605	5.54867	1.35996	4.04134	7.94642	4.08765	1.32511	3.85471	2.08064	3.22147	0.39997	10.8839	0.690771	NA	NA	4.80182	3.97633	1.37812	4.63842	0.308641	2.67296	2.2589	5.6221	1.88252	1.14863	NA	3.02836	5.04679	2.78301	3.52811	0.0284634	NA
VPS33A	1.58853	2.80225	2.62603	0.686299	1.19254	1.40445	NA	3.29103	3.09384	2.89852	2.76935	1.17816	0.600063	1.10359	0.343155	1.18074	1.52852	3.21884	2.56657	0.971381	3.43619	3.62462	1.91356	2.6709	0.909806	0.684011	2.18633	0.475105	NA	2.66884	0.87065	0.365538	0.976219	0.456451	3.68687	1.41487	3.03475	0.138748	0.814524	1.85996	3.58995	NA	NA	0.62628	0.00638698	1.576	2.99248	0.648816	0.0726577
ATP4A	NA	0.143449	0.0973489	0.112082	0.152051	0.148014	0.127774	0.345124	0.138403	0.314407	0.240218	0.0941519	0.36826	0.328073	0.178146	NA	0.234994	NA	0.209529	0.275339	0.189292	0.177414	0.209751	0.195355	0.15069	0.109251	0.180718	0.134456	0.25389	0.128788	0.48224	0.103004	0.251656	0.268689	0.212364	0.296216	NA	0.265317	0.162455	0.199955	0.227985	0.0767826	NA	0.107571	0.2349	NA	0.189482	0.232965	0.36486
ATP5PF	19.3271	24.3406	35.9757	NA	27.5388	32.7022	35.2989	34.5102	29.0299	33.7865	28.7408	24.2753	NA	19.4574	19.0813	26.8468	18.9359	NA	35.8452	32.1487	18.3103	24.847	NA	19.2454	19.6847	NA	NA	NA	26.1575	12.4487	21.8866	19.367	18.7052	21.9318	12.1118	22.9736	36.4054	14.463	15.3263	15.5571	13.7422	NA	22.0016	20.8125	32.7863	26.5085	26.8206	24.7119	30.5843
BLMH	0.264484	0.319826	0.283935	0.299096	8.09368	0.0463265	NA	0.168896	6.3756	0.233605	0.312604	0.253007	0.259921	0.211727	0.437219	0.110429	0.287727	0.233294	0.200778	0.353299	0.187449	0.133022	0.168304	0.209274	0.319965	0.197092	0.446388	0.0231011	0.225368	1.61071	0.261978	0.249077	0.0488749	0.0848327	0.120046	0.228105	NA	0.388965	0.181452	0.270698	11.0722	NA	0.244008	0.561657	0.1883	15.8702	9.61232	0.269039	4.80177
BUB1B	4.57721	3.95064	26.012	NA	35.1221	2.9256	146.344	4.61937	35.5428	49.9342	44.0046	22.1994	66.2398	85.1559	NA	80.2429	30.7296	51.2757	NA	33.4259	40.9332	73.1275	32.6422	NA	131.768	67.9078	38.3402	3.61648	NA	69.1854	NA	NA	NA	44.7009	NA	41.9746	43.6346	54.1065	2.6896	48.4596	85.5187	53.5599	1.82352	42.9389	NA	47.9858	67.5119	51.985	41.0875
CHMP4A	0.682767	4.5822	NA	2.89971	3.32955	3.92382	6.07335	5.13068	7.44293	8.17399	4.18259	NA	3.91153	NA	NA	4.85968	2.26648	NA	5.01751	4.42148	6.99305	4.69826	7.42806	1.1873	4.31985	5.71371	1.6324	2.12611	4.61342	2.94733	3.17444	0.401884	3.27953	NA	2.22587	2.99497	NA	2.23236	2.05723	2.98295	3.45118	3.63154	3.43576	2.64278	NA	4.47996	6.4393	0.498624	4.04878
DCD	12.938	11.4037	5.57507	2.70368	2.58089	1.30561	3.68521	1.52598	2.32747	5.83091	1.17354	7.8869	0.861942	6.80841	12.6502	1.45293	7.39674	8.74463	1.05491	3.58105	10.2647	3.90184	0.422002	22.4594	6.72839	12.3961	2.82331	6.59736	1.64388	1.99955	6.44698	1.27832	6.02237	NA	0.270423	NA	NA	4.98139	NA	5.1047	NA	NA	0.191598	NA	1.57428	NA	5.70094	1.32718	13.6435
DES	8.714	10.674	0.231007	13.1711	21.8644	9.34245	8.02488	6.81881	1.3744	10.1871	9.93745	NA	0.505616	0.455743	17.3166	0.53973	8.10334	10.7511	0.417485	11.9783	6.02263	0.207889	7.30413	6.61181	7.1869	1.84335	0.719454	2.25514	8.00042	6.54723	0.0329409	1.14926	3.74303	0.414665	2.33589	NA	2.98899	10.7311	0.799788	0.272215	4.45255	8.62467	NA	NA	0.170427	NA	7.04611	0.0338565	0.147344
DOCK7	0.330199	0.373634	0.323541	0.0114817	2.23058	4.12985	0.0141762	NA	0.670122	0.048876	0.0929624	0.0159258	0.386987	0.0293917	0.0215879	0.0704071	0.0206824	2.28113	0.145438	0.0227942	NA	0.0566205	5.79291	1.75869	0.913945	2.10226	1.6667	0.111497	0.117163	3.67525	NA	0.538692	0.856541	1.38867	0.464386	3.01329	0.00734904	NA	0.194499	0.00500756	3.40758	0.526301	NA	NA	NA	0.264989	0.223831	0.120151	0.279815
DYSF	0.974318	5.01294	5.12714	1.06141	1.75821	0.839709	NA	5.48974	NA	0.485305	4.44777	4.4346	2.52981	4.83289	0.0570902	NA	3.32165	2.20859	2.93879	12.3936	4.31359	2.8709	0.344588	NA	2.64486	1.79785	NA	4.66478	0.043427	2.05923	3.33135	1.54743	5.70684	NA	8.46224	2.81754	1.53205	2.19972	4.987	0.720708	1.11068	3.63508	3.50128	NA	6.04037	2.20592	5.55488	3.69669	2.88501
EIF3A	1.5777	NA	14.6427	0.829357	0.201268	0.338236	NA	1.33313	0.37876	0.571645	0.0486296	0.473202	0.508636	0.530849	2.31781	0.0241017	0.453607	0.0782744	NA	0.00731119	NA	1.07043	0.994339	0.0105881	NA	0.00943663	0.711209	0.515548	0.194585	0.0211045	0.00514909	1.56641	NA	0.0488918	11.1719	3.65057	0.988567	0.125382	NA	NA	0.950726	8.55977	0.620439	1.00231	0.499358	0.0275274	0.601706	0.356463	0.530187
EXOC3	83.9171	47.0584	57.947	66.8649	70.2284	18.1704	12.0851	86.2762	30.1478	35.5048	57.2084	37.0755	48.1019	29.7325	29.8537	31.844	72.3277	55.2991	63.4214	73.1644	48.6029	62.7356	54.7013	63.0651	29.374	29.0257	50.8885	39.3319	9.63405	0.929227	20.6753	7.15618	52.6705	36.7682	48.5821	8.6358	48.5125	55.6296	0.461528	39.809	0.206713	8.7629	NA	NA	NA	5.07305	NA	NA	0.970958
GP5	1.03866	NA	0.478466	0.207258	1.02593	NA	0.106744	1.23812	1.5913	0.184048	0.602812	1.20924	0.467042	0.737074	0.0478775	1.3582	1.79526	0.219114	0.711328	0.0710803	0.307113	0.15583	1.56664	0.214028	0.0106161	6.97882	0.880708	0.0668596	0.0900291	NA	0.0444652	NA	NA	0.230597	0.0642424	0.0791213	NA	0.246725	0.836684	NA	6.32752	0.632107	0.0788473	0.595839	0.0376579	0.0613978	6.71776	0.0902442	0.18442
HNRNPAB	0.671182	0.606195	NA	0.397391	0.289526	0.244031	0.328674	0.767597	0.554329	1.03763	0.326505	0.211778	0.0251168	NA	0.263224	0.667411	NA	0.0978253	0.176542	0.397839	NA	0.0340788	0.0256654	0.0668699	0.45103	0.229474	0.49484	0.217891	NA	0.348042	0.254181	0.420392	0.466935	0.334861	4.22759	NA	0.34026	0.568309	0.386939	0.225233	14.2986	0.494212	NA	2.80684	0.0357305	0.160114	0.139478	0.27935	0.187301
IRGQ	130.461	62.7594	87.5392	98.6653	107.466	33.8296	40.8188	118.194	41.6178	55.6547	93.6363	60.1407	71.6027	42.0404	52.2169	51.9722	104.404	87.2089	104.474	95.4018	72.5005	83.548	75.6589	96.4425	45.772	42.4937	86.9366	53.945	5.34491	18.9875	29.8438	13.3042	77.4115	54.7024	76.3948	13.8434	72.8271	88.7392	26.5914	57.8928	16.5511	13.2805	10.1426	NA	7.23223	12.3017	35.52	NA	1.16045
LONP1	0.37905	0.0382078	NA	0.243304	0.328211	NA	NA	0.660527	0.542746	0.129769	0.571027	1.06436	0.158772	0.361057	0.175746	0.339497	0.171346	12.1661	1.02053	0.415693	0.442995	0.190546	0.496979	0.0336021	0.0438306	0.166831	0.71828	0.320209	NA	0.538629	1.68112	0.674174	NA	0.613869	NA	1.25196	0.545699	NA	0.821137	0.416588	NA	0.490969	0.860941	0.464335	0.772314	0.361437	0.256268	0.686027	0.349399
MAP2K3	3.76627	2.65291	5.85504	3.38586	2.78233	0.932101	1.52169	3.61167	2.19542	2.68596	4.12705	2.74092	3.04965	3.69648	2.57333	2.27194	4.45683	4.38183	4.90512	4.97512	5.29207	3.21948	4.73549	5.72594	1.94866	1.83888	2.66279	4.98365	NA	0.862675	2.68762	8.90934	4.60255	7.21373	1.31531	15.2303	3.40528	3.6909	4.39696	3.48354	0.95433	3.12318	2.17018	3.86187	4.93239	2.24996	3.37073	0.538068	NA
NCEH1	0.0893234	2.81058	1.72754	0.875622	0.318866	2.91946	2.03283	1.3318	0.793982	1.81833	2.37776	NA	1.55131	4.37747	1.27351	1.27862	0.725609	1.3354	0.810572	1.45538	1.87572	1.11221	1.36738	1.62216	1.56172	1.77133	NA	1.21691	0.633584	3.17953	2.02771	NA	3.39121	0.818337	1.15387	0.645014	0.975721	0.806567	NA	1.20916	5.7588	2.9769	1.11261	1.04956	NA	0.497895	2.50845	0.936179	NA
P3H1	1.29277	0.509059	1.03048	0.839715	1.13663	NA	0.423954	1.42618	1.44243	0.557114	0.804705	NA	NA	0.480347	0.54599	0.692111	1.97054	0.953098	1.00515	1.35231	0.913568	0.922029	1.37529	0.938938	0.693315	0.366558	1.24865	0.726629	1.70576	NA	0.0564975	0.742868	0.63668	0.964921	NA	1.17126	1.08385	1.47397	0.599567	0.733285	NA	0.832278	0.786658	0.636052	0.573649	0.498969	0.972472	0.819523	1.45614
PGM2	0.318031	0.104993	NA	0.127902	NA	0.643279	0.443306	0.338696	0.349792	1.17731	0.4601	1.57483	1.15119	1.04511	0.117271	0.164515	1.0752	0.493543	NA	NA	0.260804	0.374152	17.3262	0.924729	0.332277	NA	0.647248	NA	1.12132	0.150556	0.331351	0.127322	2.49503	0.370993	0.205795	0.577972	0.363178	NA	1.08996	1.14755	1.65094	0.182297	0.0902438	0.242305	0.256425	0.0845975	0.248241	2.01447	0.0220251
RAC1	3.59206	10.366	NA	13.3438	5.60196	0.80148	10.1074	13.04	NA	0.222332	0.213021	NA	0.428434	7.15053	NA	0.0643744	32.4754	NA	2.92922	0.280941	0.467615	0.314788	NA	6.34299	NA	NA	8.22512	27.5896	4.68749	39.6987	0.449732	42.7139	16.6431	9.29064	4.90188	5.37336	1.23258	18.6761	8.41908	NA	12.8797	9.87618	32.4071	18.0614	0.131673	27.9206	16.6058	NA	3.36452
RAC2	3.59206	10.366	NA	0.402188	0.281942	0.80148	10.1074	2.82112	NA	0.222332	0.213021	NA	0.428434	7.15053	NA	0.0643744	10.2036	NA	2.92922	0.280941	0.467615	0.314788	NA	6.34299	NA	NA	8.22512	27.5896	4.68749	39.6987	0.449732	42.7139	16.6431	9.29064	4.90188	5.37336	1.23258	18.6761	8.41908	NA	12.8797	9.87618	32.4071	17.9171	0.131673	27.9206	16.6058	NA	3.36452
RAC3	3.59206	10.366	NA	0.402188	0.281942	0.80148	10.1074	2.82112	NA	0.222332	0.127314	NA	0.428434	7.15053	NA	0.0643744	10.2036	NA	2.92922	0.280941	0.467615	0.314788	NA	6.34299	NA	NA	8.22512	27.5896	4.68749	39.6987	0.449732	42.7139	16.6431	9.29064	4.90188	5.37336	1.23258	18.6761	8.41908	NA	12.8797	9.87618	32.4071	17.9171	0.131673	27.9206	16.6058	NA	3.36452
RNH1	4.92682	6.85491	7.94924	32.9546	26.2158	20.4143	17.2139	4.84474	4.45084	45.0916	5.22075	3.13421	18.8787	62.1546	8.81358	11.2893	8.57498	NA	6.62616	7.88898	NA	NA	10.074	8.05264	NA	2.77225	5.08956	3.45279	NA	NA	16.9948	2.47091	180.225	2.02882	13.1338	23.9152	NA	58.6011	14.4312	8.91446	NA	23.8848	11.4383	11.3506	0.0431294	73.5022	28.1541	3.22933	2.71285
RPAP1	0.130319	0.108637	0.249383	0.032634	0.192781	0.0850223	0.265515	0.480866	0.182085	0.394283	NA	0.283563	0.109251	0.216113	0.163188	NA	0.183974	0.207246	0.272013	0.393253	0.218352	0.192106	0.386387	0.169537	0.269181	0.268273	0.27441	0.271393	0.243491	NA	0.454927	0.14852	NA	0.19672	0.277952	0.4278	0.0983649	NA	0.11599	0.396583	0.0719214	NA	NA	NA	0.182048	0.239141	NA	0.391849	0.522555
SEZ6L2	139.001	332.847	194.403	224.98	1.26153	NA	3.47896	72.1235	1.46198	1.0959	259.98	6.84138	145.793	0.930337	279.121	190.441	163.722	279.145	53.5146	0.756815	323.946	6.22004	275.435	0.982001	382.572	139.337	219.105	0.42445	188.667	NA	0.87229	210.117	NA	1.58036	NA	42.2304	2.65725	1.36684	403.388	621.584	417.626	2.44072	2.3302	528.665	362.987	284.271	2.16268	223.103	2.11194
SFPQ	17.7378	0.876712	0.181974	0.235024	0.0124846	0.0679694	0.0807926	NA	0.783016	0.0151546	0.253315	0.502648	0.389382	0.0653197	1.52225	0.150697	0.441337	0.066448	NA	0.0206745	0.0638997	0.0841616	0.113034	0.30615	0.0275055	0.160329	NA	4.44905	NA	3.15375	NA	0.151936	0.144938	1.54517	0.713631	NA	0.316909	0.89455	0.515288	0.0203932	NA	0.0537998	0.198203	NA	0.0431517	5.38542	0.138319	0.779978	2.7607
SH3BGRL3	1.19577	2.2412	4.00038	3.95423	4.21282	7.70843	4.58572	0.457895	2.36434	1.87355	0.493982	3.76215	4.1842	0.599965	2.63524	2.8856	0.979997	1.92912	2.99631	0.857483	NA	1.92661	21.9948	4.67917	2.19192	1.85434	6.13999	1.92102	1.1512	6.96399	7.74503	3.75094	2.86741	NA	NA	0.785888	NA	5.58689	0.298882	17.789	5.93866	7.01271	2.18367	10.1826	NA	4.3164	NA	0.385563	NA
SLC3A2	NA	0.437739	1.48385	0.142457	2.24907	0.719054	0.306795	NA	0.168992	0.193288	0.884097	NA	0.14466	0.449616	0.488157	0.191259	0.12939	0.0493479	NA	0.107944	0.422983	0.0976278	0.153519	0.217259	0.156516	3.30798	1.87203	0.325058	0.0769545	1.28617	0.135473	0.706019	0.0423017	NA	NA	3.98419	NA	NA	0.674754	0.0561001	0.409175	0.356703	NA	20.6056	NA	0.172934	0.0451159	NA	0.0683545
SPP1	0.303805	19.1524	NA	3.51543	0.376557	13.4517	0.646527	3.72103	0.038522	0.787352	0.622892	0.741559	NA	14.9418	1.25004	23.0286	0.973746	0.701624	0.139335	0.349581	3.20102	0.227844	0.358888	0.0541021	28.0827	0.30465	NA	0.0524881	4.34228	0.286628	NA	0.069039	28.2497	0.509439	0.131204	1.5532	0.09841	0.627316	1.06488	0.122635	1.44373	NA	0.090512	NA	NA	2.06886	0.138733	0.893145	NA
UPF1	NA	2.77077	3.01478	3.06206	2.54907	0.0141542	4.2954	0.474128	2.20257	3.3769	1.9187	1.59586	2.57195	3.98928	NA	NA	NA	3.37421	3.273	NA	4.58161	1.64352	2.22126	NA	2.86862	3.10076	3.10906	NA	3.09296	3.99205	3.47511	4.21576	NA	5.33256	2.45737	3.76951	3.87292	3.65782	3.69779	3.18125	2.58635	NA	3.32914	3.86902	NA	3.79602	NA	3.45099	3.73161
UTRN	0.229635	0.193243	0.122643	0.157918	0.094611	0.0345668	0.0396019	0.292322	0.0914445	0.0445946	0.0316707	0.0290482	0.0478379	0.0894572	0.0762272	0.0910649	0.102565	0.0953704	0.125272	0.113623	0.0976771	0.147793	0.201642	0.232891	0.0492664	0.197771	0.0672054	0.202222	0.0547219	0.00355459	0.0319494	0.122927	0.0555037	0.17668	0.082263	0.133921	0.0632772	0.102801	NA	0.120366	NA	0.0781756	0.116951	0.467008	0.513234	NA	NA	NA	0.30395
AARSD1	6.79414	0.799338	3.9219	2.20012	0.25949	NA	0.114373	NA	2.86209	NA	NA	0.0786662	0.153778	2.70966	NA	0.822642	8.19453	1.27964	6.26443	NA	1.09408	1.40575	2.93441	3.39545	0.931421	0.573414	4.23478	1.65029	1.53027	NA	0.581235	1.65479	1.74882	6.29718	1.04316	3.55989	4.88926	5.17405	3.21995	1.16418	NA	3.63569	NA	1.96197	3.88351	3.94463	2.95162	2.82703	5.92728
ADH1C	0.374187	0.234376	NA	0.725088	0.362069	NA	NA	0.663153	0.575784	12.636	0.589152	0.193806	0.352109	NA	NA	0.275817	0.44141	0.328195	0.598683	0.242409	NA	0.0483204	13.1511	0.321609	0.7017	0.299613	0.0874285	0.524089	0.75885	NA	NA	0.224083	0.159545	NA	6.70936	0.574921	0.086294	0.178011	0.298514	4.21924	0.262574	NA	0.472214	0.258829	3.30683	0.526481	0.198223	0.454284	0.546439
AKR1B15	0.182171	0.120751	0.12216	0.169363	0.204152	NA	0.0239802	0.222169	0.239695	0.180491	0.112617	0.230413	0.057676	NA	0.293129	0.138815	0.459854	0.205069	0.195679	0.206225	0.151585	0.147239	0.269805	0.153686	0.109215	0.178209	NA	0.0769807	0.0627795	NA	0.144938	0.217344	0.0304902	0.203872	0.149003	0.215927	0.310795	0.301839	0.0813172	0.16405	NA	0.114587	0.0699083	0.117432	0.163703	0.114122	0.116423	0.171544	0.0946769
ALDH3A2	1.67533	8.20192	2.04862	3.96553	0.734356	NA	1.28411	1.90948	2.42211	4.69203	0.246213	1.30963	1.81044	3.28862	3.47209	NA	1.4814	4.72926	1.28137	0.809112	4.28529	4.37955	3.44046	4.63345	2.88632	1.47066	4.53026	1.06257	1.70292	NA	8.73063	3.09539	7.84227	1.48764	5.63689	2.71414	9.87501	NA	1.74559	NA	5.59163	2.64338	4.37238	4.71349	2.81645	6.16269	5.8862	2.25381	NA
C12orf57	0.617392	NA	0.531483	0.317029	0.277627	NA	NA	0.332691	0.399702	0.273357	0.270075	0.43105	0.23992	NA	0.415796	0.169913	0.354002	0.33705	0.527911	0.293646	0.3015	0.304662	0.659314	0.393648	0.0480703	0.179997	0.450845	0.284843	NA	NA	0.175511	0.16853	0.341835	0.458605	0.255028	0.342826	0.237743	0.480184	0.566586	0.200742	NA	0.290825	0.24184	0.270306	0.290936	0.132753	0.229568	0.297081	0.407591
CIAO1	34.5632	28.6645	42.1147	30.5432	45.1509	41.1842	36.4256	NA	NA	27.0583	64.279	46.0355	43.0947	20.2128	37.5206	4.73168	20.9266	29.6124	52.8516	24.9923	NA	46.9608	NA	30.059	22.0981	49.5952	51.6683	24.8033	NA	NA	NA	40.6683	30.7492	42.6988	34.3746	47.0148	19.7151	41.3845	NA	34.5297	50.2596	51.7866	44.7557	57.1941	37.066	NA	44.0403	29.1699	45.4807
COLEC10	1.60254	1.11384	0.666159	1.45568	1.14415	0.233903	2.00282	0.908054	0.395706	0.99592	3.96894	1.60278	0.667455	1.03046	0.651634	3.03609	4.69028	5.50254	1.04489	4.15447	0.502331	3.52425	1.41132	1.09799	2.76795	3.19857	0.874986	4.63505	0.56993	NA	3.19846	1.66636	0.573696	0.273357	0.300736	2.03504	1.65746	0.555423	0.590944	NA	NA	0.528376	0.522382	NA	0.543232	0.323838	0.104726	0.439466	2.694
DDX3X	0.383494	1.62512	0.104902	0.0662547	0.346207	0.0344292	NA	4.16737	0.88057	3.11999	5.70979	0.614305	0.936029	5.76314	NA	1.25468	1.01743	NA	0.406139	0.342722	NA	2.2113	2.6221	4.47247	3.20121	NA	6.13113	1.20191	0.134532	NA	1.17047	3.15931	2.76233	0.241784	4.91619	0.341386	NA	6.43311	0.299534	4.90839	NA	NA	0.102633	1.19536	6.64331	0.205251	0.0765159	0.944566	1.09563
FCGR3B	0.109554	6.31331	5.46691	NA	1.65949	10.3482	6.47826	NA	2.21037	3.30398	2.34503	2.19933	NA	1.38998	2.04099	NA	15.5676	5.91533	3.50423	3.04853	10.7177	3.96197	0.418472	NA	8.20107	NA	1.45188	4.14472	0.55994	8.15562	11.614	1.92671	NA	3.24622	3.91121	0.856356	1.49837	2.21188	1.47232	1.83004	23.8394	NA	3.64846	6.98991	1.06374	4.23938	1.8057	1.96602	0.0968608
FDXR	0.344629	0.380663	1.12703	1.1573	1.14413	1.22741	4.52465	5.21907	0.771557	3.70563	1.72774	0.67757	1.45996	1.54851	0.812543	2.34684	1.84211	3.12755	3.26855	3.89437	4.22004	3.42121	3.83699	1.02102	2.54927	3.50211	1.30742	4.17135	4.0868	0.776582	2.94107	1.56056	NA	2.0896	0.645695	0.373768	0.382457	1.23136	0.582599	5.50383	0.607782	NA	NA	NA	NA	1.11354	0.39637	4.05801	2.84265
FLT4	0.278086	0.0129186	0.034356	0.16712	0.232514	0.008906	0.0130064	0.36603	0.00768082	0.0719257	0.189836	0.0424913	0.0459274	0.071381	0.062585	0.0640409	0.0711616	0.0959588	0.0248652	0.0895791	0.2879	0.154826	0.057108	0.0102375	0.0681939	0.0482738	0.036567	NA	0.122482	NA	0.0217436	0.0373549	0.0272447	0.0293929	0.0610606	0.0767161	0.0100251	0.0427294	0.255461	NA	0.00784694	0.0125321	0.00743096	0.0214172	0.0634	0.122637	0.0547456	0.0229513	0.0591274
GLG1	4.72105	14.4787	3.1859	4.82325	13.1797	NA	13.816	10.9362	3.78745	NA	NA	8.35209	0.0750014	7.69616	12.2385	0.0278464	9.4267	NA	0.441725	16.7667	9.18336	6.47586	12.7706	NA	0.451324	NA	0.262944	12.0283	14.5549	NA	NA	2.09742	NA	16.4638	14.5865	13.8216	8.2252	8.77542	9.80179	9.67209	10.1954	11.249	9.23963	15.3058	13.5951	0.33784	10.5191	7.62976	9.68134
GNAI3	NA	NA	NA	4.63288	NA	0.185311	2.54062	5.37845	NA	2.78212	0.164422	5.39082	1.99516	NA	5.05938	0.352662	5.04148	2.56538	0.193399	0.0815998	5.457	5.1611	4.06908	NA	2.88386	NA	0.121351	6.7825	5.40437	1.45146	1.49934	4.85572	3.72371	4.42391	NA	7.75953	6.53145	4.76479	5.60998	4.30262	1.23899	5.65135	4.2436	7.94176	0.0186182	4.60977	2.04222	2.53769	6.70596
H1-5	10.1355	0.033733	NA	NA	11.7241	16.4448	16.2988	NA	9.54035	18.2635	19.5954	NA	18.9778	NA	25.1114	13.8006	NA	20.3048	NA	33.4138	NA	17.0835	12.6456	13.0113	NA	35.2298	NA	24.36	15.9352	39.0759	NA	35.9025	25.7617	22.8426	23.7421	40.091	19.7013	44.7126	29.3238	0.668967	34.404	NA	8.39679	28.8417	36.1149	21.0292	29.2786	25.365	12.2757
H4C1	9.79435	1.21781	10.9296	0.948447	0.468094	0.937748	10.3691	2.16978	4.71155	NA	NA	12.7133	0.659394	3.69026	0.222795	1.89595	0.568841	0.463098	8.75267	0.619583	NA	NA	34.2424	1.6757	1.57314	4.38136	48.6795	9.98937	6.73561	5.90677	NA	15.1816	NA	0.640187	3.03093	3.14925	8.71221	NA	3.98187	11.1355	3.14208	0.711948	2.45283	77.6258	0.955746	2.48185	1.41689	4.64781	2.64438
IGHV3-30	0.521713	0.0693619	0.21145	0.113913	0.0476094	0.479498	0.00942297	0.0176299	0.296445	0.150051	NA	NA	0.210859	0.164752	0.0753502	0.177847	0.447378	0.12016	0.11526	0.180716	0.445103	NA	0.0923	0.0482452	NA	0.120369	0.56468	0.206686	1.42828	0.278431	NA	0.222125	0.606392	0.113833	0.0307512	NA	0.248536	0.7758	0.175139	NA	0.425617	NA	0.350575	0.287599	NA	0.45347	0.134028	0.114363	NA
IGHV3-30-3	0.521713	0.0693619	0.21145	0.113913	0.0476094	0.479498	0.00942297	0.0176299	0.296445	0.150051	NA	NA	0.210859	0.164752	0.0753502	0.177847	0.447378	0.12016	0.11526	0.180716	0.445103	NA	0.0923	0.0482452	NA	0.120369	0.56468	0.206686	1.42828	0.278431	NA	0.222125	0.606392	0.113833	0.0307512	NA	0.248536	0.7758	0.175139	NA	0.425617	NA	0.350575	0.287599	NA	0.45347	0.134028	0.114363	NA
IGHV3-30-5	0.521713	0.0693619	0.21145	0.113913	0.0476094	0.479498	0.00942297	0.0176299	0.296445	0.150051	NA	NA	0.210859	0.164752	0.0753502	0.177847	0.447378	0.12016	0.11526	0.180716	0.445103	NA	0.0923	0.0482452	NA	0.120369	0.56468	0.206686	1.42828	0.278431	NA	0.222125	0.606392	0.113833	0.0307512	NA	0.248536	0.7758	0.175139	NA	0.425617	NA	0.350575	0.287599	NA	0.45347	0.134028	0.114363	NA
IGHV3-33	0.521713	0.0693619	0.21145	0.113913	0.0476094	0.479498	0.00942297	0.0176299	0.296445	0.150051	NA	NA	0.210859	0.164752	0.0753502	0.177847	0.447378	0.12016	0.11526	0.180716	0.445103	NA	0.0923	0.0482452	NA	0.120369	0.56468	0.206686	1.42828	0.278431	NA	0.222125	0.606392	0.113833	0.0307512	NA	0.248536	0.7758	0.175139	NA	0.425617	NA	0.350575	0.287599	NA	0.45347	0.134028	0.114363	NA
IMMT	0.688978	0.535989	3.84117	5.99711	4.90067	0.486428	8.30082	2.45809	3.09327	6.26158	2.59737	6.13215	4.64699	6.46196	0.983029	1.71106	2.02738	NA	5.11709	6.01817	0.497651	3.15603	4.72754	NA	0.00932395	0.615049	5.00149	5.48607	3.21684	0.0222001	4.92702	6.58038	4.97034	0.300473	5.17216	5.48812	3.5319	3.38748	NA	4.37937	7.16803	3.39024	2.60355	NA	4.81877	2.69367	1.99685	4.23803	9.02988
INPPL1	NA	0.236221	0.342138	0.466171	0.720447	0.610805	0.518812	0.898406	NA	0.833792	0.638864	0.836393	0.432322	0.617778	0.61106	0.150759	NA	0.512568	0.521665	0.452197	0.670652	0.390022	NA	0.657604	0.654335	0.386674	0.509676	NA	0.590635	0.417863	0.85425	0.471592	NA	0.314744	0.432699	0.680439	0.319971	0.269905	0.531296	0.375366	NA	0.377464	0.294854	0.365195	0.325024	0.277925	0.419434	0.752594	0.510506
IST1	3.67676	3.70203	2.49426	3.69678	1.60694	2.02267	3.39758	2.33664	1.37693	4.14769	1.80587	0.0235186	2.28603	2.31224	2.49808	3.59954	3.04053	4.08226	2.72586	3.60503	2.71373	2.44204	2.17087	1.81344	2.54339	2.49159	2.16631	3.40118	1.19273	2.20244	2.96851	2.00384	NA	2.44405	2.67039	2.74964	2.44212	3.05801	0.769101	1.91983	2.23772	1.71948	1.46982	2.23556	1.25555	2.0679	0.868819	1.32468	1.18897
MED16	1.43406	5.37222	5.12564	4.4694	3.66535	NA	4.6949	3.04048	3.36978	3.78078	NA	3.05995	NA	NA	4.72323	4.01511	2.3406	NA	3.18443	3.47024	3.02322	2.90685	1.99643	3.53659	3.2064	3.1363	3.49705	2.99746	NA	2.73101	1.7922	3.30692	3.43172	2.15225	3.45458	3.40612	3.04015	2.20874	3.82287	2.61695	3.59087	NA	3.93257	4.14429	3.65582	3.10614	4.08877	2.0259	1.59244
MYOC	NA	1.81184	1.01707	0.828106	NA	0.379702	66.1518	0.297486	NA	0.451148	0.60066	221.938	212.221	9.86697	0.823599	9.99489	1.07889	0.93118	0.513479	280.115	0.463803	0.819758	1.1175	227.975	17.0344	36.7119	0.519742	0.441263	0.624737	535.656	0.350343	0.337231	14.033	0.0512616	0.241144	0.204264	302.376	349.439	216.699	0.418866	299.439	0.704411	0.85651	NA	226.924	16.0997	192.147	0.572087	325.891
NAPA	1.44027	36.6913	9.73058	23.0875	21.3551	0.82544	0.352529	16.3298	10.4925	36.8894	6.61453	14.6222	10.2152	NA	NA	NA	9.90846	NA	11.9097	0.404	1.89557	3.91378	22.5247	10.0466	2.96217	0.124992	36.7378	3.85793	0.0525256	0.344575	2.04179	NA	12.4031	14.4149	4.7571	NA	34.1053	0.0155562	3.53979	46.0896	24.4312	1.15304	10.3605	10.3191	3.87589	NA	0.0258031	10.0214	NA
PLEK	2.82661	4.34036	18.0363	19.1046	0.341179	40.2357	0.167806	NA	11.0416	4.71479	3.20992	0.0389445	5.24588	NA	0.608608	0.397494	0.757031	9.09623	0.49495	2.33242	NA	29.9344	10.5599	7.77419	25.3887	3.6905	17.1295	4.45478	1.93196	3.16834	0.360626	NA	3.96909	0.285201	NA	NA	0.222687	2.31471	NA	1.22289	NA	0.0758961	NA	0.427611	1.70066	22.3776	0.906827	NA	1.11429
PRPF8	0.489175	0.0204996	0.00732411	0.408598	0.0219852	NA	NA	0.581319	0.192387	0.214232	0.322147	0.0814073	0.73722	NA	0.308941	0.0815304	0.599998	0.432292	0.208184	0.0759457	1.37343	0.0411721	0.0273612	0.0729056	0.284981	0.278249	NA	NA	NA	0.00405757	NA	0.233792	4.68442	NA	0.141904	0.432485	0.151914	0.547673	0.492268	0.362072	0.0419511	0.405692	2.80982	NA	0.485622	1.1602	0.202148	1.83953	0.563125
RALY	107.319	32.1183	69.612	NA	64.6504	36.4636	68.0521	147.905	24.5862	NA	75.8378	NA	76.5124	40.5202	23.3864	54.311	63.1179	40.8493	NA	NA	132.588	161.535	105.152	69.3239	89.7834	71.9214	NA	91.5168	7.87875	40.0605	62.0762	15.5752	87.899	48.7079	84.9315	15.9161	77.0223	75.5036	24.9228	128.463	38.3611	13.3044	10.9779	4.41304	7.14274	18.0573	32.5219	1.77852	5.33173
ROBO1	1.07448	1.19324	1.47112	NA	0.769436	NA	0.856575	2.34089	1.40755	NA	1.38877	1.45288	1.19841	1.73345	1.55469	1.43481	1.5633	0.938026	1.12032	1.31451	1.47487	NA	1.13864	1.75706	1.14757	0.835906	1.57396	1.49168	1.67095	NA	1.01383	1.34243	0.897122	2.04247	0.747545	2.12363	2.9207	1.64344	2.13503	1.11456	0.312437	2.53205	0.462382	2.15682	2.26529	1.38202	1.63961	NA	1.13615
RPN1	NA	21.6993	4.66182	1.57728	11.7488	0.234705	0.127479	NA	0.0369939	12.4425	14.3094	7.77209	0.0614756	0.444713	11.9975	0.154469	8.32398	30.1109	NA	0.680572	0.707916	NA	NA	0.810696	NA	20.3711	1.2853	10.8985	5.32853	NA	2.77969	14.3815	11.3232	NA	11.2454	19.2869	13.7805	1.2239	12.0583	7.3814	17.8554	1.94527	0.388558	0.0329698	1.94148	10.262	1.62295	5.11709	3.98234
TPM1	2.42663	3.70487	NA	15.588	5.69823	22.0095	10.8661	NA	0.800577	6.01826	2.33351	0.0717407	14.5098	16.919	1.24673	5.05664	NA	2.66381	0.00594607	1.72041	2.51002	5.16954	1.57948	0.127163	3.06899	3.75422	2.1634	0.205514	NA	9.97313	2.03142	NA	2.9894	0.00522686	0.107746	0.00603107	0.0318999	0.0671114	NA	0.745273	6.54744	0.0030421	NA	0.831876	NA	0.602137	2.38176	0.735697	0.904874
TRIP4	2.72862	1.67797	2.06877	1.80576	2.86308	2.28402	1.99851	1.77229	2.59281	2.38616	2.0527	2.21349	3.08426	2.61587	2.74562	NA	NA	1.69003	1.90708	2.46396	1.92853	2.6863	2.35062	1.92143	1.80894	2.26331	2.54837	2.36021	1.76758	NA	1.79479	1.24657	3.24228	2.96038	1.58741	2.44785	3.55597	4.65852	NA	2.73123	NA	2.66619	2.57133	NA	2.53848	2.15594	1.95468	1.76106	1.69229
ADA2	0.212357	0.0985649	NA	0.0735567	NA	0.124461	0.0543037	NA	0.0219656	0.061643	NA	0.00542482	NA	NA	2.81408	NA	0.0532292	0.0585819	1.04183	0.0744947	2.34249	0.260543	0.624234	2.02524	32.1084	0.0441201	0.316115	0.732799	1.80528	0.0980163	NA	2.30274	1.29498	1.52849	1.56492	NA	1.58554	1.17184	NA	1.61998	NA	1.45748	1.80076	1.71089	1.97211	1.33377	0.403427	1.74463	NA
AP2A2	0.0446716	0.201202	0.328881	0.0181816	0.0857185	NA	0.0709276	0.0951892	0.365129	NA	0.343553	0.283381	NA	0.179273	0.0254309	0.274266	NA	NA	0.211169	0.00518544	NA	0.103735	0.436038	NA	0.397075	0.346446	0.442735	0.380417	0.313455	0.104443	NA	0.188015	0.217262	0.168485	0.321948	0.340355	NA	0.121615	0.264833	0.262479	0.0137223	0.524362	0.272376	0.250698	NA	0.0280029	0.343229	0.455347	NA
ATIC	1.72602	0.962362	NA	NA	2.06429	NA	0.215028	0.877306	1.15076	0.0439844	0.0269299	0.29847	0.0736495	0.939698	NA	0.788668	NA	0.00991381	0.249106	NA	NA	0.253803	0.186277	0.545553	0.339332	0.241937	NA	0.031629	NA	NA	0.0702006	0.350972	0.0368821	1.43557	1.35601	NA	1.57077	2.05445	0.0125923	0.0153655	0.100626	0.0746388	0.365295	0.247505	0.368515	0.984154	0.538846	0.388598	0.299152
CCS	NA	17.9087	NA	16.9312	15.4879	19.0721	8.79179	NA	3.83576	NA	4.42419	16.4001	3.29852	14.7069	19.4757	4.03966	NA	3.77222	NA	4.90776	20.7195	20.3803	3.15622	1.94035	22.4435	21.7334	3.97043	3.49728	NA	13.9136	4.02733	NA	3.66255	3.39261	4.38687	3.54888	2.04187	4.76147	3.22113	2.36275	2.45666	3.62393	1.97091	1.16595	3.27039	NA	1.48811	3.24582	2.96686
CLSTN1	0.484524	0.572821	NA	0.813188	0.0951352	0.299856	5.32598	NA	0.117945	0.527578	1.03205	0.988534	NA	NA	NA	9.2771	0.846953	0.11822	NA	0.0235958	0.916405	6.41005	11.7666	4.02491	2.53302	NA	0.869324	0.612831	2.21498	0.168221	1.33146	0.166497	0.979537	21.72	0.311231	0.975688	2.232	5.15732	0.113809	0.193385	1.09719	0.870576	0.604347	7.15681	0.847688	8.54385	4.5071	NA	0.95818
DSG2	2.60399	0.174896	0.510483	0.103964	0.212502	0.0826206	0.0452016	NA	5.46692	0.0464031	NA	0.0376806	2.07	0.00430478	10.5475	0.0237498	0.0424213	0.0209549	0.986417	0.0630819	3.0575	7.3242	0.210729	0.38145	NA	10.5764	8.20653	NA	0.0753477	20.047	0.00410654	NA	0.584038	16.1514	0.0654446	6.8284	4.47658	2.95531	0.0997864	1.83754	3.5022	NA	0.0289946	NA	1.42811	NA	4.89478	NA	0.0357301
ERAP1	2.39069	7.25647	3.39435	7.88385	NA	5.37148	0.933	3.8029	NA	2.60219	2.93819	1.48164	5.16916	4.23364	3.65589	NA	2.62035	4.34187	2.74808	3.33617	5.64461	NA	0.0154426	2.03881	3.80437	4.1567	0.0131862	0.999503	0.00822434	4.08074	2.02208	NA	0.400825	1.19399	0.30324	0.705698	0.773932	0.440703	0.280153	1.52573	3.02274	0.0221921	NA	0.109732	0.241691	1.07283	0.590085	0.822814	0.649212
FAM135A	0.064313	0.551622	0.0692577	0.406432	0.0404245	0.798171	0.774474	0.20528	0.0693401	0.440151	0.377126	NA	0.289386	0.336727	0.231978	0.747464	0.102965	0.312044	0.142188	0.376596	0.300428	0.51893	NA	0.301879	0.524768	0.503068	NA	0.262374	0.127121	0.506237	0.406821	NA	0.520481	0.328329	0.439138	0.28189	0.210856	0.394365	NA	0.445637	0.571261	NA	NA	0.478828	0.22343	0.391499	0.48977	0.354615	NA
GAA	NA	0.588875	NA	0.462428	0.228676	0.10031	0.977897	4.36613	NA	0.273775	NA	NA	0.271995	0.10631	0.79803	4.32861	NA	0.117699	0.71391	0.123503	0.457044	0.518578	0.262811	0.178691	0.0856188	0.366757	0.177076	0.713813	0.734479	0.130275	0.0996218	0.703611	NA	0.801786	0.300266	0.37637	0.111412	0.166991	0.4672	0.159987	0.198861	0.152678	0.213496	1.42285	0.277238	0.148584	0.316695	0.294874	0.192379
GLIPR2	0.82738	0.544205	0.753481	0.30067	0.260158	0.358951	0.289631	NA	NA	0.691337	NA	0.334689	NA	0.733787	0.845669	1.14019	0.720437	0.520695	0.658	NA	0.493525	NA	0.428554	2.54927	0.3655	0.333053	0.33465	29.4514	1.12502	0.935254	0.582269	0.398321	NA	1.07227	0.553435	0.69888	1.19575	1.11264	0.40248	0.592168	1.03398	0.534601	0.654403	NA	NA	2.68187	0.454658	0.250839	0.423936
H1-1	0.158578	0.0438529	0.659631	0.146946	0.20159	0.112178	0.332288	0.184289	0.0393283	NA	0.114331	0.10305	0.199111	NA	0.234327	0.215465	0.128327	0.146642	0.180601	0.226634	0.221676	0.260711	0.155572	1.26325	NA	0.287436	0.157616	0.165811	0.0489713	0.0866584	NA	1.66488	NA	3.21332	NA	0.820549	0.307805	0.191303	0.18752	0.0608031	NA	NA	0.124115	0.116384	0.087719	0.378001	0.145824	0.459826	0.0569481
H1-6	0.176197	0.0487254	0.0627509	0.163274	0.223989	0.124642	0.369209	0.204765	0.0436981	NA	0.127035	0.1145	0.221234	NA	0.260364	0.239405	0.142586	0.162936	0.200668	0.251816	0.246306	0.289678	0.172858	0.216999	NA	0.319374	0.175129	0.184234	0.0544126	0.0962871	NA	0.0253862	NA	0.161275	NA	0.0887406	0.342005	0.212559	0.208356	0.067559	NA	NA	0.137906	0.129316	0.0974655	0.420001	0.162027	0.287971	0.0632756
HMGCS2	39.9108	15.1183	18.5119	37.8845	25.1042	19.526	0.083589	27.1443	26.204	29.3378	33.7202	20.4535	25.4584	42.8583	40.8675	38.3473	26.55	23.4737	41.4453	47.5607	38.0348	25.0858	NA	27.6442	35.0112	NA	8.14444	6.64711	6.17015	23.5	38.9032	4.34118	22.7461	12.7765	48.8811	8.34708	45.8672	28.8446	11.2532	27.9584	29.2783	7.48249	2.53922	NA	0.137402	7.66719	12.3444	0.248585	1.79121
IGHV3-74	0.503847	2.23941	0.0767011	2.71372	0.0476094	0.0937659	1.56869	NA	3.65566	2.49437	1.81325	NA	3.26203	2.45206	0.0753502	1.32711	3.19405	0.12016	0.0945969	0.180716	2.46976	1.43244	0.0923	1.91076	0.802974	4.86873	3.97275	3.34073	1.42828	4.61622	3.66305	0.14379	6.00732	0.113833	0.0307512	NA	0.0466347	4.03486	0.175139	NA	13.8612	NA	0.121144	0.171129	NA	0.109338	3.71552	0.114363	NA
MORF4L2	0.845111	1.75033	1.09196	1.02065	0.782603	1.81308	1.05968	0.916774	0.538202	0.955581	0.787296	1.01852	1.42547	0.910236	0.899543	1.45984	NA	0.967564	0.744388	0.640952	0.9702	1.36077	0.728848	0.745963	NA	0.814703	NA	0.75477	0.778286	3.05635	1.04329	1.04794	2.03122	1.12451	0.89983	0.656679	1.02328	0.889288	0.987593	1.00012	3.01153	0.729234	1.09573	0.738885	0.644086	0.770504	1.09452	0.277176	NA
NUMBL	NA	9.63234	NA	7.97355	NA	14.9853	14.6379	15.2681	9.68007	9.17065	11.4555	8.16441	11.6361	10.9246	8.48737	4.46576	8.0524	9.44637	NA	NA	NA	NA	21.2844	4.82236	11.1224	17.3741	NA	15.09	10.2644	13.7481	NA	10.1147	10.4321	NA	8.33512	6.52476	6.9168	8.18351	6.45621	6.36814	13.1337	13.5193	12.3545	0.0838185	12.9808	14.3278	12.0885	13.111	14.6798
OGDH	2.45737	NA	0.360118	0.209755	3.31163	0.0213154	1.81924	0.191906	0.244294	2.87014	NA	3.83275	0.0685331	0.482716	NA	NA	1.53663	0.107037	1.045	NA	0.170571	2.37823	0.178558	4.52449	0.793998	0.137881	0.0730083	2.4307	1.73058	1.50723	0.892858	0.0154404	2.92583	0.0103109	0.00328356	0.133134	NA	NA	3.84336	NA	0.0563128	0.296983	0.133684	0.125183	0.0342863	2.30932	0.773566	0.474059	NA
PAEP	6.40125	15.2673	12.4761	24.6724	5.92803	4.17387	9.00319	1.18554	NA	1.60088	NA	2.77505	10.3938	1.39463	7.47606	12.9534	4.31833	3.53244	10.1997	14.6946	6.07043	11.572	NA	NA	3.85826	12.7616	9.11872	1.32618	5.95974	NA	0.974837	NA	2.40508	3.50955	3.34373	0.670823	8.77283	8.46583	4.57356	9.61613	11.0624	4.71797	NA	3.74513	1.95948	3.13525	3.59316	NA	NA
PHKB	0.329942	0.191778	0.468804	0.481731	0.170916	NA	NA	0.684191	0.579643	0.515971	0.142101	0.230956	0.572347	NA	0.260067	NA	0.442219	0.127974	0.470266	0.307259	0.796412	0.363761	0.460818	0.120379	0.214507	0.601411	0.149272	0.711213	0.383501	0.0610233	0.286334	0.73886	0.272928	0.183617	NA	0.284224	0.185326	0.245095	0.206921	0.16601	NA	0.122705	0.195291	0.097372	0.467966	0.286053	0.076298	0.348065	0.900934
PRDX3	0.785481	2.11944	2.67562	1.28131	NA	3.67221	4.05452	1.55413	2.48516	3.34634	NA	0.63554	1.01194	3.72991	1.71691	1.96423	NA	1.19135	0.83676	0.932043	NA	2.7461	2.40714	0.937962	1.59123	4.65402	1.63147	4.70239	2.47758	2.62067	NA	5.15903	2.04183	1.93319	1.52963	1.82045	NA	2.52042	NA	NA	1.719	1.28613	NA	2.62182	NA	2.852	1.24502	1.0483	2.7478
PRELP	0.79998	1.23851	0.846209	0.778829	0.604538	NA	0.418378	1.58458	3.25541	0.177777	0.357933	0.847708	10.9257	0.191342	NA	NA	0.783717	0.333393	1.09014	1.40379	0.934039	1.60685	2.87748	NA	7.85677	5.15401	0.763597	0.77725	4.64755	NA	NA	NA	0.232632	3.76212	0.174881	2.75024	2.50317	0.304711	0.258891	0.351374	NA	NA	2.23508	0.0302813	NA	0.39184	0.0772151	1.56223	1.04289
PSMD5	NA	0.459819	0.186257	1.35351	0.734518	NA	0.630722	1.46661	0.353481	1.45923	15.7762	NA	1.22589	0.246447	0.373596	NA	1.07332	0.530159	0.709136	0.636232	1.07097	21.2593	0.558935	0.726535	1.15519	0.715172	0.206093	0.0249467	37.6214	0.860341	0.860756	0.268514	0.0856465	0.630895	0.821082	0.689124	0.365168	NA	12.4148	0.543674	NA	0.286702	NA	0.345497	0.784645	0.611347	NA	0.367427	0.759695
SH3KBP1	2.49578	4.37178	4.63276	4.10996	4.17821	3.34212	4.70929	5.75939	6.06304	5.68996	6.9967	4.57314	5.42466	3.93208	3.95696	4.7844	3.78689	3.84865	2.49143	4.11138	3.38216	5.39721	4.14809	4.19314	2.50103	4.50175	4.23994	NA	0.29705	5.01921	6.66068	5.20199	3.54535	0.907514	2.79082	3.33087	2.21312	4.6224	3.40898	3.24596	5.6995	4.69411	3.64243	6.30851	NA	NA	NA	0.393917	2.26282
SNRNP200	0.00892899	0.0696865	0.252358	0.0304643	NA	0.154037	0.0159458	0.729241	0.106998	0.21674	0.48919	0.0962299	0.170276	0.197713	1.36845	NA	1.57859	0.119284	0.00819766	NA	NA	NA	0.115864	0.214018	0.940958	0.0846935	0.00212651	NA	0.0108324	0.069383	0.0924968	0.025615	0.0479104	0.023931	0.0234516	0.0158007	1.63848	3.1011	0.00381152	NA	9.22248	0.0399691	0.0225555	0.00967426	0.0625306	NA	0.01251	0.0156704	0.00983493
AMY1A	0.0292017	0.0733662	0.00612384	0.0780198	0.0648897	0.306104	0.0247595	0.0279637	0.0383865	0.0806893	0.0179734	0.0418744	NA	0.0945149	0.308804	0.0265143	0.00512048	0.0184865	0.0127065	0.0277928	0.25967	NA	0.0183283	0.0323458	0.587858	0.0220695	0.0260057	0.0157275	0.14894	0.109336	NA	NA	NA	0.0572933	NA	0.0414578	0.0678872	0.182151	NA	0.0429066	0.222885	NA	NA	0.0718464	0.0507155	0.00475691	0.00595319	0.149679	0.0115888
BIN1	NA	0.00959256	NA	7.58198	NA	0.0279735	2.1507	5.32894	5.44132	2.32345	1.08144	2.55818	0.861817	6.49058	4.49278	NA	3.95164	3.01986	5.96529	4.14888	4.8996	3.38133	2.74281	4.01321	6.68959	4.43901	5.34971	1.12887	4.55428	0.0335978	5.85453	2.70067	NA	6.9754	1.12255	0.0749115	4.2807	NA	NA	5.66284	5.42281	0.118106	6.43316	0.0103112	4.43925	4.23005	NA	7.02997	6.20633
CCNK	7.08458	9.63162	4.35389	4.66646	5.76295	2.91441	5.81877	NA	NA	3.59668	2.40583	1.34488	3.44202	1.39404	3.76956	2.75287	9.65851	4.81556	NA	6.02717	4.09845	1.90956	4.36014	2.40723	2.61926	7.33369	2.86291	5.42495	5.43364	NA	3.17281	9.21116	2.54513	6.73988	NA	1.88433	4.85011	4.19832	2.73328	4.70851	NA	5.21215	5.55225	3.85568	NA	7.28602	1.77255	4.41164	NA
COL5A1	0.311764	0.0824956	0.170854	0.186826	0.015864	NA	0.00840373	0.681003	0.351347	0.115129	0.278015	NA	0.144298	NA	NA	0.00855645	0.266964	0.21885	0.148142	NA	0.438585	NA	0.0101762	0.248095	0.0358879	0.121952	0.211339	0.0207997	0.130732	NA	0.0174039	NA	1.20154	0.0100128	0.130161	5.00798	0.135895	0.129661	0.21161	0.110257	NA	15.1249	0.131493	0.00493996	0.00346101	NA	0.0568149	0.327839	0.0807525
DCN	NA	0.43537	51.8975	0.377381	3.49069	0.110214	12.6252	0.914988	1.39769	0.212161	2.83379	1.44677	0.901087	0.485265	2.61372	2.58479	1.59557	0.621729	4.60303	6.17369	0.307194	NA	0.847464	0.644185	NA	0.178255	NA	56.7534	1.44195	33.0004	9.53494	2.27581	NA	8.08613	NA	NA	14.7919	10.5989	8.86634	5.94859	NA	12.8639	0.449509	0.204369	NA	2.11477	NA	7.34692	NA
DDRGK1	NA	0.222408	0.170985	0.354624	0.261016	0.203035	0.166071	0.0867815	0.128469	0.162964	0.0940432	0.152133	0.372099	0.28867	0.232322	0.38982	0.0700825	0.225331	NA	0.0825952	0.241819	0.394747	NA	NA	0.311843	0.305476	0.136286	0.142259	0.175819	NA	0.269056	NA	0.324067	NA	0.210247	0.3488	0.319236	NA	0.164431	0.315303	0.371268	0.109824	NA	0.12591	0.151717	NA	NA	0.16391	0.200922
DHX30	4.53078	0.0236326	2.79711	2.62674	NA	3.20846	3.80408	0.317227	3.23642	3.9207	0.484123	NA	NA	3.9594	3.91633	NA	3.7149	NA	3.04768	3.16454	2.19647	2.92032	5.41088	3.07799	2.05686	NA	NA	NA	NA	0.0133008	3.16605	2.11963	3.40775	0.0151358	4.38502	2.17406	3.64996	2.33359	3.3067	3.6215	4.35314	2.46514	NA	NA	3.71604	3.32958	NA	2.4613	3.21153
ELP1	NA	NA	35.9161	NA	NA	NA	44.8441	38.7813	53.7921	40.6053	42.79	61.5501	48.2779	47.9976	NA	16.8792	29.246	47.3406	39.2574	41.1869	21.7544	28.7231	38.0824	NA	NA	NA	58.0134	28.6156	45.4431	37.2079	33.3579	45.9616	38.9797	41.0952	NA	62.6964	31.8433	28.6948	38.4538	35.9009	40.318	41.1495	29.2195	33.2206	37.3282	29.8868	58.286	44.0618	28.5799
HNRNPA2B1	0.278244	0.242852	NA	0.279723	0.0603845	0.866008	1.3537	0.0715924	0.561094	0.0416869	NA	0.0906329	NA	2.90424	0.753693	2.55449	NA	0.0459792	0.113775	0.590798	0.13217	NA	0.0964903	NA	0.80479	0.0429804	0.301119	0.434752	0.0317697	0.615644	0.0266955	0.197327	0.162718	0.0361587	0.0930007	NA	0.0646272	1.99686	NA	6.26653	1.40172	0.927817	0.0431853	0.371382	0.0517691	1.07276	1.37628	4.26328	0.177622
ITGB4	0.278603	0.474541	0.363371	0.586758	0.32162	2.31819	0.75657	1.88735	0.879217	0.729078	1.00989	0.476375	0.473856	0.44792	0.572271	1.69968	0.467059	0.027459	NA	0.390496	2.73434	0.71147	NA	0.011121	2.05965	1.58647	0.356742	1.68842	2.57605	1.1567	4.28889	0.579913	NA	NA	NA	NA	0.485937	0.556705	0.147804	2.06892	NA	NA	0.187908	0.603553	1.32122	0.425357	0.0216903	2.21996	3.44189
LDLRAP1	0.536066	NA	0.640303	0.297377	0.344851	NA	0.0902509	0.435721	0.570961	NA	0.486139	0.293875	0.514737	NA	0.228556	0.459909	0.514887	0.342175	NA	0.376521	0.298731	0.371437	0.524674	0.356583	0.495516	0.405413	0.590974	0.445749	0.453927	NA	NA	0.335732	0.266546	NA	0.405423	0.285641	NA	0.206084	0.397728	0.24256	NA	0.132529	0.342285	NA	0.367167	0.300351	0.367795	0.553822	0.36036
LONP2	2.28631	2.28694	3.55787	4.09039	4.2123	3.08592	2.36147	4.79317	NA	3.42358	NA	3.47978	NA	2.62765	3.48521	3.87177	2.56377	NA	5.25677	NA	2.16384	4.02264	4.7343	4.41416	4.26117	NA	4.39252	NA	5.26012	2.28577	4.35639	3.36052	1.9039	4.57114	3.40207	5.02396	2.29769	1.78312	5.07533	3.38007	3.17172	3.72867	4.37647	4.78027	4.60606	NA	1.63873	2.22118	4.81404
MAN2A1	0.137322	NA	1.71459	0.0601827	0.190169	0.0920763	0.0448014	NA	0.083055	0.144364	0.0567141	1.78752	0.343447	0.0659095	0.481829	0.0166199	0.0173659	0.176649	6.38916	NA	0.0547452	0.320372	0.100696	0.0995676	0.221391	0.0254079	NA	NA	NA	0.190558	0.081065	NA	0.0446083	2.71891	0.734683	1.98439	0.0329903	0.48333	0.228644	NA	0.00863684	1.50602	0.0175407	5.88952	0.00519939	NA	0.0104384	0.0124515	0.311017
MOB4	2.24583	2.50235	0.075127	8.65466	3.92117	6.43958	8.1335	NA	NA	4.08438	0.14066	NA	1.67301	5.55397	7.51576	12.4454	NA	8.35539	13.3631	10.3461	9.68189	13.4799	NA	1.40464	21.5615	NA	12.3878	NA	21.5363	6.91379	19.3446	14.6312	NA	NA	8.09862	NA	6.60631	2.68711	11.4534	16.0259	8.13076	NA	17.4009	8.63994	11.415	13.7224	0.97593	14.7171	21.7159
MYO1B	0.26539	0.237352	0.126037	0.163892	0.363947	0.428404	0.0415773	0.0224528	0.173704	0.10431	0.301027	NA	0.369837	0.750808	0.471486	0.426646	NA	0.133907	NA	0.101788	0.0892721	0.213435	0.164742	0.195022	0.145389	0.0592626	0.253019	0.313903	0.0874682	1.16417	0.138353	NA	0.200928	0.488537	0.434117	NA	0.111572	NA	0.530135	0.0297529	1.2908	0.170369	NA	0.392515	0.44883	0.018079	1.03631	0.0898706	0.0544292
MYO1F	0.137818	0.231302	NA	0.0745888	0.135841	NA	0.00955109	0.25079	0.0721555	0.0873859	0.186533	0.0814668	0.155779	0.0500734	0.0307113	0.0538775	0.176805	0.258917	0.266519	0.0953641	0.0933535	0.0914511	0.13698	0.0960793	NA	0.106452	0.0368303	NA	0.0391773	NA	0.113699	0.0796894	0.164377	0.22726	NA	0.154957	0.106627	0.469095	0.0534675	0.0255314	NA	NA	1.01685	1.27833	0.55383	0.0827617	1.13453	0.192108	0.285345
NGLY1	4.17836	4.04928	7.1955	6.85422	4.22527	NA	4.9261	NA	5.07642	2.50463	4.80997	2.25437	3.96275	NA	4.19486	3.36592	3.61468	NA	8.64336	2.96347	5.73381	6.88477	5.90388	2.60165	NA	NA	3.45819	4.38008	11.1847	NA	0.271609	NA	4.28516	3.36606	3.20974	1.78941	NA	2.21305	2.98985	4.99132	1.24484	NA	NA	3.55156	4.52486	4.15433	NA	4.41632	3.98295
PLS1	1.21879	0.651707	0.315326	0.0740071	0.129164	1.01847	NA	0.1611	0.0994156	0.155328	0.233407	0.135694	0.0621239	0.936986	3.10158	0.0485408	0.319198	0.539513	0.133537	1.1767	0.0263825	1.98981	0.185819	1.36773	0.537999	0.307188	0.203178	0.0678187	1.25912	0.0664794	NA	0.272447	NA	0.205715	0.0764593	0.18985	0.0236127	0.0773434	0.0996952	0.696766	NA	0.327586	0.104777	0.0184496	NA	0.513785	NA	0.673642	1.5355
PRCP	NA	0.906228	1.07443	0.127666	0.0782685	0.381144	0.135377	0.25441	1.68525	0.272885	0.249778	3.99937	0.236218	0.400313	1.14194	NA	0.056318	NA	0.77131	NA	0.208651	NA	0.0337073	0.713931	0.360716	3.33206	0.990546	0.176573	1.4146	0.0557384	0.973936	0.0614424	0.282353	0.397999	0.283804	1.81013	NA	0.813919	NA	0.469294	0.0804441	NA	1.08043	0.233039	0.204594	0.389462	3.22715	1.34755	0.901445
RPS15	0.155401	NA	6.2846	0.210477	3.82528	NA	NA	0.715713	9.3217	4.6497	3.04069	0.569101	0.74473	0.852792	1.21168	NA	NA	3.07107	1.69433	NA	0.232304	0.154999	4.5901	1.34845	0.532564	0.573739	4.36904	0.171853	NA	NA	1.07944	6.14954	NA	1.17642	2.8141	0.565629	4.7492	3.1332	NA	4.2586	0.066381	0.107851	0.309214	3.20322	2.22207	NA	1.27738	1.86303	0.896918
RTN4RL2	NA	101.067	NA	NA	106.156	24.1317	47.7867	NA	117.765	90.4944	NA	54.4968	77.0237	81.8879	85.4443	84.3301	92.0812	56.8486	146.201	91.4268	81.3645	101.785	NA	50.5865	0.0902178	59.6609	83.9953	70.0704	124.26	29.2176	11.9633	112.458	68.947	40.992	85.5066	101.35	47.3512	33.7928	39.3993	NA	NA	NA	104.289	0.716597	100.959	78.1343	0.335762	NA	51.1395
RUVBL1	NA	0.821434	2.24022	NA	0.0114742	0.421874	1.27531	1.87846	1.61805	NA	0.963028	1.84952	2.46034	1.33462	1.24451	0.544388	NA	0.678759	2.21614	0.441275	NA	0.556651	NA	1.05706	1.15485	0.0974819	0.0530542	NA	0.766116	0.25647	0.508669	NA	NA	0.859886	0.91238	0.172157	0.545046	0.909341	0.108759	1.48833	0.283238	NA	1.65536	6.99787	0.458174	0.191662	2.22448	0.890774	1.94
TPM3	4.36505	6.31457	0.110082	26.2309	10.6384	35.8445	18.2764	1.70769	NA	8.65956	2.97716	0.0687515	19.1988	22.0128	1.11982	6.4759	0.0408897	4.53088	0.00569831	1.57692	2.9135	7.63193	2.95653	0.198005	4.54938	5.69284	0.227254	0.196951	NA	17.1057	2.96378	NA	4.10006	0.00500908	0.0254943	0.133183	NA	4.55365	NA	9.40148	7.41079	0.18046	NA	1.89619	NA	0.531707	2.23248	NA	NA
TUBB2A	1.8496	0.0152123	2.09904	0.0759215	0.0812396	0.728339	1.32709	NA	NA	0.136036	NA	NA	0.0345271	2.47626	0.557714	0.00100188	0.523592	0.00533664	0.00273119	0.0427963	NA	NA	0.0405402	0.0116276	NA	0.0308738	0.343105	NA	1.30667	NA	NA	2.92467	NA	0.389154	NA	0.276263	0.012595	0.0127704	0.780971	125.898	1.31752	NA	0.881291	0.537506	1.64564	0.012147	0.245054	0.235545	0.0269539
TUBB2B	1.8496	0.0152123	2.09904	0.0759215	0.0812396	0.728339	1.32709	NA	NA	0.136036	NA	NA	0.0345271	2.47626	0.557714	0.00100188	0.523592	0.00533664	0.00273119	0.0427963	NA	NA	0.0405402	0.0116276	NA	0.0308738	0.343105	NA	1.30667	NA	NA	2.92467	NA	0.389154	NA	0.276263	0.012595	0.0127704	0.780971	125.898	1.31752	NA	0.881291	0.537506	1.64564	0.012147	0.245054	0.235545	0.0269539
UAP1L1	1.84349	2.73913	2.4539	1.26946	2.20026	NA	5.86445	0.882682	3.64828	6.47573	0.546889	0.840023	5.56476	6.17545	4.05477	2.23984	1.50095	2.32106	NA	0.942849	6.69027	3.419	NA	2.83432	3.26567	5.84178	2.22743	2.38075	NA	1.59965	4.16893	4.96036	1.89052	1.11814	2.66406	4.05368	0.49105	NA	NA	3.48126	2.67425	0.802802	2.5496	3.05054	3.24232	2.73292	NA	3.90932	7.69397
VARS1	0.211271	0.0164525	0.0173631	0.00818768	6.4683	0.376185	0.0046157	0.0189695	0.675857	11.9182	0.15286	9.93955	0.470163	0.535912	0.280203	0.138686	6.78119	NA	NA	NA	0.00619559	114.468	0.497495	0.319768	0.0950414	0.181368	10.8531	NA	0.24328	NA	0.0119325	0.476125	NA	6.34772	7.49543	6.20283	NA	5.89002	7.40567	0.821256	0.334258	7.60695	0.216347	0.147171	7.74742	0.361036	5.59145	6.55296	NA
ACY1	0.573538	4.98134	0.0498431	NA	0.750146	3.25194	NA	0.947103	NA	NA	0.612729	0.623799	0.201726	0.044886	0.0180206	NA	NA	0.0490372	0.140596	NA	0.0232941	1.24415	0.0160994	1.74497	0.117686	0.0683958	10.6091	8.20722	0.0374682	0.368589	0.0847197	5.89986	6.26588	10.2721	0.260841	0.0164503	9.42353	0.0380825	5.969	0.103967	0.0929962	NA	NA	7.03774	8.26971	NA	0.406649	NA	NA
ADGRG6	0.777955	0.184663	0.534769	0.607748	3.98391	0.298843	0.15787	0.321722	0.396804	0.226828	0.586516	0.510357	0.508575	0.29978	0.190501	0.391787	0.667189	0.405136	0.402851	0.341777	0.280848	0.248638	0.300717	0.344635	0.0940067	0.169812	0.502202	NA	0.117542	NA	0.148399	NA	0.415207	0.481372	NA	0.33441	0.128271	0.131657	0.292351	0.0924879	0.134806	NA	0.128969	0.687142	0.491085	NA	0.280473	NA	NA
ALDOC	0.162404	1.53818	NA	0.169896	0.237379	0.103701	NA	0.0928384	0.103987	4.031	0.0779093	0.266757	NA	0.186016	0.0855905	2.43246	0.116041	0.35587	0.0350921	0.379549	0.41709	0.810306	9.05569	NA	0.0252097	0.527392	NA	0.496233	0.224918	0.177292	0.194539	0.303388	1.07783	0.810269	0.132399	0.201492	0.482578	NA	0.118645	0.89249	0.0273034	0.146936	0.25729	NA	0.112292	0.178038	0.501696	0.085334	2.74185
CD38	0.853062	0.524482	0.618784	0.53964	0.688058	0.44052	0.754381	NA	0.884143	NA	0.673215	0.563467	0.276777	0.225562	0.899016	NA	NA	0.576734	0.560388	NA	0.310998	NA	0.468453	0.602782	0.405831	NA	0.241746	0.36365	NA	0.650961	NA	0.477843	0.488924	NA	0.643959	0.339557	0.370084	1.16621	NA	0.282048	0.4537	0.52587	0.177345	NA	0.386111	0.497191	0.642139	0.538429	NA
CPSF6	4.43066	3.54073	36.3205	2.75874	2.13417	0.0251408	3.5527	2.36976	1.94274	2.00273	2.10227	3.62819	2.03346	2.88449	2.31875	2.9234	1.86396	4.15393	2.8681	1.45363	2.07277	2.48077	2.82968	2.3004	0.448975	1.44315	2.54598	NA	NA	1.9465	NA	NA	3.42099	2.87333	0.0886504	1.76874	NA	2.18395	2.15225	2.82585	3.53918	1.78743	0.165643	1.306	NA	2.40469	3.40889	1.27229	NA
DBNL	NA	NA	NA	1.2935	1.5832	3.08168	NA	0.0940005	NA	4.32709	0.858669	NA	1.07125	1.45494	0.76533	NA	1.27195	NA	1.21669	1.34142	1.01755	4.32229	1.98418	0.018725	NA	1.04208	2.52663	0.234259	NA	NA	3.35324	0.347322	0.519783	2.33133	5.42514	0.287535	0.858169	0.685206	1.1006	0.758336	1.81498	0.780714	1.1096	1.0125	0.807333	0.912827	2.97957	1.43117	NA
DIRAS2	11.7564	16.5819	16.0603	18.1036	8.16273	22.1425	2.61237	3.09491	9.32114	2.1792	14.4079	9.24841	13.5694	9.40601	13.4212	21.4321	9.47977	13.4914	NA	3.12011	3.11674	4.01649	6.17817	8.67114	3.52925	3.92738	13.0992	3.84844	NA	28.8907	3.03144	11.6909	19.4751	14.047	11.347	9.93967	16.6252	12.9318	10.3112	NA	21.5093	11.1767	11.4835	13.6359	9.58994	14.412	20.6805	NA	NA
DLD	0.383524	0.0675996	0.483938	NA	0.503747	NA	1.13266	2.09946	0.355548	4.19289	NA	NA	0.236145	0.258501	1.62206	1.10334	NA	NA	0.106713	3.6501	5.28264	0.021319	2.46606	1.01133	0.248593	0.489714	0.0102422	0.23969	NA	1.14099	5.39993	3.31781	0.247574	0.218827	0.258134	0.402963	NA	0.523676	3.08137	NA	0.0427728	1.15985	NA	5.31306	NA	1.15892	1.12614	NA	2.35358
EPB41L3	0.180136	NA	0.310179	0.24133	0.667107	NA	0.465862	0.675419	0.464031	0.504371	0.480272	0.628663	0.411351	0.253204	0.665895	NA	0.571147	NA	0.0851572	NA	0.0907438	0.767811	0.110253	0.517027	0.0646196	0.497186	0.0405154	0.836329	NA	NA	0.384788	0.273382	NA	0.48543	0.432008	0.0882825	0.949217	0.0879349	0.0830801	0.7387	NA	0.17711	0.115829	0.143001	0.124723	0.217488	0.314267	0.192437	0.133755
ETHE1	NA	1.11206	0.226507	0.543272	NA	1.01575	3.84737	NA	NA	0.321384	NA	NA	0.402822	0.582738	0.990748	0.726281	NA	0.67645	0.269048	0.530914	0.570339	0.480298	NA	NA	0.251587	0.957738	NA	0.456338	7.1097	0.851503	0.268384	3.71138	1.00643	0.217644	0.758325	0.556508	0.483676	0.491044	7.60956	8.99392	1.05422	2.0859	NA	14.418	1.90311	1.04639	2.69197	8.54546	NA
FAM3C	21.5757	18.0255	6.45209	7.45856	NA	11.6397	0.135958	1.07273	10.3287	NA	9.34166	18.33	12.6409	10.2028	NA	11.9608	9.08356	16.4818	8.52925	NA	7.50656	9.01399	8.64632	NA	8.12033	12.2719	4.21607	NA	1.37592	6.57954	11.5361	11.3902	8.16896	3.40781	9.72527	4.23141	16.4211	8.64886	5.09115	9.50014	9.67567	4.04588	3.74979	4.19004	3.51385	7.99116	9.43372	NA	4.1214
FLNC	0.0585087	0.0902904	0.0379577	NA	0.0650664	0.164369	0.111017	0.0935716	0.573406	0.00384517	NA	0.0220346	0.0466636	0.104195	0.0650784	0.0311019	NA	0.0922773	0.177813	NA	0.0416722	1.41345	0.0524586	0.0313817	NA	0.225829	0.0528675	0.0796244	0.102065	0.0905714	0.0319067	0.62312	NA	0.0650024	NA	NA	0.175129	0.178848	NA	0.368055	0.0523478	0.0123474	0.0501298	0.0161668	0.0441683	0.392168	NA	0.00593646	NA
GAR1	8.82983	8.15078	8.28639	7.75997	NA	7.6762	5.7414	NA	8.63583	8.3135	4.27823	2.71452	NA	9.27097	NA	11.8242	NA	5.02901	7.65898	7.19195	6.61103	NA	5.0631	NA	7.37411	5.60257	1.73076	6.64133	13.3042	2.51053	NA	7.69686	12.9684	4.09767	10.937	5.31875	10.8439	NA	4.07299	8.8965	9.08937	3.45876	NA	3.59604	7.75035	NA	NA	3.79798	NA
IGHV3-15	0.593275	0.979777	0.230613	0.797628	0.447969	1.37302	0.550746	0.255388	0.547782	1.00419	0.63346	NA	3.65913	2.56921	0.597931	0.869876	0.506538	1.4966	0.415407	0.567622	1.82141	0.781435	2.76558	0.264157	1.21617	0.903641	0.467684	0.128656	NA	2.31477	0.516443	0.14379	0.375654	0.113833	0.120205	NA	0.148872	0.537147	NA	NA	4.77562	NA	0.121144	0.171129	NA	0.109338	0.0573622	0.114363	NA
LAMA5	NA	0.00714026	NA	0.0261549	0.240949	0.022235	NA	0.316288	0.11089	0.100556	0.0888029	0.0450366	0.0143313	0.0212578	0.0193647	0.0595478	NA	0.016954	0.00628974	0.0465766	0.0301745	0.0186518	0.00413281	0.0409871	NA	0.0844297	0.0157179	0.0136561	0.0433899	NA	NA	NA	1.3475	1.21294	0.0291944	0.0406088	1.22	0.00540248	0.0670069	0.0265285	NA	0.0243787	0.0178582	0.0163994	0.0129438	0.593864	NA	0.298153	0.00990271
LIMCH1	2.27041	2.55081	3.97685	4.64431	0.0783638	3.98145	2.88787	3.47374	2.55364	5.88428	4.94937	0.0541559	3.71753	0.0299798	0.0334728	0.0301708	1.78619	0.0870542	2.07826	5.28675	5.06422	3.44297	2.5215	1.99463	NA	3.8851	3.38408	2.80167	5.84861	NA	2.5868	0.0296706	0.0408213	3.38667	NA	0.0292892	0.803854	3.20144	0.0207259	4.02512	NA	NA	3.08111	NA	0.0415179	0.0307636	NA	NA	0.0709689
MAP4	NA	0.0882438	0.0723543	3.43209	2.16418	NA	1.17539	1.26199	0.0277184	0.195282	5.1851	0.0082044	0.011004	0.148065	NA	4.75019	0.0144531	NA	1.03126	2.35124	2.58719	1.21815	NA	0.955671	2.78339	2.8262	1.08069	0.00527124	1.33712	1.86782	0.153253	0.127595	1.58708	0.00524576	NA	1.384	NA	1.91117	NA	3.25577	0.259242	0.202552	0.230746	0.299338	3.49013	0.064152	0.190657	1.6448	1.53841
MORC3	0.483863	NA	0.440687	0.0862696	0.529387	NA	0.415189	0.72182	0.610666	0.294984	0.23694	0.595922	0.148596	0.307358	0.368554	0.189136	0.742777	0.399365	0.447739	0.327134	0.513603	NA	0.706854	0.565079	0.444577	0.161676	0.545932	0.419821	0.436353	NA	NA	0.653896	0.196247	0.526137	0.258606	NA	0.387717	0.216794	0.544773	0.48026	0.140147	0.33181	0.132771	0.206581	0.592657	0.256527	0.322088	0.287861	0.612568
PTBP1	1.95019	0.348806	NA	1.54164	3.08551	0.105128	0.243029	NA	0.859002	NA	0.0347552	2.64321	1.49921	NA	NA	0.0968152	0.161633	0.211379	1.22195	NA	0.905375	14.8834	0.0165488	2.04919	NA	0.18291	NA	2.20433	1.32558	NA	0.0545355	1.41859	0.59229	3.16327	0.281499	0.137267	0.138657	0.629733	NA	0.47002	1.40645	NA	0.323341	3.17713	0.181866	NA	2.67574	2.12711	2.13487
SERPINB3	2.2601	50.0267	1.39567	31.5775	1.27864	105.234	71.6848	1.31524	NA	2.18419	4.38024	0.0229286	13.5889	NA	0.622784	25.7342	NA	1.36269	0.289391	0.674639	0.873145	10.8141	NA	0.929507	55.1674	0.963534	NA	0.577567	NA	0.0276514	0.0338611	NA	0.0181458	NA	NA	0.325561	0.0303522	0.0949093	0.0679088	0.664087	2.22003	NA	1.68411	2.65709	0.353998	NA	1.02093	NA	0.690354
SLC25A5	NA	1.87945	0.64491	1.75212	1.37734	2.2186	NA	2.07493	NA	2.11079	0.120611	1.77168	NA	NA	1.83473	3.08858	NA	2.32105	3.01446	1.96048	2.30424	NA	NA	2.57668	1.80042	2.76461	0.0481964	2.31248	2.50951	0.335575	NA	NA	3.562	2.57928	1.97838	2.3203	NA	1.86071	NA	2.49693	1.59773	2.45157	2.6262	NA	2.19187	3.03142	2.24583	2.34062	NA
SORL1	NA	0.713192	0.564592	0.51506	0.267944	NA	1.33824	1.50373	0.888814	1.37374	0.746136	0.433487	NA	0.0997835	1.04366	NA	0.5866	0.455234	0.0779397	1.22768	NA	1.65344	NA	0.390532	NA	1.86969	0.872559	2.05129	0.0806826	0.889868	2.42781	0.615765	0.3731	NA	NA	0.577653	0.352621	0.112321	NA	2.22778	0.357361	0.314776	0.328434	0.825297	NA	0.439727	0.0550356	1.97203	0.590758
XPO5	0.268375	0.078063	0.159294	0.159181	0.0997805	0.0373862	NA	0.275586	0.102168	NA	NA	0.30258	0.106062	NA	0.170258	0.14134	0.13152	6.33296	0.113538	0.303781	0.113582	NA	0.0305487	0.144284	NA	0.215581	0.136074	NA	NA	0.0517408	NA	0.101142	0.109602	0.104988	0.104727	0.123131	0.103388	0.103876	0.133351	NA	0.118279	0.0644151	0.100362	0.112683	0.203797	0.128948	0.0521969	0.117008	0.211581
ACP1	17.3328	20.362	25.7753	30.114	12.1819	34.4308	6.23573	NA	10.8769	0.319701	13.9157	8.88773	17.5591	12.4097	NA	23.6864	0.424238	21.5472	0.345709	3.57689	5.63099	6.33872	NA	10.4993	5.82606	6.74117	NA	3.46358	NA	44.7378	6.55104	19.323	22.6883	17.1065	17.136	15.6465	25.9954	14.8763	14.419	3.332	33.5766	15.5974	12.0753	19.5232	10.5463	21.5632	32.4707	NA	NA
ALDOB	0.560569	0.149212	0.0338306	0.0725109	0.447936	0.0678805	0.0941154	0.136923	0.0694907	NA	NA	3.567	NA	0.178856	2.12852	0.0726917	0.133448	0.256633	0.60599	0.0735584	NA	1.80468	NA	0.774852	NA	0.184988	2.12373	0.230573	0.605506	0.32245	0.362849	NA	0.184192	21.6827	0.0787831	0.231715	0.195791	20.8825	0.657747	NA	NA	19.6593	35.7537	17.9339	0.129136	22.5931	0.173677	0.113184	0.153099
ANXA2	3.56878	0.277914	7.64208	0.0974612	0.159035	NA	2.88496	0.326936	1.26071	0.0258678	NA	NA	3.22241	0.170085	1.40934	0.031829	1.18934	1.02233	4.05068	0.0211749	0.104781	0.467284	1.14947	NA	NA	0.598046	NA	NA	0.653536	0.0234621	1.64017	0.99039	0.181021	NA	2.21605	NA	0.061366	0.00370219	0.269948	0.963896	2.8103	NA	0.151907	2.15131	0.089651	0.874951	1.48853	3.43645	0.413828
B2M	21.7384	2.83438	22.8205	5.27035	7.6542	2.17114	1.2139	0.459872	0.133998	0.232294	0.0864809	20.9666	5.98085	0.369602	4.71001	5.59009	35.669	12.2801	26.722	0.134039	2.42037	5.84567	0.21889	0.123504	NA	4.1135	24.6302	NA	9.00555	2.36018	NA	NA	0.22202	29.5257	5.86764	21.402	19.2418	24.3852	18.3322	NA	NA	NA	17.2446	29.9554	18.5889	22.4563	16.8789	NA	30.0924
CA3	0.179758	0.665516	0.0974434	0.341341	NA	2.0086	0.953676	0.824461	NA	3.73671	0.104261	0.300772	0.406019	0.0515517	3.0623	0.530213	2.59379	NA	1.85524	0.939991	0.222692	0.508222	1.09516	NA	NA	0.17613	NA	0.949546	1.24153	0.171002	1.81858	0.947104	0.469937	0.665553	NA	1.37686	0.407976	2.67894	NA	1.29059	0.46365	0.468715	0.0456848	0.138544	NA	0.376737	NA	1.17031	0.522817
COPS3	NA	NA	0.285572	NA	NA	NA	NA	0.222667	0.213435	0.101187	NA	0.129132	0.149028	0.152978	0.259386	0.114617	NA	NA	0.251603	0.283212	0.252347	0.0790057	0.232597	0.317864	0.218356	0.193693	NA	0.29133	0.348546	0.013941	NA	0.171483	0.341012	0.225493	NA	0.0865047	0.0967681	NA	0.237583	0.17689	0.109633	0.341232	0.200195	0.529557	0.299017	0.304981	0.256745	0.178399	NA
CYCS	6.61441	15.8705	13.6494	7.99172	6.36064	28.1458	12.0915	8.49035	6.43504	10.7973	9.13173	4.56102	5.33811	8.74616	5.94979	0.18297	2.00981	9.39518	6.64648	10.3915	6.19209	9.43305	5.57172	5.23903	2.0733	7.57825	6.40243	2.99087	9.01107	20.2446	0.276431	4.4239	6.04398	9.49178	3.73513	1.95013	7.00507	4.88902	1.5653	7.04997	9.60422	NA	NA	25.8834	2.97828	NA	NA	NA	NA
CYFIP1	7.50368	0.0679237	0.824655	0.126246	6.98246	NA	0.265898	NA	NA	16.3979	23.4622	10.2675	0.985285	11.707	NA	0.216488	3.3918	10.6286	21.6939	14.5973	13.4052	0.046941	0.0281239	11.0843	0.00384421	NA	NA	0.213723	0.209958	1.17236	NA	10.891	16.7303	NA	NA	16.8375	0.14372	21.2256	0.10066	0.0307076	8.88894	0.364462	1.04981	7.89075	NA	NA	0.344887	NA	0.224967
DDX39A	0.0995127	0.105233	0.115709	NA	0.059268	4.50569	NA	0.108893	NA	0.119435	0.664427	NA	0.112593	0.173089	0.050272	1.57111	0.102487	0.0515229	NA	0.01205	NA	11.8502	0.0461211	0.382166	NA	6.56043	0.415145	12.3384	0.0134335	0.0709629	1.57587	NA	0.163617	0.0414929	7.73274	0.176087	14.7838	0.0421281	NA	0.149598	0.992067	0.104833	NA	0.0304685	NA	0.0119176	0.0793856	0.0391151	0.0295381
DDX39B	0.0995127	0.0767655	4.55831	0.0397843	0.059268	4.50569	NA	0.0581565	NA	0.119435	7.40294	NA	0.112593	0.369461	0.050272	1.57111	NA	0.116908	NA	0.01205	NA	22.7158	0.0461211	0.419617	NA	6.56043	0.415145	13.3911	0.0134335	0.0709629	1.57587	NA	0.38708	0.0111165	7.78188	0.127827	14.7838	0.87822	NA	0.101819	0.992067	0.104833	NA	0.0304685	NA	0.0119176	0.124601	0.0391151	0.0668887
DPP7	0.14145	NA	NA	NA	0.185923	0.446842	NA	NA	0.168272	0.222726	1.28091	0.517754	NA	0.307708	0.0582532	NA	0.252943	0.485433	NA	NA	0.698616	NA	0.135851	0.132719	0.354433	0.0841229	0.420944	0.41956	0.373181	NA	0.192702	0.396602	NA	0.235607	0.331164	0.224219	0.490214	0.0908466	0.0724426	0.492488	0.333966	0.209117	0.111035	0.0660326	0.489509	0.0637741	0.102395	0.295074	NA
EIF4G2	0.616812	0.280951	0.398937	1.90639	0.328159	0.104867	0.298744	0.351193	0.142766	NA	NA	0.177812	NA	NA	0.751962	0.491219	0.431062	0.433954	0.446704	0.741986	2.49145	0.329413	0.183331	NA	NA	0.0757929	0.422351	0.423889	0.473811	1.5555	NA	0.215165	1.28568	0.3174	NA	0.893018	0.649061	0.373747	0.11155	0.448077	0.231998	NA	0.662666	1.77333	0.291063	0.479735	NA	0.5376	1.8584
FCN1	6.58672	4.95071	1.44734	0.808767	3.60535	3.24973	NA	1.48515	2.65813	7.54769	NA	NA	0.498753	10.0295	NA	6.66814	0.306477	5.69543	NA	4.47317	NA	NA	4.32014	2.06383	4.67681	NA	NA	0.563776	0.0288504	6.23945	4.19316	NA	2.20985	NA	1.29346	11.2842	9.70084	NA	10.7985	0.127115	7.10403	2.92806	0.743531	7.59816	2.79963	0.925913	0.58835	NA	7.14282
FMO5	NA	0.665797	0.992323	0.907395	0.692621	0.465538	0.544688	1.22519	NA	1.12167	1.48711	1.45151	0.9088	NA	0.927835	0.364	NA	0.507005	1.0466	0.741262	0.88795	0.177483	1.30658	NA	0.594819	NA	1.45954	0.476487	1.00651	0.51487	1.06793	0.991249	0.809904	0.853181	NA	NA	NA	NA	1.13257	0.547719	0.647756	1.10028	0.34044	0.830156	1.02593	NA	0.918165	1.11376	0.724953
GCN1	0.150957	NA	0.77704	0.00119029	0.118399	0.00235604	10.7792	NA	0.00873185	10.9293	11.2472	NA	8.78581	0.122121	0.134013	4.70053	0.695525	0.140703	NA	0.00328812	0.0853277	11.6303	0.093332	0.00468164	0.0598349	0.0370613	0.122304	NA	0.0110631	14.4387	0.40921	0.0105583	NA	9.96339	NA	NA	NA	8.1612	0.0210327	NA	NA	NA	0.127075	13.9476	0.0125587	9.3362	10.3512	NA	8.11056
GFAP	1.0658	0.568929	1.99988	0.548966	0.950424	12.0987	11.522	1.57375	2.10925	0.487669	1.07188	13.5065	NA	0.241198	NA	0.271454	1.25343	4.13544	NA	25.535	2.38604	10.7067	2.39499	1.37329	0.479324	2.41162	1.72612	NA	1.60404	5.1295	1.19305	NA	NA	1.89466	2.8883	NA	3.21817	0.559166	1.54953	1.561	NA	NA	NA	0.0291296	0.9251	NA	1.2121	0.22217	1.56578
GLUD2	0.750469	0.70031	0.751258	0.186034	0.0699551	NA	NA	0.180022	0.459566	0.00536765	0.0233131	0.227202	0.425963	0.0555625	0.0082296	NA	0.501902	0.22657	0.213904	0.0389676	0.523991	0.409589	0.601771	0.340825	0.468082	1.58903	0.0874676	1.06073	0.279458	NA	0.352162	0.546687	0.214248	1.15672	0.436187	0.53003	0.745153	0.114503	NA	0.580244	NA	0.655115	0.117932	0.590266	0.28248	NA	0.0392637	0.531356	NA
GSS	NA	2.51733	0.0191038	6.93147	1.97799	1.95096	9.24159	0.471723	5.18888	8.91491	0.245663	0.171614	0.346254	0.205319	0.798545	4.65342	NA	1.38456	NA	0.103752	17.5652	8.55454	0.0488391	NA	2.45895	11.6345	0.18829	0.355828	0.197585	0.0281447	0.141477	NA	5.22344	3.29489	0.0148071	3.23292	3.92212	NA	0.0705994	0.0455606	0.478288	7.17048	0.101634	4.14339	NA	0.125361	4.56777	0.0178397	NA
HLA-H	0.0852215	0.260068	NA	0.219595	0.0334448	0.0156517	0.0319588	0.138589	0.0182596	NA	0.228112	NA	0.0691909	0.0917407	NA	0.106051	NA	0.0639081	0.177769	NA	0.0686734	0.243182	0.0571985	0.084482	0.199136	0.024378	0.358226	0.292968	0.743521	1.2614	0.191741	0.0208848	0.0176486	0.146951	0.0134015	NA	0.2014	NA	0.0464616	0.164807	0.198619	0.372383	0.179178	0.0565804	0.466195	NA	0.159805	NA	0.337493
IGFBP6	1.13058	0.907456	0.493926	0.392923	0.29507	0.987642	1.35048	0.489568	0.426806	0.31116	0.268437	1.35881	0.430472	0.650271	0.451893	0.911794	0.190593	0.379241	0.309643	0.102136	0.404494	0.460511	0.212645	0.380558	0.300137	0.767016	0.801984	2.47597	0.481218	3.15495	0.219825	0.174498	0.544022	0.169139	2.00515	4.09829	NA	0.238226	0.13984	0.153852	0.961202	0.687229	0.137514	NA	NA	0.599042	NA	0.137422	NA
KDM6A	0.11576	NA	0.221976	NA	0.343624	NA	0.168115	0.13377	0.104279	0.0898108	NA	0.55778	0.107779	0.0571906	NA	0.33457	0.292288	NA	0.291408	NA	NA	NA	0.232798	0.383278	NA	NA	0.15755	NA	0.345251	0.222115	0.0492925	0.258254	0.11557	0.0920045	0.0656834	NA	0.0850297	0.0586904	0.0644519	0.255025	0.4316	NA	0.458517	0.237997	NA	0.174648	0.209044	0.249213	0.241366
LAMA2	0.00728071	0.025232	0.00664101	0.0163778	0.00451915	0.0256894	0.0144746	0.00974006	0.00655493	0.0130988	0.00795007	0.00803242	0.0920902	0.00503894	0.0107878	0.147364	0.0110063	0.0202431	0.0352544	0.0124788	0.00752839	0.0111364	0.00537998	0.0108545	0.00774936	0.00975917	0.0464174	0.00831843	NA	0.00752662	0.00199801	0.0394336	0.0123034	0.00968755	0.334202	0.277921	0.011706	0.00820918	0.00527842	0.590238	NA	0.0058786	0.0044323	0.0158551	NA	0.00507083	0.0107009	NA	NA
MRC1	0.150702	0.121286	0.126136	0.308156	0.119317	0.893702	0.136933	0.318988	NA	0.105208	0.01644	0.16975	NA	0.287753	0.322506	NA	0.0122338	0.360179	0.417976	0.404838	0.331945	0.799805	0.400927	0.108611	1.19043	0.389333	0.192178	0.136779	0.224282	0.701874	0.13751	NA	0.0244351	0.0953087	NA	0.351365	0.0216373	0.154874	NA	0.0238997	0.570423	0.232177	NA	0.0434448	0.180459	0.231179	NA	0.142345	0.0755054
NES	0.0381446	0.0573911	0.0661285	0.0333328	NA	0.108886	0.156895	0.0957606	0.0472767	NA	0.0504343	0.0821657	NA	0.147727	0.421449	0.409668	0.238348	0.0268554	0.0602328	NA	4.39634	0.041879	0.103182	0.562371	0.0621185	0.102188	0.665803	0.0535043	0.642321	0.100982	0.010034	0.557425	NA	0.835095	NA	0.168092	0.782278	NA	0.94913	NA	NA	NA	0.16692	0.624504	0.521042	0.151079	0.0252089	0.639937	0.0178728
PRDX4	1.47294	7.26649	1.0402	23.4211	NA	2.03236	177.407	227.748	0.869816	66.5577	NA	NA	68.2804	2.5567	NA	0.490195	NA	NA	4.0628	67.9298	3.20614	141.117	1.34367	194.093	39.74	NA	0.365209	NA	1.36291	NA	101.726	33.622	108.651	NA	NA	0.0689796	109.078	158.025	NA	NA	120.03	52.2878	31.6554	0.0368964	27.8989	28.5091	NA	12.4894	18.6223
PRKAA1	0.578024	3.03945	1.39186	1.47962	NA	2.53646	1.76133	1.08458	NA	1.5853	2.28795	1.24187	1.86572	2.01009	1.71874	1.80807	NA	2.5591	0.809691	1.75051	1.6342	1.76515	NA	0.866331	1.61392	2.0962	NA	1.62948	NA	NA	1.94316	1.39046	1.74155	1.96608	2.60484	NA	2.05403	2.22403	1.03466	2.54546	NA	0.792284	1.63428	2.07825	NA	1.81026	2.53555	0.625465	NA
PSMD10	8.23443	11.4873	NA	8.73581	2.64378	7.43112	27.054	23.5374	NA	29.5939	9.54569	NA	6.6411	5.12917	8.16365	10.7384	NA	NA	NA	25.1133	32.9353	15.0184	16.9506	NA	20.7342	23.0526	4.07853	7.33613	NA	8.18934	26.7246	13.1578	NA	NA	6.68785	NA	NA	8.3124	9.69319	17.0543	7.83837	8.9209	6.72283	NA	7.44735	7.58653	7.73534	32.6201	30.935
PSME2	1.85755	0.418605	0.0836764	0.747757	2.24995	2.17899	NA	0.8485	1.40296	6.05007	NA	1.00394	0.494685	0.607134	2.91119	0.0206994	1.2777	NA	0.547395	0.105135	NA	0.141108	0.0326103	NA	0.562927	NA	0.404024	NA	0.337441	0.19361	0.269652	NA	NA	NA	6.10065	0.724871	2.24983	0.774406	NA	1.31229	8.89009	1.41589	1.90981	0.445914	2.31112	2.20862	2.54398	NA	1.50684
RPL15	4.34309	385.955	NA	332.319	158.871	356.349	NA	7.93694	195.462	9.88551	239.789	194.052	NA	0.365952	NA	NA	0.260037	NA	NA	NA	1.54367	NA	112.711	16.1811	NA	NA	5.47934	12.4326	NA	NA	3.13819	0.40201	NA	10.3522	5.76526	13.911	9.83674	74.9011	8.53117	10.706	NA	9.22409	10.7253	0.994267	8.73541	20.8177	10.8497	NA	3.6199
RPL27	5.00171	NA	5.3378	NA	NA	NA	2.44455	5.74081	NA	1.09277	0.240294	2.9983	3.5583	3.49973	NA	3.62544	0.957281	0.829002	NA	1.1047	NA	0.981025	NA	4.36952	3.39223	1.34012	1.2355	2.94354	8.66817	NA	NA	13.329	0.382737	5.11912	NA	15.7931	3.06903	NA	22.0433	3.13712	3.50549	16.2584	13.6442	16.5488	14.8701	8.40144	18.1483	16.1399	18.0816
SAR1A	1.05099	2.44214	1.38976	1.87601	1.32891	3.02842	2.07888	1.20492	1.37287	2.79525	NA	1.35335	3.54871	1.85212	1.7201	3.23095	0.736629	2.34889	0.242168	2.67072	1.28584	2.44606	0.403163	1.18551	0.304699	0.177847	NA	NA	0.26925	2.21143	1.09397	0.180314	0.899213	NA	0.149993	0.684952	NA	0.439259	NA	0.161997	2.54844	0.536663	NA	0.481971	NA	0.269139	0.654499	NA	NA
SAR1B	1.05099	2.44214	1.88927	1.87601	1.32891	2.67018	2.07888	1.20492	1.37287	2.79525	NA	1.35335	3.54871	1.85212	1.7201	2.9727	0.736629	2.34889	0.242168	2.67072	1.28584	2.44606	0.403163	1.23578	0.304699	0.177847	NA	NA	0.26925	2.21143	1.09397	0.275336	0.899213	NA	0.187415	0.623805	NA	0.439259	NA	0.161997	2.54844	0.536663	NA	0.481971	NA	0.269139	0.654499	NA	NA
SCG3	0.759479	0.351689	0.612772	NA	0.477471	NA	NA	0.648507	1.01348	0.380726	0.735656	NA	0.6557	0.440555	NA	0.229432	1.08352	0.405996	0.74383	0.295779	0.38857	0.0877206	0.557772	0.564354	1.13488	0.492435	0.557333	NA	0.676923	NA	0.0941836	NA	0.407666	0.348089	0.474826	1.11123	0.80364	NA	0.483295	NA	0.540177	0.95073	1.00251	0.658082	NA	0.634021	0.454754	0.491987	0.364074
SHMT1	9.52767	3.03432	7.49574	5.96444	5.98591	10.2248	5.29668	6.22227	3.74642	7.78829	4.71365	5.63812	10.1381	12.5871	10.2773	12.8811	4.69075	6.78956	5.10754	7.95638	4.8593	5.08778	4.52609	4.9923	5.53528	5.46546	3.22694	2.86498	0.554003	14.6888	10.2609	1.88531	3.85934	2.62727	6.30805	1.53196	10.5204	8.84321	0.903898	9.14662	9.08972	1.55933	0.556139	0.268736	1.19983	1.26144	2.53859	0.227914	NA
STXBP2	NA	0.0121614	0.0211904	0.223782	0.0200412	1.44801	NA	NA	0.916073	NA	0.0688275	0.537865	2.5836	12.8501	0.36877	NA	NA	NA	8.34094	NA	0.0186941	1.07312	1.59384	2.07947	0.44422	1.81794	0.154594	0.225703	5.64349	NA	0.130194	NA	0.0914198	0.696869	3.01944	0.603314	1.34111	0.549621	2.09469	0.331239	1.34739	0.814801	0.638374	NA	0.0678322	NA	NA	2.30417	NA
TRAP1	1.24689	1.03964	1.15318	0.0663598	1.99344	3.50183	5.29177	1.58902	0.211513	1.22331	1.66747	1.84769	0.535694	0.989618	0.663547	NA	1.26933	0.789359	2.34902	NA	NA	1.54579	1.192	1.25819	0.393633	1.11786	0.885407	NA	0.919024	NA	NA	0.312953	0.546339	NA	NA	0.312383	0.235452	NA	0.553685	0.100044	0.35741	NA	NA	0.376436	0.491963	NA	0.856298	0.623449	0.510972
UTY	0.112673	NA	0.216056	NA	0.334461	NA	0.163632	0.130203	0.101499	0.0874158	NA	0.542906	0.104905	0.0556655	NA	0.325649	0.284494	NA	0.283637	NA	NA	NA	0.22659	0.373057	NA	NA	0.153349	NA	0.336044	0.216191	0.0479781	0.251367	0.112488	0.0895511	0.0639318	NA	0.0827622	0.0571254	0.0627331	0.248224	0.420091	NA	0.44629	0.231651	NA	0.16999	0.20347	0.242568	0.23493
ALDH2	0.50012	1.19195	NA	NA	0.646699	0.276329	NA	0.716993	0.551944	0.707356	1.39162	0.596505	1.26773	0.568589	0.0336674	0.641306	0.578461	0.904083	1.80614	0.814004	0.840705	0.550209	0.580045	0.882902	0.208995	0.432749	0.353332	0.397649	0.311974	1.67016	NA	NA	0.0353904	0.645041	0.993589	1.86018	1.38436	0.49964	0.257809	NA	NA	0.179435	NA	0.232076	NA	0.101433	0.644532	NA	NA
AMY2A	0.0302087	0.075896	NA	0.0807101	0.0265181	0.316659	0.116014	0.00650756	0.0397102	0.0244735	0.0185932	0.00364162	NA	0.0977741	0.319452	0.0152483	NA	0.0191239	0.0131447	0.0287511	0.323097	NA	0.0493507	0.0334612	0.608129	0.0228305	0.0269024	NA	0.154076	0.113106	NA	NA	NA	0.0478459	NA	0.0428874	0.0702281	0.188432	NA	0.0328494	0.23057	NA	NA	0.0743239	0.0907441	0.00492094	0.00615848	0.15484	0.0119885
AMY2B	0.0302087	0.075896	NA	0.0807101	0.0265181	0.316659	0.0256132	0.00650756	0.0397102	0.0244735	0.0185932	0.00364162	NA	0.0977741	0.319452	0.0152483	NA	0.0191239	0.0131447	0.0287511	0.268624	NA	0.0493507	0.0334612	0.608129	0.0228305	0.0269024	NA	0.154076	0.113106	NA	NA	NA	0.0478459	NA	0.0428874	0.0702281	0.188432	NA	0.0328494	0.23057	NA	NA	0.0743239	0.0524643	0.00492094	0.00615848	0.15484	0.0119885
[truncated: 6,052 more rows]
[truncated: 20 more columns]
