# Supplementary material for: Proteome profiling of early gestational plasma reveals novel biomarkers of congenital heart disease
Source: EMBO Mol Med. 2023 Oct 16;15(12):e17745. doi: 10.15252/emmm.202317745 (PMC10701625; doi:10.15252/emmm.202317745)
Supplement: Supplementary file 9 — Dataset EV4 [file EMMM-15-e17745-s016.xlsx]

## Sheet: Dataset EV4
Dataset EV4. Significantly changed proteins in the plasma proteome in group 1.
Up-regulated proteins in CHD patients				Up-regulated proteins in controls
Gene symbol	Fold Change	P value		Gene symbol	Fold Change	P value
ABCC1	2.15747	0.00116843		ACAT1	0.268712	4.34411e-06
ABCF2	2.56324	0.00729344		ACR	0.165605	1.15762e-06
ABHD16A	5.56302	6.93425e-05		ACTN3	0.307268	0.000290248
ACADS	2.44532	0.00129807		ACTN4	0.416011	0.0013363
ACLY	4.4605	0.0338584		AEBP1	0.306278	0.00313626
ACOX3	2.10497	0.0290361		AKR1B10	0.0370199	0.000545785
ADH1A	2.20577	0.000411358		ANXA11	0.483147	0.00346924
AKR1C3	2.59222	0.00397367		ANXA2P2	0.495765	0.0109806
ALDH3A2	2.17128	0.0030788		AOC1	0.448236	0.00481744
ANXA1	2.51843	0.000228106		AOC2	0.308564	2.68269e-07
ANXA3	4.24138	1.73925e-06		AP3M1	0.305439	0.0297335
ANXA4	2.06714	0.0131331		ARMC8	0.0834331	2.33443e-12
AOC3	3.19133	0.0090347		ARPC2	0.284046	0.000193071
AP3B1	15.5573	3.71498e-08		ARPC4	0.392964	2.22379e-05
AP3D1	2.74856	8.33075e-05		ART3	0.291664	6.48419e-06
APMAP	2.26569	0.000771115		ATF6	0.474632	8.37458e-08
ARSA	3.50183	0.00516157		AZU1	0.247713	0.000132907
ASNS	7.79273	9.1188e-20		B3GAT3	0.407153	1.89423e-06
ATAT1	2.24039	0.00409384		B3GNT2	0.279882	1.1765e-09
ATP5PF	3.00539	4.48212e-06		B4GALT5	0.418719	2.08711e-09
ATP6V1B2	2.75051	0.000558847		BAG2	0.162517	1.74053e-12
B2M	2.2871	1.15515e-05		BASP1	0.296319	0.0144907
BHMT	2.31042	0.00866663		BPGM	0.398664	9.48753e-05
BIN2	4.41119	0.0061974		C4BPB	0.417422	1.82514e-10
BLMH	2.69591	0.033968		CADM3	0.406888	1.75789e-06
CAPN5	2.40862	0.000915159		CALU	0.313816	2.84426e-05
CCAR2	2.58001	0.00072219		CAPN1	0.359953	0.00443629
CCT3	6.2092	0.00214233		CAPZA2	0.482088	0.00650697
CCT5	3.1701	0.0290885		CASP14	0.206101	1.3197e-05
CHIT1	5.1996	2.15537e-05		CEL	0.399782	2.49855e-05
CNDP2	2.49556	0.0012808		CETP	0.268173	2.90336e-08
CNN3	4.55801	0.0485831		CFHR2	0.253076	0.000153159
COPB2	4.35868	0.000158551		CFHR4	0.361633	0.00279765
COPG1	2.2592	0.038729		CHGA	0.312054	0.0229944
COQ3	2.66294	0.00261266		CHL1	0.337097	1.62187e-07
COX2	9.9185	1.21398e-13		CLEC11A	0.280925	0.0284842
CPNE1	4.24756	9.03711e-05		CNN2	0.389883	0.0305159
CROT	2.04753	0.00459907		COG5	0.253244	0.00552335
CYB5A	2.19615	3.54051e-05		COL1A1	0.276184	0.00107161
CYFIP1	2.92229	7.37878e-07		COL6A6	0.342494	2.47258e-08
DCN	2.2836	0.00465821		COLEC10	0.475742	2.15445e-06
DDRGK1	2.15407	0.0424428		COTL1	0.211471	0.000428671
DDX39A	2.32829	0.00163501		CPA3	0.440616	6.67005e-13
DPEP2	2.19593	4.26115e-08		CPQ	0.41938	0.0284314
DST	2.01833	0.00158128		CRISP2	0.275199	3.18116e-08
ELOC	2.17194	8.85733e-06		CRYZ	0.331533	0.0492148
ENOPH1	2.02937	0.0148843		CSN2	0.299599	0.00465477
EZR	2.21344	5.81926e-05		CTSA	0.360542	0.000996066
FABP5	2.41403	0.0186494		DAG1	0.315852	0.000473451
FADD	2.84328	1.50891e-05		DBNL	0.215013	0.00110648
FAH	4.10155	0.0324412		DDX17	0.281804	0.000294962
FERMT3	2.42504	6.04586e-05		DECR1	0.382719	0.0431573
GANAB	3.70791	1.69018e-06		DGLUCY	0.393387	3.16382e-18
GDI2	2.1367	0.000368386		DHCR24	0.491835	0.000521352
GIPC1	12.4346	0.00360108		DLG1	0.226231	6.93344e-12
GLOD4	3.02068	1.31596e-08		DNPEP	0.191106	5.632e-10
GOLGA5	3.49717	5.70216e-09		DPH5	0.426219	1.11902e-06
GOLM1	12.3588	2.34428e-12		DPY30	0.131188	1.60053e-32
GOT1	2.21983	1.21287e-05		DTNA	0.414157	0.00114056
GPD2	2.14752	0.00240844		DTNB	0.489592	0.00399978
GPI	2.80019	0.000218017		EEFSEC	0.38235	1.33219e-05
H1-5	2.21992	1.28817e-08		EHD1	0.288214	6.11646e-08
H2AC4	2.80796	0.000615854		EIF3A	0.228219	0.00162746
H2AC6	2.80812	0.000615623		EIF4A3	0.115605	2.29498e-08
H2AW	2.80796	0.000615854		EIF4G2	0.352404	0.000371204
H2BC11	2.46293	0.000864899		ENO3	0.422727	0.00591659
H2BC17	2.46293	0.000864899		EPB41L3	0.489549	0.00306291
H2BC21	2.46293	0.000864899		EPB42	0.469071	0.00115892
H2BC3	2.46293	0.000864899		ERAP1	0.437311	0.00587879
H2BU1	2.45358	0.000937677		EXOC3	0.339952	1.99484e-05
HADHA	5.55003	0.000118032		F11	0.39532	0.0131512
HDHD2	2.18139	0.000198943		FERMT2	0.361806	0.0234764
HIBCH	12.7307	0.00171741		FKBP4	0.35146	0.0216418
HNRNPC	3.55824	0.0341361		G6PD	0.264374	0.00343927
HNRNPCL1	5.39036	0.0260168		GDAP1	0.319297	0.0140389
HNRNPCL2	5.39036	0.0260168		GFAP	0.498588	0.000546575
HNRNPCL3	5.39037	0.0260168		GPHN	0.238532	0.0462043
HNRNPCL4	5.39037	0.0260168		GRB2	0.0648367	0.00566189
HNRNPD	4.13123	2.35408e-09		GZMM	0.162181	6.34068e-07
HNRNPDL	4.69707	0.0179465		H1-1	0.235293	2.36034e-05
HNRNPF	3.67584	0.00353		H6PD	0.411722	0.00242959
HNRNPH1	7.65368	2.51038e-07		HADHB	0.306553	0.00649339
HNRNPR	3.5255	0.00248566		HEXA	0.267318	0.00148827
HSP90AA1	3.20233	5.30527e-07		HLA-E	0.33109	0.0204092
HSP90AA5P	7.45694	2.30949e-07		HNRNPUL2	0.140874	0.012148
HSP90AB2P	2.19252	0.018844		HSPA13	0.211163	1.76477e-11
HSP90AB4P	2.63584	0.00197618		HSPD1	0.333667	0.000390959
HSPA8	2.16104	2.61277e-05		IGHV3-15	0.199295	1.24894e-06
ILVBL	2.48067	3.55506e-05		IGHV3-23	0.448457	0.00894927
IMMT	2.26192	0.00124727		IGHV3-30	0.42503	0.00133969
IQGAP1	2.49549	0.00412844		IGHV3-30-3	0.424372	0.00129043
ITGA1	3.02836	1.9457e-07		IGHV3-30-5	0.42503	0.00133969
KIF5B	4.51909	4.59073e-07		IGHV3-33	0.404836	0.000819186
KPNB1	2.19959	0.000488846		IGHV3-53	0.359557	0.00125791
LASP1	3.08531	0.00310191		IGHV3-66	0.359557	0.00125791
LDLRAP1	2.16288	0.0110741		IGHV3-72	0.334917	1.59047e-05
LGALS1	2.77729	0.00126264		IGHV3-74	0.288818	7.77141e-07
LGALS4	7.10466	8.57082e-10		IGKV3-20	0.492823	0.000221931
LRRC1	3.42915	0.000259656		IGKV3D-15	0.30522	1.12785e-06
LZIC	2.00731	0.0392617		IGKV4-1	0.359879	8.98954e-05
MAK16	3.74047	0.0019055		IL16	0.481366	8.55656e-05
MAPK8IP3	2.07341	0.0001134		IL6ST	0.24061	0.00214842
MDH2	3.90097	0.000928648		IMPDH1	0.478571	0.000996104
MED11	2.33906	2.55555e-07		INIP	0.18065	4.18849e-30
MEGF8	3.83527	4.46833e-08		IRGQ	0.368192	3.26866e-05
MET	2.86795	0.00169919		ITGB4	0.369387	0.0020804
MOB4	2.13814	4.23763e-12		ITPR3	0.364717	0.0311137
MYL12A	2.6802	3.47379e-15		JCHAIN	0.331482	2.04633e-05
MYL12B	2.64671	6.81911e-15		KLK12	0.1656	1.15747e-06
MYL9	3.94727	3.85139e-14		KLK13	0.165602	1.15753e-06
NAP1L4	2.97194	0.000872025		KLK7	0.165601	1.1575e-06
NID2	2.16332	0.00768782		L1CAM	0.373308	2.28436e-06
NOP58	3.45783	0.0311848		LDHA	0.282762	1.10658e-12
NRP2	9.64887	0.000240382		LECT2	0.374047	1.29774e-05
NUDT16	2.19002	0.0279939		LEMD2	0.410774	0.00165105
OGDH	2.65503	1.47298e-05		LGALS7	0.343532	2.5689e-06
OPTN	6.23653	1.68202e-16		LGALSL	0.184218	0.000605938
OXCT1	2.44965	0.00092809		LIMCH1	0.251505	1.88867e-07
PC	3.60683	0.000435758		LMAN2	0.27988	5.2212e-08
PCNA	3.84477	0.0197333		LMNB2	0.294741	0.00141119
PDIA3	2.69255	0.0171506		LXN	0.361851	0.0381428
PFKP	2.96994	3.62411e-05		MAP1A	0.23366	1.12843e-08
PGPEP1	2.69731	3.88896e-06		MAP2K3	0.219862	2.35796e-11
PLAA	4.65661	3.42539e-10		MARCKS	0.231283	0.00531914
PLEK	2.51046	1.35847e-05		MATR3	0.48983	0.00322059
PLIN3	2.70652	0.00182125		MINPP1	0.336153	0.00454301
POLR2A	2.46562	2.08409e-24		MMRN1	0.379243	0.00132557
POLR2B	2.02674	0.0151543		MMRN2	0.476208	7.15793e-11
PPP6R3	3.37969	2.24773e-08		MORC3	0.301978	1.28876e-09
PRDX5	2.54725	0.0205156		MPC2	0.475548	1.25774e-06
PRKACA	3.60154	0.000187099		MRPS2	0.314311	2.39862e-06
PRKACB	2.51969	3.1538e-05		MTPN	0.405751	2.71761e-05
PRKDC	2.14561	1.06512e-05		MYLK	0.281694	0.0473181
PRPF8	2.24679	0.000382017		MYO1C	0.332973	0.00262294
PRPSAP2	2.20607	0.000529402		MYO1F	0.125222	0.000154794
PSMB1	2.31404	0.01805		NCL	0.375597	1.32747e-16
PSMB2	4.87599	4.59175e-11		NDUFA10	0.251866	0.00415452
PSMB4	2.18785	0.0422706		NDUFS2	0.331357	0.0345912
PTGFRN	2.4021	0.00241113		NME1	0.486094	0.00458606
PTPRF	2.81892	0.0309225		NPM1	0.436391	9.79147e-05
PYCARD	2.2539	0.000938846		NSF	0.220437	5.37358e-08
PYGL	2.31627	0.000527634		NSUN2	0.434082	0.016162
RAC2	3.61777	0.000520962		NT5C	0.271015	0.000365834
RAC3	3.47153	0.000664247		OGDHL	0.31933	0.00254924
RAP1A	2.2731	9.54204e-07		OPA1	0.28922	2.89299e-06
RAP1B	2.22184	2.16535e-06		PABPC1	0.344872	4.11344e-07
RBM14	2.24063	0.0176203		PABPC4	0.329937	0.000547678
RBMX	2.64666	0.0061386		PCMT1	0.419177	0.000380768
RDX	3.17985	3.98755e-05		PDCD4	0.307571	0.000947769
RELA	2.90952	2.46176e-05		PEPD	0.433957	0.000789899
RNF213	2.32399	0.013154		PF4	0.29022	2.79354e-05
RPL27	2.25359	0.00113916		PF4V1	0.29022	2.79354e-05
RPRD2	4.86286	4.9471e-14		PGK1	0.445036	0.00369876
RPS4X	3.31713	0.0398824		PGK2	0.491932	0.0314652
S100A11	12.823	6.81546e-06		PKLR	0.466747	0.0181771
S100A7	3.48511	0.0475264		PLGLA	0.489688	4.0279e-08
SAMHD1	3.11183	2.93821e-11		PPM1F	0.240123	0.000223114
SAR1A	3.00268	4.30415e-06		PRPF19	0.198412	2.64083e-27
SAR1B	4.55844	2.48855e-10		PRPF4	0.433939	0.00151482
SBSN	3.09054	0.011972		PSMA7	0.202582	0.00653548
SELENBP1	2.27425	0.000252834		PSMC1	0.230611	9.7184e-05
SELP	2.03523	0.00759878		PSPC1	0.380213	0.00745576
SEZ6L2	2.08471	0.00347133		PXDN	0.479258	4.07637e-05
SF3B1	3.05404	0.00671087		QARS1	0.192754	0.00619775
SLC9A6	2.89735	2.37442e-06		RAB10	0.224883	0.00655971
SMARCA5	3.16538	0.0456235		RAB11A	0.179685	0.000694714
SMC3	3.22747	0.000903903		RAB11B	0.265764	0.00183865
SNAP91	2.03096	4.1319e-05		RAB39A	0.338923	0.0041863
STOML2	2.5353	0.000209694		RALY	0.285332	2.85763e-05
TGM3	2.86201	3.42045e-05		RNASE3	0.257451	3.65861e-07
THBS2	3.14507	0.000195017		RNH1	0.0850375	3.40384e-09
THBS3	5.40105	1.00551e-05		RPL15	0.407693	0.0291474
THUMPD1	5.01491	3.68838e-05		RPS3A	0.183743	0.000831126
TNPO3	7.57204	2.73367e-16		RPS6KA3	0.477376	0.0345481
TTC7B	3.8999	1.02306e-12		RRBP1	0.31862	0.000108877
TTLL12	3.4861	0.00405582		S100A7A	0.34726	1.05971e-05
UFL1	6.23138	0.000753189		SDCBP	0.359977	8.90185e-06
VCAM1	5.38652	4.37264e-08		SEMA4B	0.444172	0.043541
VDAC1	3.10632	0.000108486		SERPINA2	0.466559	2.33271e-09
XPNPEP1	2.61169	0.00149043		SERPINB3	0.237907	0.00159652
XPNPEP2	2.22032	0.00159761		SERPINB4	0.258592	0.00186493
XRCC5	3.01743	0.000178608		SERPINE1	0.462396	0.00216149
YAP1	4.55037	2.61425e-07		SERPINH1	0.39424	0.00668014
YBX3	4.52386	0.000554874		SFXN1	0.466589	0.00133162
				SHMT1	0.386949	0.00128771
				SLC25A1	0.14129	0.0014292
				SOD2	0.266578	2.45035e-05
				SPARC	0.408421	1.31157e-07
				SPARCL1	0.331657	1.81617e-06
				SRRM2	0.101281	0.000240878
				SUPT16H	0.36892	6.43369e-05
				SYNM	0.289013	0.0482158
				TAOK3	0.470277	0.000476806
				THY1	0.319543	1.4251e-05
				TIMP2	0.488945	0.00420481
				TMEM256	0.30854	1.30594e-07
				TMPRSS12	0.165603	1.15755e-06
				TPI1	0.348695	0.0069125
				TPM1	0.453746	0.0107251
				TPM3	0.39271	0.00219556
				TRAPPC5	0.436493	2.26442e-07
				TRIM28	0.114773	0.0235523
				UBA6	0.315566	0.035306
				UBE2N	0.30381	2.96082e-08
				UBE2NL	0.274338	8.86978e-09
				UGDH	0.380586	0.0111553
				UGP2	0.174237	0.00539522
				UQCRB	0.115721	0.0423636
				UQCRC1	0.290002	2.84075e-09
				UTRN	0.488696	2.30043e-09
				VPS13C	0.418631	0.0070982
				YWHAG	0.412697	0.0120716
				YWHAQ	0.378316	5.11188e-12
