# Supplementary material for: Proteome profiling of early gestational plasma reveals novel biomarkers of congenital heart disease
Source: EMBO Mol Med. 2023 Oct 16;15(12):e17745. doi: 10.15252/emmm.202317745 (PMC10701625; doi:10.15252/emmm.202317745)
Supplement: Supplementary file 10 — Dataset EV5 [file EMMM-15-e17745-s005.xlsx]

## Sheet: Dataset EV5
Dataset EV5. Significantly changed proteins in the plasma proteome in group 2.
Up-regulated proteins in CHD patients				Up-regulated proteins in controls
Gene symbol	Fold Change	P value		Gene symbol	Fold Change	P value
S100A7	35.9048	0.00992434		NPM1	0.216335	1.609e-14
PPIA	18.4601	0.0041937		SERPINE1	0.0967366	4.62707e-13
COL6A2	11.8267	0.00484874		HSPD1	0.109454	2.70659e-11
ALDOB	11.4505	0.00625859		ARG1	0.281305	5.42969e-11
COL5A1	10.8646	0.0343699		SERPINH1	0.156257	7.55523e-11
HNRNPAB	9.56673	0.0262707		SPARC	0.323039	1.14603e-10
TGM2	9.51385	7.33577e-06		NSF	0.285508	1.63663e-10
SEMG2	9.10381	0.000767372		NT5C	0.251419	1.68292e-10
PARP14	9.09325	0.00802745		MAST3	0.311321	1.75044e-10
LAMA5	8.80102	0.0128987		PF4	0.14906	2.08717e-10
TXNL1	8.77439	0.00158852		PF4V1	0.14906	2.08717e-10
KCTD12	8.23995	0.00235849		H6PD	0.116269	2.08824e-10
H2AC4	7.09133	0.0490685		EZR	0.284933	3.12235e-10
H2AC6	7.09133	0.0490685		IRGQ	0.247811	4.93137e-10
H2AW	7.09133	0.0490685		EXOC3	0.216813	6.76939e-10
PTPRF	6.87906	0.0311834		L1CAM	0.465775	4.71078e-09
GATM	5.55469	0.0352447		RPS6KA1	0.332722	6.23298e-09
RPL27	5.00755	1.57102e-05		CFHR4	0.160327	6.61453e-09
SMARCE1	4.74406	0.00145981		MAST1	0.333732	7.03914e-09
ETHE1	4.69508	0.000278941		MAST2	0.333733	7.03917e-09
ENPP7	4.49982	0.00131615		MAST4	0.333734	7.03925e-09
HEXA	4.48855	0.00117214		MASTL	0.333892	7.05276e-09
RDX	4.43887	0.00578754		RPS6KA3	0.341602	9.60872e-09
SLC25A13	4.40407	0.0154645		RPS6KA6	0.341849	9.72707e-09
CACNA2D1	4.17677	3.73049e-05		GHITM	0.105564	1.28757e-08
NRP2	3.83131	0.00233426		CTTN	0.410639	1.70509e-08
ACTR3B	3.79014	4.17153e-05		TNS2	0.317955	2.00946e-08
MTM1	3.65603	2.89001e-05		TNS3	0.336948	3.04934e-08
HSP90AA5P	3.63365	4.11116e-05		SHMT1	0.271652	3.27258e-08
SERPINA2	3.5889	7.4488e-05		QSOX1	0.321534	4.63863e-08
STIP1	3.56601	0.0453322		KLK12	0.179897	6.80518e-08
MYO1F	3.49479	0.0126251		KLK7	0.179899	6.80534e-08
PPP4R1	3.48878	0.0495268		GZMM	0.1799	6.80551e-08
RABEP2	3.38558	0.000419263		KLK13	0.1799	6.80551e-08
CCDC9	3.36272	6.59396e-05		TMPRSS12	0.179901	6.80562e-08
AGPAT5	3.32934	0.00100192		ACR	0.179905	6.80601e-08
CNDP2	3.29969	3.21063e-05		IST1	0.439343	7.88769e-08
ACLY	3.22132	0.0174544		ERAP1	0.168516	8.48982e-08
AKR1C3	3.19375	0.00772008		CHL1	0.325879	1.29529e-07
LTF	3.15449	0.00562369		CEL	0.322426	1.55543e-07
ACY1	3.14793	0.00364132		EHD1	0.336386	2.28779e-07
PON3	3.1072	3.59536e-05		COL4A2	0.140388	3.12597e-07
SF3B4	3.06448	0.0165386		SAR1B	0.275735	6.37908e-07
HNRNPH3	3.05793	0.00355753		BAG2	0.350145	6.52906e-07
SARNP	3.05216	0.000340013		NONO	0.100214	1.10882e-06
PLTP	3.0243	6.02047e-05		SAR1A	0.279457	1.20608e-06
PRPF8	2.84963	0.0157635		TNS1	0.433895	2.95359e-06
SLC4A1	2.84511	0.00488089		EPB42	0.247743	3.32713e-06
PPP2R1B	2.75363	0.00388344		HMGCS2	0.331667	4.13867e-06
CAPN5	2.63217	6.70869e-05		ENPEP	0.265185	4.44137e-06
MPP1	2.59537	0.000821664		EIF4A2	0.47503	6.58001e-06
SAMHD1	2.55355	7.41417e-05		CSK	0.350123	7.56273e-06
NAT10	2.55004	0.000668215		EIF4A1	0.487454	9.65188e-06
IGF1	2.54005	0.000114309		PTPRJ	0.363243	1.17412e-05
TM9SF3	2.53438	0.0122766		ADAMTS13	0.392906	1.35996e-05
MYL9	2.52724	0.0474378		COTL1	0.116397	1.60677e-05
FTL	2.52683	7.07812e-06		COLEC10	0.31046	2.70227e-05
HSP90AA1	2.5035	1.90393e-05		HMGB1	0.458274	6.41223e-05
UQCRFS1	2.49107	0.0217224		MOV10	0.17915	6.51664e-05
CAND1	2.48747	0.000379343		POF1B	0.264373	8.61909e-05
ENOPH1	2.469	0.0117628		PABPC3	0.115343	9.2557e-05
TPR	2.40083	0.0368073		HMGB1P1	0.27159	9.41088e-05
KPNB1	2.34337	0.00732734		TRAP1	0.283376	9.6564e-05
ARMC8	2.31573	7.48446e-07		AOC2	0.22979	0.000129504
AP5B1	2.27117	0.00529559		COMP	0.349874	0.000136603
DDB1	2.25193	0.00517776		LIN7C	0.479745	0.000149343
CUL4B	2.21108	0.000254644		ABCF3	0.305614	0.000171925
SUPT16H	2.19628	0.00980716		GDI1	0.434063	0.000182853
MDH2	2.11357	0.00931231		IARS1	0.085081	0.000186874
PSMD2	2.11277	0.00420347		CCS	0.354819	0.000217731
MGLL	2.10339	0.0259458		IGFBP5	0.472996	0.000281096
TNFRSF21	2.08473	0.000380367		H2AC18	0.351876	0.000281905
H2BU1	2.07435	0.000336342		H2AC20	0.351876	0.000281906
H2BC11	2.07408	0.000336721		PI16	0.264888	0.000302584
H2BC17	2.07408	0.000336721		PABPC4	0.192173	0.000324281
H2BC21	2.07408	0.000336721		H2AC11	0.36565	0.000360643
H2BC3	2.07408	0.000336721		H2AC12	0.36565	0.000360643
SFN	2.05108	0.000739935		H2AC14	0.36565	0.000360643
STING1	2.03762	0.0173478		H2AC7	0.36565	0.000360643
SERPINB10	2.01188	0.00974544		H2AJ	0.36565	0.000360643
				TPM3	0.155594	0.00039102
				UTS2	0.38804	0.000496753
				MRC1	0.322442	0.00053498
				CASP14	0.409249	0.00054754
				ANXA3	0.293142	0.000615572
				LIMCH1	0.429089	0.000660877
				LAMB2	0.418778	0.000689426
				INTS14	0.41433	0.000719302
				NDUFA10	0.0528781	0.000745927
				PABPC1	0.238723	0.000774488
				IGHV3-15	0.248194	0.000833164
				RALY	0.407743	0.000905477
				DES	0.384603	0.000941056
				LEPR	0.257577	0.00105289
				CSN2	0.231872	0.00114383
				ORM2	0.494801	0.00121717
				MERTK	0.1832	0.00126429
				PARD3	0.157723	0.00127729
				SLC38A10	0.270727	0.00128367
				PDCD5	0.277712	0.00140916
				CFHR2	0.287406	0.00164624
				HMGB2	0.49486	0.00234634
				TALDO1	0.495969	0.00262784
				WDR13	0.330359	0.00292192
				SNRPG	0.428154	0.00323417
				SNRPGP15	0.428157	0.00323421
				ENG	0.209938	0.00342847
				PGAM1	0.314759	0.00449382
				ECPAS	0.320958	0.00468133
				PEPD	0.358227	0.00472554
				PPIC	0.187984	0.00571029
				G6PD	0.0841912	0.00588142
				TPM1	0.328558	0.00589347
				DNAJC13	0.365124	0.00589677
				EVPL	0.326896	0.00626816
				IGFBP2	0.428021	0.00629152
				SOD1	0.313087	0.0078613
				ACSL1	0.331519	0.00885117
				TPM2	0.403947	0.00891987
				RNPEP	0.452985	0.00959331
				GFAP	0.277281	0.0100645
				TAGLN	0.197745	0.0101069
				AP3D1	0.483689	0.0104135
				SERPINB4	0.084376	0.0108022
				PTPRS	0.489308	0.0118977
				RPS2	0.268133	0.0139563
				FTH1	0.213746	0.014521
				COLEC11	0.415347	0.015938
				LTBP1	0.240461	0.0166745
				MET	0.461589	0.0169806
				SERPINB3	0.155688	0.0170472
				SEC63	0.216604	0.0188659
				COL1A2	0.256267	0.0213001
				HLA-A	0.137815	0.0260803
				BASP1	0.466442	0.0261189
				GLO1	0.282519	0.0273383
				PFKL	0.0735748	0.0279802
				HADHB	0.488637	0.0365473
				TGM3	0.347403	0.037132
				PLXNB2	0.316747	0.0373224
				CFL1	0.484278	0.0402176
				ATG7	0.434039	0.0406381
				PRDX6	0.495501	0.0427901
				PLS1	0.499831	0.0452762
				CLTC	0.356501	0.0481098
