# Supplementary material for: Proteome profiling of early gestational plasma reveals novel biomarkers of congenital heart disease
Source: EMBO Mol Med. 2023 Oct 16;15(12):e17745. doi: 10.15252/emmm.202317745 (PMC10701625; doi:10.15252/emmm.202317745)
Supplement: Supplementary file 11 — Dataset EV6 [file EMMM-15-e17745-s004.xlsx]

## Sheet: Dataset EV6
Dataset EV6. Consensus PD Network Module Memberships.
Gene Symbol	Module	UniProt ID
A1BG	M1	P04217
A2M	M1	P01023
ABRACL	M1	Q9P1F3
ACO1	M1	P21399
ACTA1	M1	P68133
ACTA2	M1	P62736
ACTB	M1	P60709
ACTBL2	M1	Q562R1
ACTC1	M1	P68032
ACTG1	M1	P63261
ACTG2	M1	P63267
ACTN2	M1	P35609
ACTN3	M1	Q08043
ADGRB3	M1	O60242
ADGRE5	M1	P48960
ADGRF5	M1	Q8IZF2
AEBP1	M1	Q8IUX7
AFM	M1	P43652
AGPAT5	M1	Q9NUQ2
AHNAK	M1	Q09666
AK1	M1	P00568
ALAD	M1	P13716
ALB	M1	P02768
ALDH9A1	M1	P49189
ALPL	M1	P05186
AMBP	M1	P02760
AMPD3	M1	Q01432
ANG	M1	P03950
ANGPTL3	M1	Q9Y5C1
ANPEP	M1	P15144
ANXA3	M1	P12429
ANXA6	M1	P08133
AP2M1	M1	Q96CW1
APCS	M1	P02743
APLP1	M1	P51693
APOA1	M1	P02647
APOA2	M1	P02652
APOB	M1	P04114
APOC1	M1	P02654
APOC4	M1	P55056
APOE	M1	P02649
APOF	M1	Q13790
APOL1	M1	O14791
APP	M1	P05067
ARF1	M1	P84077
ARF3	M1	P61204
ARL2	M1	P36404
ARPC4	M1	P59998
ASL	M1	P04424
ATAD1	M1	Q8NBU5
ATAT1	M1	Q5SQI0
ATF6	M1	P18850
ATP5F1A	M1	P25705
ATP5F1B	M1	P06576
ATP5PF	M1	P18859
ATP6AP2	M1	O75787
ATP6V0A1	M1	Q93050
ATRN	M1	O75882
B3GAT3	M1	O94766
B4GALT5	M1	O43286
B4GAT1	M1	O43505
BST1	M1	Q10588
BUB3	M1	O43684
C11orf58	M1	O00193
C12orf57	M1	Q99622
C16orf58	M1	Q96GQ5
C1R	M1	P00736
C1S	M1	P09871
C3	M1	P01024
C4BPA	M1	P04003
C5	M1	P01031
C7	M1	P10643
C8A	M1	P07357
C8B	M1	P07358
C8G	M1	P07360
C9	M1	P02748
CA1	M1	P00915
CACNA2D1	M1	P54289
CADM3	M1	Q8N126
CALM1	M1	P0DP23
CALM2	M1	P0DP24
CALM3	M1	P0DP25
CAMK2D	M1	Q13557
CAMP	M1	P49913
CAND1	M1	Q86VP6
CASP4	M1	P49662
CASP5	M1	P51878
CAT	M1	P04040
CAVIN2	M1	O95810
CCS	M1	O14618
CCT4	M1	P50991
CCT8	M1	P50990
CD2AP	M1	Q9Y5K6
CDH2	M1	P19022
CDH5	M1	P33151
CEACAM1	M1	P13688
CEACAM6	M1	P40199
CEACAM8	M1	P31997
CFHR1	M1	Q03591
CFHR3	M1	Q02985
CFHR5	M1	Q9BXR6
CFI	M1	P05156
CFL1	M1	P23528
CFL2	M1	Q9Y281
CFP	M1	P27918
CGREF1	M1	Q99674
CHST15	M1	Q7LFX5
CIAO1	M1	O76071
CKMT1A	M1	P12532
CLEC3B	M1	P05452
CLMN	M1	Q96JQ2
CLU	M1	P10909
CMBL	M1	Q96DG6
CNN2	M1	Q99439
CNTN1	M1	Q12860
COL16A1	M1	Q07092
COL3A1	M1	P02461
COL5A2	M1	P05997
COL6A1	M1	P12109
COLEC10	M1	Q9Y6Z7
COLEC11	M1	Q9BWP8
COPA	M1	P53621
COPB2	M1	P35606
COPZ1	M1	P61923
COQ6	M1	Q9Y2Z9
CORO1B	M1	Q9BR76
CP	M1	P00450
CPB2	M1	Q96IY4
CPN1	M1	P15169
CPN2	M1	P22792
CRISP2	M1	P16562
CSE1L	M1	P55060
CSK	M1	P41240
CSN3	M1	P07498
CSRP1	M1	P21291
CSTF1	M1	Q05048
CTSC	M1	P53634
CTSH	M1	P09668
CTSL	M1	P07711
DCN	M1	P07585
DDX17	M1	Q92841
DDX23	M1	Q9BUQ8
DNAJC17	M1	Q9NVM6
DNM1	M1	Q05193
DPH5	M1	Q9H2P9
DPYSL2	M1	Q16555
EEF1B2	M1	P24534
EEF2	M1	P13639
EEFSEC	M1	P57772
EFEMP1	M1	Q12805
EIF2AK2	M1	P19525
EIF5A2	M1	Q9GZV4
EIF5B	M1	O60841
ELP1	M1	O95163
ENDOD1	M1	O94919
ENG	M1	P17813
ENO1	M1	P06733
ENO2	M1	P09104
ENO3	M1	P13929
EPS15	M1	P42566
ERLEC1	M1	Q96DZ1
EXOC2	M1	Q96KP1
EXOC7	M1	Q9UPT5
F10	M1	P00742
F11	M1	P03951
F13B	M1	P05160
F2	M1	P00734
F7	M1	P08709
FABP3	M1	P05413
FABP5	M1	Q01469
FADD	M1	Q13158
FAM135A	M1	Q9P2D6
FAM3C	M1	Q92520
FAM98B	M1	Q52LJ0
FBLN1	M1	P23142
FBN1	M1	P35555
FBN2	M1	P35556
FBP2	M1	O00757
FDFT1	M1	P37268
FDXR	M1	P22570
FETUB	M1	Q9UGM5
FH	M1	P07954
FKBP1A	M1	P62942
FLNA	M1	P21333
FLNC	M1	Q14315
FLT4	M1	P35916
FN1	M1	P02751
FTL	M1	P02792
GAR1	M1	Q9NY12
GAS6	M1	Q14393
GC	M1	P02774
GCLM	M1	P48507
GGT1	M1	P19440
GLG1	M1	Q92896
GM2A	M1	P17900
GOSR2	M1	O14653
GP1BA	M1	P07359
GP5	M1	P40197
GPNMB	M1	Q14956
GSN	M1	P06396
GSR	M1	P00390
GSTP1	M1	P09211
H1-1	M1	Q02539
H1-10	M1	Q92522
H1-2	M1	P16403
H1-3	M1	P16402
H1-5	M1	P16401
H1-6	M1	P22492
H2AC1	M1	Q96QV6
H2AX	M1	P16104
H2AZ1	M1	P0C0S5
H2AZ2	M1	Q71UI9
H3-4	M1	Q16695
H3C1	M1	P68431
H3C15	M1	Q71DI3
H4C1	M1	P62805
HABP2	M1	Q14520
HIBADH	M1	P31937
HK1	M1	P19367
HK2	M1	P52789
HLA-G	M1	P17693
HMOX1	M1	P09601
HNRNPA2B1	M1	P22626
HNRNPH3	M1	P31942
HOOK1	M1	Q9UJC3
HP1BP3	M1	Q5SSJ5
HPSE	M1	Q9Y251
HPX	M1	P02790
HSPA7	M1	P48741
HTATIP2	M1	Q9BUP3
HUWE1	M1	Q7Z6Z7
ICAM1	M1	P05362
ICAM2	M1	P13598
ICOSLG	M1	O75144
IGF1	M1	P05019
IGHM	M1	P01871
IGLV3-16	M1	A0A075B6K0
IGLV3-25	M1	P01717
IGLV3-27	M1	P01718
IL16	M1	Q14005
IL1RAP	M1	Q9NPH3
IL6ST	M1	P40189
ILVBL	M1	A1L0T0
IMPDH1	M1	P20839
INIP	M1	Q9NRY2
INPP5K	M1	Q9BT40
IQGAP1	M1	P46940
ISOC1	M1	Q96CN7
ITGA2B	M1	P08514
ITGB1	M1	P05556
ITGB4	M1	P16144
ITIH1	M1	P19827
ITIH2	M1	P19823
ITIH3	M1	Q06033
ITIH4	M1	Q14624
ITIH5	M1	Q86UX2
KDM6A	M1	O15550
KIAA1217	M1	Q5T5P2
KIF13A	M1	Q9H1H9
KIF13B	M1	Q9NQT8
KLHL13	M1	Q9P2N7
KLHL9	M1	Q9P2J3
KNG1	M1	P01042
LACTB	M1	P83111
LAD1	M1	O00515
LAMP2	M1	P13473
LANCL1	M1	O43813
LCAT	M1	P04180
LCN2	M1	P80188
LCP1	M1	P13796
LECT2	M1	O14960
LIPE	M1	Q05469
LMAN1	M1	P49257
LSAMP	M1	Q13449
LTBP1	M1	Q14766
LTF	M1	P02788
LUM	M1	P51884
MANBA	M1	O00462
MAP1A	M1	P78559
MASP1	M1	P48740
MASP2	M1	O00187
MATR3	M1	P43243
MCCC2	M1	Q9HCC0
METTL18	M1	O95568
MFGE8	M1	Q08431
MNDA	M1	P41218
MORF4L2	M1	Q15014
MPC2	M1	O95563
MRC1	M1	P22897
MRPS2	M1	Q9Y399
MST1	M1	P26927
MTOR	M1	P42345
MTPN	M1	P58546
MXRA5	M1	Q9NR99
MYH1	M1	P12882
MYH2	M1	Q9UKX2
MYH3	M1	P11055
MYH4	M1	Q9Y623
MYH6	M1	P13533
MYH7	M1	P12883
MYH7B	M1	A7E2Y1
MYH8	M1	P13535
NCAM1	M1	P13591
NCBP1	M1	Q09161
NCL	M1	P19338
NDUFA4	M1	O00483
NDUFB4	M1	O95168
NEFM	M1	P07197
NEXN	M1	Q0ZGT2
NPC2	M1	P61916
NT5C3B	M1	Q969T7
NUMBL	M1	Q9Y6R0
NUP133	M1	Q8WUM0
OAF	M1	Q86UD1
OLFM1	M1	Q99784
OMD	M1	Q99983
OSMR	M1	Q99650
PABPC1	M1	P11940
PAEP	M1	P09466
PAICS	M1	P22234
PALM2AKAP2	M1	B1ALY0
PCBP3	M1	P57721
PCOLCE	M1	Q15113
PDHB	M1	P11177
PDLIM1	M1	O00151
PDLIM7	M1	Q9NR12
PFN1	M1	P07737
PGK2	M1	P07205
PGLYRP2	M1	Q96PD5
PGM5	M1	Q15124
PGPEP1	M1	Q9NXJ5
PHGDH	M1	O43175
PHKB	M1	Q93100
PKLR	M1	P30613
PKM	M1	P14618
PLBD1	M1	Q6P4A8
PLBD2	M1	Q8NHP8
PLEC	M1	Q15149
PLGLB1	M1	Q02325
PLS3	M1	P13797
PLTP	M1	P55058
PLXNB1	M1	O43157
PMVK	M1	Q15126
PODXL	M1	O00592
POLR2B	M1	P30876
PON1	M1	P27169
POSTN	M1	Q15063
POTEE	M1	Q6S8J3
POTEF	M1	A5A3E0
POTEI	M1	P0CG38
POTEJ	M1	P0CG39
POTEKP	M1	Q9BYX7
PPBP	M1	P02775
PPIAL4A	M1	Q9Y536
PPIAL4C	M1	A0A0B4J2A2
PPIAL4D	M1	F5H284
PPIAL4E	M1	A0A075B759
PPIAL4F	M1	P0DN26
PPIAL4H	M1	A0A075B767
PPP1CA	M1	P62136
PPP1CB	M1	P62140
PPP1CC	M1	P36873
PPP2R1B	M1	P30154
PPP3CB	M1	P16298
PROS1	M1	P07225
PROZ	M1	P22891
PRPF19	M1	Q9UMS4
PRPF4	M1	O43172
PRPH	M1	P23942
PRPSAP2	M1	O60256
PRSS2	M1	P07478
PRSS3P2	M1	Q8NHM4
PRTN3	M1	P24158
PSMB3	M1	P49720
PSMC1	M1	P62191
PSMD10	M1	O75832
PTPRG	M1	P23470
PTPRJ	M1	Q12913
PVR	M1	P15151
RAB11A	M1	P62491
RAB11B	M1	Q15907
RAB27A	M1	P51159
RAB7A	M1	P51149
RABEP2	M1	Q9H5N1
RABGGTA	M1	Q92696
RAC2	M1	P15153
RAC3	M1	P60763
RAP1A	M1	P62834
RAP1B	M1	P61224
RARRES2	M1	Q99969
RBP1	M1	P09455
RBP4	M1	P02753
RDH10	M1	Q8IZV5
REXO2	M1	Q9Y3B8
RFTN1	M1	Q14699
RIPK1	M1	Q13546
RNASE2	M1	P10153
RNASEH2C	M1	Q8TDP1
ROBO1	M1	Q9Y6N7
ROBO4	M1	Q8WZ75
RPAP3	M1	Q9H6T3
RPL23	M1	P62829
RPL24	M1	P83731
RPLP2	M1	P05387
RPS27A	M1	P62979
RPSA	M1	P08865
RUVBL1	M1	Q9Y265
S100A4	M1	P26447
S100A7A	M1	Q86SG5
S100A8	M1	P05109
S100A9	M1	P06702
SAA2	M1	P0DJI9
SAR1B	M1	Q9Y6B6
SARS2	M1	Q9NP81
SCAMP3	M1	O14828
SCRIB	M1	C0HLS1
SEC24C	M1	P53992
SELL	M1	P14151
SELP	M1	P16109
SEMA4B	M1	Q9NPR2
SEMG2	M1	Q02383
SEPHS2	M1	Q99611
SEPTIN9	M1	Q9UHD8
SERPINA10	M1	Q9UK55
SERPINA4	M1	P29622
SERPINA5	M1	P05154
SERPINA6	M1	P08185
SERPINB10	M1	P48595
SERPIND1	M1	P05546
SERPINF2	M1	P08697
SERPING1	M1	P05155
SHBG	M1	P04278
SKP1	M1	P63208
SLC38A10	M1	Q9HBR0
SMC2	M1	O95347
SNRPG	M1	P62308
SNRPGP15	M1	A8MWD9
SNX30	M1	Q8WV41
SOD1	M1	P00441
SPG11	M1	Q96JI7
SPP2	M1	Q13103
SPTB	M1	P11277
STING1	M1	Q86WV6
STOML2	M1	Q9UJZ1
STXBP5	M1	Q5T5C0
TAGLN2	M1	P37802
TAP1	M1	Q03518
TFRC	M1	P02786
THBS1	M1	P07996
TIMM44	M1	O43615
TINAGL1	M1	Q9GZM7
TLN2	M1	Q9Y4G6
TMEM40	M1	Q8WWA1
TMSB4X	M1	P62328
TNC	M1	P24821
TNFAIP2	M1	Q03169
TNFRSF21	M1	O75509
TP53RK	M1	Q96S44
TPM4	M1	P67936
TREML1	M1	Q86YW5
TSNAX	M1	Q99598
TTR	M1	P02766
TUBA4B	M1	Q9H853
TUBB1	M1	Q9H4B7
TXNDC5	M1	Q8NBS9
TYMP	M1	P19971
U2SURP	M1	O15042
UBA3	M1	Q8TBC4
UBA52	M1	P62987
UBB	M1	P0CG47
UBC	M1	P0CG48
UBR4	M1	Q5T4S7
UGP2	M1	Q16851
UGT1A7	M1	Q9HAW7
UNC45A	M1	Q9H3U1
USP14	M1	P54578
UTRN	M1	P46939
UTY	M1	O14607
VASN	M1	Q6EMK4
VDAC1	M1	P21796
VNN3	M1	A0AUL5
VPS11	M1	Q9H270
VPS4A	M1	Q9UN37
VTN	M1	P04004
VWA8	M1	A3KMH1
VWF	M1	P04275
WDR12	M1	Q9GZL7
WDR3	M1	Q9UNX4
WRNIP1	M1	Q96S55
XPO7	M1	Q9UIA9
YKT6	M1	O15498
ZFYVE19	M1	Q96K21
AFDN	M2	P55196
ASPH	M2	Q12797
CSTF2T	M2	Q9H0L4
DDI2	M2	Q5TDH0
DDX19A	M2	Q9NUU7
DDX19B	M2	Q9UMR2
EEF1G	M2	P26641
FUCA1	M2	P04066
GGH	M2	Q92820
HLA-A	M2	P04439
HLA-C	M2	P10321
HLA-H	M2	P01893
HNRNPL	M2	P14866
MDH1	M2	P40925
MSN	M2	P26038
NOMO2	M2	Q5JPE7
NOMO3	M2	P69849
PGM1	M2	P36871
RPL15	M2	P61313
RPLP0	M2	P05388
RPLP0P6	M2	Q8NHW5
S100A12	M2	P80511
SELENBP1	M2	Q13228
SLC25A12	M2	O75746
SMC1A	M2	Q14683
SUPT6H	M2	Q7KZ85
ACAT1	M3	P24752
ACY1	M3	Q03154
APMAP	M3	Q9HDC9
APOD	M3	P05090
ARF4	M3	P18085
ASNS	M3	P08243
ATM	M3	Q13315
B2M	M3	P61769
B3GNT2	M3	Q9NY97
BHMT	M3	Q93088
CAMKK2	M3	Q96RR4
COPG1	M3	Q9Y678
COX2	M3	P00403
CUL2	M3	Q13617
CYFIP1	M3	Q7L576
DHRS7	M3	Q9Y394
DPEP2	M3	Q9H4A9
DPP3	M3	Q9NY33
DPY30	M3	Q9C005
DYNC1H1	M3	Q14204
EIF2AK3	M3	Q9NZJ5
EPX	M3	P11678
GDA	M3	P16260
GDI2	M3	P50395
GLOD4	M3	Q9HC38
GNAQ	M3	P50148
GOLGA5	M3	Q8TBA6
GOLM1	M3	Q8NBJ4
GPS1	M3	Q13098
HDHD2	M3	Q9H0R4
HNRNPD	M3	Q14103
HNRNPH1	M3	P31943
HSPA8	M3	P11142
IAH1	M3	Q2TAA2
ITGA1	M3	P56199
KANK2	M3	Q63ZY3
KIF5B	M3	P33176
KPNB1	M3	Q14974
LDLRAP1	M3	Q5SW96
LGALS4	M3	P56470
MAK16	M3	Q9BXY0
MAP2K3	M3	P46734
MEGF8	M3	Q7Z7M0
MRPS26	M3	Q9BYN8
MSH3	M3	P20585
MYH10	M3	P35580
MYL12A	M3	P19105
MYL12B	M3	O14950
MYL9	M3	P24844
NDUFS8	M3	O00217
NUP85	M3	Q9BW27
OGDH	M3	Q02218
OGT	M3	O15294
PCNA	M3	P12004
PFKP	M3	Q01813
PGLS	M3	O95336
PIEZO1	M3	Q92508
PLAA	M3	Q9Y263
POLR1C	M3	O15160
POLR2A	M3	P24928
PRKDC	M3	P78527
PROC	M3	P04070
PSMC2	M3	P35998
PYGL	M3	P06737
RPAP1	M3	Q9BWH6
RPRD2	M3	Q5VT52
SARM1	M3	Q6SZW1
SCG3	M3	Q8WXD2
SIAE	M3	Q9HAT2
SLC9A6	M3	Q92581
THUMPD1	M3	Q9NXG2
TNPO3	M3	Q9Y5L0
UBE2N	M3	P61088
UBE2NL	M3	Q5JXB2
VCAM1	M3	P19320
XPNPEP1	M3	Q9NQW7
XRCC5	M3	P13010
YBX3	M3	P16989
YWHAB	M3	P31946
ZNF512B	M3	Q96KM6
ZYX	M3	Q15942
AMY1A	M4	P0DUB6
AMY2A	M4	A2YGY2
AMY2B	M4	P19961
BCHE	M4	O62760
CCAR2	M4	Q5R8S0
CHGB	M4	O35314
CNOT1	M4	A0JP85
COL14A1	M4	P32018
COPS3	M4	A6H7B5
GSTA1	M4	P00502
GSTA2	M4	O18879
GSTA3	M4	P04904
GSTA5	M4	P46418
IGFBP3	M4	P15473
NID1	M4	P08460
PRDX5	M4	O08709
RAB1A	M4	P34139
S100A11	M4	P24479
SEC62	M4	O13787
SELENOP	M4	P25236
SVIL	M4	O46385
TM9SF3	M4	Q9ET30
TUBB6	M4	P29514
TUBB8	M4	P29516
USP15	M4	F6Z5C0
AHCY	M5	P23526
ARHGDIB	M5	P52566
CASP1	M5	P29452
CMTR1	M5	A2VE39
CYFIP2	M5	Q5R414
EGFR	M5	P00533
EVPL	M5	Q92817
GNB4	M5	O35353
GOT1	M5	A5A6K8
GOT2	M5	P00505
H1-4	M5	P02252
HLA-E	M5	P13747
ICAM3	M5	P32942
MOV10	M5	P23249
NIF3L1	M5	Q05B89
NME2	M5	P19804
NPEPPS	M5	P55786
NQO2	M5	P16083
TIMP2	M5	O42146
TRAP1	M5	Q12931
ABCF3	M6	Q9NUQ8
ABI3BP	M6	Q7Z7G0
ACP1	M6	P24666
ACR	M6	P10323
ACTN4	M6	O43707
ADAMTS13	M6	Q76LX8
ADIPOQ	M6	Q15848
ALDH3A1	M6	P30838
APOH	M6	P02749
APOM	M6	O95445
ARG1	M6	P05089
AZGP1	M6	P25311
BAG2	M6	O95816
C1QB	M6	P02746
C4A	M6	P0C0L4
C4BPB	M6	P20851
CASP14	M6	P31944
CD74	M6	P04233
CEL	M6	P19835
CFD	M6	P00746
CFHR4	M6	Q92496
CHL1	M6	O00533
CLASP2	M6	O75122
COL4A2	M6	P08572
COL6A3	M6	P12111
COTL1	M6	Q14019
CSN2	M6	P05814
CST6	M6	Q15828
CSTA	M6	P01040
CTTN	M6	Q14247
DIRAS2	M6	Q96HU8
DNAJC13	M6	O75165
DPT	M6	Q07507
EHD1	M6	Q9H4M9
EIF4A1	M6	P60842
EIF4A2	M6	Q14240
EIF5AL1	M6	Q6IS14
ENPEP	M6	Q07075
EPB41L3	M6	Q9Y2J2
EPB42	M6	P16452
ERAP1	M6	Q9NZ08
ESD	M6	P10768
EXOC3	M6	O60645
F5	M6	P12259
FCN2	M6	Q15485
FGA	M6	P02671
FGB	M6	P02675
FUBP3	M6	Q96I24
G6PD	M6	P11413
GDI1	M6	P31150
GRB2	M6	P62993
GZMM	M6	P51124
H6PD	M6	O95479
HKDC1	M6	Q2TB90
HMGB1	M6	P09429
HMGB1P1	M6	B2RPK0
HMGB2	M6	P26583
HMGCS2	M6	P54868
HNRNPK	M6	P61978
HSPD1	M6	P10809
IGFBP2	M6	P18065
IGFBP5	M6	P24593
IGHV3-15	M6	A0A0B4J1V0
IGHV3-73	M6	A0A0B4J1V6
IGHV3-74	M6	A0A0B4J1X5
IRGQ	M6	Q8WZA9
IST1	M6	P53990
KLK12	M6	Q9UKR0
KLK13	M6	Q9UKR3
KLK6	M6	Q92876
KLK7	M6	P49862
KLKB1	M6	P03952
L1CAM	M6	P32004
LAMC1	M6	P11047
LAMP1	M6	P11279
LDHA	M6	P00338
LEPR	M6	P48357
LGALSL	M6	Q3ZCW2
LGMN	M6	Q99538
LIN7C	M6	Q9NUP9
LPA	M6	P08519
LPCAT2	M6	Q7L5N7
MAST1	M6	Q9Y2H9
MAST2	M6	Q6P0Q8
MAST3	M6	O60307
MAST4	M6	O15021
MASTL	M6	Q96GX5
MERTK	M6	Q12866
MRPL1	M6	Q9BYD6
MYL6	M6	P60660
NCAN	M6	O14594
NDUFA10	M6	O95299
NPM1	M6	P06748
NSF	M6	P46459
NT5C	M6	Q8TCD5
NUCB1	M6	Q02818
P4HB	M6	P07237
PARD3	M6	Q8TEW0
PEPD	M6	P12955
PF4	M6	P02776
PF4V1	M6	P10720
PGK1	M6	P00558
PI16	M6	Q6UXB8
PLG	M6	P00747
PLGLA	M6	Q15195
POF1B	M6	Q8WVV4
PRB3	M6	Q04118
PRDX4	M6	Q13162
PSMA7	M6	O14818
PTCD3	M6	Q96EY7
PXDN	M6	Q92626
QSOX1	M6	O00391
RALY	M6	Q9UKM9
RBCK1	M6	Q9BYM8
RPS23	M6	P62266
RPS6KA1	M6	Q15418
RPS6KA3	M6	P51812
RPS6KA6	M6	Q9UK32
RRBP1	M6	Q9P2E9
RTN4RL2	M6	Q86UN3
SAA4	M6	P35542
SCIN	M6	Q9Y6U3
SERPINA1	M6	P01009
SERPINA3	M6	P01011
SERPINC1	M6	P01008
SERPINE1	M6	P05121
SERPINH1	M6	P50454
SHMT1	M6	P34896
SMPDL3A	M6	Q92484
SPARC	M6	P09486
SPARCL1	M6	Q14515
STIM1	M6	Q13586
SUCLG2	M6	Q96I99
SUSD2	M6	Q9UGT4
TALDO1	M6	P37837
TMPRSS12	M6	Q86WS5
TNS1	M6	Q9HBL0
TNS2	M6	Q63HR2
TNS3	M6	Q68CZ2
TNXB	M6	P22105
TPM1	M6	P09493
TPM2	M6	P07951
TPM3	M6	P06753
TRIP4	M6	Q15650
UQCRC1	M6	P31930
UTS2	M6	O95399
VPS29	M6	Q9UBQ0
ADA2	M7	Q9NZK5
AHSG	M7	P02765
AKR1B1	M7	P15121
AKR1B10	M7	O60218
ATP5PO	M7	P48047
BASP1	M7	P80723
BPGM	M7	P07738
CBX5	M7	P45973
CFHR2	M7	P36980
CHGA	M7	P10645
COG5	M7	Q9UP83
CRYZ	M7	Q08257
EXOC4	M7	Q96A65
GATM	M7	P50440
GLB1	M7	P16278
GYS1	M7	P13807
HADHB	M7	P55084
MAP1B	M7	P46821
MINPP1	M7	Q9UNW1
MYO1C	M7	O00159
OTUB1	M7	Q96FW1
PGAM1	M7	P18669
PPP1R9B	M7	Q96SB3
SEPTIN7	M7	Q16181
SERPINB3	M7	P29508
SERPINB4	M7	P48594
SRRM2	M7	Q9UQ35
UQCRB	M7	P14927
YWHAG	M7	P61981
YWHAH	M7	Q04917
ARHGAP25	M8	P42331
CAPN1	M8	P07384
CD5L	M8	O43866
CPB1	M8	P15086
CPNE3	M8	O75131
DCTN1	M8	Q14203
DDX18	M8	Q9NVP1
EIF3A	M8	P56537
FDX1	M8	P10109
HP	M8	P00738
IGHA1	M8	P01876
IGHA2	M8	P01877
IGHG1	M8	P01857
IGHG2	M8	P01859
IGHG3	M8	P01860
IGHG4	M8	P01861
IGHV3-11	M8	P01762
IGHV3-13	M8	P01766
IGHV3-20	M8	A0A0C4DH32
IGHV3-21	M8	A0A0B4J1V1
IGHV3-23	M8	P01764
IGHV3-30	M8	P01768
IGHV3-30-3	M8	P0DP02
IGHV3-30-5	M8	P0DP03
IGHV3-33	M8	P01772
IGHV3-43	M8	A0A0B4J1X8
IGHV3-43D	M8	P0DP04
IGHV3-48	M8	P01763
IGHV3-53	M8	P01767
IGHV3-66	M8	A0A0C4DH42
IGHV3-7	M8	P01780
IGHV3-9	M8	P01782
IGKC	M8	P01834
IGKV2-29	M8	A2NJV5
IGKV2D-26	M8	A0A0A0MRZ7
IGKV2D-29	M8	A0A075B6S2
IGKV2D-30	M8	A0A075B6S6
IGKV3-11	M8	P04433
IGKV3-20	M8	P01619
IGKV3D-11	M8	A0A0A0MRZ8
IGKV3D-15	M8	A0A087WSY6
IGKV3D-20	M8	A0A0C4DH25
IGKV4-1	M8	P06312
IGLC1	M8	P0CG04
IGLC2	M8	P0DOY2
IGLC3	M8	P0DOY3
IGLC6	M8	P0CF74
IGLC7	M8	A0M8Q6
IGLL1	M8	P15814
IGLL5	M8	B9A064
IGLV3-21	M8	P80748
ITPR3	M8	Q14573
JCHAIN	M8	P01591
ME2	M8	P23368
ORM1	M8	P02763
PAFAH1B3	M8	Q15102
PDXK	M8	O00764
SNTB2	M8	Q13425
TF	M8	P02787
AP5B1	M9	Q2VPB7
CCDC9	M9	Q9Y3X0
COQ3	M9	Q9NZJ6
ENOPH1	M9	Q9UHY7
H2BC1	M9	Q96A08
H2BC11	M9	P06899
H2BC12	M9	O60814
H2BC13	M9	Q99880
H2BC14	M9	Q99879
H2BC15	M9	Q99877
H2BC17	M9	P23527
H2BC18	M9	Q5QNW6
H2BC21	M9	Q16778
H2BC3	M9	P33778
H2BC4	M9	P62807
H2BC5	M9	P58876
H2BC9	M9	Q93079
H2BU1	M9	Q8N257
ITGB3	M9	P05106
MUC5B	M9	Q9HC84
PARVB	M9	Q9HBI1
SLC25A5	M9	P05141
SORL1	M9	Q92673
STXBP2	M9	Q15833
VPS13C	M9	Q709C8
ARF5	M10	P84085
ATP2A3	M10	Q93084
ATP5F1C	M10	P36542
CTNNA1	M10	P35221
CTNNB1	M10	P35222
CTSD	M10	P07339
IGKV2-28	M10	A0A075B6P5
IGKV2-40	M10	A0A087WW87
IGKV2D-28	M10	P01615
IGKV2D-40	M10	P01614
LAMA4	M10	Q16363
LRPPRC	M10	P42704
MCM7	M10	P33993
MOGS	M10	Q13724
MYH11	M10	P35749
NDUFA9	M10	Q16795
NPLOC4	M10	Q8TAT6
PDHA1	M10	P08559
RAB39A	M10	Q14964
RAB6A	M10	P20340
RAB6B	M10	Q9NRW1
RTN4	M10	Q9NQC3
SBSN	M10	Q6UWP8
SF3B4	M10	Q15427
SORBS1	M10	Q9BX66
TXNL1	M10	O43396
