# Supplementary material for: Proteome profiling of early gestational plasma reveals novel biomarkers of congenital heart disease
Source: EMBO Mol Med. 2023 Oct 16;15(12):e17745. doi: 10.15252/emmm.202317745 (PMC10701625; doi:10.15252/emmm.202317745)
Supplement: Supplementary file 13 — Source Data for Figure 1 [file EMMM-15-e17745-s012.zip]

Archive with 39 entries (26 files):
- Figure_1/
- Figure_1/.DS_Store
- Figure_1/1B/
- Figure_1/1B/.DS_Store
- Figure_1/1B/Fig.1B.xlsx
- Figure_1/1C/
- Figure_1/1C/.DS_Store
- Figure_1/1C/Fig.1C.xlsx
- Figure_1/1D/
- Figure_1/1D/.DS_Store
- Figure_1/1D/Fig.1D.xlsx
- Figure_1/1E/
- Figure_1/1E/.DS_Store
- Figure_1/1E/Fig.1E.xlsx
- Figure_1/1F/
- Figure_1/1F/Fig.1F.xlsx
- __MACOSX/
- __MACOSX/._Figure_1
- __MACOSX/Figure_1/
- __MACOSX/Figure_1/._.DS_Store
- __MACOSX/Figure_1/._1B
- __MACOSX/Figure_1/._1C
- __MACOSX/Figure_1/._1D
- __MACOSX/Figure_1/._1E
- __MACOSX/Figure_1/._1F
- __MACOSX/Figure_1/1B/
- __MACOSX/Figure_1/1B/._.DS_Store
- __MACOSX/Figure_1/1B/._Fig.1B.xlsx
- __MACOSX/Figure_1/1C/
- __MACOSX/Figure_1/1C/._.DS_Store
- __MACOSX/Figure_1/1C/._Fig.1C.xlsx
- __MACOSX/Figure_1/1D/
- __MACOSX/Figure_1/1D/._.DS_Store
- __MACOSX/Figure_1/1D/._Fig.1D.xlsx
- __MACOSX/Figure_1/1E/
- __MACOSX/Figure_1/1E/._.DS_Store
- __MACOSX/Figure_1/1E/._Fig.1E.xlsx
- __MACOSX/Figure_1/1F/
- __MACOSX/Figure_1/1F/._Fig.1F.xlsx
