# Supplementary material for: Proteome profiling of early gestational plasma reveals novel biomarkers of congenital heart disease
Source: EMBO Mol Med. 2023 Oct 16;15(12):e17745. doi: 10.15252/emmm.202317745 (PMC10701625; doi:10.15252/emmm.202317745)
Supplement: Supplementary file 13 — Source Data for Figure 1 [file EMMM-15-e17745-s012.zip › Figure_1/1B/Fig.1B.xlsx]

## Sheet: 1B
Group 1		Group 2
Ctrl	CHD	Ctrl	CHD
2396	2271	1961	1746
2342	2154	2047	1927
2213	2091	2011	1855
2144	2028	1991	1940
2407	2012	2087	1931
2483	1994	1966	2004
2438	2199	2050	1830
2348	2155	1974	1862
2353	2137	1993	1887
2391	2057	2028	1827
2313	2155	2027	1870
2352	2155	1967	1997
2199	2189	2053	1880
2365	2171	2046	1916
2464	2068	2022	1917
2233	2058	1969	1916
2284	2345	1920	1848
2428	2357	1948	1861
2457	2177	1988	1908
2247	2182	1936	1834
2400	2070	2048	1921
2538	2135	1952	1829
2484	2145	2028	1933
2554	2243	1930	1888
2496	2219	1924	1787
2427	2154	1976	1824
2447	2125	2023	1964
2240	2289	1952	1865
2401	2047	1964	1849
2171	2071	1896	1815
2408	2018	1878	1776
2373	2245	1857	1892
2285	2133		1853
2318	2119		1901
2393	2019		1908
2351	2070		1887
2558	2087		1843
2428	2248
2417	2206
2480	2025
2481	2098
2054	2084
2078	2058
2239	2108
2173	1969
2243	2114
2371	2007
2328	2031
2310	2050
2167	2097
2235	2175
2177	2065
2093	1941
2230	1983
2171	2061
2061	2108
2025	2182
2243	2141
2166	2059
2110	2293
2106	2102
2153	2197
2004	2198
2168	2183
2221	2232
2345	2551
2292	2383
2368
2282
2270
2332
