# Supplementary material for: Proteome profiling of early gestational plasma reveals novel biomarkers of congenital heart disease
Source: EMBO Mol Med. 2023 Oct 16;15(12):e17745. doi: 10.15252/emmm.202317745 (PMC10701625; doi:10.15252/emmm.202317745)
Supplement: Supplementary file 13 — Source Data for Figure 1 [file EMMM-15-e17745-s012.zip › Figure_1/1C/Fig.1C.xlsx]

## Sheet: 1C
Group 1_ID	number
1	2396
2	3146
3	3697
4	4077
5	4443
6	4762
7	5010
8	5227
9	5406
10	5546
11	5679
12	5806
13	5903
14	6008
15	6109
16	6188
17	6270
18	6350
19	6428
20	6503
21	6576
22	6650
23	6711
24	6768
25	6820
26	6862
27	6898
28	6945
29	6987
30	7039
31	7066
32	7099
33	7144
34	7173
35	7202
36	7225
37	7264
38	7288
39	7324
40	7346
41	7373
42	7395
43	7417
44	7438
45	7461
46	7479
47	7502
48	7534
49	7555
50	7566
51	7593
52	7618
53	7641
54	7668
55	7680
56	7703
57	7717
58	7733
59	7750
60	7762
61	7776
62	7795
63	7802
64	7826
65	7846
66	7868
67	7886
68	7908
69	7925
70	7944
71	7966
72	7981
73	7998
74	8013
75	8025
76	8041
77	8049
78	8064
79	8081
80	8096
81	8105
82	8120
83	8126
84	8135
85	8141
86	8155
87	8165
88	8181
89	8196
90	8213
91	8221
92	8234
93	8246
94	8256
95	8266
96	8272
97	8282
98	8287
99	8299
100	8312
101	8320
102	8332
103	8340
104	8349
105	8356
106	8360
107	8365
108	8376
109	8380
110	8392
111	8399
112	8410
113	8417
114	8427
115	8436
116	8443
117	8448
118	8453
119	8463
120	8472
121	8480
122	8493
123	8498
124	8505
125	8512
126	8516
127	8519
128	8529
129	8538
130	8542
131	8558
132	8569
133	8580
134	8585
135	8602
136	8609
137	8621
138	8628
