# Supplementary material for: Proteome profiling of early gestational plasma reveals novel biomarkers of congenital heart disease
Source: EMBO Mol Med. 2023 Oct 16;15(12):e17745. doi: 10.15252/emmm.202317745 (PMC10701625; doi:10.15252/emmm.202317745)
Supplement: Supplementary file 13 — Source Data for Figure 1 [file EMMM-15-e17745-s012.zip › Figure_1/1D/Fig.1D.xlsx]

## Sheet: 1D
Group 2_ID	number
1	1961
2	2700
3	3173
4	3482
5	3799
6	4036
7	4266
8	4429
9	4589
10	4698
11	4834
12	4925
13	5035
14	5138
15	5232
16	5313
17	5367
18	5428
19	5482
20	5541
21	5623
22	5679
23	5722
24	5774
25	5822
26	5888
27	5952
28	5992
29	6028
30	6090
31	6125
32	6150
33	6175
34	6205
35	6231
36	6275
37	6313
38	6358
39	6384
40	6411
41	6441
42	6472
43	6498
44	6533
45	6566
46	6590
47	6617
48	6641
49	6655
50	6680
51	6697
52	6713
53	6726
54	6743
55	6760
56	6797
57	6816
58	6842
59	6855
60	6876
61	6894
62	6913
63	6938
64	6958
65	6972
66	6997
67	7014
68	7034
69	7049
