# Supplementary material for: Proteome profiling of early gestational plasma reveals novel biomarkers of congenital heart disease
Source: EMBO Mol Med. 2023 Oct 16;15(12):e17745. doi: 10.15252/emmm.202317745 (PMC10701625; doi:10.15252/emmm.202317745)
Supplement: Supplementary file 13 — Source Data for Figure 1 [file EMMM-15-e17745-s012.zip › Figure_1/1E/Fig.1E.xlsx]

## Sheet: 1E
Number of samples	proteins
1	8895
2	7939
3	7374
4	6988
5	6667
6	6399
7	6145
8	5915
9	5723
10	5549
11	5381
12	5250
13	5111
14	4995
15	4890
16	4784
17	4703
18	4592
19	4493
20	4417
21	4334
22	4245
23	4186
24	4119
25	4036
26	3973
27	3907
28	3829
29	3752
30	3678
31	3623
32	3569
33	3510
34	3466
35	3415
36	3373
37	3341
38	3303
39	3248
40	3204
41	3162
42	3117
43	3071
44	3024
45	2985
46	2947
47	2915
48	2874
49	2833
50	2803
51	2768
52	2734
53	2705
54	2670
55	2637
56	2607
57	2574
58	2547
59	2518
60	2494
61	2474
62	2443
63	2424
64	2396
65	2375
66	2348
67	2333
68	2309
69	2279
70	2247
71	2218
72	2192
73	2161
74	2141
75	2119
76	2102
77	2082
78	2067
79	2043
80	2022
81	2011
82	1996
83	1975
84	1964
85	1939
86	1919
87	1902
88	1894
89	1872
90	1857
91	1838
92	1818
93	1805
94	1776
95	1765
96	1754
97	1733
98	1714
99	1691
100	1670
101	1645
102	1634
103	1621
104	1604
105	1596
106	1578
107	1565
108	1558
109	1547
110	1538
111	1529
112	1511
113	1496
114	1489
115	1472
116	1463
117	1449
118	1438
119	1435
120	1426
121	1411
122	1400
123	1388
124	1374
125	1373
126	1358
127	1347
128	1334
129	1322
130	1305
131	1293
132	1284
133	1280
134	1268
135	1248
136	1241
137	1231
138	1217
139	1207
140	1198
141	1188
142	1174
143	1133
144	1117
145	1106
146	1097
147	1090
148	1081
149	1068
150	1059
151	1057
152	1043
153	1040
154	1028
155	1023
156	1010
157	998
158	990
159	982
160	972
161	964
162	952
163	939
164	930
165	920
166	916
167	906
168	895
169	878
170	868
171	859
172	845
173	835
174	822
175	811
176	802
177	788
178	781
179	769
180	758
181	744
182	737
183	726
184	707
185	698
186	683
187	675
188	665
189	655
190	650
191	637
192	628
193	613
194	607
195	595
196	581
197	573
198	551
199	545
200	531
201	522
202	506
203	488
204	472
205	443
206	410
207	351
