# Supplementary material for: Proteome profiling of early gestational plasma reveals novel biomarkers of congenital heart disease
Source: EMBO Mol Med. 2023 Oct 16;15(12):e17745. doi: 10.15252/emmm.202317745 (PMC10701625; doi:10.15252/emmm.202317745)
Supplement: Supplementary file 13 — Source Data for Figure 1 [file EMMM-15-e17745-s012.zip › Figure_1/1F/Fig.1F.xlsx]

## Sheet: 1F_left
Symbol	Exp073244	Exp073245	Exp073246	Exp073247	Exp073248	Exp073249	Exp073250	Exp073251	Exp073252	Exp073253	Exp073254	Exp073255	Exp073256	Exp073257	Exp073258	Exp073259	Exp073260	Exp073261	Exp073262	Exp073263	Exp073264	Exp073265	Exp073266	Exp073267	Exp073268	Exp073269	Exp073270	Exp073271	Exp073272	Exp073273	Exp073274	Exp073275	Exp074806	Exp074807	Exp074808	Exp074809	Exp074816	Exp074817	Exp074818	Exp074819	Exp074820	Exp074821	Exp074822	Exp074823	Exp074824	Exp074825	Exp074826	Exp074827	Exp074828
A1BG	3.39885	3.36903	3.44288	3.48451	3.41103	3.34057	3.39887	3.4683	3.41113	3.41021	3.42766	3.32537	3.39305	3.44648	3.48322	3.4825	3.36907	3.42699	3.47263	3.50165	3.32332	3.51372	3.43023	3.40114	3.34213	3.48214	3.43054	3.41214	3.41853	3.34838	3.39002	3.34177	3.37872	3.37398	3.25003	3.27262	3.30517	3.46702	3.33127	3.34725	3.36886	3.45816	3.392	3.37261	3.18509	3.29175	3.42291	3.27665	3.27324
A1CF																																					-0.293813		-0.0265335							-0.430003
A2M	2.07393	2.13761	2.05475	2.27799	2.1942	2.20873	1.97717	1.9597	2.21911	2.10281	2.08706	2.04926	2.27023	2.28191	1.99138	2.10444	2.14263	2.145	2.25998	2.33099	2.02766	2.27371	2.24266	2.09461	2.15532	2.10296	2.26695	2.09646	2.01016	1.99114	2.32729	1.98251	2.07661	2.16255	2.31214	2.26794	2.02832	2.22244	2.24641	2.53403	2.22795	2.28466	2.25039	2.35791	2.26882	2.23874	2.16241	2.31074	1.98458
A2ML1	1.42441			-1.14318					1.82006			-1.08047					1.76426		1.8354				1.49917					1.72932		-2.26943	-1.44631	1.8149		-0.989904				-0.448623		-1.46126						0.610951		0.6582	0.517688
A4GNT
AAAS											-1.15164																									-0.904735		-0.947503	-0.549941									-1.32933	-1.78058
AACS			0.0414745						0.218091	-0.792606	-0.0775757	-0.0545213							0.103896				-0.0667013						-0.33125					-1.44141
AADAC																		-1.52721															-0.396897						-1.04297	-0.897355	-0.360885	-1.11176	-0.501619						-0.650067
AAGAB																																									0.430527
AAK1			-0.739783					1.55797			-0.869045								-0.828544		1.27567										-0.686721							-0.216671		-1.42364		-1.29444				1.13529
AAMP
AAR2						-1.08337																												-1.03455				-1.19502										-0.949187
AARS1	-0.472775		-1.42272			-1.15838			-0.907537				-2.12532				-2.11883	0.604583				0.393119		0.687932		-1.44645						-0.666059	-0.352062	-1.71989			-1.57725	-1.12887	-0.0555216		-1.62242	-1.61148	-1.87099	-0.684241	0.0267932	0.190331		-1.93651
AARS2																						0.629938			-1.454	-1.09809	0.730679		0.516958		0.594501									-1.60932		-1.12422	-0.584414			-1.43489			-1.71696
AARSD1	0.832134	-0.0972695	0.593497	0.342446	-0.58588		-0.941677		0.456683			-1.10421	-0.813106	0.432915		-0.0847891	0.913524	0.107089	0.796881		0.0390502	0.147909	0.467521	0.530897	-0.0308541	-0.241532	0.626831	0.217561	0.184768		-0.235648	0.218742	-0.0920967		-0.0933611	0.668903	0.573481			0.767047			0.847884				0.638747
AASDHPPT																																							-0.727781
AASS		-0.881805		0.023439					-2.05091																																		-0.470834
AATF
ABAT											-0.867892			-1.0812								0.0741324							-1.75275									-0.757835				-0.917738		0.14606
ABCA1
ABCA3																				-1.09821																		-1.14269					-1.70809
ABCA6																																						-0.0286191
ABCA8					0.796385			0.931172											-0.838167					0.864109	0.724352	-1.07088									-1.33506	-0.331747			-1.56361			-1.80885	-0.228467			-1.09482	-1.06659
ABCB1	-0.92965	-0.803005		-0.918778				-0.871648			-1.06314	-1.08182			-1.01181	-1.17525	-0.794212			-1.87334			-0.930735		-1.10724		-2.36463					-1.60993			-0.472387	-0.630245	-0.367644		-1.12249	-0.526734					-1.41859	-0.771113		-0.792223
ABCB10									-2.17917
ABCB11						-0.866513																												-1.84096													-0.664503
ABCB4		-1.80037							-1.44824
ABCB6																																											-2.18015
ABCB7								-0.712295																		-1.27405														-1.27885
ABCB8																																			-1.39574	-0.972096						-0.762639						-1.04813
ABCC1	-0.235311	-0.14632	-0.0479162		-0.31683	-2.01671			-1.44916	-0.346073	-0.751603				-0.416642	-0.286366	-0.365634	-0.102152	-0.652544	-0.0945561		-0.226111		-0.351684	-0.142094		-1.38559	-0.196639	-0.538484			-0.0879645	-0.543688		-1.00687			-0.523367									-1.3724	-1.66908
ABCC2																																							-1.11875	-0.0929804							-1.39118
ABCC3					0.260101					0.556827			0.42968									0.606386	-1.79721			0.404531		0.65897	-0.875349		0.228285		-1.44301						-1.59916	-0.996004			0.474618		-1.79437	-0.968559			-0.552779
ABCC4			-1.06774
ABCC5																																														-0.635758
ABCD1												-0.875311																									-0.614639			-0.63209					-0.477164	0.997866		-0.107303	-0.280831
ABCD2																																								-0.641635					-0.486709	-0.373554		-0.116848	-0.290376
ABCD3								0.103033																-0.709737							-0.404543				-1.50466			-1.53079	-1.9992						-0.907125		-2.03212	-1.30705
ABCE1	-0.916186	-0.413875	-0.536184			-1.10944	-0.817828	-0.348652			-0.825642			1.79897				-1.33865							-0.568942	0.568211					-0.99199			-0.526275	-0.61323		-0.0130897	-1.2632	0.317552			0.213137		-1.38773		0.0052961	-0.0363179
ABCF1		-1.55645	-1.46749																																-1.28996	-1.08498			-0.523166			-0.881084		-1.47089		-0.889637			-1.51135
ABCF2		0.0866607			-1.19576	-0.0137451			-0.865112	0.705249				-0.901709			0.396625			-0.898046		0.742458	-1.02664	0.312332	0.282084			0.0545367	-0.650955	0.0395167	0.431902	0.30314			-0.71977		-0.348499		-0.927012	-0.201581		-1.20284	-1.2799	-0.0346396	0.043514
ABCF3		0.109861	0.504797	0.295484	0.662126	0.115969		0.804183	0.639705	0.501979		0.768409	0.240589	0.247667	0.290057	0.109681	0.6982	0.503678		-0.974002	0.593816	0.307208	0.8191	0.503992	0.103985	-0.251439	0.590906	0.10441	0.21609		0.23124										0.668582					-0.03045		-1.03736
ABHD10					-1.67393		0.756681							0.363142				-1.19714			0.797319		-1.28636		-1.09287							-0.406538				-0.557517		-0.728829			-0.904497							-1.31699
ABHD11				-1.10194			0.347627						1.55713	-0.919147														-0.763765	-1.62409							0.364493				-0.520241		-0.665596				-1.43285		-0.0774707
ABHD12						-1.00674	-0.729142								-0.55697											-1.14981		-0.371486				-0.353117				-1.13024				0.697696						0.507453
ABHD14B														-0.866034					-0.622891	-0.716168	-0.368717	-1.09835				-0.804292						-0.656112				-0.343447	-0.199626	-1.50198	-0.733559	0.659057	-0.903823		-1.26334	-1.05686				-0.39508	-1.18923
ABHD16A					-0.542978			-1.19388				-0.415691					1.24295				-0.297074								-0.994212				-1.50515			-0.721749					-0.110611	-1.73655			-0.660282			-1.32082	-1.04272
ABHD17A
ABHD17C					-1.70217																																-0.0253245									-0.411505
ABHD2
ABHD5
ABHD6								0.247166							-0.614082											-0.113183	-0.306561		1.21283	0.538204											0.614837						-0.355541
ABI1							1.71535																					1.50075	1.55072					-1.27621						-1.04446				-0.835223				-0.531296
ABI2	-0.143574					-0.411221															0.132069		-0.157281			0.110455			-0.0992201		-0.103415			-0.566583
ABI3																																					-1.06698
ABI3BP	0.213061	0.223324	0.237119	0.113182	0.249119	-0.22248	-0.141597	0.0998607	0.283133	0.0831519	0.351324	0.18907	0.279535	0.308183	-0.831168	-0.0349649	0.405757	0.365738	0.362417	0.226446	0.157116	0.014936	0.114351	0.304447	-0.0484233	0.159796	0.0430372	0.0625301	0.0232599	-0.145408	-0.054485	0.433654	-0.0803142	-0.0146201	0.174943	-0.117366	0.319596	-0.0560816	0.472454	0.345657	0.181053	-0.31816	0.435856	0.30239	0.19496	0.318092	0.423504	-0.939143	0.491057
ABLIM1																								-1.13941					-0.292245		-1.65858	-0.385388	-0.176387	-0.36744			-0.850404	-0.407075			-0.870494	0.0187902		-1.28166	-1.81275
ABLIM2																											-1.01133													-0.158894
ABLIM3
ABO																																							-1.69506
ABR	-1.11334			0.567174						-0.428453	0.295061		0.112204										0.826938		-0.763638	0.0799578		0.766982											-1.13049
ABRACL			-0.102753										0.108359							-0.333639			0.73446	0.194822			-0.353126	0.00526551			-0.406123		0.0214133	-0.105915	1.2345	0.88703	0.550787	0.447594	0.498403	1.17875	0.59744			0.769883	1.08397	0.629159	0.259944	0.989525	0.68995
ABRAXAS2
ABT1																																							0.419393
ACAA1					-1.53125								-1.18971															-0.731828						0.463747			-0.286422										0.554841
ACAA2		-2.03443						-1.37058							-1.36025				0.300841									0.351289		-0.748744				-0.953953								-2.39245					-0.397505		-0.206617
ACACA	0.346078	0.334822	0.306815	0.408285	0.520141	0.350045	0.432028	0.549166	0.517153	0.555569	0.520624	0.604381	0.431541	0.432782	0.523231	0.0913348	0.243195	0.487966	0.410895	0.447997	0.440491	0.292235	0.405997	0.493998	0.386977	0.462132	0.508528	0.258696	0.467536	0.230879	0.560686	0.438279	0.225611	0.333095	0.415004	0.319872	0.442348	0.232382	0.38036	0.274962	0.179834	0.378739	0.349649	0.291877	0.309361	0.533536	0.456017	0.232542	0.24266
ACACB	0.328228	0.298929	0.251228	0.390435	0.50229	0.308805	0.403958	0.531316	0.499303	0.537719	0.50165	0.581471	0.407067	0.396381	0.477587	-0.00390534	0.221949	0.462322	0.393044	0.430146	0.422641	0.267191	0.388147	0.476148	0.357719	0.432847	0.482419	0.228022	0.444903	0.204077	0.542836	0.420428	0.191496	0.256076	0.333904	0.215416	0.308684	0.214532	0.348731	0.257112	0.0986044	0.291818	0.31555	0.222785	0.283451	0.494308	0.438167	0.145187	0.167403
ACAD10														-0.863604							-1.4713						-1.59257								-1.06747				-1.38198									0.10143
ACAD11		0.586784	0.471452	0.658381				0.460535	0.361711	0.344666	0.386471	0.524231				0.507018	-0.735925						0.411644						0.587603	0.615061						0.25083													-1.77158
ACAD8																										-1.28995											-0.932155		-1.46463
ACAD9																-0.310361														-0.255576		-1.02773							0.643671		0.62184							1.28655
ACADL
ACADM											-0.478601										0.114969		-1.41669					-0.248342	-0.243401			-0.427372					-1.30329								-1.33757			-1.17401
ACADS				0.0824692					-0.98139				0.0755377				0.293844		0.240827		-0.365708			0.174345		-0.414257					-0.538812		0.602592	0.627028	-0.0741107		0.345525		-0.920735		-0.252726	-0.116139	-0.376626		-0.0219846			-0.754711	0.108126
ACADSB															-1.1821							-0.823931						-1.24182					-0.75246			-1.10923				-1.20822
ACADVL	1.1647				0.170708	-0.128035		0.14582	0.172473	0.621204	1.19045	0.0290824	0.523954	-1.19956					0.248505			-0.164502			0.3365	0.191909		-1.21586	0.0723848		0.264264		0.180896	1.34032	0.956498	1.30911	-0.847015	1.2938	-0.233616		-0.0762433	-2.22433	0.70816	1.01635		-2.39948			-1.49443
ACAN	-1.37565		-0.737006	-1.11732		-0.624275	-1.31878			-0.996592	0.286635	-1.8512		-1.86488	0.219398	0.385057		-0.979727		0.142488	0.0990563	0.358761	-0.233695	-0.897007		-1.19176	-2.00623		-0.355525	-0.556426	0.506883		0.00727761	-0.168387	0.589087	-0.276745		-0.463513	0.0320683	-2.49559	-0.0659641	0.303935	-2.17133	0.234116	-0.681069	-0.168631	0.0490693	0.760135	0.764443
ACAP1																																					-0.892521
ACAP2																		-1.19984																		-0.793231	-1.71304
ACAP3
ACAT1	1.83295	1.32229	1.67851	1.54955		1.15725	1.16354	1.74287	1.03853	0.927265	1.26264	1.65524	1.61744	1.30546	0.743788	1.598	1.67637	1.59558	1.73698	1.59349	1.49682	0.847455	1.80424	1.71083	1.62441	0.698055	1.61472	1.00351	1.56986	1.10975	1.33012	1.50685	0.145124	0.0400422						-1.18609		1.30167	1.71213		1.25995	0.3847	-0.878073		1.21919
ACAT2	0.476012	0.472055	0.447975	0.45654	0.441155	0.486055	0.649279	0.578086	0.464372	0.526799	0.331571	0.26958	0.319204	0.495514	0.656664	0.550338	0.302867	0.120608	0.717328	-0.886341		0.677756		0.470251	0.264214	0.558197	0.361382	0.60815	0.568376	0.560788	0.512301	0.55557	0.610309	0.688589	0.548656	0.585351		0.519583	0.571378	0.517447		0.560771		0.582121	0.688803	0.636747		0.732141	-0.915851
ACBD3		-1.52024											-1.33761				-1.5305			-2.108																		-1.0015				-1.95984						-1.19136
ACBD5
ACBD6
ACE	-1.45326		-0.464304		-1.33511	-1.09148	0.447981		-0.330315					-0.954763	-0.00125459	-0.562434	-0.341267				-1.51889	-0.158933			0.614567		-1.848		-0.512624		-1.08082		-0.965798	-0.523144	-1.46271	-0.79748	-0.927145	-0.49581	-0.125207	-0.852668	-0.0426666	-0.999678	-0.598333	-0.409546	-1.02718	-0.888064	-1.32812	-0.709335	-0.652681
ACE2	0.123703		0.401138	0.597398	-1.41437	-1.63599	0.644196	0.46577	0.670786			0.716344	0.336149	-0.448256		0.305636	0.556311	-0.0533454	0.81298	0.335477	0.84793	0.52456	0.755541	0.282926	0.429598	0.436987	0.747477	0.79072	0.979073	0.1131	0.47748	0.622969	0.911913	1.00659	0.64691	-0.414453	0.0712941	0.407347	0.33248		-0.0181621	0.5339	0.348278	0.0955588	0.164126	0.459179	-0.582456	0.191669	0.49361
ACHE						-0.798601					0.205521						0.310057			0.303854				0.312849		0.103434				-0.443952	0.135111
ACIN1				-1.23506		-0.865018		-0.652096														-1.03268	-0.85556	-0.598789	-1.14128								-0.0349048				-2.24504		-0.635265					-0.160954		-0.674783		-3.22599
ACKR1																																					1.26486					-1.1297
ACLY	-0.226059	-0.959158	0.370725	-0.917916	-1.06317	-0.968447	1.16762	-1.05982	-0.327804	-0.653643	-0.497027	-0.926183	-0.971847		-0.842595		-0.571444	-0.862794	-0.626525	-0.739797	-0.698944	1.33019	0.577133		-0.626004	0.0949579	-0.803013	0.19235	-0.516383	0.981349		0.691119		-1.54775	-1.89383				-0.736754	-0.819885		-0.0717978	-0.812154	-0.698662		-0.641653	-0.830679	-0.864397	-1.11513
ACMSD
ACO1	-0.400213			-0.278304	-0.153748	-0.550136	-1.00681	-0.301295	-0.137909		-0.687156	0.0386528	-0.558888	-0.497534	-1.33214		-0.0596036	-0.507052			-0.741712	-0.968796	0.0553873	-0.203607	-0.338287		-0.914004	-0.227258	-0.757508	-0.850736	-0.736251	-0.370275	-0.491804	0.301126	-0.118458	0.0144709	0.165366	-0.18377	0.3652	0.0652982	0.101006	0.183164	0.0989066	-0.234701	-0.0313371	0.0671175	0.421855	-0.700002	-0.0282875
ACO2	-0.10441		0.617205	-0.0468424	-0.841685	0.0278597	-0.555383		-1.67024		-0.303351	-0.931651	-0.0176657		-0.8779				-1.55776	-0.0541118	-0.0854598	0.0738099	0.0120121	-0.895391	0.195002		-0.0762331	0.0478825			-0.860278	-0.114356	-1.13667	-0.0023551			-0.434678	-0.587179	-0.990637	-0.369471	-0.192538	-1.0864	-1.24256		0.135803	-0.715563		0.44957	0.139422
ACOT1			-0.0675167	-0.741901	-1.29641			1.33578	-1.33	-0.453544		1.32535	1.05048							-0.191742								1.19719			0.139975				-1.0482				-1.65701			-0.104832						1.34063	0.000764532
ACOT11
ACOT13
ACOT2			-0.157693	-0.832077	-1.38659			1.2456	-1.42017	-0.54372		1.23518	0.960304							-0.281919							-1.38371	1.10702		-1.75924	0.0497988				-1.13838				-1.74719			-0.195008			-0.3913			1.25045	-0.0894121
ACOT4										-1.73313																																							-2.0762
ACOT7	-0.0185951	0.261355			-0.0969802			0.744915	0.616329	0.855817	0.414163	0.236412	0.209682	0.885644			-0.123899		0.693357	0.190583	-0.470671	-1.32984	0.702392	0.127576		-1.19424			-0.342838					-0.916101			-0.384223				0.119995			-0.616081
ACOT8		-0.101371		-0.166706			0.0785637												0.155934			-0.13811			0.00936102	0.0836636																0.0388818				0.0219034			0.338239
ACOT9			-0.188304				-1.40804														0.510052					0.343487		0.390732						-2.20213			-0.402401			-0.705059	-1.36013	-0.455773	-1.09203	-0.839983					-0.306178
ACOX1		-0.914836				-0.621377	0.660056							-1.00521	-1.34593	-0.874401										-1.15321					-1.58489	-1.51242			-1.45794		-0.793183				-1.60814			-1.76765
ACOX2			-1.00792	-0.993473					-0.115489			-0.106137							-0.215269				-0.0216671	-0.110918																					-0.585199
ACOX3					-0.812497				-0.821129	-2.26073		-2.23811	-0.722343	-1.8057	-0.813233								-1.54899	-1.81439	-0.0906159			-0.476394	-1.30926		-0.881436	-2.04619		-0.0671369	-0.632276	-1.09561			-1.52191	-0.882971	-0.414859	-0.980641	-0.960574	-0.453729				-1.03689	-0.709261
ACP1	1.23887	1.30882	1.4112	1.47877	1.08571	1.53695	0.794888		1.03651	-0.495255	1.1435	0.948791	1.2445	1.09376		1.3745	-0.37239	1.33339	-0.461289	0.553505	0.750585	0.802002		1.02116	0.765375	0.828735		0.539525		1.65068	0.81631	1.28608	1.45611	1.52634			1.22252	-0.582549	-0.313891		1.42912	1.51814					1.15972	0.190172
ACP2		-1.34413					-1.00803																																				0.429765
ACP3	-0.484561										-0.456046								-1.17438															-0.51202							-0.491834					-0.352396
ACP5																										-0.24322			-0.0473209																		-0.0590584
ACP6																											-1.26491						-0.921346				-0.955075		-1.19125
ACR	-0.104711	-0.146151	-1.45006	-0.0820683	-0.218535	-0.154898	-0.0434056	-0.419346		-0.209493	-0.210842	-2.19045	-0.0461352	-0.110853	-0.431912	-0.157699	-1.50521	-0.203436	-0.763255	-0.363616	-0.190077	-0.0871211	-1.85925	-1.42788	-0.156657	-0.272843	-1.34172	-1.2102	-1.14684	-0.359264	-0.206277		-0.0140755	0.214316	-2.08249		-0.498349	0.295636	-0.703236	-1.15447	0.307187	0.125136	0.0346411	-0.467307	-2.01424	-0.913012	-1.07704	-1.31547	-1.82457
ACSBG1
ACSF2			0.226515				-0.0224893	-0.0267265											-0.0147703		0.0107004		-0.085042	-0.53795	-0.309593	-0.582464			0.125392					-0.86018				-0.596602				-1.00193		-1.06692
ACSF3																						-2.03918						0.42597
ACSL1		0.885639		-0.109733	0.0314819	0.216524	-0.278966	0.568158		0.396442	-0.417373	0.482817		0.107395		0.674444	0.0439423	-1.57767	-1.31882	0.702683	0.512322		-0.588208			0.383726	-1.04754	0.0956574	0.606049	-0.136794			0.137713	0.149011	-0.413122			-0.17921	0.367617	0.131444	-0.147194	-0.0879879	-0.0964595	-0.138772	-0.264322	0.0258947	-0.981128
ACSL3	0.469862		0.859354					-1.45854									-0.15949												-1.15894		0.244106		-1.02829	-0.901953				-0.654966				-0.472769					-1.71975
ACSL4					-0.365522								-0.452254										0.057843												-1.00145
ACSL5				-1.41423	-1.61632		0.208921	-1.29731			-1.14972			0.27297	0.244387			0.147541				0.286123	-1.38329	0.678744	0.249218			0.980096				-1.60619					-0.858326	0.0124677	0.166721	-0.499394					0.607243	0.539051		0.740402	0.84979
ACSL6					-2.0849																														-1.09471			-0.030998	-0.566809										0.0443152
ACSM2A		-0.539279											-0.707388
ACSM2B		-0.551178											-0.719287
ACSM3																																							-0.129409			-1.47134	-1.4067	0.268517
ACSM5
ACSS1			0.0756019	-0.934726	0.119281	0.474781	-1.15062	0.343846	0.203257			0.144406	-0.138663									0.44021		0.0502278				-1.44958		-1.6781	-1.58119			-0.84035		-1.43254			0.726435							0.541838		-1.8916
ACSS2																																			-1.10389											-0.98869
ACSS3
ACTA1	0.569203	0.377913	0.294849	0.509062	0.389786	0.911918	0.414314	0.649521	0.56976	0.336281	0.143676	0.510683	0.242144	0.335193	0.350273	0.410455	0.479893	0.256802	0.682917	0.242569	0.332338	0.386237	0.807881	0.530859	0.66292	0.271059	0.549297	0.256416	0.606163	0.473296	0.160087	0.250763	0.617108	0.857498	0.810111	0.981277	1.00718	1.15766	0.885072	1.00404	1.04566	0.899003	1.03057	1.05588	0.836088	0.850459	0.94447	0.988273	1.00889
ACTA2	0.454499	0.456807	0.138169	0.446644	0.223741	0.876847	0.491318	0.675166	0.555211	0.180407	0.183636	0.350507	0.417001	-0.0767077	0.154634	0.453253	0.28717	0.132918	0.60214	0.169176	0.332408	0.310678	0.732276	0.383489	0.60425	0.0203153	0.383386	0.0803772	0.479075	0.50988	-0.260869	0.084202	0.604346	0.927153	0.852127	0.921955	0.923037	1.13821	0.911491	1.00191	1.03278	0.83792	1.04906	1.02587	0.848344	0.913842	0.954349	1.00258	1.006
ACTB	0.665561	0.56574	0.693282	0.614229	0.68688	0.967175	0.527798	0.776862	0.693859	0.434166	0.565688	0.560626	0.557071	0.330313	0.688468	0.558589	0.521051	0.459667	0.784099	0.394514	0.405868	0.658579	0.97351	0.762062	0.738385	0.338764	0.796438	0.709173	0.764105	0.382155	0.238587	0.891215	0.750852	1.00891	1.11249	1.07253	1.13601	1.27453	1.03457	1.14621	1.22284	0.957151	1.19873	1.21802	1.01787	1.03827	1.12345	1.16075	1.16966
ACTBL2	0.549908	0.374548	0.122946	0.300676	0.323131	-0.0498867	0.396994	0.0998023	0.520855	0.280544	0.00521395	0.438889	0.390874	-0.16896	0.0154039	0.293757	0.343288	0.177579	0.567311	0.237004	0.0902232	0.193578	0.896223	0.579744	0.266948	-0.030939	0.524484	-0.0446901	0.261894	0.0960607	-0.317489	0.173297	0.791884	1.0643	0.919383	1.03132	1.03874	1.24077	1.00829	1.10812	1.17481	0.859832	1.07987	1.19884	1.01234	1.04124	1.05958	1.03841	1.11911
ACTC1	0.553477	0.505511	0.273526	0.524318	0.434694	0.911918	0.491318	0.72749	0.650863	0.35108	0.344727	0.492004	0.422649	0.273434	0.376329	0.569042	0.426185	0.299506	0.691664	0.342222	0.440815	0.401502	0.787811	0.516099	0.669306	0.278774	0.518323	0.287867	0.584274	0.599445	0.160087	0.279263	0.626038	0.942051	0.874289	0.948546	0.964452	1.15415	0.957914	1.02477	1.07076	0.888124	1.03357	1.06598	0.867729	0.929231	0.953362	1.01387	1.00066
ACTG1	0.665561	0.56574	0.693282	0.614229	0.68688	0.967175	0.527798	0.776862	0.693859	0.434166	0.565688	0.560626	0.557071	0.330313	0.688468	0.558589	0.521051	0.459667	0.784099	0.394514	0.405868	0.658579	0.97351	0.762062	0.738385	0.338764	0.796438	0.709173	0.764105	0.382155	0.238587	0.891215	0.750852	1.00891	1.11249	1.07253	1.13601	1.27453	1.03457	1.14621	1.22284	0.957151	1.19873	1.21802	1.01787	1.03827	1.12345	1.16075	1.16966
ACTG2	0.466672	0.476112	0.157474	0.465949	0.235588	0.896152	0.510624	0.69138	0.570579	0.16445	0.202941	0.361285	0.436306	-0.0574025	0.140235	0.472558	0.298099	0.152224	0.609577	0.169969	0.351713	0.329983	0.743956	0.402795	0.623555	0.0396204	0.392669	0.0408353	0.494691	0.529185	-0.241564	0.0962991	0.621546	0.940136	0.779125	0.874017	0.933878	1.15482	0.925038	1.01588	1.04661	0.85554	1.0616	1.03879	0.867649	0.933147	0.964227	1.02189	1.02453
ACTL6A		1.97523			-1.16073				0.835755			1.35362							1.68777	1.85897	1.88456						1.68954					0.883331	0.40834	-0.530343	-0.135135		-0.899308		-0.320863	-1.6365			-0.127011			-0.57516			-0.246709
ACTL6B																																							-0.320863
ACTN1	0.0263149	-0.00399206	0.0535934	-0.413503	-0.176523	0.0401802	-0.0262734	0.72807	-0.0970836	-0.261138	0.00675215	-0.143904	0.0294702	0.354643	-0.182389	0.568265	0.0853519	-0.196115	0.618615	-0.678438	-0.00814368	-0.304708	-0.51963	0.115162	-0.0723972	0.707697	-0.03191	-0.0483174	-0.523027	0.0326129	-0.500775	-0.624311	0.056696	0.325533	-0.184557	-0.0982542	0.388616	0.395601	-0.336081	0.309951	0.148833	0.100094	0.719878	0.151753	-0.523074	0.24605	0.367183	-0.134609	0.121318
ACTN2	-0.731074	-0.670618	-0.695571	-0.927714	-0.920656	-0.632299	-0.668715	0.679058	-0.712746	-0.865589	-0.512796	-0.7422	-0.834104	0.239602	-1.58634	0.454141	-0.767038	-1.17189	0.549408	-0.801668	-0.762625	-1.19334	-1.06509	-1.05795	-0.863162	0.624946	-0.853221	-0.969061	-1.10891	-0.632755	-0.77909	-0.777274		-1.21512		-2.13754	-0.83449	-1.20662	-0.863079	-0.115947	-1.19223	-1.57457	-0.495359	-0.949098	-1.2044	-1.09339	-1.37221	-0.912304	-0.697641
ACTN3	-0.772735	-0.804786	-0.86939	-1.02264	-1.26861	-0.705251	-0.838135	0.660266	-0.900591	-0.986348	-0.477923	-0.78158	-0.867412	0.230968		0.447302	-0.84107	-1.25428	0.540137	-0.87026	-0.777397	-1.20018	-1.15567	-1.50809	-1.17431	0.616529	-0.860061	-0.995821	-1.25529	-0.786885	-0.78593	-0.817216	-1.86524				-1.46924	-1.88221	-1.08186	-0.122531	-1.03215		-0.502198	-1.01975	-1.82678	-1.25268	-1.67521		-0.70448
ACTN4	-0.512469	-0.680625	0.984699	-0.698709	0.888375	-0.613308	-0.637725	0.698617	-0.723837	-0.865589	-0.406661	-0.608968	-0.727882	0.241011	0.860023	1.06902	0.492882	0.836762	0.594074	0.468952	-0.721642	-0.913246	-0.997045	0.803921	-0.82206	0.62539	0.290174	-0.93491	0.018063	-0.720385	1.06476	-0.755529	0.652707	0.807548	-1.46988	-0.41042	0.373341	0.674288	0.636504	-0.0684989	0.272185	0.75938	0.875466	0.370595	-0.508812	-0.27465	-0.477151	-0.306771	-0.0919515
ACTR10																			-1.81331														-0.413488				-0.481734
ACTR1A	-1.31221	0.539511	-1.21168	0.605482			0.41671		0.413156		0.53126	-1.4496		-1.12702	0.825473	0.700166		0.660967			0.690532	0.669193					0.558588		-1.37249	0.304496		0.36031	-1.5553	0.343843	-1.36129			-0.863096	-0.179084		0.454486	-0.864305	-1.46877	-0.987482	-0.432833		-1.48276	-1.28017
ACTR1B	0.557403	1.13344	0.741542	0.605482	0.515857	0.707417	0.73038		1.35231	1.52525	1.19864	-1.4496		0.877255	0.825473	1.18662	0.8829	1.03612	1.07011		1.12771	0.807844	1.39611	0.694835	0.757068	0.55681	0.748234	-1.11331	0.682291	1.49537	0.741227	1.04047	1.12541		-0.665585	1.04993	-1.26698	0.00240107	0.0319979	0.369755	-1.16713	1.09913	-0.923599	-0.48372	1.48127	1.09397	-0.993155	1.43299
ACTR2	0.759143	1.10195	1.00439	1.12523	0.936383		0.860186	0.989029	-1.2422	0.941273	0.917069	0.83518	1.378	0.999317	0.970522	0.944159	0.913022	0.960143	0.725195	1.01344	1.04595	1.05422	1.00073	0.837233	0.753716	0.74599	0.750118	0.93031		0.543147	0.819286	0.733765	0.91958	1.12406	-0.13627	1.07826	-0.381139	1.1484	0.904939	0.501312	1.41319	1.25507	1.14013	1.09024	0.444744	0.578635	1.06134	0.772086	1.05423
ACTR3	1.55778	1.38278	0.2331	0.751375		0.459684	1.66866	0.624925	0.935613	-0.00769448		1.4973	1.31583	-1.40877	-0.289711		0.568838	0.224443	1.37528	0.959513	0.329717	0.800912	1.14496	1.40407	1.34085		0.835777	0.627397	0.705051	-0.273748	1.65505	-0.0200841		1.26145	0.383834	0.316712	-0.140325	0.0885129	-0.0331586	0.436185	0.575022	1.56533	1.08386	0.00127575	-0.255049	-0.393626	1.55877	1.4867	1.31088
ACTR3B	-0.639024	-0.219307	-0.242488	-0.511625					-0.490171				-0.226968				-0.398833	-1.48958		-0.679652									-0.287732							-1.71448				-0.00268343								0.134962	0.202664
ACTR3C	-0.318688	0.101028	0.0778475	-0.19129					-0.169836				0.0933668							-0.359316									0.0326035							-1.39414				0.317652								0.455297	0.522999
ACTR6						0.0183293	-0.0398131						0.0852527										-1.19936																		-0.255123
ACVRL1																																	-0.88479					-1.41183
ACY1	-0.241438	0.697346	-1.30239		-0.124854	0.512142		-0.0236029			-0.212731	-0.204955	-0.695237	-1.34789	-1.74423			-1.30947	-0.852027		-1.63275	0.0948712	-1.79319	0.241789	-0.929275	-1.16497	1.02568	0.914196	-1.42634	-0.433457	-1.07202	0.770842	-0.764326	0.925432	1.24483	1.24185	-0.112734	-0.078105	-0.0647764	1.27929	1.32526	-0.26877	-1.82289	1.17315	1.35577	1.57778	1.26228	0.870107	1.47785
ACY3		-1.09534
ACYP1																				0.0669634
ACYP2
ADA		0.14306	-0.232626				0.174727				-1.15668			0.582532		-0.797358											-0.254454			0.24122				-0.162198						0.209904							0.397325		-0.356391
ADA2	-0.672933	-1.00628		-1.13338		-0.904966	-1.26517		-1.65826	-1.21012		-2.26561			0.449336		-1.27385	-1.23224	0.0177973	-1.12787	0.369678	-0.584121	-0.204652	0.306476	1.50662	-1.35536	-0.500155	-0.135015	0.256544	-1.0087		0.362244	-0.861549	0.383074	-0.175884	-0.00117914	0.49113		0.591187	-0.0934568	0.0337366	0.406477	0.412838	0.0834857	-0.931672		-0.0194777	-0.119055	-1.06548
ADAM10		-0.0561752	0.242661					-1.03082				0.10386		-0.0472564	-1.65973			-0.137119	0.135949	0.112777			0.170158		-0.326451		0.237142	0.234101	0.230335		-1.51499						-1.29658		0.163505		-1.72594
ADAM15																																										0.279584
ADAM17
ADAM23
ADAM8																-0.95246		-1.96823																								-1.65831
ADAM9													0.321195			0.202574						0.247634							0.200497			0.303978
ADAMDEC1																																		-1.42738					-0.842289				-1.24987
ADAMTS1																																-0.641611	-1.81296			-0.399279					-1.4528	-1.72499		-1.23208
ADAMTS13	0.762206	0.902328	1.29821	0.712563	1.37153	1.17343	1.01253	0.789158	0.432195	0.795116	0.798773	0.935337	0.98881	0.96874	0.89231	1.0276	0.599029	0.906106	0.764847	0.880734	0.881141	0.977728	0.792434	0.835562	1.00772	0.629131	0.792259	0.932129	1.40484	1.15377	0.723257	0.232752	0.973016	1.11337	-0.446974	0.669329	0.921231	1.14814	0.928414	0.695787	1.19582	1.53467	1.12544	0.928999	0.167209	0.672645	0.517449	0.461915	0.221987
ADAMTSL1															-1.0691
ADAMTSL4	-0.789195	-0.44699	-0.802004	-0.725562	-1.38555	-0.614892		-2.01367	-0.736369	-0.810941	-0.731235	-0.669279	-0.592503		-0.446631	-0.439693	-0.758708	-0.613644		-0.555138		-0.722351	-0.605828			-0.579392		-0.492162	-0.631979		-0.644256	-0.732445	-0.536966	-0.383607	-1.26112		-0.933143	-1.01184	-0.5681	-0.514307		-0.70906	-0.779864	-0.670982	-1.03599	-0.481363	-0.517174	-0.621886	-1.0275
ADAMTSL5																																							-1.63898
ADAP1																														0.346826					-0.188791
ADAP2
ADAR			1.30812			-1.40068				-1.3121		-1.49338				1.73779			-1.75602		-1.12265		-0.707389						-0.164164	-1.17752	-1.23923		0.662203	0.419079	0.505854	0.516422		0.728001	-0.881093	-1.72292	-2.03145	0.575226			-0.217928		0.440731	-0.456536
ADARB1						-0.271783																											-1.41901
ADCK1																																	-0.861304
ADCK5
ADCY9
ADD1	0.0564908	-0.225019	-2.05225		-1.53231		-1.22518					-0.837958	-1.04602	-0.980659	0.11246		-0.46633	-0.535094	0.172405	-0.038244			0.305966	-0.96573	-1.42449	-1.41783	-0.098217					-1.12192	0.200601	0.279104	-0.0372452	-0.525661	0.064561	-0.0226494	-0.0490006	-0.364175	-0.277172		-0.171478	0.0904457		-0.201952		-0.626331	-1.31189
ADD2	-1.74766	-0.42386		-1.07206									-0.383695							-1.58441													-1.1945		-0.50774				-1.57894										-1.39904
ADD3	-1.12624		0.0192277		0.748258	-1.69501	-1.24328		-1.22605	-0.549277	-1.18252		1.0226		0.807551								1.06546	-0.117344					1.1685			0.0276531	-1.11588	-1.66425	-1.78586				-1.85102	0.405729				0.516037	-1.20011		-1.68654		-0.389991
ADGRB1
ADGRB3	1.39972		1.61648		1.12863	-0.173687	1.38712	1.57934		1.51858	1.30312	1.40543	1.42181	1.25396	1.35278	1.33355	1.46233	1.08532	1.56937	1.56839	1.71437	1.63106	1.41023	1.32667	1.63018	1.622	1.36539	2.08894	1.52811	-0.0510067	1.59949	2.03384	1.22829	1.14922	1.53331	1.42768	1.07942	1.25711	1.4158	1.96143	1.21501	1.42774	1.2775	1.25935	1.27068	1.21505	1.15904	1.42896	1.24524
ADGRD1
ADGRE2																																				-0.52608
ADGRE5	-1.32499	-1.24963	-1.71423	-1.15092	-1.44098	-0.96486	-1.32332	-1.179	-1.41616	-1.36498		-1.16004				-1.36781	-1.27233	-1.27103	-0.096144	-1.29934	-1.49961	-1.29936	-1.37129	-1.56042	-2.1835			-1.51477		-1.53144	-1.6144	-1.24375	-0.68124	-0.896297	-0.621298	-0.164602	-0.446199	-0.853179	-0.697748	-0.612558	-0.731006	-0.954732	-0.820713	-1.17039	-0.551245	-0.695872	-0.730963	-0.563545	-0.689286
ADGRF5	-1.32424	-1.80931	-1.22866	-0.846556	-0.9211			-1.25967	-1.19737			-1.96851		-2.05004			-1.67222	-0.860273	-1.57745	-0.254926	-0.583252	-0.757267											-1.33159				-0.516947	-0.0917883	-0.153828	-1.58429	-0.664034		-0.810313	-1.12036	-0.672881	-0.580982	-1.13107	-0.539957	-0.488766
ADGRG1
ADGRG3																0.354559													-1.02556																			0.30973
ADGRG6	-0.109046	-0.733621	-0.271833	-0.216276	0.600309	-0.524557	-0.8017	-0.492519	-0.401424	-0.644304	-0.23172	-0.292126	-0.293645	-0.523197	-0.720104	-0.40695	-0.175751	-0.392399	-0.394856	-0.466258	-0.551528	-0.604432	-0.521842	-0.46264	-1.02684	-0.770031	-0.299121		-0.929806		-0.828568		-1.00242	-0.854561	-0.719741	-1.27131	-0.575516	-1.47935	-0.679104	-0.714629	-0.691242	-0.769687	-0.993895	-0.80288	-0.459605	-0.684807	-0.559671	-0.643905	-0.580682
ADGRL1					-0.645406	-0.544452	0.014247					-0.423809							-0.0148078							0.0741845											0.0470029	0.149047	0.0238333			0.0177146				0.0204236	0.0105168
ADGRL2						-0.938834	-0.27926							-0.867023	-2.13617		0.116987			-0.910054	-1.23598	-0.847699			-0.709567					-1.25874		-1.46035					-1.77984	-1.37912								-1.60456
ADGRL4						-0.128759																								0.196325						-1.84141													-1.76362
ADH1A	-1.27092		-1.6391				0.475131	-0.605444	-1.06806	1.12739	-0.924009	-1.13921			-1.48194			-1.21346	-1.59956	-1.10489		-0.510212	1.14174					-1.2638					-1.12163	-0.403368	-0.104606	-0.0581257	-0.482871	-1.84356			-0.26375		-0.491231	-1.04103		0.461326	-0.917492		-1.58046
ADH1B	1.34053		-1.6786		-1.15404			-0.644953	-1.10757	1.35392	-0.963517	1.03148				0.962987	1.32595	0.264258	1.33343	0.411706		-0.699765	1.69292	1.48978	1.18822			-1.3033	1.37001				0.229932	-0.00156089	0.0777091	-0.0976342	-0.378199	-1.88307	-0.000272072		1.05364	-0.143824	-0.456762	-1.08054		1.38282	-0.460821		1.46414
ADH1C	-0.426911	-0.630086		-0.139609	-0.441208			-0.178386	-0.239741	1.10161	-0.229773	-0.712632	-0.453323			-0.55938	-0.355157	-0.483868	-0.222803	-0.615451		-1.31587	1.11896	-0.492672	-0.153849	-0.523439	-1.05835	-0.280595	-0.119844			-0.649591	-1.0563		-0.463402	-1.08194	-0.411002				-0.281381	-1.13418	-0.788869	-1.50277		0.493754		0.141731	-1.61997
ADH4																			0.0596348											-0.980935
ADH5		0.852034	-0.538472			1.55935							0.815505	0.139321	-0.0808561	0.202321			0.173782							0.0705903									-0.185352	-1.35107		-0.902523	-0.561871			0.106533
ADH6
ADH7																				0.000425073																		-1.44889									-1.10744
ADI1	0.945436			0.515726		0.772543				-1.27192		0.769069	0.669294				0.919854		-0.843347				0.614472			-0.62472	0.157204	-1.4955			0.315492				-0.466975	-0.889634						-0.794684							-0.919593
ADIPOQ	1.46661	1.47667	1.45358	1.4341	1.86505	1.75642	1.5694	1.43237	1.53613	1.97282	1.37798	1.41473	1.54405	1.7534	1.70282	1.8061	1.53809	1.69402	1.68736	1.77797	1.76305	1.03718	1.70032	1.55561	1.5663	1.695	1.80741	1.39736	1.7774	1.51727	1.63131	1.43122	1.74975	1.52636	1.17506	1.38941	1.34371	1.51999	1.39893	1.73575	1.4873	1.56217	1.76322	1.62052	1.63135	1.10866	1.36929	1.46738	1.19272
ADIRF																																								-0.908123
ADK			-0.312844	-0.788712					-0.138986		-1.42534	-0.0750156			-0.0363057	-0.941525	0.389078	-0.547109			-0.681485		-0.107067		-1.40361	-0.390817	-0.0893652							-0.914345	-0.331721					-0.489431	-0.690932		-0.711995				-2.08506	0.0754822	-1.26597
ADNP																								-2.48141									-1.63049		-2.25115
ADO
ADPGK		-1.16042													-1.35282			-0.479192																	-1.7633			-1.28553							-1.40902
ADPRS	0.100018			0.0227179					0.111934			0.251105					0.278925		-0.058095	0.11076		-0.0897145	-0.0204734	0.0405878			-0.00287272	-0.0252199									0.239574				0.666594		0.169538
ADRM1																			-0.387413																						0.297209							-1.9794
ADSL					-0.823906		-0.850152				-0.824801		-0.520275	-0.059816	-0.916616	0.0436514	-0.996109	-0.245905	0.318042			-0.300354				0.922276		-0.141178		-2.17938				0.148539	-0.0428512	-0.716483	-0.918069	-0.0198865	0.193765	0.237691	-0.925504			0.341687		0.5331	-0.60292	0.354315	0.240305
ADSS1																				1.86054																													-1.19823
ADSS2	-1.1751				-0.547853		-0.829775		-0.217532		-0.54917	-1.11937		-1.32896				-0.84695		-0.584639	-0.450096		-0.246705	-1.42228	-0.447888	-0.492363	-0.192087	-0.368999	-0.219724	-0.915737		-0.706449			-1.66512				-1.31176					-0.0722997		-1.53878			-0.977329
AEBP1	-0.756783	-0.831964	-0.758472	-0.670775	-0.726735	-0.485523	-0.840162	-0.740613	-0.985042	-0.630289	-0.920515	-0.98577	-0.292699	-0.755971	-0.691854	-0.38129	-0.669892	-0.606306	-1.06417	-0.710306	-0.832715	-0.862176	-0.844634	-0.893406	-0.69852	-0.729386	-0.946083	0.0531707	-1.42338	-1.45025	-1.01115	-1.01594	-0.608443	-0.454492	-0.833707	-1.56411	-0.138545	-0.721258	-0.550148	0.0694766	-0.758163	-0.654236	-0.882962	-1.03126	-1.75262	-1.44552	0.0998346	-1.40623	0.209033
AFAP1L2	-1.20105							-0.818782								-1.20349														-1.61988		-0.909927		-0.516513		-1.01225	-1.62194				-1.05956	-1.0692		-0.399625	-0.720341
AFDN	-0.00613065	-0.378034	0.142232	0.131921	0.123231	0.0166466	-0.448593	0.508307	0.417799	-0.0340158	0.105223	-0.207239	0.102941	0.0590267	-0.067452	0.245397	-0.0574685	-0.0904136	0.375169	0.215199	0.114631	-0.0896279	-0.0727257	-0.304119	0.10382	-0.00210294	0.448254	-0.151614	-0.0200232	-0.176602	-0.268813	0.228149	0.269565	0.0678467	0.063388	-0.306402	-0.915203	0.191651	0.383401	-0.144207	-0.971718	0.0739254	0.40104		-0.388657	0.196948	-0.301498	-0.0974203	0.0892527
AFF4
AFG1L								0.339403													0.27836		0.319675		-0.0467881				0.0992841			-0.0574491
AFG3L2	-2.16548				-1.51021								-0.70238					-0.72454	-1.76227				-1.51825										-1.6666		-1.76511		-1.79787		-1.07528		-0.932685	-1.52363		-0.4467	-1.33901	-0.810126	-1.69184
AFM	2.77658	2.77027	2.70442	2.68897	2.7211	2.86685	2.37985	2.82716	2.71801	2.90653	2.69428	2.79834	2.74558	2.81481	2.84175	2.80982	2.83929	2.81495	2.61597	2.7191	2.73118	2.79014	2.64025	2.82821	2.71624	2.75207	2.72925	2.73017	2.66866	2.83395	2.84778	2.52148	2.71615	2.79553	2.73899	2.63982	2.78501	2.78162	2.80658	2.85259	2.87988	2.72149	2.85277	2.84121	2.85261	2.86205	2.68768	2.80963	2.92891
AFMID
AFTPH																																				1.06538
AGA		-0.251462	1.71557	-0.164155	-0.359678	-1.00708	-0.46647			-0.930398	-0.430784		-0.000710988	-1.30753	-0.126535	0.531417		-1.18439	0.0343396	-1.65238	-0.366417	0.848656		-0.134898	-0.0285734	-0.410817	-1.15895	-1.34761	-0.746523	-0.272903	0.291524		-0.797816	0.453777			-0.085616	-0.988724	-0.00184522	-0.57217	-0.380788	-0.326373	-0.360836	-0.463234	-0.381812	-0.178105	-0.608376	-0.221891	-0.336518
AGAP1				-1.11567
AGAP2	-1.69129											-1.24898					-1.84973
AGAP3																																		-0.663082				-0.898174	-0.932725		-1.05328	-0.0609709
AGER										0.254092																																	-0.543247						0.419135
AGFG1	-0.184327							-1.79429																														1.03422
AGK		-0.226709				-0.542508	-0.535618				-0.935328						-0.0415341										-1.57973		1.0723				0.0806452	-1.06595						0.114069	-0.851564	-0.157067						-1.13938
AGL					-2.68436																											-1.09176	-0.668596	-0.315822	-0.604041	-1.3544	-0.461587	-0.492963		-1.18053	-0.669604					-0.0594939		-0.297949	-1.81695
AGMAT						1.41953													-1.14399								0.387437				-0.737446				1.37504				-0.218992									2.07145
AGO1					-1.98828								-0.951645	-0.560956													-0.484426	-1.37718						-1.23836						-2.23185									-2.09122
AGO2					-1.99625											-1.65959				-1.22348													-1.18044	-1.24633	-0.487744	-1.04444	0.0214581	-1.5134	-0.928615	-1.4712	-1.02757	-2.17166		-0.34381	-1.89419		-0.461363		-2.09919
AGO3					-1.98828												-1.75397																							-1.31353						-1.6815			-2.09122
AGO4					-1.96345									-0.536133																										-2.20703									-2.0664
AGPAT1		-1.65978										-1.24174							-0.644685		-0.10003	-0.277031				0.33367			0.0611024	0.0374776																	-1.16265	-0.0459255
AGPAT2																				-0.944091								-0.750803
AGPAT3		-0.565322		-0.995862		0.142566	-0.0242747														-0.578317												-1.41331													-1.08364
AGPAT4
AGPAT5		-0.145604	0.364943	-0.791851	1.1668	-0.470006	0.0149472	0.109612		1.46206	-0.0109044	1.12818		-0.499824	-1.00082	0.00862634	-0.625602		0.771471	-0.304668	-0.240352	-0.209757	-0.528192	0.232967	0.0691921	-0.21998	-0.499065			0.621589	-0.481306	1.03787			-0.117764	0.0584051	0.942512	-0.0471014	-0.123706				-0.184595				-0.406408	-0.240724	-0.201789
AGPS						-1.2992		-1.10957										-1.46618					-0.767705		-1.02302	-1.00775	-0.802509			-0.369156							-1.59407	-0.412978				-1.37718	-1.31608	-0.538143				-1.45882
AGR2								-1.35195								-0.863941						-1.1376		-0.314982			-1.02467	-0.950217			-0.85283		0.0989284							-0.139873				-1.22168		-0.949772
AGR3	0.203247	0.354484					0.329431			0.497005		0.146336		0.388098	0.627939	0.484351				0.114092		0.57104					0.389197	0.498327			-1.52478			0.389708			-0.847385							-1.25947					0.566395
AGRN										-1.32246			-1.14312												-0.366752		1.51785		-2.03339	-0.93134								-1.47926	-1.33395					-1.11186	-2.85318	-2.3956			-1.55904
AGT	3.32092	3.32558	3.33387	3.4347	3.46961	3.33919	3.38485	3.50026	3.4905	3.48351	3.5035	3.52926	3.43259	3.38847	3.44781	3.05264	3.22929	3.41963	3.36953	3.39829	3.36755	3.2383	3.37959	3.48256	3.35522	3.43543	3.48823	3.26684	3.42152	3.27557	3.49911	3.40053	3.40078	3.40877	3.46343	3.32356	3.35986	3.35163	3.35716	3.2596	3.30443	3.32173	3.41468	3.32117	3.33767	3.50842	3.43634	3.24479	3.23476
AGTRAP		0.754869																				1.07322																			1.59245							-0.0287775
AGXT																																								-0.330073						-0.55293
AGXT2																																												-0.667685
AHCTF1	-2.00404																					0.908529						1.20422								-0.689685		-1.61634			-1.30278
AHCY	0.406771	0.118885			0.261779	1.83006		0.423356	0.408715		0.123515			0.259416	0.0313181		0.649863	-1.80956	0.840008	0.0989043		0.364407		0.533683		0.532929		-1.23677	0.331709	0.226032		0.530078		0.320132	-0.313538	-1.33926	-1.00972	-0.145022	-1.22603	0.315344	-0.263248	0.24617	0.327813	-0.500642	-1.41074	-0.735575	-0.66359	0.0991287	0.218615
AHCYL1						0.441718						-1.72606																		-1.19249	-0.377343								-0.783056					-1.58415
AHCYL2																														-1.21663				0.0821665		-0.215193		-0.166496				-0.0567319		-1.60829
AHDC1																						-0.679942														-0.746001
AH0K	-0.377226	-1.24242	-0.431053	0.642198	-0.132965	0.0176773	0.641846	0.617282	0.434853	-0.150657	-0.0572251	0.142135	0.897509	-0.440286	-0.49364	-1.59103	-0.345854	-0.671808	0.72181	1.11862	-0.010301	-0.131372	0.342902	-0.312752	0.444232	0.825456		0.119353	-0.411538	-0.488367	0.420324	0.372325	-1.23362	-0.133894	0.0146038	-0.35117	-0.594223	-0.0765716	-0.519503	0.573643	0.0332544	-0.381531	0.056869	-0.686784	-0.0824625	-0.0507148	-0.682901	-0.537759	0.00573286
AH0K2	-1.71551		-1.21161	-1.18527			-1.45701		-1.40259										-0.901184									-0.894217		-0.649771	-2.56654		-0.57234	-2.19116		-1.2955	-0.523477		-1.1094		-0.824648					-1.77951			-2.75445
AHR		-0.403741
AHSA1			-1.2064		-0.922837	-0.782288		-0.0698966		-1.90433							-0.898431											-0.198166					-0.675155	0.122292		-0.449792	-2.66425		-0.435671		0.93784		-0.222419	-0.104086	-0.644724			-0.340359	-1.0765
AHSG	2.875	3.01594	2.82752	2.89283	2.78031	2.87149	3.0178	2.84674	2.78603	2.83367	2.76799	2.76171	2.8763	2.94823	2.77753	2.84946	2.80414	2.85129	2.86721	2.93119	2.70678	2.81584	2.81864	2.8167	3.08694	2.71785	2.92433	2.92323	2.77863	2.2296	2.59894	2.67429	3.05032	3.09984	2.86284	2.98957	3.03491	3.10402	2.99227	2.89817	2.92238	3.07004	2.8809	2.82723	3.01069	3.0074	3.0611	2.9942	2.95557
AHSP													-1.36376
AIDA	-0.634117	-0.459866		-0.691119	-0.415252	-0.844876		-0.0183408	-0.457736		-0.440767				-0.248216								-0.359219			-0.00788409	-0.351974		-0.239476	-0.36716				-0.44185	-0.595699				-0.455054
AIF1	0.907048				0.692668			0.753461				0.624532						1.34843	0.631774	0.13208		0.818145		0.238581									0.61816	0.488441				0.998557				0.833062	0.450708
AIF1L
AIFM1		-0.0633488	-0.505392			0.414733	-1.2207				-0.0335142	0.0551221		0.317092	-2.04624	0.501452		-0.467949					-1.19804								-0.425521		-0.858603	-0.599627								-1.93612	-0.316278	-0.909338			-1.17891
AIFM2
AIG1															0.305079								0.164581	0.289638			0.0238614					0.402728						-0.31778			-0.853148								0.117735
AIMP1			0.901964			0.57942															1.3913							0.497958		1.54498		0.846179							-1.58149					0.711314		-0.614587	-0.202926
AIMP2																																														0.65676
AIP													-0.252807																						-1.44938									-1.12461		-0.972004	-1.07435
AK1		-0.284177				-0.842609	-0.258799		-0.554186			-0.59781			-1.34574	0.0965754	-0.723449		-0.944645	0.00318159		-0.126126	-1.05348	-1.02388	-1.26656	-0.228622		-1.3156		-1.29396		-0.656958	-0.291834	-0.192832	-0.61596		-0.557317	-0.432998	-0.645794	-0.451009	-0.345103	-0.937128	-0.9042	-0.4738	-0.554604	-0.768185	-0.593316	-0.401693	-0.402778
AK2	0.0317839	0.716128	-0.770523		0.0207166			0.0703999	-0.929938	0.514879	0.16065	0.486079	-0.735343		-1.0809		-0.446731	0.276665	0.385219	-0.452214	-0.00637891		0.423795			0.654271		0.883632		0.0800681		-0.533186	-0.430108	0.622972	-0.0217043			-1.09396		-0.363052		0.984818	-0.865774			-0.170624	-0.427372
AK3		-0.644617						-0.216032			-0.694978																						-0.876428				-0.0205523						-1.6059				-0.531683
AK4											-0.720359							-1.88127				-1.20884		1.08994												-0.671205			-1.02356					-2.12169
AK5							-0.632916					-0.992481				-0.245847				-0.339241		-0.468549				-0.683854									-0.350329		-1.95061				-1.03602
AKAP1											-0.0633102	-0.255446									-0.105105		0.301438											-0.0135857
AKAP10																																						-0.0469117
AKAP11																															-1.78159
AKAP12	-0.898072	0.188076		0.264352	-0.343218	-1.65487	-0.233155	0.195573	0.313914	0.257206	0.259397	0.337809		-0.0916397	-0.601855	-1.61365						0.096751	0.248708		0.489734	0.190312			0.168637	-1.37881	0.411853	0.449373			-1.74379		-0.171108		-1.86735	-2.39888		0.180366	-0.118967	0.222305	-0.0879659	-0.119844	-1.65748	-0.634914
AKAP13																																									-1.2349		0.182017
AKAP17A
AKAP8																										-1.43587
AKAP8L			-0.507103				-0.73535		-0.379643	-1.47473							-0.304657				-0.702812								-0.882855					-1.92461				-1.35659	-2.37254	-1.03468		-0.287361	0.742467				-0.230108
AKAP9			-0.486581	-0.36456		0.00473878	-0.150052															-0.468535			-0.326957	-0.639897			-0.473785		-0.303993	-0.63272			-1.27831					-0.272407	-0.222708	-2.2148		-1.48253		-0.302205		-0.0829778
AK0																																							-0.679297			-1.59829
AKR1A1	-1.34771		-0.617464				-1.38135							-0.952558		-1.17353	-1.43208			-0.989231			-0.639425					-0.327024			-0.952418	-0.297367		-0.23987			-0.179969	-1.38529			-1.2475	-1.05968	-0.921693		-0.643957				-0.501363
AKR1B1					0.21168					-2.2395		-1.0574		0.229322					0.0117769			0.014505	-0.483284			-0.727203	-0.016943	0.412599				0.456713				-0.235731	-1.60844			0.310841		0.00577534		0.404825			-0.228109
AKR1B10	-0.62636	1.3808	0.0150499	-0.79237	-0.711235	1.78606	2.17282	-0.0576357	0.136444	-0.764733	-0.582472	-0.658682	-1.26019		-0.554131	-0.878751	-0.35857	-0.676072	-0.0448547	-0.706848	-0.840534	-0.853166	-0.59014	-0.834555	1.98941	-0.770259	-0.216079	-1.13481	-1.22337		-0.554802	0.0374229		1.09349	0.0237027	0.107318	0.102034		0.428741	0.597509	-0.385646	-0.827783	0.913759	0.629079	1.11939	1.38873	-0.035656	1.25375	0.748745
AKR1B15	-0.739521	-0.91811	-0.913069	-0.77118	-0.690046		-1.62015	-0.653317	-0.620341	-0.743544	-0.948396	-0.637493	-1.239		-0.532941	-0.857562	-0.33738	-0.6881	-0.708456	-0.685659	-0.819344	-0.831977	-0.568951	-0.813366	-0.961717	-0.74907		-1.11362	-1.20218		-0.838818	-0.662853		-0.662641	-1.36347		-0.955829		0.274944			-0.806594	-0.877778	-1.04349	-0.805714	-0.501839	-0.608633
AKR1C1	-0.993623								-0.462167		-0.941855			-1.68047										-1.5802	-1.86599				0.742396	-1.01061					1.04433			-1.73792	-1.68012			-1.44843		-1.27778	-1.21199
AKR1C2	-0.97342										-0.921651																		-1.28923	0.0722103								-1.71771	-1.65992			0.965121		-1.25758		-0.750661	0.615817
AKR1C3				-0.883434		0.645405			0.0632495	0.590337	-0.941855		0.343901	-0.0164275		-0.139899	0.440153							-1.5802	0.487772	0.148739			0.772437	-0.885723			-0.11687	0.508777	1.04319	-0.0387315		-0.492866							-1.21199		-1.55925	0.345626	-0.561544
AKR1C4									-0.462167		-0.941855													-1.5802						-1.01061					-0.298273										-1.21199
AKR7A2		1.159		0.625788		-0.784156	0.670712							-0.242485	-1.57915			-0.45176	0.359379						0.85496	0.53073			0.147241	-0.241566		1.2576			-1.37785			-0.0966669				-1.9676			-0.845532
AKR7A3							-1.52572				-1.27257															-1.70946				0.132588	-1.66403							-0.48219			-1.09094
AKR7L											-1.27257																											-0.48219
AKT1					-0.898838		-1.26428		-0.56006			-1.1757	-1.18711			-0.536992			-0.478893	-1.37876	-1.09743		-0.958688	-2.29478			-0.873779		-0.736571		-1.20563										-0.184695						-1.63827		-0.76156
AKT1S1
AKT2					-0.898838		-1.26428		-0.56006			-1.0558	-1.18711			-0.536992			-0.991964	-1.37876			-0.958688	-2.29478			-0.74055		-0.736571		-1.80402			-1.36042	-1.76599		-1.42063					-1.37986				-2.04845	-1.10654
AKT3
AKTIP											-0.570807
ALAD	0.767482	0.811058	1.00819	0.976068	0.682312	0.724335	1.04234	0.903801	0.735865	0.964812	0.826387	0.787996	0.678977	1.1011	0.858297	0.761872	0.777767	0.95296	0.874089	0.694306	0.857824	0.812131	0.745488	0.859964	0.996931	0.96935	0.923563	0.740182	0.871579	0.289074	0.952299	0.835472	1.06011	0.683658	0.989038	0.934916		0.892893	0.998883	0.936499	0.984187	0.955333	0.859049	0.78387	1.00567	1.08418	1.00069	1.00417	1.00766
ALB	2.91338	2.97466	3.40138	2.85227	2.77307	3.47143	2.86101	2.86954	3.08053	2.7771	2.79597	2.81285	2.9432	2.79433	2.76393	2.98986	2.96705	2.71227	2.84275	2.8645	2.97182	2.9402	2.75731	2.84441	2.84957	2.81863	2.90247	3.40881	2.845	3.53083	2.8413	3.44449	2.90805	2.95783	3.05316	2.91478	2.92787	2.93733	2.97291	3.47415	2.91611	2.95212	2.96158	2.97369	2.77908	2.71305	2.83433	2.93579	2.89517
ALCAM	0.582711	0.645115	0.670849	0.627818	0.650624	0.793003	1.17559	1.03603	0.577626	0.66849	0.569263	0.456548	0.633668	0.583711	0.724205	0.715144	0.575566	0.677366	0.825293	0.809756	1.20667	0.866292	0.807262	0.626261	0.741387	0.728033	0.460164	0.843095	0.695949	0.639513	0.630703	1.15585	0.615171	0.7045	0.61417	0.139272	0.572252	0.559248	0.850952	0.716718	0.451737	0.619545	0.565111	0.655003	0.808195	0.710749	0.0754613	0.593405	0.629767
ALDH16A1					-1.78197				-1.93727		-1.77249	-1.81229			-1.80108					-2.17354	-2.07143	-1.65193	-1.66907			-1.74846		-1.86783	-1.06914				-1.38286			-1.24386		-0.663944		-1.38964	-1.69993		-1.46594				-1.56436
ALDH18A1				-0.629709	-2.03347				0.218988		-0.525473	-0.609502	-0.488173					-1.80001		-1.75797						-0.354968			-0.180002	-0.478662		-0.936067		-1.86928	-1.50655			-1.43078	-0.701232	-1.62492	-0.3311	-0.815071		-1.70671	-1.86276	-1.76781			-0.418322
ALDH1A1		-0.843724		-1.26594		-0.105896					-1.2784					-0.590156			0.0230767	-0.696801			-1.41745			-1.27833			-1.10104		-0.0247707	-2.03672	0.00764327	-1.07447		-0.444978	-0.369334			-0.958026		-0.41518	-0.690759		-0.742381	-0.389463		-0.874304	-0.43738
ALDH1A2		-0.377304									-0.176356								-0.299436												-0.560672		-1.31249					-1.59061	-1.37259	-1.26794	-1.40883		0.1846				-1.56225	-1.9321
ALDH1A3			0.460826	0.624446			-0.0285024												-0.0898677												0.72775			-0.427476		0.49397			-0.616476		0.0868573	-1.22424
ALDH1B1	-0.174911		0.105792			-0.293095			-0.903075						-0.628775				-0.0751444		-0.981948			-1.05295				-0.961114		-0.979445			0.0273381		0.240904		-0.673058	-0.781797	0.00820515		-1.10977		-0.217945	-1.14059	-1.24865			-1.37386	0.800374
ALDH1L1			0.683846	0.704871		0.0171699	0.356813		-1.09435	0.487298		0.0324149	0.509035				0.738656		-1.70886	0.69173		0.629578						0.771443		-0.17811	0.217346		-0.891575		0.4502	0.647758		-1.57468	-1.40213	0.666782	-0.297701			-1.09387			-1.73959	0.676195	0.568413
ALDH1L2						-1.99038			-1.84168						-1.10211			0.044189					0.167805	-1.28545					-0.49495											0.140668
ALDH2	-0.300926	0.076257			-0.189298	-0.558573		-0.144485	-0.258105	-0.150362	0.143519	-0.224386	0.103027	-0.245202	-1.47279	-0.192935	-0.237726	-0.0437915	0.256751	-0.0893735	-0.0753564	-0.259472	-0.236539	-0.0540876	-0.679865	-0.363764	-0.451817	-0.400501	-0.505881	0.222758			-0.109405	0.188706	-0.253203		0.0639387	-0.0927376	0.0237375	-0.107029	0.0287476	-0.149511	0.456208	0.202348	0.33383	-0.397839	0.121277		-0.20025
ALDH3A1	-0.442058		-0.940933	-0.424175	-0.438862			-1.13992		-1.49301		-1.59165		-0.246245	-1.82437	-0.137814	-1.1967	-0.514621	-1.23921	-0.729945	-0.746106		-1.58547	-1.19959	-0.220572	-0.454763				-0.260533	-1.93707		-0.810279	-0.716017		-1.3519		-1.60646	-1.82603			-0.61146	-0.434479	-0.734405	-1.97902		-1.36472		-1.84362
ALDH3A2	0.224099	0.913916	0.311462	0.598301	-0.134093		0.108601	0.280915	0.384193	0.671361	-0.608688	0.11715	0.257784	0.517013	0.540591		0.170673	0.674793	0.107674	-0.0919915	0.63198	0.64143	0.536617	0.665904	0.460344	0.167512	0.656123	0.0263589	0.231194		0.941045	0.490716	0.977131	-0.781094	1.16016	0.39555	-0.0369781		-0.394277	-0.936113	0.353106	-0.0612344	-0.150011	-1.89266	0.864381	0.957564	0.819889
ALDH3B1	-1.2261																																-1.02192
ALDH3B2
ALDH4A1				-0.882033				-1.34604								-0.72175			-0.913274							-0.92858										-0.808542													-1.27161
ALDH5A1			-0.876971		-0.948162	-0.687082		-0.694935				-0.746348	-0.977432						-0.753026	-1.36577						-1.87304		-1.41602	-0.815042					-1.32694	-1.9913		-0.890274					0.653613	-0.96052
ALDH6A1		0.215639	0.085055	0.225429		-0.349887	-0.280669		0.350165	0.762389	0.508986		0.433009	0.684934	-0.276119	-0.489073		-0.274077	-0.0473125	-0.639988	1.43778	0.299194		0.334569	0.198909			-0.383812	-0.161544	-0.365089				-0.146957			0.171233			0.751739	-0.272581			0.417198	0.239777	0.183766	-0.917583	-0.498312
ALDH7A1	0.888396		0.734937				-0.355198	1.09077	0.946894	0.431096	0.0454404	0.522079	1.1535	-0.0657489			1.21342			-1.14396	-0.47081	-0.110464	0.993102		-1.24015			0.239518	-0.812504						1.31471	0.84433	0.722547	0.048406	-0.357574	0.792376	1.16575	0.883592	-1.30475	0.212195			-1.38767	0.535447
ALDH8A1							-1.40194
ALDH9A1		-0.264389		-0.465019	-2.09662	0.18078	0.517355			-0.842603	0.461586			0.284693	0.0322905	0.580449		-0.00181245							0.0206941	0.0126777				0.229739		-0.591175	1.02702	0.915894		0.715161	-0.117407	0.894759	0.626906	-1.65564	0.792612	0.849148	0.48065	-1.46936	1.03797	0.619645		0.692743	0.434696
ALDOA	-0.148078	-0.138301	0.171858	-0.562031	-0.207387	1.08706	-0.369903	-0.45352	-0.124837	-0.124486	-0.152656	-0.150555	-0.314084	-0.147792	-0.0223949	-0.179384	-0.00294959	0.0053333	-0.876371	-0.58093	-0.698592	-0.426206	-0.673454	-0.356756	0.096017	-0.20664	-0.811295	-0.369467	-0.546268	0.231506	-0.0693997	-0.285101	0.0295926	0.336602	0.22636	-0.00372363	0.150595	-0.0218496	0.310873	0.671353	0.186862	0.0777609	0.163867	0.284174	0.11896	0.302067	0.153915	0.45376	0.153603
ALDOB	-0.251371	-0.826196	-1.47069	-1.1396	-0.348784	-1.16825	-1.02634	-0.863525	-1.15807			0.552303		-0.747496	0.328077	-1.13852	-0.874689	-0.590688	-0.217535	-1.13337		0.256399		-0.110781		-0.732857	0.3271	-0.637191	-0.217881	-0.491538	-0.440274		-0.493282	1.91936	-0.812293	-1.0064	1.65724	-0.520078	-0.446989	0.0634643	-0.937791	0.405814	-0.326572	0.561795	-1.22488	1.28507	-0.805068	-0.252013	1.63449
ALDOC	-0.789403	0.187007		-0.769816	-0.624557	-0.984218		-1.03227	-0.983021	0.605412	-1.10841	-0.573885		-0.730449	-1.06757	0.386046	-0.935387	-0.448708	-1.45479	-0.420732	-0.379771	-0.0913507	0.956922		-1.59843	-0.277866		-0.304314	-0.647976	-0.75131	-0.710993	-0.518002	-0.949499	-0.482189		-0.502467	-0.885251	-0.162433	-0.378568	-0.57153	-0.688138	-0.734414	-1.30691		-0.301473	0.103975	-0.741352	0.349819	-0.206805
ALG10				-0.382754																			-0.238558			-0.0925667	-0.371602															-1.30129							-1.23447
ALG10B				-0.382754																			-0.238558			-0.0925667	-0.371602															-1.30129							-1.23447
ALG11					-0.189659		-0.605318									-0.131404						-0.0633431																				-0.0307579				-0.224217
ALG13
ALG14													0.653467																				0.368285			0.891031		-0.213099					0.808902	0.798147					0.79642
ALG2																																					-0.684505				-0.190031	-0.28042		-0.876517		-0.545253
ALG5								-0.844878																			0.65605							-0.0515324			-0.212807			-0.263378
ALG6
ALG9							-0.763814
ALKBH2
ALKBH4											-1.19353
ALKBH5																				0.696664								0.737248
ALKBH8
ALOX12																													-1.10245
ALOX12B																																													-1.42172
ALOX15
ALOX5	-0.999592	0.116769	-0.486818				-1.17794	-0.403593	-2.19497	-0.279284			-0.311266				-0.472471				-0.194805	-0.332921			-1.83512	0.00983069				0.0122923	0.635263	-1.02916	-1.3603			-0.725682		-1.38658					-1.39781						0.179073
ALOX5AP	-0.680576			0.487784		0.188669					-0.296481								0.397502			-1.20365	-0.0441506	0.158168						0.16319			0.442529									0.475354						1.37459
ALPG																																														-1.87929	-1.67304
ALPI																							-2.0617												-1.29931						-0.743545			-1.0634			-1.11802	-2.28574
ALPL	-0.927962			-1.42896	-0.171583	0.00213214	0.047713		-0.0093495		0.315418				1.024	-0.676231					-0.567859	-0.764452	-1.15937	1.10258	-0.446335	-0.483815	-0.384441		-0.894634	-0.550648		0.69514	-0.552464	1.32823			1.48101	-0.706953	-0.300167	-2.06407	0.311492	-1.05161	-0.182912	-0.406893	-0.939103	1.19739	1.21979	1.36899
ALPP																							-2.10745												-1.34506									-1.10915	-1.28338	-1.87929	-1.04666	-2.3315
ALS2CL
ALYREF			-0.780374				0.245139												-0.682729										-0.0398826		1.6092	0.562352							-0.373975		-0.360144			-0.146994					-0.938462
AMACR	-1.16844		-0.849576																		-0.0928818							0.644092						-1.01583	-0.0441035	0.114426	0.673907			-0.0979794					-0.327204	-0.59514	-0.188561
AMBP	2.6745	2.44838	2.6938	2.50808	2.52479	2.27708	2.34618	2.7206	2.64623	2.52678	2.49863	2.6412	2.42026	2.53375	2.51564	2.47137	2.63157	2.52751	2.72965	2.66031	2.47832	2.43388	2.77528	2.63147	2.41334	2.40813	2.71731	2.59714	2.70333	2.23098	2.38268	2.61693	2.60592	2.66498	2.65773	2.66626	2.62797	2.58008	2.61175	2.6973	2.43543	2.47654	2.69252	2.74845	2.74217	2.62943	2.57704	2.68335	2.59629
AMDHD1					-0.962524
AMDHD2		-1.4343				-1.4391								-1.3295	-0.0953118														-1.34526					-1.20551		1.44569	-0.500389			-1.1203			-0.910651
AMER2
AMFR																														0.308124
AMN																-1.36922
AMOT
AMOTL1
AMPD2																															-1.24198		-1.69602						-1.99223
AMPD3		-0.573152					-0.343419						-0.248422		-1.35829			-0.658482	-0.974076	-0.209924		-0.0565037									-1.32793		-0.765774	-0.191589		-1.14329	-0.478315		-0.604857	0.035899		-0.192447	0.203177	-1.21911	0.150948		-0.466007	-0.203736	0.129157
AMPH				0.848993									-1.33541													-1.41489	-1.67646									0.653729
AMT																				-0.594656	-1.12057																								-1.72283
AMY1A	-1.53459	-1.1345	-2.21298	-1.1078	-1.18782	-0.514131	-1.60626	-1.5534	-1.41582	-1.09318	-1.74537	-1.37805		-1.0245	-0.510317	-1.57652	-2.29069	-1.73315	-1.89597	-1.55607	-0.585578		-1.73688	-1.49018	-0.230727	-1.65621	-1.58493	-1.80334	-0.826989	-0.961236			-0.426813	-0.419683	-1.01119	-1.61426	-0.930126	-0.581105	-0.616766	-1.29055	-0.519839	-0.828679	-0.759782	-0.722217	-0.131114	-1.16801	-0.214388	-1.22153	-1.31068
AMY2A	-1.51987	-1.11978		-1.09307	-1.57646	-0.499408	-0.93549	-2.18658	-1.4011	-1.6113	-1.73065	-2.43871		-1.00978	-0.495594	-1.81678		-1.71842	-1.88125	-1.54134	-0.490667		-1.30671	-1.47546	-0.216004	-1.64148	-1.57021		-0.812265	-0.946513			-0.41209	-0.53367	-0.996465	-1.59954	-0.915403	-0.566381	-0.759652	-1.52435	-0.558051	-0.813956	-0.745058	-0.707493	-0.116391	-1.26251	-0.907748	-1.2068	-1.29595
AMY2B	-1.51987	-1.11978		-1.09307	-1.57646	-0.499408	-1.59154	-2.18658	-1.4011	-1.6113	-1.73065	-2.43871		-1.00978	-0.495594	-1.81678		-1.71842	-1.88125	-1.54134	-0.570855		-1.30671	-1.47546	-0.216004	-1.64148	-1.57021		-0.812265	-0.946513			-0.41209	-0.53367	-0.996465	-1.59954	-0.915403	-0.566381	-0.759652	-1.52435	-0.505116	-0.813956	-0.745058	-0.707493	-0.116391	-1.26251	-0.907748	-1.2068	-1.29595
A0PC1		-2.16015							-1.86363	-1.48851	-1.74748			-1.73072				-1.54607	-1.68279	-1.56808	-1.74581		-1.42991				-1.5942	-1.80826	-1.37256									-0.719583
A0PC13
A0PC4
A0PC5					-1.23409									-1.19939
A0PC7									-0.727992							-1.22839		-1.34395																				-0.926835			-0.685371						-1.14723
ANG	0.427263	2.62623	2.46493	0.417719	0.12381	2.46094	2.69175	0.607299	0.748839	2.73935	2.49957	0.222557	2.45183	2.48457	2.81763	0.789516	0.351447	0.351704	2.60659	0.354582	2.69659	0.607461	0.460918	2.69692	2.37831	2.60784	2.54778	2.56324	2.74668	0.768836	0.429193	2.76358	2.37989	0.660622	1.86533	2.47299	2.41275	0.435983	2.56385	0.399859	0.621928	2.7234	2.4685	0.468767	-0.12318	1.70333	-0.0492091	0.242021	2.39535
ANGEL2																																			-1.32378							-1.47479
ANGPT2
ANGPTL2	-0.640465															-0.370838			-1.34528								1.04551												-0.702793				-0.729103
ANGPTL3	0.417334	-0.450215	0.0338904	-1.60018	0.139386	0.446278	-0.281493	0.388747	0.364294	-0.19014	-0.268997	-0.485719	-0.383961	-0.142173		0.0643271	0.399765	-0.402802	-0.632054	0.457066		-0.260695	-0.885177	-0.0315263		-0.249599	-1.21865	-0.417613	-1.67163				-0.370549	-1.06316		-0.00441347	-0.314126		0.0185482	0.202905	0.340515	0.11628	-0.20461	-0.3081	0.554457		-0.27557	-0.408464
ANGPTL4		-0.0759327					-0.245299
ANGPTL6																-0.906204
ANK1	0.417003	0.0597891	-0.0855413	0.238738	0.148451	0.0297804	-0.0233167	0.338461	0.124499	-0.138824	0.115361	0.216359	0.0443463	0.0907298	-0.592965	0.0759734	0.282976	0.151457	0.277172	0.129203	0.0716893	0.410395	0.40046	-0.0441921	0.217648	0.0551607	-0.00979372	0.285307	0.483866	-0.334962	0.160986	0.444494	0.421329	0.524902	0.75261	0.670951	0.452257	0.417229	0.460692	0.740376	0.557187	0.55769	0.489089	0.690678	0.908742	0.494287	0.476198	0.497839	0.736243
ANK2	-1.80477	-1.19292	-2.12324			-2.47248	-0.80233		-0.79694		-0.728728				-0.730114	-1.90378		-2.60763		-0.85362		-0.857632	-1.52141	-0.896581			-1.27758				-1.90397	-1.46758			-0.185828		-1.32434	-0.813544						-0.863103	-0.824156		-0.746559		-0.968228
ANK3	-0.281157	-1.63063			-0.449905		-2.02348	-0.140965	-0.19345	-2.32655	-0.278961	-0.304602				-1.96629			-0.157309								-0.992482	-0.346085	-1.03219			-0.0664638			-1.17835						-1.5839				-2.7066
ANKFY1	-1.24795	-0.393487		-0.634926	-0.750732	-0.460206	0.0257982	0.200599		-0.929112	-0.499783		-0.428526	-0.576252	-0.586674		-0.883713	-0.840787	0.15467	-0.673499	0.193641	0.121297	0.0822514	-0.63836	0.128455	0.164952	-1.09176	0.108384	0.095225	-0.573045	0.175908	-0.62375	-2.10288		0.965252			-2.17317	-1.0428		-0.964531		-0.728668	-1.00269		-0.657776	-0.812377	-0.778317
ANKH														-0.764075																						-0.781901						-0.86043
ANKHD1	-0.414565	-0.396245	-0.260125	-0.349169	-0.449661	-0.739464	-0.615881	-0.462554	-0.71255	-0.538341	-0.375168	-0.579533	-0.281253	-0.369197	-0.348212	-0.202125	-0.445007	-0.512607	-0.422739	-0.434684	-0.495038	-0.538814	-0.637577	-0.328523	-0.627894	-0.643407	-1.07175	-0.485365	-0.619455	-0.944932	-0.567131	-0.490708	-0.326871									-0.103967			-0.158743	-0.0172713		0.0758008	-0.159283
ANKIB1
ANKLE2															1.64484				1.65829					1.59936
ANKMY2
ANKRD13A		-0.97696																				-1.44608	-0.74882										-1.02899	-1.0584			-1.21663	-1.74272	-1.15871	-0.911193	-1.11452	-1.52187	-0.783245	-0.7359		-0.976547	-1.91238	-1.00845
ANKRD13D		-0.934208																				-1.40333	-0.706068										-0.986242	-1.05958			-1.17388	-1.69997		-0.868442	-1.07176	-1.47912	-0.740493	-0.693148		-0.933795	-1.86963	-0.9657
ANKRD17	-0.410837	-0.392517	-0.450428	-0.345442	-0.445933	-0.735736	-0.612153			-0.534613	-0.37144	-0.575805	-0.277525	-0.36547	-0.344484	0.98965	-0.441279	-0.508879	-0.419011	-0.430956	-0.49131	-0.535086	-0.63385	-0.324795	-0.624167	-0.639679		-0.481637	-0.615727	-0.941204	-0.563404	-0.48698	-0.323143									-0.100239			-0.155015	0.0212575		0.0795286	-0.155556
ANKRD22
ANKRD27
ANKRD28
ANKRD35
ANKRD44											-1.20266																						-1.4036	-1.32005													-1.11443		-2.05764
ANKRD49
ANKS1A											-1.85357											-0.375591												-1.51216				-1.08116	-0.918663		-1.45879					-1.24053	-1.96974
ANKZF1																																										-1.49477
ANLN
ANO1
ANO10
ANO6
ANP32A	-1.50771				0.88619		1.06754								-0.72042				-0.759828	-0.580227												-0.935539					-1.24055			0.678074		-0.0244133							-1.26399
ANP32B		-1.06864			0.883439		1.06754	-0.97602							-0.72042				-0.759828	-0.580227		-0.0388112			0.144779							-0.935539		-0.395174								-0.844129			0.197928		-0.38077
ANP32C	-1.50771				-1.31351																																-1.24055					-0.0244133							-1.26399
ANP32D	-1.38277				-1.18858																																-1.11561					0.100525							-1.13906
ANP32E																																					-0.724974									-0.684643
ANPEP	0.392445	0.597771	0.384316	0.647849	0.55823	0.731391	0.857262	0.335996	0.5126	0.67054	0.388658	0.00722642	0.650709	0.939981	0.744041	0.52316	0.533599	0.776691	0.717625	0.698359	0.739133	0.747778	0.653877	0.429864	0.778069	0.651414	0.906129	0.58305	0.676056	0.548246	0.758365	1.06239	0.608484	0.823184	0.707752	0.525365	0.806332	0.950744	0.62808	0.843614	0.864665	1.14081	0.856617	0.931229	0.807565	0.901735	0.634645	0.858212	0.882769
ANTXR1														-0.909843			-0.326524		-1.64368																		-0.477713	-0.0717298			-0.691516	0.061676	-0.255779				-0.334223
ANTXR2																																						-0.858741
ANXA1	-0.86208	0.098602		0.24037	0.509428	0.284301	-0.865047		-2.19368	-0.459527	0.236579	0.23268		-0.492092	0.376776		-0.416658		-0.325175	0.0275205				1.0846	-1.36078	-1.50909	0.209292		0.317542	0.163847	-0.547702	-1.17877	-0.415323	-0.85735	0.496144		-1.07242	-0.29466	-0.784528		0.607333	-0.475942	0.275433	-1.96732	-0.838821	-0.814488	-0.936539
ANXA10	-1.0882					0.515596		-0.933695			-0.472298		-0.792967	-0.889323			0.429355				0.7795		-0.621969											1.15512			0.804164				0.981117	1.12185
ANXA11							1.21594				-0.220932	-0.531311					-0.0639069			-0.319161		-0.421612		-0.279239	-0.449889				0.319921		-0.945853		-0.0172938	-0.0920092	-1.52126	-0.655166	0.394767	-1.13441	0.118401	-0.849885		-2.01646	-0.0194416			-0.461882	0.0142444	-0.437422	-0.138733
ANXA13		-0.980912	-0.931642		-0.889927	-0.797526		0.294104		-0.0189713		0.279772			-0.135428		-0.808353		0.359415	0.323747	-0.0368709		0.0262965	-0.349699	-0.330334	-0.408171		0.369204		1.16481	-0.058614	-0.896552	-0.592719	-0.167605	-1.05688		-0.412824		-0.702901	-0.982822	0.969701	-0.80819	0.522869	-0.591442		-0.198122			-0.611849
ANXA2	0.55252	-0.556089	0.883211	-1.01117	-0.798507		0.46014	-0.485537	0.100614	-1.58724			0.50818	-0.769335	0.149016	-1.49718	0.0753063	0.00958953	0.607527	-1.67418	-0.979717	-0.33042	0.0604971			-0.223265			-0.184731	-1.62963	0.21489	-0.0041936	-0.295719	0.159034		-0.126621	0.358655	0.197185	0.277163		0.706542	0.48625	0.532958		-1.90852	-0.846194	0.957991	-1.55327	-1.07147
ANXA2P2	0.571003	-0.537606	0.238065	-0.992685	-0.831961			-0.5277	0.0131299	-1.56876			0.526664	-0.807963	0.091092	-1.47869	0.0937897	-0.938958	-0.0356029		-0.961234		0.0789805			-0.318631			-0.166247	-1.61115	0.233373	-0.022772	-0.860058	-1.46917			0.377138	0.215668	0.295646		0.722879	0.504734	0.551441			-0.827711	0.737333	-1.53479	-1.05299
ANXA3	0.944084	-0.606858			0.928839	0.30403	0.621126	0.919247	0.460693	0.185138	0.743804	0.79329	0.856935	1.03095	1.04834		0.819599	-0.317633	0.0334082	0.890448		-0.844993	0.795212		0.998688	-0.133573	-0.372606	-0.719265	0.144399	0.980898	0.876081				0.4758				-0.0494348							-0.224445	-0.573033
ANXA4	0.953116	0.864466	-0.660857	0.767522		0.702359		1.09364		1.14684	0.381045	0.142357	0.69875	0.997487	0.964497	-0.404066	-0.80881	1.1199	0.471246	0.611209	1.15122		1.04317	0.655056		0.911868		1.09346	-0.215415			0.875431	-0.246924	-0.809559	0.235197	0.967978	-0.377686	-0.642841	-0.80798		0.82908	-0.754867			0.787804	0.852229	-0.581143		0.683394
ANXA5	-1.26557	-1.5231	-1.76195	-1.18514		0.401801		-0.633895					-0.537522		-1.15622	-1.38157	-1.45024		1.74309	-0.815383	-0.0138875	0.38578		-1.01128			-0.121577		1.56277		0.070565		-1.13055		2.00278	-0.413767	-1.6811	-0.90012				0.541668	-0.0741097	-0.844636	-0.193239			-0.378317	2.07863
ANXA6	1.21563	1.29861	1.22812	1.40064	1.45112	1.14574	1.11517	1.30126	1.29088	1.24646	1.41777	1.16627	1.26084	1.35042	1.17584	1.20803	1.34896	1.22566	1.33484	1.32047	1.23613	1.64945	1.48886	1.22968	1.10561	1.19855	1.39769	1.23818	1.4634	1.04081	0.796282	1.33197	1.45075	1.58466	1.4427	1.43564	1.61318	1.38512	1.60408	1.59957	1.52922	1.40457	1.45684	1.51456	1.4412	1.57401	1.42118	1.4269	1.43104
ANXA7	-1.11735			-0.683469				-0.99327										-1.67946	-0.435103				-1.37111				-1.31742	-0.334586			-1.27531			-0.674635		-1.24184	-1.23891	-0.107226		-2.08811		-0.257531	-1.91686		-1.99397	-1.05424	0.0145769
ANXA8									-1.08068					-1.53053																																-1.19136
ANXA8L1									-1.08068					-1.53053																																-1.19136
ANXA9																																							-1.46121
AOC1	0.101411	0.0317122	-1.2835		0.0578665		-0.317802	-0.000518835	-0.773633		0.109848	0.0797663	-0.199144		0.00940271		-0.127507	-0.462433	0.155506	-0.416043	-0.575107	-0.00515066	-0.059418	0.19788	-0.15947	-0.3874	-0.338755	0.00166498	0.0176724			-0.254567	-0.0890871		0.0875426		0.438415	-1.17048	-1.50989	-1.2606		0.202247			0.239383	0.437181		-0.155079
AOC2	-0.822894	-0.922708	-1.73324	-0.80474	-1.24683	-1.0372	-0.596982	-1.13824	-2.03242	-1.22724	-1.92749	-1.06992	-1.86136	-0.924969	-1.57839	-1.58512	-1.2724	-0.896212	-1.04564	-1.88707	-1.03043	-1.80534	-1.30059	-1.13965	-1.66171	-1.05345		-2.07078	-1.91879		-1.31723	-1.99887	-0.674207	-0.910858	-1.84725	-1.79422	-0.653171	-0.860127	-0.56905	-0.765129	-0.27311	-1.12899	-0.569912	-1.10863	-1.81464	-0.452729	-1.94508	-0.722193	-1.49522
AOC3	-0.60697	0.0938698	-0.249117	-0.184724	-0.356802	0.119679	0.104977	-0.597056	-0.397297	-0.623394	-0.99934	-0.290929	0.0706686	0.0287239	-0.496377	-0.178621	-0.335611	-0.424693	-0.339968	-0.483895	-0.233654	0.193549	-0.541681	0.0757792	-0.0889149	0.228171	-0.327204	-0.776186	0.165295	-0.561319	-0.247676	0.421984	0.308498	-0.229305	-0.519248	-0.348309	1.0983	-0.0543266	0.181749	0.383024	0.228429	0.162515	0.269146	0.212714	0.0974409	0.0313888	-0.124735	0.027696	-0.224414
AOX1																		-1.73455								-1.56807																			-1.29869		-0.330018
AP1B1	0.614734	-0.105564	0.717807	0.503813	0.634008	-0.119388	-0.204303	0.68964	0.643001	0.324688	0.634042	0.743644	0.305185	0.395385	0.130317	0.0786002	0.754637	0.539741	0.754156	0.630655	0.34723	0.479721	0.605209	0.720105	0.267733	0.0872563	0.633215	0.61513	0.520398	-0.812321	0.103351	0.424004		0.35512	0.790684	0.828957	0.831573	-2.01908	0.607354	0.666836	0.570881	0.514047	0.871959	0.712619		0.0970993	-1.52845	0.775337	0.884196
AP1G1		-0.746165		-0.744919					-1.23414			-0.66683				-0.960449	-1.99595																	-1.71492				-0.558115	-0.999104	-0.871699	-0.69058
AP1G2																								-1.62211
AP1M1								-0.0486509	0.713255	-1.41161	-0.998654		0.489653	0.452817				-0.950575			-1.03896				-0.688122						-0.0925696		-1.51351	0.914212	0.952897				0.674161	1.43284			-1.32236	-0.597022		-0.619046			-1.71854
AP1M2			-0.337903				-0.75376		-0.516999		-0.352047	-0.0295277					-0.153435		-0.366163				-0.281337	-0.599511			-0.309856		-0.692912		-0.525423	-0.236818	-0.582001											-0.546212		-0.324759		-0.346352	-0.308958
AP1S1											-1.20065	-0.656367												-1.59734
AP1S2														-0.859632																								0.305788									0.194624
AP2A1	-1.37893				-1.82943	-2.17439	0.202826	-0.152815		-0.731274	1.64238			-0.775448	0.185748				-2.45964	-2.31418	-0.714121		-1.51588								-1.23103			-0.592948		-0.636874		-1.78978	-1.24516	-0.493061		-1.36593			-0.918627	-1.60919	-1.20957	-1.04144
AP2A2	-1.34997	-0.696367	-0.482962	-1.74037	-1.06693		-1.14918	-1.02141	-0.437554		-0.464006	-0.54763		-0.746485	-1.59464	-0.561828			-0.675369	-2.28521		-0.984073	-0.360476		-0.401127	-0.460364	-0.353857	-0.41974	-0.503825	-0.98112		-0.725806	-0.733156	-0.391908		-0.607911	-0.866978	-0.702946	-0.655398	0.104546	-0.125378	-0.878954	-0.349553	-0.657925		-0.899617	-0.795556	-0.535083	-0.603993
AP2B1	0.0604648	-1.22446	-0.649734						-1.81451			-1.61555	-1.13822					-1.90155	-1.65129			-1.20919		-1.22993						-0.64503		-1.77448	-1.16193		0.0233586	-1.18318		-2.01908	-0.228993					-1.63133	0.308619	-0.66591	-0.824569
AP2M1	1.03204		0.742927		0.768504			0.158299					1.03874		1.25297					0.960393	0.972501	0.892515			-0.421602	0.95855	-0.758439		0.92737		0.897854				-0.56443		-0.111272			-0.365673								-0.2389	-0.468921
AP2S1						1.10272												1.12812				1.26259			1.19052	1.34372								0.63037		0.0183392
AP3B1			-1.08762	-0.944291	-1.0218					-0.979987	-0.970901		-0.827337	0.0583213		-2.04187					-1.34913	-0.817517	-1.06612	-2.21754			-1.21429		-1.36646			-0.86857			-1.12577		-1.097		-0.527657	-1.69452	-0.490606	-1.16268	-1.71624			-1.18545			-1.45572
AP3B2				-2.00726						-2.0193											-1.90421			-2.22398
AP3D1		-0.199942	-0.211682	-0.0210149	-0.162989		-0.153198	0.17339	0.0883284	0.00984755				-1.30498	-0.102465	-0.119685	-0.464407		0.339774	0.120982	0.0545069	0.281479	-0.0806906		0.346645	0.0310387		0.110181	0.407132	-0.36676			-0.723097	-0.50938	0.13721	-0.00500744		-1.06633	0.0125216	0.46912	-0.749823	-2.37267		0.0122232	-0.146491	-0.16278	-1.18558		-0.893511
AP3M1		-0.827747			-1.11837		-0.014585		-0.747765	-0.600314						0.379192				-0.996513		-0.646608		-0.472735	-0.93186	-1.25172			0.830965		1.0457		-0.63671	0.433969		-0.886496		-0.700045			-0.713451	-1.15762			-0.800512	-0.801904		-0.898602	-0.824166
AP3M2
AP3S1
AP3S2
AP4B1																																			-1.93932
AP4E1
AP5B1		-1.45804		-1.01858	-0.979751				-1.4253	-1.12902	-1.39192		-1.13635	-1.47914	-0.968063		-1.39771	-1.64691		-1.07089	-1.72686	-1.37625	-1.11538	-1.49386	-1.03065	-0.662191	-0.60176	-1.18689	-0.396602			-1.38259	-1.50911	-1.18754	-1.68301		-0.968109	-1.60767	-1.00261	-0.851756				-0.972476	-1.35026	-0.866295	-1.53991
AP5Z1
APAF1				-1.89594					-1.0274				-1.37606			-0.916149					-2.10517		-0.972962	-1.45768		-1.25671		-1.34246	-1.07184	-1.18792				-1.41659	-1.59018			-1.35829					-1.3074
APBB1
APBB1IP							-2.04791																																		-1.44527							-1.21703
APBB2							0.28434										-1.56395
APCS	2.49771	2.46344	2.67934	2.40656	2.30818	2.51303	2.58765	2.80534	2.63584	2.7543	2.71182	2.60879	2.60857	2.64435	2.67982	2.61852	2.48489	2.27612	2.84227	2.43096	2.80034	2.39061	2.7021	2.63134	2.76687	2.54565	2.5849	2.59405	2.74731	2.68115	2.80365	2.61609	2.62393	3.0351	2.96264	2.97409	2.9688	3.02395	2.91354	2.96225	2.84763	2.96784	2.94819	2.95234	2.9588	3.03818	3.02902	3.01553	3.09788
APEH	-0.500454		-0.448			-0.770592	-1.07188	-0.866369	-0.79698	-0.865939		-0.993443	0.339323	-0.439093	-0.425827	-1.1543	-0.596226	-0.359196	-1.21852			-0.350551	-0.668456		-0.465799	-0.252111	-0.744688	-0.961149	-0.850048		-0.217251	0.213126	-0.675954	-0.556896	-0.290272		0.136438	0.210637	0.960047	-0.287245	-0.746121	-0.298749	-0.487644	-1.78875	-0.727096	-0.0290598	-0.348141		-1.18214
APEX1	0.43459					-1.27519			-1.59647	-1.45671		-0.500748	-0.925757			-0.749227			-1.3352			0.00909734	0.64395	-0.659413	0.400438					-1.21122	-0.826042		0.350763	0.32802	0.397174	0.435225	0.418532	-0.143396	0.596729	-0.649319	-1.21206		-0.902476		-0.153269				0.199072
API5	-0.416433	-1.52544		-1.76589	-1.77242	-1.46388		-1.13733	-0.651557		-0.648941	-1.57568	-1.54583				-0.490044		-0.613292								-0.90714	-0.415885				-0.363015				-1.10169									-1.45878	-1.427	-1.33743
APIP																								0.921221											1.12568		-0.614661										1.28473
APLP1	0.0628975	0.646883	0.161373	0.409926	1.45814	0.590443	1.63141	0.549046	-0.912781	0.622973	0.357992	-0.110109	-0.448324	-0.00884289	0.162623	0.517945	0.147154	0.176225	0.228673	0.674352	0.562124	1.49981	0.30578	0.00897811	0.433691	1.47759	0.165663	0.372092	0.0995643	1.41753	0.14448	-0.808462	-0.578796	0.420057	-0.226816	1.21721	1.6249		-1.58782	-0.991273	0.171641	-0.314405	0.305663	-1.48133	-0.0431799	0.00444853	0.0237863	0.661236	0.0705693
APLP2	0.540161		-0.0793326	-1.39249	-0.104528	0.486576	0.653203		-0.927582	0.536896	0.437774	0.0944675	-1.45876	-0.673912	-1.52037	0.451189	0.300376	-1.97454	0.192697	-1.27889	0.344647		-1.03747	0.0287801			-1.49754		-1.55964	0.222644			-1.97965	0.178389		-1.1005	-1.46881		-1.37398			-0.806329	-0.913853	0.508879	-2.08499	-1.59286			-2.22886
APMAP	0.0176669	0.333691	0.0375125	0.54238	0.276075	0.341847	0.539086	0.434828	0.427537	0.195522	0.267073	0.140148	0.162697	0.180386	0.273569	-0.0144646	-0.155137	0.282199	0.262426	0.256492	0.221227	-0.0344794	-0.0251813	0.017498	-0.332597	0.200075	0.300277	0.114371	0.135062	0.61041	0.0462805	-0.491793	1.49906	0.863491	0.84994	1.86735	0.812922	1.73142	-0.185875	0.775546	0.796666	1.37925	0.633174	1.17986	0.738747	0.48563	1.44117	0.529678	1.04176
APOA1	4.14332	4.13239	4.0677	4.05918	4.23542	4.17278	4.18883	4.08668	4.17867	4.20436	4.17121	4.18412	4.18999	4.22028	4.16642	4.13331	4.11686	4.17053	4.16123	4.13347	4.09919	4.0751	4.12625	4.12927	4.14926	4.22253	4.20617	4.18887	4.15408	4.22619	4.18406	4.14348	4.14743	4.07301	4.06902	4.15496	4.09861	4.08981	4.05375	4.07384	4.01979	4.14516	4.04505	4.03048	4.02242	4.0146	4.20764	4.02273	4.03212
APOA2	3.26522	3.2291	3.16808	3.05301	3.15426	3.20354	3.43824	3.29726	3.43393	3.20202	3.25447	3.36908	3.22477	3.32728	3.38782	3.37023	3.39369	3.20231	3.25654	3.10466	3.14664	3.21337	3.2006	3.29496	3.42777	3.21581	3.41658	3.03167	3.24107	3.2148	3.1173	3.14989	3.03571	3.07629	3.17865	3.39486	3.1478	3.07493	3.09086	3.09921	3.14056	3.04792	3.17016	3.04163	2.96202	3.02181	3.06053	3.09514	2.97531
APOA4	3.11435	3.12091	3.02781	3.01842	2.98375	3.12241	3.14454	3.02298	2.92694	3.08964	2.97464	3.17509	2.94084	3.13406	3.07442	3.19504	2.98244	3.21999	2.95045	2.94974	2.82087	2.98767	3.12794	2.94368	3.00576	2.99837	3.09648	3.20518	2.91086	2.88885	3.07257	3.16746	3.2321	2.97823	2.67986	3.07743	2.97119	3.18576	3.0813	3.05882	2.94974	3.14982	2.99984	2.92785	2.86413	2.80512	2.80619	3.01349	3.08614
APOA5																							-1.28753																			-0.378347
APOB	2.73114	2.32449	2.60728	2.51659	2.29847	2.24291	2.23384	2.70525	2.64398	2.49004	2.30797	2.6551	2.50354	2.24843	2.52204	2.45113	2.70523	2.4898	2.66293	2.49455	2.46966	2.46453	2.71002	2.60425	2.43268	2.21787	2.59393	2.49686	2.48311	2.10163	2.36752	2.51769	2.63084	2.59985	2.87626	2.71489	2.77904	2.7189	2.79869	2.67549	2.83578	2.81185	2.72353	2.9705	2.77906	2.71615	2.85002	2.7527	2.68003
APOBEC2				-0.516156
APOBEC3A
APOBEC3B									-1.80228
APOBEC3C
APOBEC3D									-1.76278
APOBEC3F
APOBEC3G
APOBR																-0.604337			-0.669736		0.529307	-1.29904												-1.37534				-0.291637						-1.13567	0.290082				0.182379
APOC1	3.29504	3.17525	3.08436	3.19527	3.4228	2.93063	3.26707	3.18523	3.27689	3.2122	3.26439	3.35641	3.29903	3.1687	3.19689	3.2132	3.39431	3.18772	3.40916	3.2243	3.18774	3.10359	3.28278	3.29574	3.22225	3.18171	3.27506	3.14241	3.21983	2.84235	3.13427	2.99765	3.41888	3.3661	3.44362	3.39131	3.42464	3.18148	3.31329	3.32545	3.35955	3.25309	3.2983	3.42982	3.55294	3.35032	3.40869	3.29968	3.35145
APOC2	2.89668	2.67632	2.65628	2.74183	2.88573	2.32118	2.69175	2.94992	2.86842	2.80481	2.80353	2.98678	2.91573	2.90553	2.78169	2.62386	2.95619	2.89305	2.96537	2.85235	2.79513	2.69922	2.74359	3.03498	2.74937	2.73241	2.79092	2.4734	2.84926	2.211	2.69654	2.41339	3.1015	3.02405	2.94284	2.95044	2.93186	2.79386	2.87621	2.87537	2.95709	2.9322	2.82201	3.11215	2.77684	2.67303	3.16126	2.71935	2.76195
APOC3	3.42495	3.14949	3.13632	3.40689	3.50162	2.88111	3.25048	3.43605	3.35947	3.29694	3.37925	3.41612	3.28618	3.44213	3.45188	3.11755	3.52828	3.3598	3.41722	3.48935	3.31336	2.99253	3.48143	3.46772	3.26731	3.24981	3.48243	3.02932	3.3084	2.90005	3.25968	3.16481	3.42952	3.36932	3.35785	3.33259	3.25504	3.13066	3.13993	3.19119	3.12196	3.26756	3.05734	3.31298	3.46768	3.47806	3.49865	3.17874	3.28944
APOC4	1.95621	1.49777	1.49858	1.54221	1.90415	0.985873	1.59435	2.12164	1.78923	1.71851	1.58441	2.02523	1.76474	1.7401	1.75847	1.19586	2.03191	1.77924	1.76053	1.7199	1.62746	1.80275	1.80068	2.00429	1.49806	1.27424	1.8719	1.31944	1.71446	0.933102	1.64141	1.32071	1.98604	2.06859	1.93987	1.69979	2.05969	1.65583	1.96499	1.75669	1.83277	1.89492	1.82	2.17937	1.77385	1.8028	2.08383	1.57388	1.98544
APOD	2.32124	2.48052	2.40375	2.56249	2.50517	2.4477	2.66212	2.47327	2.4525	2.66056	2.44772	2.42842	2.58996	2.40759	2.294	2.56159	2.47481	2.50512	2.53487	2.46657	2.56533	2.46066	2.42465	2.48335	2.61277	2.58907	2.54148	2.6061	2.51496	2.4067	2.45153	2.3112	2.76855	2.84181	2.66551	2.55782	2.49852	2.48873	2.39945	2.49207	2.51109	2.67807	2.46575	2.54139	2.64968	2.52719	2.73538	2.50187	2.50498
APOE	2.65204	2.39021	2.40367	2.48787	2.78956	2.22017	2.39124	2.75562	2.56506	2.49008	2.61043	2.53509	2.49017	2.47536	2.41797	2.47975	2.66485	2.2691	2.64167	2.57846	2.41608	2.28243	2.52265	2.56939	2.40152	2.31187	2.51473	2.36377	2.61947	2.03901	2.4241	2.21644	2.77207	2.58714	2.67062	2.51226	2.50306	2.58316	2.59377	2.62678	2.609	2.57921	2.41498	2.78061	2.75693	2.59809	2.63407	2.56632	2.46406
APOF	1.1281	1.13266	1.14133	1.07045	1.30928	1.09344	1.09665	1.36855	1.05372	1.16595	1.20783	1.20313	1.18902	1.11841	0.947257	1.05403	0.798568	1.17817	1.2706	1.2965	1.06588	1.34455	1.37184	1.01317	0.897724	1.06971	1.2125	0.929106	1.31619	0.652219	1.10052	0.979763	1.45168	1.34839	1.40508	1.50085	1.1667	1.29978	1.47072	1.26291	1.45961	1.32325	1.3916	1.42075	1.48636	1.41472	1.50752	1.58688	1.23314
APOH	2.32329	2.38979	2.42945	2.20369	2.25176	2.65028	2.4595	2.32179	2.16381	2.36801	2.3818	2.28134	2.53697	2.42004	2.49499	2.48565	2.15728	2.41871	2.21023	2.38488	2.4067	2.39815	2.30687	2.33918	2.48132	2.16081	2.26962	2.4156	1.84061	2.63353	2.23395	1.97605	2.43423	2.40556	1.79562	1.95376	2.26241	2.49387	2.22814	2.15342	2.47974	2.4269	2.43383	2.30351	1.8152	1.94983	2.02257	1.95717	1.89199
APOL1	1.28763	1.15828	1.09894	1.24294	1.50758	1.24962	1.45631	1.6758	1.31539	1.37502	1.56813	1.5448	1.38362	1.40753	1.27806	1.07614	1.45858	1.14132	1.41003	1.19993	1.22244	1.2987	1.22448	1.43609	1.21139	1.16859	1.27958	1.02412	1.28292	0.858312	1.42595	1.04337	1.35141	1.5607	1.55683	1.40684	1.49231	1.5089	1.45847	1.6118	1.3977	1.60407	1.48851	1.55605	1.42269	1.54368	1.65238	1.25672	1.62273
APOL2	-0.88923											0.0767178	-0.363415	-1.28614				0.10235																									0.171709				-0.182862	-0.00272351
APOL3							-1.47167																										-0.861767
APOM	2.11267	1.92308	2.03563	1.97458	2.10071	1.93406	1.91029	2.03024	2.12866	2.07481	1.92224	2.0651	2.1797	2.0277	2.07048	2.04274	2.22742	2.01485	2.11241	2.07227	1.99477	2.08937	2.07497	2.12861	1.9236	2.01042	2.00374	2.04468	1.86608	1.87072	1.85471	1.91396	2.21081	2.21159	1.871	2.15605	2.20638	2.02894	2.11151	2.15131	2.08423	2.0814	2.0948	2.25918	2.08002	1.79483	2.12639	2.13315	2.00753
APOO		-1.24461		-0.779501	0.0486745		-0.789554					-0.0526323	-0.0272378			-0.529068					-0.324623						-0.316971				-0.560241	0.0387018		-0.42362											0.216531
APOOL																																							-1.14996	0.0744513
APP	0.898244	0.691743	0.81831	0.774071	0.88229	0.82787	0.835104	0.817977	0.722992	0.883157	0.809364	0.936653	0.869091	0.596448	0.972151	0.819443	0.916977	0.773619	0.747792	0.870681	0.880116	0.588258	0.93545	0.918095	0.852908	0.80171	0.796191	0.740358	0.776142	0.605456	0.0258419	0.703552	1.09831	1.02502	1.22111	1.1638	0.856862	1.19882	1.21646	1.12588	1.13964	1.16434	1.17488	1.09584	1.05635	1.18473	1.11197	0.869653	0.265926
APPL1		-1.66222													-1.01074											-1.52841	-1.83488			-2.02192														-1.7359	-0.156458	-0.94546		-2.02155	-1.52891
APPL2																										0.840238		-2.31889							0.701423		-1.20306								-0.666723	-0.269282
APRT										-0.51293	-1.8587							-0.474825	-1.49642		-0.978833					-0.752265										-0.013754	-0.398021	-0.0487011				-0.124449	-0.709994	-0.309947	-0.00247636
AQP1																										0.321592
AQP2																																						0.489599
AQP3
AQP9			-0.136822						-0.144282				-0.0742971		-0.569252		-0.0642306		-0.324713					-0.136954		-1.0753																							-0.0424121
AQR	0.663886	0.643132	0.758115	0.655478	0.732844	0.500179	0.541711	0.69072	0.723527	0.740637	1.01231	0.449793	1.11657	0.674977	0.761067	0.88587	0.71907	1.13187	0.897392	0.753176	0.627594	0.797853	0.731283	0.653919	0.68064	0.916667	0.686041	1.13448	0.958016	0.254305	-0.137744	0.823325	0.566782	0.623736	0.981824	0.677621	0.657651	0.263761	0.735218	0.922349	0.478503	0.506312	0.383419	0.629965	1.26489	0.912509	0.769721	0.560006	0.683368
ARAF													-0.00646795
ARAP1									-0.755789		-1.59104						-0.57219								-1.361								0.872728
ARCN1	-0.448919	-0.385017	-0.503403		-0.319828	-0.208292	-0.707544	-0.303248	-0.263996	-0.167451	-0.851114	-0.318525	-2.08728	-2.06784	-0.304201	-0.410233	0.0500765	-0.423895		-0.128836	0.135602	0.0183529	-0.101741	-0.386489	-0.161237	0.106876	-1.62315	-0.540405	0.118322	-0.324065	0.0647067	-0.994728			-0.59592	-0.76084		-0.289869			-0.349846		-0.245065	-0.520694	-0.368079	0.0976993		-0.221254	-0.78416
ARF1		-0.267367		-0.650965	-0.310668		-0.297018	-0.414364	-1.20257	-0.356746	-1.44936		-1.58506	-1.90906		-1.7456	-1.73892		0.101256	-1.43936	-0.356583	-1.30659	-1.27231					-1.11279		-0.769108			-1.63805	-0.513049	-0.523778		-1.71762		-0.274578	-0.38881		-1.43638	-1.57525		0.452928	-1.69063		-1.82949	-1.58014
ARF3		-0.267367		-0.650965	-0.310668		-0.297018	-0.414364	-1.20257	-0.356746	-1.44936		-1.58506	-1.90906		-1.7456	-1.73892		0.101256	-1.43936	-0.356583	-1.30659	-1.27231					-1.11279		-0.769108			-1.63805	-0.513049	-0.523778		-1.71762		-0.274578	-0.38881		-1.43638	-1.57525		0.452928	-1.69063		-1.82949	-1.58014
ARF4	1.09275	1.25319	1.2675	1.23577	1.13524	0.833936	1.27118	1.19504	1.2168	1.08393	1.26154	1.18773	1.02139	1.15601	1.23861	1.27001	1.24309	1.2124	1.23568	1.05305	1.07662	1.1773	1.2379	1.07461	1.32395	0.948736	1.22969	0.97823		0.789298	0.977207	1.26808	1.26181	1.47634	1.4579	1.36054	1.22395	1.26905	1.09524	1.19405	1.12968	1.40204	1.08207	1.06902	1.15592	1.28548	1.43143	1.26569	1.16922
ARF5		-0.302129		-1.24788			-0.335789		0.438732	-0.938931	0.304037		-1.61982	-1.94382		0.337988	-1.77368		-1.29714	-1.47412		-0.500932	-1.30707		0.154536		0.286456	-1.14755					-0.706018	-0.297103	-0.55854	-0.627335	-0.238082		-0.109547			-2.3876	-1.61001			-1.7254		-1.86426	-1.6149
ARF6																				0.411198		-0.0140289								0.756464						0.318507						-0.223912					-0.181753
ARFGAP1															0.400345								-1.47499									0.200378											-1.33395
ARFGAP2				-1.21795		-0.510645	-0.905616				-0.947051					-0.939624				-1.37158		-0.703558										-1.07062	-0.364391	-0.418863		-1.21181				-1.17771		-0.676384			-0.746797				-0.834116
ARFGAP3																																	-0.666578										-1.68489
ARFGEF1	-1.69956								-1.79025												-1.50075								-1.30697						-1.83546		-0.909512			-1.09705	-1.31431						-0.834934
ARFGEF2					-0.920731	-2.84839			-1.81008					-1.10478	-2.5705												-1.90436			-2.11839			-0.31217					0.32905		-0.820056								-1.97932
ARFGEF3			-1.27944							-1.40127									-1.90206				-1.14938
ARFIP1	-1.0438		0.127661						-1.52858				-1.12655							-1.1343			-0.239851														-1.89581	-0.354642			0.65971			0.246873	0.346465		-1.02745	0.674815
ARFIP2
ARFRP1																						-1.35809
ARG1	1.89942	1.76183	1.92172	1.95175	1.90159	1.15205	1.51761	2.04087	1.86347	1.96886	1.7333	1.74259	1.77077	1.85108	2.01176	1.81724	1.88095	1.63082	2.13066	1.94952	1.82492	1.98682	1.9208	1.77776	1.88581	1.78815	1.47478	1.84585	1.56654	0.970915	1.12022	1.53406	-0.807461	-0.797766	-1.21048	-0.599871	-0.935497	-0.886999	-0.962604	1.56783	-0.577744	-0.960391	-1.04722	-0.630986	-1.16198	-0.512512	-0.958454	-0.582303	-1.23967
ARHGAP1			-1.58204		1.03019		0.83288	1.37276	0.684881	-1.04505	1.54969		-1.02845				1.66178		1.51207	0.841961	-0.341093		-1.31849	-1.14359	-2.12116	0.846683						-0.129592	-0.954492			-0.290364									-0.540032	-0.664042	-1.03232		-0.817167
ARHGAP10																																						-1.03012
ARHGAP12																-1.69858																						-0.19572				-0.0550453
ARHGAP15																																								-1.03641
ARHGAP17	0.526802	0.538335	0.565078	0.57499	0.471129	0.830234	0.458322	0.582203	0.586064	0.462646	0.533713	0.468478	0.504151	0.46776	0.630675	0.604607	1.80472	0.601287	1.51584	0.857352	0.516898	0.444006	1.81755	0.62586	0.395601	0.3848	0.557053	0.419782	0.518762	0.508579	0.555753	0.537681	1.91436	0.485682		0.327858	0.37738	0.463611		0.536246		0.430633	0.561433		0.518816	0.607965	0.419997		0.59483
ARHGAP18							-1.63462																				-0.272032									0.580025			-1.16368
ARHGAP21
ARHGAP24
ARHGAP25	0.408237	0.451233	0.162905	0.375862	0.186088	0.482335	0.508507	0.373947	0.0130348	0.348975	0.204018	0.519669	0.10743	0.43637	0.410705	0.571933	0.309552	0.593043	0.19989	0.125801	0.0551356	0.389772	0.448372	0.219998	0.359323	0.355316	0.456616	0.712064	0.320488	0.162398	0.49972	0.520311	0.795348	0.669659	0.0780765	0.267993	0.346035	-0.728337	0.418845	1.57863	0.304122	-0.407433	0.361751	0.16993	-0.377054		-0.543277	0.150134	0.226566
ARHGAP26				0.604036				0.287544		0.727968	0.697654		0.793666			0.878296				0.805083		0.986683			0.522896			0.508529	0.872575
ARHGAP27	-1.39406
ARHGAP29
ARHGAP30			-1.59364	-1.76121	-1.20973																-1.2606
ARHGAP32
ARHGAP33
ARHGAP35	-0.597388							-0.741351		-0.263702		-0.780998				-1.28547							-2.234				-1.03292		-1.07808			-0.856796				-1.81766				-1.34369		-1.56839
ARHGAP39
ARHGAP4	0.620167	0.23281				0.0445176		-0.139809					0.761939						0.772115	0.665286						0.61206	-0.291714						-1.66313	0.137304	-0.998522		-0.448309					0.29872				1.19999	-0.669022
ARHGAP42				0.441662	-0.00274699	0.106365																	0.14997	0.0732543						0.275242
ARHGAP44																							-1.05727
ARHGAP45																																				-1.39874	-1.41257	-1.29356	-1.54069	-0.805001	-1.27894			-1.21744	-0.536024	-1.30687	-1.8065		-1.15882
ARHGAP5	-1.28781					-0.378419		-1.17629								-0.812642		-1.1314		-1.07433		-1.16167					-0.198262	-1.43853			-1.73845		-2.13745					-1.59676	-0.845487					-0.342149			-1.79284
ARHGAP6
ARHGAP9																		0.295468																					0.49205	-1.14405						-0.00690319
ARHGDIA	1.28791	0.582258		0.19819	1.0955	0.269964	0.203967	0.608707	0.888677	1.14258	0.693552	1.09344	1.2434	0.598209	1.13116	0.439421	1.30294	0.548998	1.4952	0.526457	1.20182	0.30971	1.35044	0.939223	1.22161	0.435933	0.619752	0.754259	0.819138	-0.147378	-0.132396	1.07045	1.43891	1.37676	1.15769	1.11988	1.48202	1.3969	0.69593	0.981179	1.01235	1.30567	1.14142	-0.104788	1.13048	1.48325	1.27429		1.2206
ARHGDIB	-1.86571			-1.38414		1.16936		-1.55435	-1.33071							-1.49058	-1.36364		-0.602803	-1.69382			-1.6935	-0.743313			-0.858864						-0.509815	-0.465952	-0.542294	0.235954	0.0401236	0.314553	-0.26989	-0.429276	-0.0803793	-0.554202	-0.683154	0.0939616	-0.437019	-0.461597	0.285665	-1.35093	-0.144475
ARHGEF1					-1.43385	-1.13294	0.745006		0.534945	-1.19324	-0.587053	-1.73812			-0.383646				0.148056	-1.50903	0.202614	0.769789		-2.25449	0.411738		0.379956	0.865152			0.921028	-1.08666			-0.164875		-0.522595	-1.33273			-0.30445	-1.38361	-0.796576	0.325696	-1.45				-0.855522
ARHGEF10				-1.28028		-0.853622				-1.47658					-1.41025						-2.01799									-1.76275							-0.411518			-1.29224						-0.884415			0.795643
ARHGEF10L				-1.27365				-1.29407	-1.1179	-1.46995										0.278562									-1.40241	-1.75612			-0.188694	-0.172202	-1.57886					-1.28561		-0.138753			-1.71978	-1.02389
ARHGEF11															-1.81865
ARHGEF12				-0.0929714		0.0474362		0.798542		0.474133			0.379562		0.570334			-0.0161895		0.515086	-0.698088	-0.0229362	0.578981	0.00271691		0.224118						0.0550253			0.796926			-0.430066	-1.07808		0.367158		-0.994678	-0.863402
ARHGEF15
ARHGEF16	0.0162095						0.820323		-0.349962	1.57245		-0.368305					-0.0880615											1.46019								-0.246474							-1.00187		0.184452		-0.457837
ARHGEF17
ARHGEF18
ARHGEF2		-0.683509	-1.52271	-0.513506	-0.523442	-0.432388	-0.481008	-1.26193	-0.523958	-0.480983	-0.58229	-0.686809	-0.564586	-0.228895	0.727481	-0.384351	-0.503448	-0.410701	-0.905156	-0.684786	-0.357845	-0.721373		-0.38896	-0.582959	-0.609073	-0.513122	0.296842	-0.425034	-1.33273	-0.394034	-0.447242	-0.330764	-0.81063	-0.435778		-0.352763	-0.533607	-0.272137	-0.471449	-0.00658837	-0.201785	-0.0840219	-0.253961	-0.295076	-0.230385	-0.460205	-0.361957	-0.537239
ARHGEF25
ARHGEF35
ARHGEF37																																							-2.09432
ARHGEF4
ARHGEF40			-0.489213					-0.73891															-1.12663										-0.344508						-0.879422			-0.610815			0.198674
ARHGEF5																																		-0.754163
ARHGEF6																												-1.41749
ARHGEF7	-0.782255			-0.396932			-2.39175		-1.15502						-1.2433	-1.80343	-0.29306						-0.472402		-0.680078										-0.106985	-0.56558				-0.436935	-0.402516						-1.4376
ARID1A						0.0696414						-1.1456	-1.40731			-0.920885							-1.15266				-1.05399		-0.805388			-0.904451	0.369611				-1.62174		-0.718102								0.468463
ARID1B																						-0.326193				1.01427			1.49211				-1.49328
ARID3A																																																-0.245437
ARID3C
ARIH1	-0.230926		-0.306317								-0.194544							-0.605765			-0.638125		-0.233969	-0.194856				-0.99159									0.63383	-0.0284014								-0.00811367	0.0384901
ARIH2																																						-1.76832
ARL1						-0.167323		-0.00202589				-0.463122		0.714958							-0.704958									0.198682								-0.245248								0.313827		-0.245944
ARL11
ARL14EP
ARL2	1.74542	1.62181	1.74083	1.69847	1.61344	1.02371	1.33393	1.69608	1.64749	1.38206	1.6777	1.34067	1.48328	1.50693	1.48883	1.51215	1.81858	1.66589	1.5686	1.74776	1.59682	1.56544	1.52752	1.69126	1.42159	1.36583	1.54452	1.55988	1.76302	0.641524	1.28527	1.50597	1.94248	1.78271	1.89619	1.76496	1.56749	1.89542	1.88424	2.11813	2.12615	2.02395	2.09138	1.83791	2.03925	1.93755	-0.900661	2.0284	2.0585
ARL2BP
ARL3							-1.38434						-0.319192	-1.12096		-0.761938		-0.848484			-0.323395		-1.24429	0.358795		0.039106																		-0.0150149
ARL5A																																			-0.664669
ARL5B
ARL6
ARL6IP4																										-1.1494											-0.350971				-0.276258
ARL6IP5	0.344755	0.804493	-0.0459323	-0.746155		0.662829	-0.424556	-1.33956						0.305993		-0.172997	-0.271642				-0.571743	-0.0478126	-0.620351					-0.789396		0.314793			0.926758	1.22236	1.02793	1.0675			0.408277						-0.948905	0.144271		-0.470682
ARL6IP6																								0.127072																	0.339393
ARL8A			0.96976	-0.474631		-0.0940877					0.0436472			0.0170015																-0.334664		-0.105422			-0.704151	-0.227006	0.185929					-1.90106							0.105254
ARL8B				-0.474631		-0.0940877			-1.05456			-1.24908		0.0170015			-1.45655												-1.28963			-0.105422	-1.55767		-0.704151	0.0660924						-1.90106				-0.865279	-1.62055
ARMC1																															-0.30168
ARMC10						-0.980617																																				-0.258173						-1.71616
ARMC6			-0.193013																		-1.25791										-1.06534															-0.471651
ARMC8	1.02108	1.12206		0.171596					0.388516	0.710067	-0.783266	0.75029			0.884302	1.01732	0.823948	0.77475	0.415625		0.339254	0.859149	0.202683	0.516231	-0.3308	0.560559	0.610089	0.585344	1.02613	1.18515		0.902307				-1.77377			0.182833	0.0417046					1.18269	1.27041	-0.088461	1.16325	1.26653
ARMC9
ARMCX1																														-0.696211			-1.70932	-1.69366
ARMCX2
ARMCX3																										-0.515616												-0.637717
ARMCX5						0.242975																													-0.561391
ARMH3	-1.83853																		-0.984243																-0.99208
ARMT1										-0.282984
ARPC1A																												-0.433682							-0.0581053									-0.00613744	-1.52625			-0.738657
ARPC1B	1.00915	0.977782	0.887347	1.28698	0.86332	1.33938	1.01047	1.13421	1.0625	0.903302	0.736684	1.17646	1.22825	0.789983	0.873188	0.665843	0.864843	1.07838	0.87022	1.19736	0.976847	1.11402	1.04232	1.03507	1.04006	1.17609	1.21279	1.01862	1.06783	1.38942	1.18121	1.21215	-2.01797		0.73464	1.10985	1.15852	0.518719	0.921473	1.08956		1.22227	1.1282	1.18953		1.10876	1.36092	0.376663	1.27588
ARPC2	-0.554204	0.141941	-0.133381	1.27664	-0.963458	0.289692		-0.612102	-0.778877	-0.630241		-0.79421	-0.907645	-0.933936	-0.204222	0.473081	-0.0921324	-1.17629	-0.634136	0.204604	0.00382131	-0.112943		-0.564797	-0.983401	-0.978279	-0.996166	0.184557		-0.864347	1.17659	0.131076	-0.50224	-0.110671	-0.59894	-1.32213		-0.319804	0.0577834		0.284467	-0.617526	-0.352085	-0.302814	0.200179	-0.712801		-0.222521
ARPC3	-0.414663				-0.711566		-0.617285	-0.36306		-0.353123			-0.691864		-0.438274				-1.30021	-0.406336	-0.608906								-0.656244		-0.744351	-0.156536			-0.994005			-0.684666	-0.312833							-0.410853	-1.15969	-0.711246
ARPC4	0.439122		0.788976		0.616551		0.0146034			1.18192		0.542003		0.311214	0.74695	0.561491	0.236488	0.0624823		0.515748	0.268013			-0.310915			0.687001		-0.016848			0.0726777				0.92543			0.606227		0.458111		0.695605	0.7637	1.05877	0.994502	0.756003	0.990114	0.595728
ARPC5			-0.175625	-0.129452	0.253591	0.352463		0.170927		0.308517	-0.491841	0.0659717	0.140788	0.214944	0.180087	0.300923	-0.255764	0.0319504		0.123055	0.126885	0.228346	-0.0832937	0.027905		0.335729			-0.0495597	-0.0369177	0.218905			0.365545							0.2426	0.519986	0.195232	0.057001
ARPC5L												-0.548104	-0.41515							-0.279503									-0.0495597
ARPIN																																					-1.20356
ARPP19
ARRB1							-0.334029			-0.422546	-0.130596		-0.333667									0.00165733		-0.997836				-0.245693							-0.120833
ARRB2
ARRDC1																					-0.0610932					-0.449826
ARSA	-1.18471			-1.34363	0.992813	1.21128	0.904369	-0.739506			0.303716	2.10974		1.7123	-0.238218	1.35263		1.82153		0.858325	0.303092	0.130123			2.12849		1.81216		1.88056		0.762675		1.06199		1.07208	0.364834		0.210396	-0.687333	0.842945	-0.303238		-0.410663	-0.326215		-0.124721	0.764803	-1.89022
ARSB
ARSD																																					-0.358261										0.236299
ARSF																																															0.249264
ARSH																																					-0.37085										0.22371
ARSL																				-1.44959																	-0.345296							-1.41541			0.249264
ART3	0.571555		0.578731	0.448301					0.590519			0.573572	0.416384	0.1519	0.449951	-0.471984	0.407837	0.400111	0.72475		0.250259	0.159839	0.433873				0.293878			-0.0562014			-0.0317663			-1.28802	0.00736608	-0.742493	-0.183439	-0.450192	-1.61736	-0.408375			-0.100924		-0.0598113	0.0915679	0.299267
ART4			0.192458	1.00683	-0.274503	0.646408	0.336031			0.649176			0.795316	0.846432			0.205524	-0.853785					0.111494	0.0127481		0.162911	0.271494		0.157286	0.287092	0.598724		-0.0763808					-0.119744				0.0158154				0.707789	-0.658671
ARVCF											-0.91478		-1.32901			-0.343662									-1.34081								1.07044	-1.64509		-0.916389			-1.27918			-1.34338	-1.83594						0.131599
AS3MT																														0.446055
ASAH1			-0.26117				-0.483628	-0.118967	-1.44332	-0.0231968	0.291639		-1.37492	-0.0795715	0.311615	-0.447728	-0.119315	-1.39631					0.0945311	-0.0953655	0.107824	0.0199785	0.0662197	-0.163544	0.0499761	-0.111657	-0.1543	-0.181159	0.657225	-0.1441	0.113275		-0.343103	0.332671	-0.914435	0.362742	0.43432	-0.143799			-1.00977	-0.885987	-0.0979325		0.0564038
ASAH2																																											-1.75226			-0.887583
ASAP1			-1.51251					-1.52249		-1.95307										0.900912															0.124487		0.993099				-1.77507							0.932951
ASAP2
ASAP3																												-1.55356
ASB9								-0.683175
ASCC1						-0.409601														-1.16289																										0.513645	0.493901
ASCC2						-0.265264																-1.25701											-0.174158								-0.0332686				-1.35807
ASCC3	-0.871354			0.439404				-0.675213			-0.129517	-0.972934	-0.356656	-0.340277				-0.476467				0.00761616		-1.08047	-1.48525			-0.354534	-0.425206			-1.83623			-0.76405		-0.610007		-0.424564	-0.509874	-0.624056		-0.686092	-0.26173	-0.665026	-0.460815	-0.493152	-0.970587	-0.742493
ASDURF
ASF1A						0.582913						-0.381793			0.272477	0.750184					0.447123			0.518168	-0.260863		0.392401
ASF1B																																	0.142996
ASGR2				-1.30246									-1.03978										-1.07063	-1.16795	-1.36489									-1.03157		-1.15854	-0.206627	-0.978254	-1.42397	-0.714152			-0.519551		-1.01355	-0.883459		0.351644	-0.585425
ASH2L																											-0.699674										-1.68576										-0.162587
ASL	1.75945	2.02997	2.05033		1.82659	1.84243	1.9997	1.99967	1.8186	-0.776667	1.83888	1.67734	1.84432	1.9375	2.10371	2.02906	1.88893	1.37156			1.96293	1.99227	1.80185	1.91021	2.09729	2.06853	2.09714	1.99266	1.83806	2.07364	2.05646	2.17159	1.75896	-0.530258	1.64297	2.04199		2.07462	-0.659652	2.34946		2.14502		1.84067	2.10424		1.90671	2.19968	1.94913
ASMTL											-1.1698	-1.58802			-0.58677								-1.003	-0.757867	-0.325435				-0.839301												-1.73628		-0.935346				-1.18444
ASNS																								0.201653									0.179227		0.0180982	0.135064	-1.02234e-05	-0.159831	-1.74871			-0.0954224	-0.72576		-1.20678
ASPA
ASPDH	1.21253																			1.3472										0.404777						1.18353		1.06216						-0.9822		1.04789
ASPG
ASPH			-0.659372	-1.24842		-0.442724			-0.441073	-0.426635			-0.491232		-0.603167	-0.461885	-0.380219				0.64521			-0.502654			0.661568					-0.305751				-1.34358			-0.261764	-0.931372			-0.317176	-0.389164			-1.65674		-0.569279
ASPHD1																																			-0.310082
ASPN					-0.771358	-0.551002						-2.27513																							0.0862108					-1.86248	0.541265					-0.395235
ASPRV1
ASPSCR1								-0.849879			-0.836196				-0.0888682																						-0.674755		-1.67703		-1.22132		-0.406989
ASRGL1				-0.0197552				-0.125113																																	0.648954
ASS1	-1.24996		-0.415462	1.38663			-0.831627		0.0421484				-0.978343		0.168518			0.524041		0.216963	0.152722					0.463029					0.64967		0.978668	1.03493	-0.0684964		0.164474					-0.412938	1.02761						-0.390618
ASTN1
ATAD1						-0.628099				-0.738091		-1.72149		-1.14243	0.0621895			-1.30611															0.120976	0.444109	0.258276	0.402095	0.459873	0.398603	0.285968	0.285769	0.233957	0.225265	0.348857	0.370599	0.243745	0.367227	0.0545382	0.301178	0.491234
ATAD2																																					-0.497471
ATAD2B																																								-0.100846
ATAD3A		-0.521972		-1.07619	-1.1177	-1.70249		-1.05382	0.63564		-1.30168	0.719955	-1.52749					0.321024				-0.875285		-0.162475							-0.0503395		-0.499094	-0.316274		0.0376565			0.243838	-0.201765			0.169163	0.00472541		-0.99074		-0.682703	-1.08823
ATAD3B		-0.512212		-1.06643	-1.10794	-1.69273		-1.04406	0.6454	0.521732	-1.29192	0.729715	-1.51774					0.330783				-0.865525									-0.0405797					-1.03703				-0.196703			-1.4566	-1.4969		-0.98098		-0.672943	-1.07847
ATAD3C																								0.0283399																-1.97913						-1.85324
ATAT1								-0.0675566				-0.16231					-0.0321748		0.091353				0.328553	-0.276833			0.380382		0.0408503					0.107676	0.332082	0.29992	-0.166849			0.302617			0.103561	0.155971	0.533043	0.174297	0.717542	0.287929
ATCAY
ATE1									-1.05193				-1.37753												-1.00528										-0.725473											-0.479309
ATF6		-0.848893		-0.207368	-0.491678	-0.453069		-0.367569	-0.205476		-0.726259	-0.550532	-0.570368	-0.831281	-0.698099	-0.985994	-1.67106	-0.446598		-0.416563	-0.555299		-0.419276		-1.32435	-1.30935	-0.665128	-1.07554	-0.648359	-1.07685	-0.429296		-0.160613	-0.0365008	0.110508	-0.625288	-0.192612	-0.186589	-0.101921	-0.240805	-0.127025	-0.28655	-0.431703	-0.224682	-0.241707	-0.132483	-0.00085481	-0.0876166	-0.184662
ATF6B															-1.29743		-1.30209
ATG101																																							0.873665
ATG13	-0.22862																																									-0.961718
ATG16L1																																																-1.07693	-1.38851
ATG2A																								-1.76711																-1.4066					-1.60544
ATG2B																				-1.31215																							-1.5807
ATG3				-0.407352								-0.837401											-1.52075											-0.560263
ATG4B		-1.33141				-0.982497																		-1.39012
ATG5					-1.10743
ATG7		-0.252206	-0.259722	-0.276853	-0.469914	-0.899988	-0.515452	-0.465705	-0.281739	-0.380255	-0.457918			-0.372528	-0.257618		-0.360509	-0.544224	0.167129	-0.441224	0.570798	-0.363875		-0.149896	-0.431606	-0.585353		-0.404347		-0.700531	-0.325201		-0.667863	-0.213818	-0.179028	0.0172575	-0.187635			-0.173126		-0.408622		-0.14593	-0.158303	-0.180948		-0.336549	-0.371961
ATG9A											-0.169714														-1.94439									-1.37255					-1.47129			-1.5988					-1.76959
ATIC	0.237046	-0.0166616			0.31477		-0.667505	-0.0568488	0.0609838	-1.3567	-1.56977	-0.5251	-1.13283	-0.0270117		-0.103106		-2.00376	-0.603616			-0.595503	-0.72984	-0.263163	-0.469375	-0.616298		-1.49991			-1.15366	-0.454727	-0.895981		-0.131599	-0.04405	0.204034	-0.0699297	-0.906872	-1.41259	-0.950238	0.605142	-1.88263	-1.01082	-0.495756	0.556228	0.0774376		-0.0319623
ATL1	-0.661941		-0.971853		-0.962685						-1.9315													-0.949539							-1.54496			-0.500766		-1.4802
ATL2															-2.63269																				-0.507514	-0.49756	-1.57863
ATL3	-0.584485	0.188104			-1.11261	-0.335619	-1.73375		1.06949	-0.286808	-0.510129						-0.535466			0.192959	-1.3762	0.280663	-0.764898	-0.344985			-0.994698			-1.0463			-1.47828		-0.715919	-1.1331	-0.298652		-0.389471		0.0183432	0.813929		-0.606093
ATM		-0.819068						-0.497462				-0.919424		-0.888214		-1.11629	-0.637278		-1.96176	-0.522504	-0.715373		-0.247661	-0.607197	-0.761907				-0.554146				-1.55901	-0.408322	-0.232517		-0.511472			-0.236626	-1.73391	-0.682849	-0.602698		-0.497363	-0.432664	-0.48356
ATOX1
ATP11A					-1.07107						-0.790502		-0.953542				-0.965114						-1.13832	-0.824099								-0.948854	-0.395055			-1.54047
ATP11B
ATP11C	-1.0626		0.31285				0.0179228	0.369806									0.167635	0.0348894	0.238489					0.0709414					0.499688			0.484029
ATP12A													-1.12868																														-1.1909					-3.31763
ATP13A1					-0.466517			-0.381053	-1.30108			-0.436711					-0.707056				-1.36935		-1.91153		-1.49278						-0.573761		-1.07501	-2.01643			-0.517644	-0.986718			-0.107098		-0.337301
ATP13A2																																	0.856699													0.995621		1.00576	0.926462
ATP13A3
ATP1A1		-0.187254	-0.966548	-0.748743	-0.810324	-0.100813	-0.684816	-0.419001	-0.671035	-0.259769	-0.594592	-1.01848	-0.414478	-0.0752624	-0.166107	-0.291047	-0.615823	-1.09892	-0.229409	-0.301646	-0.370461	-0.726179	-0.670609	-0.701489	-0.165473	-0.287331	-0.101872	-0.335114	-0.567953	-0.164819	-0.0336326	-0.530715	-0.991478	-1.4798	-0.0513894	0.0783223	-0.439713	-1.52623	-1.3698	-0.406203	-0.47809	-0.529587	-0.222902	-0.18878	-0.589406	-0.638498	0.151116	-0.1614	-0.486111
ATP1A2		-0.51259	-0.996511	-0.937802	-0.840287	-0.794317	-0.736688	-0.465953	-0.881131	-0.289733	-0.641671	-1.04845	-0.444442	-0.119703	-0.19607	-0.321011	-0.645786		-0.701033	-0.387878	-0.400424	-0.756142	-0.700572	-0.731452	-0.213462	-0.317294	-0.131835	-0.365077	-0.603716	-0.902163	-0.245193	-0.560679	-1.06957	-2.36876	0.389689	-0.173175	-2.19693		-1.6732	-0.481227	-0.543335	-0.88605	-0.712117	-0.235745	-0.619369	-0.784836	-0.0586385	-1.36492	-1.51831
ATP1A3		-0.466832	-0.504678	-0.892045	-0.79453	-0.74856	-0.359873	-0.420195	-0.835373	-0.243975	-0.595914	-1.00269	-0.398684	-0.0739451	-0.150313	-0.180704	-0.600028		-0.655275	-0.342121	-0.354667	-0.710385	-0.654815	-0.685695	-0.167705	-0.271536	-0.0860775	-0.31932	-0.557958	-0.499411	-0.199436	-0.514921	-0.355986	-2.323	-0.0402568	-0.127418	-1.42031		-1.62744	-0.397642	-0.497578	-0.840293	-0.665531	-0.189987	-0.573612	-0.739078	-0.0128811	-1.31916
ATP1A4		-0.744941	-2.05734	-2.02736		-1.67748	-1.18549	-1.827		-0.646315			-1.06702	-0.327	-0.307985	-0.298734	-2.52889			-0.808039	-0.639484	-2.14603			-0.306974	-0.400423	-0.224522	-0.495265	-2.0827	-2.51263	-0.934473	-0.729409	-1.06978		-0.714661	-0.716491	-2.447		-1.66828		-0.778779	-0.895946	-1.18335			-0.762559	-0.241663	-3.31008
ATP1B1				-1.12056													-1.62952													-0.988298							-1.58729
ATP1B2
ATP1B3													-1.15808													-0.367618								-0.790393				-1.30819		0.30457		-1.32455	-0.59472					-0.146644
ATP2A1	0.0875892	-0.0103445	-1.78518	0.0451003	-0.996674	-1.13186	-0.355022	-0.764527	-0.671893	-0.00217087	-1.62407	-0.163962	-1.11006	-0.192092	-1.05589	-1.44933	0.0579372	-0.929431	0.155866	-1.09863	-1.56948	-0.129961	-0.756497	-1.13112	-0.191036	-1.28169		0.0649796	0.285659	-1.39373	-2.35486	0.0333964	-2.02677	-1.09052	0.0948301	-1.07632		-1.38474	0.0929334	-0.592187		-0.54493	-1.53536	-0.753428	-0.0421003	0.0564773	-0.954185	-0.0627126	-0.0399438
ATP2A2	0.0723493	-0.0236515	-1.67731	0.0298603	-1.01191	-1.01836	-0.370262	-0.779767	-0.687133	1.64756	-1.63931	-0.179202	-1.1253	-0.207332	-0.228878	-1.46457	0.0426972	-0.944671	0.140626	-1.11387	-1.58472	1.78804	-0.771737	-1.14636	-0.152997	-1.29693		2.04102	0.309675	-0.584172	-2.3701	0.0181564	-2.04201	-0.717052	0.0795901	-0.49872		-0.796165	0.0776934	-0.507706	-1.20438	-0.62836	-1.5506	-0.768668	-0.0271373	0.0412373	-0.863488	-0.0779525	0.0351997
ATP2A3				-0.971876		-1.60923		-0.464627			-1.09579	-0.329262	-1.49413		-0.871243	-1.29453	-0.515774					-0.688919				-0.694749	-1.27661		-0.704494	-0.41444		-1.15025						-0.990381	-0.780944	-0.679677	-1.33134	-0.696751				-0.76362
ATP2B1							-2.38324							-1.42163																			-0.814326	-0.712393					-2.04528	-0.983789	-1.85544
ATP2B2							-2.38324		-1.46686					-1.42163																								0.29679	-2.04528	-1.54308	-1.85544
ATP2B3							-2.35769																						-0.496381										-2.01972	-1.51753	-1.82988
ATP2B4			-0.785956				-0.904333							-0.0905698							-1.3578												-0.662169					-0.366341	-2.03269	-0.9712	-1.84285	-0.799033		-2.60228			-1.04848
ATP2C1																												-0.937667									-1.74622		-1.64017
ATP2C2																																		-0.570081
ATP4A		-0.843304	-1.01167	-0.950464	-0.818011	-0.829698	-0.893557	-0.462025	-0.858854	-0.502508	-0.619395	-1.02617	-0.433846	-0.48403	-0.749224		-0.628943		-0.678757	-0.560133	-0.722868	-0.751012	-0.678296	-0.709176	-0.821914	-0.961576	-0.742999	-0.87142	-0.595354	-0.890124	-0.316737	-0.987146	-2.34444	-2.34648	-0.173539	-0.288707	-2.5064		-3.05795	-0.45895	-0.870201	-2.01006	-0.689841	-0.213468	-0.597093		-0.46037	-1.34265
ATP5F1A	1.45054	1.4683	1.40712	1.46812	1.37472	1.21885	1.83524	1.79733	1.5821	1.4175	1.63471	1.80869	1.72042	1.58025	1.37237	1.87063	1.85331	1.41604	1.38744	2.01055	1.81562	1.49727	1.75232	1.61469	1.61701	1.74474	1.49347	1.43071	1.69069	1.10555	1.087	1.28106	1.13956	1.33337	1.0654	1.32454	1.24033	1.33902	1.22591	1.07147	1.23159	1.36367	1.18938	0.99215	1.11984	1.24895	1.37233	1.45272	1.38807
ATP5F1B	1.2156	1.40757	1.34041	1.39822	0.940238	0.93522	0.88716	1.27942	1.3052	1.20397	1.32415	1.45694	0.960424	0.981612	1.35049	1.42881	1.48354	1.4781	1.32174	1.28299	1.15239	1.17867	1.16335	1.25281	0.978578	0.986221	1.29415	1.20769	1.43542	1.3079	1.30008	1.38108	-0.855946	1.11588	1.18548	1.15426	0.696073	1.07384	1.19504	1.20381	1.06997	1.47638	1.21737	1.24208	1.0197	1.2332	1.08954	1.15406	1.35456
ATP5F1C	-1.71754	-0.400379	-1.25686		-1.19693	-0.606162	-0.724506		-0.774969		-0.768959	-0.902745	-0.901565	-1.00248		-0.222723			-1.27098	-0.200309	-1.56778	-0.715042		-0.994719	-0.909735	-1.36193	-1.61687	-1.65724	-0.595018					-1.10259		-1.11765						-0.893426	-1.36178
ATP5F1D								0.341352		-0.0793839						0.420846		0.307366										0.264165									0.184534	0.0283495	0.44363		-0.0937332				-0.412865	-0.442748			-0.465377
ATP5MD
ATP5ME																																															-0.00679752
ATP5MF					-0.290197	-0.93612					0.274871		-0.27045	0.602511	1.12503				0.0805157					-0.135433	0.583532			0.0533683			-0.236384					-0.152952	-0.77425				0.31131					-0.595037
ATP5MG		0.178754	0.397408	0.662043	0.830013			0.790132	0.849656		0.236483	0.869091	-0.164132						0.152089		0.0990705		-0.144136				0.691676	0.417898					0.689069												0.454479		0.758605	1.16544	0.587107
ATP5MGL
ATP5MPL	1.97391				2.02522	1.55853	1.5987				2.01381						1.88024					1.83491		1.40513	1.56497				2.02941	1.20324			1.03261									0.796047	-0.391268		-0.512997	-0.258197
ATP5PB							-1.15951		-0.70711	-0.68097						-0.047956		-0.648212					-1.11522	-0.684401									-1.44404			-0.545241	-0.504494				-0.94713		-1.76696	-1.41513			-1.37187
ATP5PD	-1.60018	-0.0986115	-0.0267656	-0.692631	-0.593229		-1.38376	-0.221302			0.107561	0.0292904	0.230825	0.215082			-0.258371		-0.177932		-0.505204		-0.0408556	1.1298			-0.148881	0.0974536	-0.102443			0.299821	-0.612524	-0.330664	1.42912	0.102251	-1.08089	-0.272787		1.36627		-0.649662		-0.296644	-0.381112	-0.709927	-0.202786		0.267463
ATP5PF	1.28617	1.38633	1.55601		1.43995	1.51458	1.54776	1.53795	1.46285	1.52874	1.4585	1.38516		1.28909	1.28061	1.42889	1.27729		1.55443	1.50716	1.2627	1.39527		1.28433	1.29413				1.4176	1.09512	1.34018	1.28706									-0.150246		1.26474					1.20453
ATP5PO	-0.343085			-1.25514	-0.766598	0.488584	0.569841			1.1403	-1.50853	0.634655			-0.315128	0.652561	-0.822228	-0.435361	-0.133827		-0.982979	-1.25367	-0.738605	-0.870771	0.0544033		0.645459					0.181458	-0.290416	-0.139872	-0.676459	-1.07067	-0.233156	0.332109		-1.10586	-0.112574	-0.829309	-0.889003	-0.46819		0.107132	-0.709804		-0.585046
ATP6AP1																										-1.65058																-0.224656
ATP6AP2																-1.15588			-1.18374					-0.674937	0.0667048									1.03017			-0.0869832	0.916635		-1.00512	0.83051	-0.398415		1.30211	1.05165	0.814664	-0.931939	0.853529	0.673571
ATP6V0A1	0.778809	0.826365	0.891497	0.900807	0.843456	0.226894	0.70051	0.968197	0.91754	0.647449	0.838747	0.818048	0.65516	0.824944	0.713155	0.738872	0.850211	0.794908	0.82505	0.882456	0.967048	0.839366	0.915885	0.907554	0.669481	0.612499	0.77474	0.777268	0.642237	-0.00157055	0.470422	0.869002	1.1404		0.850803	0.978588				1.13737	-0.199464			1.05844	1.09193	1.0641	1.14626	1.12793	1.07108
ATP6V0A2													-0.44837						-0.129885																			-1.88007									-1.50386
ATP6V0A4																																				-0.462004						-0.887251	-0.533916
ATP6V0C
ATP6V0D1						-0.372813							-0.317123																				-0.854648					-1.14785	-1.12007					-1.27306
ATP6V0D2
ATP6V1A		-1.41058						-1.49207													1.10408			-0.266977	0.173371							-1.81671				-0.855031	-0.655008		-1.48869			0.153312	-0.770201			1.15952			-0.264957
ATP6V1B1									-2.27604	-0.694656				-1.64149																-0.952966		-0.376486			-0.936942	-0.618268		-0.285119				-2.57084							-1.0419
ATP6V1B2		-1.61568	-0.0413993	-0.446397					-2.2618	-0.600741				-1.62725			-1.20945	-0.5506			-1.03315					-0.9355	-1.11707	-1.23245		-0.719148	-0.648572	-0.291786	-0.678259		-0.922702	-0.436574	-0.381615	-0.153409	0.191888			-1.90565		-0.111407		-0.779501	-1.0312	-1.08402	-1.02766
ATP6V1C1		-1.14036	-0.949587			-1.44047		1.59577	-1.65451		1.62194	-2.41048		-1.00582						1.5897		1.2838		1.58859	1.54337				-0.949384	-1.14173			-1.47575	-0.489732									-0.276035
ATP6V1C2
ATP6V1D																																		-0.581354						-1.04845									-0.402512
ATP6V1E1		0.856069		0.83497		0.361614		-1.42638								0.19916		0.887357		-1.38778					0.807639		-0.254912						-0.704737		-1.19216	-1.03899	0.97952		-0.513425	-0.626361			0.0477464			-0.554179	-0.383521
ATP6V1E2																									-1.05704
ATP6V1F		0.412218							0.211725		0.297526			-0.474104	0.0646827				1.27166		-0.966989	0.146989	-1.40886				0.574979		-1.38035	0.131346	0.0351128	-1.06013				-0.0418258	0.223971	0.152774	-0.0201246	-0.175569		-0.371482		0.445443					-0.537861
ATP6V1G1			0.0161129		0.288031					0.022385		0.683351	0.250425										0.177206												-0.306114	0.252796		-0.565887				-0.422409				0.434006
ATP6V1G2																																		-1.27239
ATP6V1H			-1.17733	-0.91973	-0.0110779	1.41346		1.26773	0.823625	1.49914		1.44134			1.41782				1.29221		1.51859	1.46829	1.51015		-0.832189			1.56486				1.61614		-1.18198				0.821678							1.03203
ATP7A
ATP8
ATP8A1				-0.451242
ATP8B1								-0.716394										-0.721389						-0.432938									-0.409668		-0.691103		-1.03936		-0.851884		-1.46203	-0.657167	-0.551743	-0.767906	-0.852158	-1.23143		-0.624158
ATP9A												-1.54393	0.824509																				-0.997747							-1.39311
ATPAF1
ATPAF2			-1.12446						-0.666403							-0.462566	-0.307618																												0.421417
ATR
ATRN	1.00113	1.00682	1.14327	1.0431	1.08377	1.23899	1.15042	0.915885	0.955325	1.10427	0.976494	0.908383	1.08954	0.952488	1.11009	1.03164	1.00823	1.04006	0.900422	1.10731	0.94643	1.10315	0.969076	0.997846	1.0551	1.01215	1.05127	0.97924	0.958347	1.26264	1.16079	0.946522	1.05981	1.04348	1.04857	1.01989	1.05759	1.00656	1.14094	1.03532	1.13885	0.999135	1.13897	1.13973	1.19645	1.17449	1.04458	1.18583	1.08951
ATRX																					-1.58547					-1.37532														-1.2273			-0.819093				-1.09509
ATXN10	-0.756381		1.49681	2.18015	-0.800318				-0.43711						-0.508859		2.01978		0.447066				-0.526965	1.93602	-0.370943	-0.139059	1.87144				-0.200656	2.0603	-0.498447			-0.397439			-1.21729						-0.140691	-0.0556286
ATXN2
ATXN2L									0.406296	-0.847407		0.460089			-0.482782								0.258066				-1.8281		-1.75887		-2.05474			-0.464743					-2.10167		-1.93731			-2.06058			-0.600491
ATXN3
ATXN7L3B																																								-0.200113
AUH							0.402809					-1.35905				0.613593					0.714104
AUP1										-0.762767																										-0.159721
AURKA
AURKB
AVIL
AVL9																										0.639459
AXL		-1.12641			-1.25182		-1.2278			-1.66381										-1.16873						-1.42036			-1.08983					-1.02762	-1.29967		-1.1552		-0.78931	-1.33818	-0.77964						-1.09498	0.404411	-0.84462
AZGP1	3.07299	3.18967	3.18487	3.18216	3.08531	3.23748	3.21173	3.10085	3.05087	3.23845	3.07694	3.0937	3.01459	3.13821	3.07901	3.13175	2.96071	3.14922	3.09015	3.18569	3.19421	3.10165	3.15688	3.04628	3.25712	3.15897	3.05356	3.21125	3.11258	3.3335	3.18635	3.12251	3.20885	3.19964	3.0514	3.12632	3.03534	3.21521	3.21128	3.13723	3.26758	3.13107	3.24513	3.15894	3.10761	3.09948	2.98159	3.04535	3.10458
AZU1	-0.547578	-1.02876	-0.454475		-1.7093	-1.24177	-0.773024	-0.44801	-0.713573			-0.0895929			-0.111015		-0.778386		-0.043299	0.768143		-0.379359	-1.21445			-0.124037	0.129158			-0.459081			0.0684446	0.0770576		-0.813678	0.774513	0.0698059	0.954226	0.039654	0.0387702	-0.942009	0.175862	-0.401203	0.0263782		-0.406867	0.215896	0.247952
B2M	1.33723	0.452457	1.35832	0.721839	0.8839	0.336689	0.0841817	-0.337363	-0.872903	-0.633963	-1.06308	1.32153	0.776763	-0.432266	0.673022	0.747419	1.55229	1.0892	1.42687	-0.872769	0.383882	0.766834	-0.659774	-0.90832		0.614211	1.39147		0.95451	0.372945			-0.297532	1.45857	1.37707	1.19837	-0.599046	-1.24303	1.29809	1.15705	1.18061	1.44351	1.26807	-0.3636	-1.06043	-0.187934	1.6308	1.30937	-0.877562
B3GALT5
B3GALT6							-0.614766	-0.375381		-0.668774									-1.01034	-0.473304			-0.554178											-0.867187					-0.138343										-0.384955
B3GAT3	0.235157		0.111208		0.0874948												0.674006							0.504011									0.84624		0.401928			1.03828	1.00309	0.816895	1.07501	1.00429	0.780957	0.817955	0.834063	0.458274	0.753879	0.397454	0.759739
B3GLCT																															1.79411					0.243264
B3GNT2	0.429319	0.128758	0.537144		0.573289	0.214548	0.550191	0.609392	0.413803	0.40327	0.388779	0.359212	0.466443	0.375207	0.612904	0.366442	0.379151	0.0811201	0.447244	0.523209		0.60375	0.141115	0.705544	0.389444	0.51949	0.0977628	0.394168	0.527674	0.127867	0.614324	0.407769	0.0776395	-0.345264	-1.25786	-1.10829	-1.05158	-0.309499	-0.32012	-0.595018	-0.230176	-0.320474	0.617178	0.711599	0.30672	0.602448	-0.572205	0.700129	0.641974
B3GNT3
B3GNT7																														-0.175193
B3GNT8		-0.96411							-0.210631								-0.781992											-1.39233			-0.26438							-0.893436
B4GALNT3																																		-0.75916				-0.719492
B4GALT1		-0.481154		-0.582292			0.0338494	-0.399165	0.976977		-0.483587	0.383518			-0.106195	-0.456891	0.340519	-0.630048	-0.164896		-0.121661	0.107401	-0.511077	-0.23403		0.804045	-0.349959				0.486377	0.979853	-0.208391		-0.605052								0.110844		-1.45485		-0.748027
B4GALT4
B4GALT5					-1.42979		-1.94649	-1.27309	-1.787			-1.39685					-1.96306			-2.13795			-1.37125	-2.01098									-0.398761	-0.711278	-0.964728	-0.988983	-0.847795	-0.634848	-0.601193	-0.617281	-0.927479	-0.785941	-1.04698	-0.542971	-0.734394	-0.679079	-0.931191	-0.812371	-0.843343
B4GAT1	-0.836181	0.586677	0.527034	0.53865	0.902213	0.408619	0.844237	0.90575	0.942245	0.725456	0.963713	1.0013	0.966533		0.834749	0.834771	-1.27443	0.656208	0.798571	0.74328	0.843045		0.738749	0.634094		0.985174	0.177864	0.941569	0.650067	1.20222	0.301171	0.965302	0.656485	1.08588	0.800455	0.809132	-0.260902	0.666948	0.708467	0.994747	-0.460822	0.864431	1.17251	-0.45455	-0.131688	0.470116	1.02615	0.562541	0.647772
B9D1																																			0.673283
BAALC																																				-0.431683		-0.71545				-0.599821							-0.641734
BABAM1																																				-0.637611			0.485191
BABAM2																														-1.13918
BACH2			-0.665894
BAD
BAG1												-0.892884																															-0.11842			-0.588102
BAG2	1.31406	0.972496	1.21983	1.33921	1.07997	1.04692	0.979077	1.3907	1.06481	1.40846	1.05285	1.42656	1.24226	1.04922	1.16481	0.7194	1.38285	0.89709	1.40527	1.16428	1.41625	1.30834	1.13791	1.19602	0.572335	1.20136	1.14257	1.47684	1.16459		1.33438			1.46068				1.57552	1.5693	1.27686	1.66687	0.784524	1.61586	0.377028		1.20318	1.27689
BAG3												-1.50782								-0.385815	-0.47543													-1.06895							-0.978812	-0.397152	-1.51104			-1.40674
BAG5																	-1.46026													-0.884378										-0.526699	-1.06513
BAG6							0.112941									0.267586			0.28104						-0.0536754	0.340284			0.606442				-0.586516		-1.57808		0.55205			0.684495								0.440971	-1.37731
BAIAP2				-0.525956																				-0.608525										-1.17769						-0.411357			-0.506745	-0.483019		-1.16389
BAIAP2L1													-1.4719
BAIAP2L2
BAK1																																					-0.196526				1.10357
BANF1																					-0.431922									0.87092															-1.2199
BANP																																						0.434792				0.411859
BASP1	-0.468269	0.985189	-0.535113	0.982879	0.837097	-0.029844	-0.144216	-0.634082	1.02308	-0.14058	-0.572235	0.788635	0.549053	0.578228	-0.407014	-0.174641	1.07684	-0.918668	-0.484196	-0.812239	0.903347	0.83818	-0.551147	-0.504146	-0.0700195	0.621654	-0.575301	-0.737	-0.595969	-0.219071	-0.594001	0.716336	1.24576	-0.0986052	0.844689	-0.309557	1.35586	1.09521	1.40309	1.15857	-0.185097	1.30915	-0.224408	1.3636	1.03585	1.33658	1.3232	0.904696	0.830636
BAX																					-0.0611476															-0.138161			-1.05575						0.112118		-0.997074	-1.24108	-0.543858
BAZ1A								-1.04089		-0.759034
BAZ1B		-0.421835						0.169389						-0.676665	-0.522481		-0.125591
BAZ2A																																					-1.90407
BBOX1		2.31519																							2.20918		1.99523	0.682895	2.11286
BBS1																												-0.112754
BBS2
BCAM					-1.72351		-1.37457				0.292719					-1.11183				0.757058	0.856758	0.666803		-0.565535		-1.25212		0.218536	1.18148		-1.36064		-0.731598	-1.39944	0.807166	-1.00442	-2.02806		0.544164	0.0916948	-0.151253			-1.02843	-1.06863	-0.562164	1.37995	-0.373789	-0.167396
BCAN		0.318135				-0.533758				-1.09405			0.361129																		1.38964	1.30625	-0.78453	-0.827059					-1.02786					-1.53389			-1.25901	-0.85608
BCAP29
BCAP31		-1.46324											-1.78315								-1.49345				-0.444995		0.114729							0.640646								0.83111				-0.0251738	-0.0378466
BCAR1	0.353934		0.16651																											-1.31687						0.241089				0.221785		0.0110787	-1.35729
BCAR3
BCAS1				-1.03983																													-1.25766
BCAS2				-0.976934																															0.322669				-0.568459	0.29132		0.197528		0.146427			-0.781496
BCAS3																					-0.93277													-1.43487
BCAT1													-1.00525		-0.877336																																	-0.0479959
BCAT2								-1.04927	0.176761	0.369871	-0.00724613									-0.105594		-1.25164								-1.62018							-1.04674			-1.17618		-1.10504	-0.477092			-1.02616	0.344799
BCCIP		0.608989		0.489574			0.669701			0.6149			0.496069		0.409687	0.302858				0.157541	0.720295	0.488747	0.158154		0.522513	0.258687		0.812291	-0.346855	0.69814		0.236349		0.282137				-1.31508				-1.19823
BCHE	1.62804	1.69504	1.64024	1.5407	1.54435	1.76295	1.54254	1.5807	1.39866	1.61537	1.43239	1.55569	1.56642	1.66422	1.54713	1.59467	1.55473	1.41373	1.48025	1.68426	1.55616	1.55952	1.35781	1.49422	1.54406	1.55931	1.56356	1.34042	1.42014	1.63002	1.55219	1.54929	1.52143	1.56849	1.46605	1.50088	1.72229	1.66638	1.60508	1.60054	1.60044	1.56059	1.64375	1.64628	1.71295	1.53408	1.63988	1.66439	1.50823
BCKDHA			-0.800048											-1.44569													-1.03326						-1.17378	0.275844				-0.880732		-0.989513						-1.42132			-1.47838
BCKDHB	-1.85241							-2.03981		-1.40928	-1.82485						-1.32219			-1.20613				-1.91956			-0.603509			-1.90374	-2.15085				-1.45391	-1.20662	-1.08103					-0.96143	-1.86991					-0.840735
BCKDK																																								0.143744
BCL11A
BCL2	-1.43127						-0.915018					-0.242996			-0.560498					-1.6209		-1.66666	-0.290277		-1.7148										-0.34081			-1.12445		1.46369		-0.801744	-0.528424		-0.668657	-0.587749	-1.0365		-0.362198
BCL2L1																																													-0.365158
BCL2L11																																									-0.388488
BCL2L13																					0.654079						-1.1407						-1.45458		-0.601913	-0.839022	0.743439							-1.05726
BCL2L14
BCL2L15					-0.0642596								0.189448										-0.442731		-0.31089
BCL3
BCL7C																								-1.17226																						-0.220657		-0.898332	-0.855203
BCLAF1				0.474669													0.561827													0.745508									-2.48871				-2.00844		0.35317		0.824088		-2.85898
BCR		-1.6797																																								-1.79257			-0.107754
BCS1L	0.014771	0.0494107	-1.0104	-0.0305409	-0.136356	0.334997	0.53144	0.221377	-0.34107	0.256481	-0.160432	-0.308721	-0.103878	-0.0171611	-0.184306	-1.53415	-0.407428	-0.110802	0.117244	0.190667	0.316835	0.394536	0.127353	-0.54948	0.553738	0.130736	-0.286538	-0.209373	0.0966088	0.0514517	0.452483	-0.0329516		-0.379105	-0.107124	-0.177002	-0.218004				0.106897	-0.122514	-1.09103	0.0130827	-0.76991	-0.311223	-0.494324	0.0915604	0.133295
BDH1																	-1.19925				-0.285139					0.239849			-0.77811			-1.15774														-0.458417
BDH2		-0.857983					-0.135843		-1.1529																								-1.04165	-1.33352			-0.0795658			-0.358095				0.276045			-1.16485
BECN1																						-1.03138
BEND3																																																-1.65857
BET1
BGN		-1.06321							-0.522921	-0.912567	0.532181	-1.37474	-1.28819								-0.835549					-1.61272	-1.55537						-0.741255					-0.344792	1.10246	-0.601827								-1.06302
BHLHA15
BHMT	-0.16744	-1.66754				-0.00547344		-0.746445		-0.554231	-0.015868			-0.236607						-0.0632936		-0.721448	-0.16883	0.87282							-0.461986			0.268637	-0.402966	-0.315764		0.0855524				-0.0766174	0.508014			-1.26152	0.403179	0.386623
BHMT2	-0.55614										0.00343719											-0.702143									-0.442681				-0.383661	-0.296459
BICC1
BICD2		-1.03192									-1.17443		-1.32046			-1.07293						-1.31764													-0.841889	-0.858939	-0.890424	-1.3901					-1.44179
BICDL2																																	-0.696648	-0.651382				-0.583645							-0.202379
BICRA																																								-0.628505
BID	-1.22368	-0.843933								-0.79173		-1.88087					-1.30197			-1.2267										-1.21271	-1.46995	-0.738509					-0.566964							-0.25537
BIN1		-2.01807		0.879783		-1.55325	0.332581	0.726641	0.735704	0.366133	0.0340039	0.407931	-0.0645848	0.812283	0.652515		0.596778	0.479987	0.775631	0.617931	0.690161	0.529088	0.438195	0.603492	0.825399	0.647286	0.72833	0.0526425	0.65842	-1.47369	0.767492	0.431471	0.612946	0.384554			-0.360711	0.805711	-0.0823563	0.474389	0.622119	0.45799	0.611596		0.339513	0.52326	0.456348	0.632541
BIN2						-0.179088			0.302433	-0.858383	-0.616319	-0.608333			-1.67152			-2.07661					-0.33746			-0.09746	-1.12404		0.349556						-1.84936	-1.35922	-0.83538	-0.0509879	-1.53807	-1.25239	-1.22384		-1.44294	-0.784256	-0.941439	-1.27558	-1.02323		-1.0821
BIN3
BIRC6						-2.04276	-1.14651		-1.5424	-1.5267	-1.70265	-1.91655							-1.60453		-1.85337		-1.52601					-1.4911						-1.42787		-1.61839	-1.83777		-2.29712	-2.15443	-1.84633	-2.24811	-2.13727
BLK
BLM															-1.96219										-1.86507							-0.855814						-1.35839
BLMH	-0.5776	-0.495086	-0.546781	-0.524189	0.908146	-1.33417		-0.77238	0.804521	-0.631518	-0.505005	-0.596867	-0.585159	-0.674223	-0.359301	-0.956915	-0.54102	-0.632096	-0.697284	-0.451857	-0.727116	-0.876077	-0.773904	-0.679286	-0.494898	-0.705332	-0.350288	-1.63637	-0.647108	0.207017	-0.581736	-0.603667	-0.180235	-0.374131	-0.231743		-0.268401	-0.00830287	-0.0966289	-0.186273	-0.314411	0.102151	-0.377143	-0.0086463	-0.235813	-0.25316	0.49925	-0.177286	-0.532775
BLOC1S1		-0.615257																			-0.0265182																						-0.122464	-1.08549		0.432387	1.16213
BLOC1S2																																																-1.04064
BLOC1S3			0.0556472														0.354069		0.159323	0.386786							0.449144					0.0975191
BLOC1S4																					-0.724191																		-0.721067								-0.974441
BLOC1S6														-0.909898
BLVRA				-0.715479	-0.478339	-0.0436305	-0.151251	-0.191559	-1.62636				-0.885076	-0.355237	-0.184331			0.217422						-0.443552	-0.0916763	-0.501152		-0.475256	0.061881	0.0616247	-0.760503	-0.122404			0.141764		-1.13435				-0.915213	1.15039	-1.32005	-0.341221	0.282772	0.0214176		-0.693406	-0.195264
BLVRB		1.76652	-1.10589	0.205842	-0.64826	0.665559	-0.340668	-0.104817	0.00645371		0.642379	0.187737		0.929743	-0.55485		-0.762236	0.747848		-1.17697	-0.93668		-0.52599	0.734004	-0.546847	0.418579	-1.20871		0.897009	-0.554104	1.1567	0.481262	1.13595	0.21997	0.368143	0.140167	-0.0369014	0.746015	0.0462045	1.09203	0.824985	1.20376	0.140246	0.638284	0.551313	0.0778783	0.773234	0.856276	0.754179
BMP1																											-1.57643
BMP2K																															-1.04433															-1.29835
BMS1							-1.56141																-1.03729																							-0.336585
BNIP1																															1.64239
BNIP2					-1.30626							-0.622024								-1.28476
BNIPL
BOD1L1																																																-1.98888
BOLA1
BOLA2																		-0.209023		0.213012	0.793516
BOP1																																							0.211669
BORCS5
BORCS6
BORCS7																															-0.229777
BORCS8																																											2.28298
BPGM			-0.280215	-1.28196	-0.338932	-0.137713	0.489393	-0.356222		-0.304151	-0.268156	-0.4195	-0.486328	-0.751517	-0.347943	-0.174009	-0.266578	-0.208783	-0.158784		-0.304086	-0.165015	-0.47642	-0.272476	-0.225817			-0.670486	-0.336765			-0.616152	-0.426629	-0.137219	-0.327262	-0.259067	0.267366	-0.392131	0.187831		0.235557	-1.28853	0.188871	-0.176006	-0.09625	0.725178	-0.0138434	-0.282734	-0.194372
BPHL							-0.278723															1.19772																	-0.200974					-1.20753
BPI	-0.925854																																1.85249														1.66263
BPIFA1																						-1.08077
BPIFB1					-0.0882742					-0.273015	0.333529		0.161725		-0.0317918													1.20642				1.09395			1.00676									-0.855397
BPIFB2
BPNT1		0.181172		0.318229		0.0221906		-0.0365782						0.192777	0.11163	0.528209		0.0637159	0.139439		-0.748808				0.248754	-0.0393971	0.0370389	0.0192053		0.286103		-0.11333					0.00108647						0.805333
BPTF										-1.50243								-1.57814					-2.08245																							-0.66689
BRAF
BRAP																																											0.0973509
BRAT1																																	-0.104992			-1.81704
BRCC3
BRD2
BRD3																																														-0.765417
BRD4
BRD7													0.499519																				-0.082212	0.678588				0.881631
BRD9																-1.54385
BRI3BP								-1.0562																																								-1.71538
BRINP3
BRIX1																									-1.8273													-0.497104
BRK1																																							-1.86444						-0.90185	-0.620263
BRMS1L
BROX											-1.46781																												-2.02597
BSCL2																																									0.0077922
BSDC1																						-0.763759	0.127139												0.341299						-0.896301		-0.253474
BSG																0.166272				0.621485	0.85713											1.1835									0.273194	1.13557
BSN
BSPRY									-0.696385																															-1.02088
BST1	0.283237	-0.247678	-0.0056431	-0.786148	-0.333745	-0.120553	0.0634887	-1.5082	-0.495465	-0.151392		-0.353338	-0.182773	-0.326975	-0.246463	0.0314535	0.0155024	-1.14514		-0.523022	-0.250761	-0.628042	-0.819139	-0.43575	0.0141878	-0.707723	-0.259415	-0.710553	-0.254036	0.45465	-0.515462	-0.366103	0.534882	0.540247	0.0837978	0.183634	0.500061	0.475381	0.303845	0.397957	0.491768	-0.2402	0.165545	0.637742	0.334184		0.246704	0.465751	-0.194117
BST2
BTAF1		-1.85793																																				-0.66055				-1.79303
BTBD1													0.123918
BTBD2													0.108124
BTD	1.62294	1.63177	1.71412	1.78874	1.54851	1.73168	1.66949	1.65641	1.74564	1.58796	1.63194	1.69579	1.63695	1.73388	1.77627	1.74623	1.73653	1.60425	1.68666	1.65642	1.63953	1.61742	1.65945	1.75704	1.63535	1.67547	1.6634	1.63286	1.6902	1.75935	1.64265	1.64137	1.61971	1.62455	1.70686	1.69171	1.69713	1.70753	1.66956	1.65655	1.6674	1.60653	1.6289	1.62838	1.68481	1.77428	1.60633	1.71663	1.72322
BTF3		-0.177535												-0.393531																				-1.09521				-0.195785			-1.48076	-0.283022		-0.166541
BTF3L4				-0.299866				-0.395713		0.998254		-0.929763	2.21432			-1.17494				-1.30534	-0.716511				-1.09092			-0.0821737			-0.295966		-0.42334	0.830354	-0.188845	0.0695229			-0.302642	-0.791791	-0.766391		-0.603393			-0.335432		0.0780523	-0.675341
BTK					-0.182734	-1.17131
BTN1A1																																						-1.27247
BTN3A1																																			-2.08901			-1.29963
BTN3A2																																			-1.89272														1.19345
BTN3A3																																			-2.06186			-1.27247							-0.775191				1.02431
BTNL9																																													0.30637
BUB1B	0.660601	0.596667	1.41517		1.54558	0.466215	2.16537	0.664582	1.55075	1.6984	1.6435	1.34634	1.82112	1.93021		1.90441	1.48756	1.70991		1.52408	1.61208	1.86408	1.51378		2.11981	1.83192	1.58365	0.558286		1.84001			0.4647	1.42241		1.66088	1.35757	0.281044	1.35191	1.27192	0.523791	1.5202	0.469529	1.50855	1.68174	0.421781	1.43071	1.78354	0.467792
BUB3	-1.04855	0.907605	0.741812	0.457985	0.726825	0.757915	-0.0202396		0.281546	0.724073	0.903009	0.719881		1.10343	0.584463	1.00086	0.651024	0.366832		0.861484	0.411549	0.262087	1.02066	0.774359	0.927801	0.696534	0.113055	1.07988	0.847894	0.702878	0.315231	0.883104	0.529565	0.909632	0.524972	-1.10497		0.410909		0.457535	0.397294		0.413919	0.736753		-0.915664	-1.09261	-0.95881	0.377111
BUD23																																						-0.881835					-1.33252
BUD31	0.306511			1.1117			1.15707				0.312352			0.598344									1.49092	-0.48192						0.453859				-0.0290506			-0.38385		-0.218082		1.38002	-0.0878985			-0.352357
BYSL				-0.273558				-1.38314	-0.902442				-1.73689							-1.68841						-1.31816													-0.826865				-0.974455	-1.05316	-1.00484
BZW1							-0.755949										0.577209										0.949135																-0.160909
BZW2		-0.667215		-2.18434			-1.44454								-2.15446						-0.797824										-0.337865	-0.702253		-0.692338			-1.31353	-0.71266		-1.82433	-0.936235				-1.63747	-0.140803
C10orf88
C11orf54						0.272596																										0.185264									-0.178189							-1.2894
C11orf58	-1.18651					-0.904348																																-0.895229	-1.35007	0.172406	-1.30754		-1.01531		-0.903781	-1.00678		-0.907797
C11orf68
C11orf96																																															-1.30165
C11orf98																																													-0.559347
C12orf10					-1.4646						0.0950243															-1.13349										0.544763													0.39803
C12orf4
C12orf43
C12orf45																-1.05352										0.736865	1.21436												-0.859563
C12orf57	-0.209439		-0.274511	-0.498901	-0.556538			-0.477959	-0.398263	-0.563269	-0.568516	-0.365472	-0.619933		-0.38112	-0.769773	-0.450994	-0.472306	-0.27744	-0.532176	-0.520713	-0.516182	-0.180908	-0.404892	-1.31812	-0.744735	-0.345973	-0.545394			-0.755696	-0.773322	-0.364081	-0.278295	0.0150239	-0.206216	0.00489518	-0.282266	-0.13599	-0.17087	0.0197416	-0.11934	-0.231025	0.117242	-0.240473	-0.0564378	-0.50409	-0.195185	-0.162286
C14orf119																																							-0.211968
C15orf40
C15orf48													0.507261		0.753924								1.0078		0.789345											0.500817
C16orf54
C16orf58	-0.11897		-0.425506		2.16968			2.36133									-0.351332										2.57213					2.51125			2.86744	2.65263	2.77217		2.63819	-0.58533	2.47912				2.68498			2.77589	2.84753
C16orf89
C16orf91
C17orf49															-0.183132
C17orf58
C17orf75	0.0110642	-1.06346	0.241333		-0.13486				-0.423668	-0.00937821	-0.20273	-1.64406	-0.112763	-0.309707	0.293554	-0.124275	-0.0507802	-0.286541	0.275824			-0.784401	0.352183	0.040215		-0.318453	0.0985234	-0.175546	-1.89394		-1.27139		-0.299837		0.222408	0.199765				0.166185	-0.651425					-0.0347585	-0.227389
C18orf25
C19orf25		-1.33185																																				-0.703074				-0.709781
C19orf38
C1GALT1C1
C1orf116								-0.719434									-0.709956
C1orf122
C1orf198										0.398208																																						-0.737939
C1orf35																		0.520723			0.249627																										0.271423
C1orf50		0.821686	0.277331			-0.434972																-1.2072														-0.765814	-1.25583										-1.25514
C1orf52			-0.31996			-0.115258	-0.246922						-0.224099												-0.205102					-0.0491464				-0.0581771
C1orf56				0.970749																														-0.610531			-0.243287		-0.229152	-0.338127	-0.383258		-0.162424		-0.204113	-0.62605		-0.318621	-0.448397
C1orf87																				-1.17862
C1QA	1.4892	1.6148	1.50807	1.49698	1.43542	1.18307	1.33764	1.42094	1.56894	1.39339	1.32174	1.28396	1.48285	1.45129	1.48633	1.58925	1.42152	1.4492	1.41928	1.55487	1.45601	1.48991	1.48419	1.31333	1.48716	1.55268	1.59765	1.42403	1.33785	0.916611	1.13359	1.13533	1.47812	1.55706	1.55278	1.48572	1.49491	1.55295	1.54473	1.41276	1.63154	1.50698	1.42809	1.5227	1.43506	1.47725	1.51224	1.48222	1.50072
C1QB	2.42242	2.50304	2.48555	2.45173	2.39312	2.11751	2.38155	2.38778	2.37038	2.40594	2.36428	2.38875	2.45265	2.44815	2.44865	2.53248	2.35986	2.43474	2.36192	2.43289	2.39323	2.44547	2.36118	2.38163	2.40979	2.42148	2.52843	2.47221	2.35274	2.03056	2.11431	2.29304	2.11321	2.26246	2.35628	2.44712	2.35002	2.42873	2.41546	2.30454	2.44826	2.34588	2.30959	2.34912	2.41048	2.39678	2.38962	2.52849	2.54559
C1QBP										-1.44814	-1.095		-1.21741			-1.25154																			-0.361598			-1.20143								-0.833071
C1QC	2.65882	2.69983	2.71016	2.69716	2.60129	2.34791	2.58732	2.59846	2.60841	2.54565	2.53214	2.5634	2.64677	2.62994	2.68913	2.75063	2.59979	2.62591	2.54968	2.68558	2.587	2.6173	2.61053	2.60501	2.57132	2.63766	2.74386	2.70852	2.48681	2.3057	2.35281	2.49558	2.57053	2.67189	2.55023	2.57667	2.66341	2.63179	2.64645	2.57201	2.75927	2.64711	2.65391	2.6227	2.63445	2.60147	2.659	2.68543	2.69306
C1QTNF3	-1.12797				-1.47737		-1.27975	-1.06856				-0.670477						-1.27532					-1.02953									-1.08823					-0.698686		-0.872493						-0.986722	-1.16686
C1QTNF5
C1QTNF7
C1R	2.09614	1.90197	2.06486	1.94781	1.7948	1.40553	1.70266	2.00082	1.99701	1.84452	1.90637	2.04835	1.91144	1.77077	1.62345	1.88377	2.09522	1.92313	1.96992	1.86278	1.97414	1.79746	1.99653	1.91447	1.7958	1.76382	2.08425	1.77546	1.90773	1.26894	1.62571	1.84428	2.08701	2.15016	2.08477	2.06887	2.25358	2.11273	2.19098	2.16406	2.19014	2.09693	2.03465	2.22542	2.13614	2.13148	2.0633	2.17512	2.13877
C1RL	1.19922	1.25072	1.22221	1.32672	0.985013	1.11114	1.16593	1.2231	1.66734	1.15835	0.972849	1.12645	1.05089	1.00226	0.687147	1.17415	1.10956	0.940026	1.22104	1.03829	1.09777	1.08203	1.79471	1.22422	1.11989	0.966084	1.70356	0.879243	1.50309	0.911485	0.951695	0.672257	1.4204	1.46308	1.07824	1.09709	1.39515	1.44618	1.3321	1.27327	1.31853	1.35745	1.34898	1.45103	1.15099	1.17671	1.19509	1.2659	1.27957
C1S	2.51021	2.42921	2.42446	2.40034	2.35254	1.88714	2.2069	2.47954	2.45303	2.26454	2.32963	2.44806	2.34577	2.41021	2.35304	2.42253	2.41513	2.30001	2.41797	2.42769	2.35013	2.38299	2.48072	2.44075	2.26579	2.27227	2.51389	2.26311	2.38807	1.6416	2.04269	2.27572	2.53166	2.62212	2.42256	2.45896	2.609	2.67475	2.64824	2.61014	2.65324	2.61937	2.56951	2.63776	2.466	2.45394	2.50645	2.4813	2.47601
C2	2.01527	2.08297	2.06776	2.12221	1.98826	2.08334	2.01434	2.04735	2.10297	1.94816	2.05724	1.96503	2.01463	2.06877	2.0758	2.06916	1.99626	2.08289	1.90451	2.03495	2.03871	2.00644	2.01882	2.03633	1.95935	1.94598	2.01189	1.93284	2.01914	2.0183	1.9634	2.01948	2.04512	2.0195	2.10496	1.9891	2.05735	2.05584	2.05963	1.92052	2.03522	2.08394	2.0902	2.08445	2.0321	2.04797	1.97893	2.11419	1.98688
C20orf27
C2CD2				-0.132607	-0.241671			-0.0990744			-0.47409		-0.731363		-0.220124						-0.320806		-0.381512			-0.614237													-1.17621
C2CD2L		0.672329				0.652015	0.522						0.470869		0.645864	0.606503						-0.770997								0.268216															0.140672
C2CD4A
C2CD4C
C2CD5			-1.8438										0.308088																			-0.388587	-0.328331			-0.282663		-0.19562					-0.259334			-1.93815	-2.06006
C2orf69
C2orf72
C2orf88									0.864796	1.17334
C3	3.72411	3.64909	3.70446	3.6927	3.63201	3.2626	3.47206	3.69994	3.63651	3.57859	3.69693	3.69621	3.59002	3.63111	3.68416	3.61509	3.71259	3.71093	3.67729	3.67965	3.65085	3.64092	3.67984	3.66127	3.58099	3.51598	3.66372	3.62758	3.6344	3.22617	3.52737	3.67498	3.56615	3.68319	3.71178	3.58418	3.70847	3.69648	3.56391	3.59104	3.68903	3.65944	3.66733	3.66938	3.63143	3.69469	3.6682	3.66271	3.68476
C3AR1																																						-1.52495
C3orf38																								0.0634554									1.0579					0.951756
C4A	2.9576	2.94524	2.98084	3.03162	2.97084	2.44618	2.77867	2.96092	3.03356	2.94265	2.80822	2.7847	2.84909	2.88135	3.03965	2.94337	2.92147	2.75722	3.12446	2.9683	2.91869	3.03005	2.97541	2.86191	2.89841	2.8333	2.89631	3.00084	3.14271	2.52517	2.24251	3.00852	2.82509	2.97893	3.08544	2.99522	2.90942	2.75341	2.95429	3.02533	2.88904	2.86726	2.72107	2.97372	2.96791	2.96024	3.03395	2.85923	2.89676
C4B	2.94192	2.9394	2.95858	3.02661	2.96193	2.43893	2.77799	2.95193	3.02629	2.93523	2.79555	2.77811	2.83647	2.87433	3.0334	2.93924	2.90717	2.75401	3.11643	2.95953	2.91529	3.02493	2.96946	2.85681	2.91735	2.82043	2.87962	2.98754	3.14917	2.50921	2.22565	3.00112	2.81975	2.97508	3.06903	2.98966	2.91088	2.74301	2.94182	3.01266	2.88022	2.86468	2.70902	2.95786	2.95967	2.94976	3.0336	2.85989	2.90117
C4BPA	2.59616	2.47415	2.51697	2.54237	2.42185	2.34484	2.40774	2.53391	2.48075	2.50862	2.54122	2.40075	2.50665	2.57389	2.44978	2.5724	2.58132	2.50176	2.53039	2.53489	2.55224	2.50638	2.56016	2.53767	2.48867	2.34719	2.38123	2.29981	2.55126	2.25025	2.50891	2.39025	2.52431	2.62779	2.57721	2.60659	2.51776	2.74158	2.61469	2.5228	2.67561	2.62727	2.62137	2.56831	2.64095	2.68236	2.6173	2.63481	2.71595
C4BPB	1.55261	1.49519	1.42503	1.55639	1.42479	1.30912	1.43596	1.58074	1.49121	1.49567	1.47927	1.44375	1.5326	1.53187	1.46791	1.52775	1.67723	1.54909	1.54403	1.50483	1.60314	1.54461	1.57653	1.59342	1.41086	1.38644	1.4386	1.25149	1.48925	1.19063	1.50205	1.36173	1.66839	1.82726		1.34898	1.70937	1.71194	1.7912	1.61034	1.91197	1.75611	1.85761	1.81114	0.902551	0.505984	1.51953	1.17718	1.32617
C4orf33																												-1.36556					0.128165									0.187861		0.621456
C5	2.3288	2.22167	2.28459	2.38386	2.33976	1.87493	2.03848	2.31147	2.34515	2.074	2.30157	2.29236	2.12436	2.19434	2.1828	2.28328	2.34644	2.33348	2.37143	2.33174	2.28166	2.31865	2.43255	2.31681	2.18224	2.15332	2.33248	2.35565	2.36389	1.89706	1.87539	2.37963	2.34596	2.43415	2.39731	2.42735	2.48627	2.38032	2.44724	2.42017	2.38615	2.38244	2.44896	2.4689	2.3843	2.49391	2.38335	2.45495	2.35956
C5orf15
C6	1.87898	2.06794	1.96115	1.99157	1.90801	1.86572	1.91504	1.96994	1.94187	1.89904	1.92015	1.93705	1.95476	1.92031	1.95612	1.98591	1.99496	1.87532	1.8549	1.96716	1.90096	1.9144	1.87449	1.96112	1.8924	1.89711	2.0498	1.91576	1.91332	1.58115	1.8479	1.94789	1.78701	1.94955	1.88042	1.8644	1.89448	1.93953	1.95327	1.93174	2.00681	1.59134	1.93163	1.94268	1.92359	1.92469	1.88169	1.96856	1.86395
C6orf132																																	0.171854			-0.0998307		0.16782				-0.115826
C6orf47			-0.209942										-0.59851
C6orf58
C7	1.88148	2.00967	1.96451	2.13445	1.98288	1.47682	1.73922	2.05264	1.85158	1.75135	1.86427	2.14034	1.8873	1.94998	1.8253	1.92947	2.24653	1.82674	2.20971	1.99514	1.97836	1.923	2.06443	2.22935	1.80955	1.86629	1.94914	1.89656	1.94496	1.17243	1.40502	2.00699	2.21216	2.37988	1.82724	2.24328	2.21634	2.19676	2.18455	2.17992	2.17302	2.12786	2.29185	2.26272	2.15281	2.16876	2.24588	2.20629	2.14631
C7orf25																				-0.500966																								-0.697049
C7orf26														-1.37948									-1.72175													-0.772248	-0.240416								-0.70811		-0.95558
C7orf50																																																-0.491029
C8A	1.96991	1.61523	1.8418	1.76517	1.73222	1.24193	1.316	1.88334	2.00701	1.52997	1.77033	1.93957	1.63621	1.59937	1.65438	1.65496	2.1136	1.89863	1.74839	1.83317	1.72728	1.65656	1.88278	2.11888	1.61311	1.4134	1.88161	1.7054	1.90043	1.30823	1.40737	1.71736	1.98363	1.96543	2.09502	2.08678	2.11852	2.03384	2.05923	2.19567	2.08958	2.09128	2.14675	2.11041	2.11694	2.10016	2.08696	2.09141	2.09201
C8B	2.10036	1.93675	1.96053	2.00066	1.98369	1.41534	1.56384	2.14779	2.10181	1.98462	2.0851	2.22429	1.87928	1.75285	1.87837	2.0831	2.16502	2.25565	1.92175	2.02589	1.83338	1.95146	2.00845	1.94992	1.82523	1.74483	2.15439	1.86164	2.15337	1.49209	1.72034	1.90719	2.13653	2.1209	2.24932	2.22817	2.26207	2.20366	2.12771	2.28387	2.14024	2.26295	2.27527	2.21491	2.20277	2.13208	2.23054	2.26027	2.1671
C8G	2.39213	2.21845	2.32639	2.34637	2.33382	1.84907	1.90549	2.37378	2.31914	2.14296	2.26637	2.36266	2.13733	2.2385	2.07959	2.11968	2.41853	2.31721	2.2387	2.44114	2.169	2.23611	2.34063	2.28303	2.05995	2.04008	2.37082	2.11954	2.31734	1.35461	1.97793	2.21128	2.42467	2.45746	2.3119	2.32179	2.38573	2.38749	2.21501	2.36781	2.46967	2.5174	2.45572	2.41729	2.28966	2.3234	2.38823	2.30571	2.31815
C8orf33
C8orf82			-0.97732								-1.23128				-1.09805
C9	2.20389	1.82568	1.80056	2.13514	2.09045	1.71814	1.66283	2.20381	2.11478	1.64142	1.9951	2.02967	1.83892	1.72915	1.55226	1.69524	2.17627	1.9077	1.96466	2.0106	2.0524	1.88134	2.24044	1.81352	1.72542	1.75095	1.88251	1.73806	2.17171	1.40111	1.66391	1.58552	2.26239	2.41165	2.58524	2.30715	2.37833	2.44865	2.34708	2.39907	2.40015	2.5	2.39997	2.52198	2.44256	2.3706	2.30549	2.43205	2.39176
C9orf129																											-0.572498
C9orf64					0.493724						-1.13425											0.137231						0.426735		0.265763	0.849997			-0.725264						0.398254		0.635126	-0.401004	0.415536	-1.4301
C9orf78																																																-0.698263
CA1	1.05407	1.2402	1.4205	0.717882	1.32943	1.63667	1.40984	1.15429	1.26498	0.837307	1.30944	0.91103	1.19583	1.39205	1.40206	1.3655	1.5702	1.86165	0.926482	1.30155	1.56793	0.951959	1.53845	1.80887	1.13793	1.24129	1.39457	1.65017	0.84217	1.82866	1.02633	2.04127	1.26938	1.48492	1.16847	1.58064	1.4291	1.81583	2.10578	2.05961	1.56941	2.21115	1.37988	1.76924	2.24101	2.05915	1.72371	1.96405	2.26701
CA12						0.455573				0.861399		0.810452					0.584398										0.598848					0.508929														-0.207143
CA2	1.2617	1.2329	1.48055	1.27124	1.56529	1.22071	1.44462	1.48289	1.00433	0.966506	0.733208	0.844014	1.2677	1.25531	0.381608	1.37139	1.68613	1.63366	0.469692	1.21365	1.33203	1.31968	0.750062	1.66352	0.970531	1.4343	1.67138	1.51442	1.49933	1.54073	1.08875	1.41328	1.30222	1.37507	1.68555	1.33789	1.92835	1.45248	1.28504	1.31866	1.27747	1.72195	1.24453	1.4369	0.650251	1.62811	1.76144	1.73331	1.70058
CA3	-0.745311	-0.176842	-1.01125	-0.466811		0.302894	-0.0205994	-0.08383		0.57249	-0.981878	-0.521763	-0.391453	-1.28776	0.486048	-0.27555	0.413935		0.268399	-0.0268764	-0.652295	-0.293947	0.0394788			-0.754166		-0.0224842	0.0939562	-0.766999	0.259731	-0.0236023	-0.374795	-0.372877	-0.160912			0.529127		0.176849	-0.365882	-0.0702373	0.00999756		-0.307026		-0.36646	-0.794945	-1.28633
CA4																							0.265136									-0.323935
CA5B																																												-0.316917
CA6													-0.680417
CA8																								-1.12582
CA9			-0.693311																						0.94074					1.28883															0.267206
CAAP1						0.309945	0.16643
CAB39		-1.18185						0.863842											0.349693																	-1.04103		-1.65194			-1.41169			-1.31612					-1.55548
CAB39L		-0.609302	-1.49295																																		-0.00740952
CAC01A
CAC01B																																														-1.8675
CAC02D1			-0.845434	-0.850849	0.00549718	0.11536		-0.203262		0.00964542		-0.259049	-1.04013	0.230893	-1.10788	-1.01941	-1.77983	-1.45561	-1.36903	-1.72783	-1.50521	-1.60911		-0.440189	-0.03801	0.410355	0.295382		0.175948	0.548981	-1.9127	0.261884	0.177963	0.578918	-0.0406331	-0.0112333	0.193672	0.0322815	-0.500306	-0.410677	-0.521497	-0.0736702	-0.641766	-0.188734	-0.843933	0.338961	0.0114183	-0.0496589	-0.269599
CAC02D2												-1.12074		-2.07141		-1.55331	-1.49492			-0.50411	-0.717026	-1.04181		-0.232017							-1.28282			-1.47714				-2.14843	0.000164355			-0.376814						-1.70365
CAC02D3
CACUL1
CACYBP															-0.752635					-0.818514				-0.573131		0.170263								-1.27776												-1.2038
CAD			-1.6805	0.648924	0.491232						0.685136	0.611519	0.52702	0.607906	0.687439			0.653986	0.710807	0.564199			0.575082	0.680593				0.522009	0.75104								0.244608	-2.59912	-2.3231			0.255221	-1.03223		0.637721			0.521575	0.910099
CADM1	-1.07629	-1.00113	-0.85415	-1.10194	-0.829353	-0.786261	-1.24122	-1.13002		-1.09607	-1.23937	-0.352509			-0.759399	-1.00905	-1.20278		-1.33843	-1.28746	-1.47354	-1.02338	-1.05506	-1.33829	-0.90796	-1.38477	-1.03292	-1.21525		-1.02504			-0.261798	-0.677276		0.583574	-0.515756	1.21442	-0.209645	-0.544505	1.37319	-0.18717	-0.568751	1.48264	-0.475769	-0.87404	-0.130255	-0.174092	1.22848
CADM2																																				0.440932					0.521543			-1.09163
CADM3								-0.903758						-1.06545															-0.774334			-1.11389	-0.362333	-0.516911			-0.579212	-0.697257	-0.49619	-0.596629	-0.453893	-0.772092	-0.657933	-0.580785	-0.69954	-0.239029	-0.699286	-0.389098	-0.683994
CADM4					0.273515			0.0345589										-0.511217					-0.674725	-0.628093							0.290806
CADPS		-0.245571														0.0273718					-0.653795					-0.327863									0.147691	0.123401		-0.3874					-0.586605						-0.94462
CADPS2
CALB1													-0.909338							0.591388																							-1.16952	-1.25244
CALB2														-1.44965																				0.29423										-1.31058
CALCOCO2						0.359605														-1.07	-0.186215		-1.26718										-1.48622	0.425414	-1.0215		-0.958706		-0.813369		-0.653661		-1.56123		-1.22624		0.0325168	-0.610337	-0.83918
CALD1		-0.454239		-0.246262								-0.219117											0.383993			-0.386838			-2.42153				0.273121	0.503551	0.657252	0.275262	-0.167453		-0.47865	-0.301427	-0.183633	0.0605583			-0.692568	-0.224369	0.287024	-0.243995	-0.0673093
CALM1		-0.114017	-0.291268			-0.303779	-0.876663	-0.9504	-1.10104		-0.546683		-0.91307		-0.11999	-0.197078	-0.580291	-0.646815				-1.0036	-0.316211		-0.703664		-1.00152	-0.544186	-1.80046	-0.741617	-0.491328		0.367113	-0.215051	0.0319625	-0.0617177	-0.0242002	0.1832	0.0147336	0.0373837	0.384777	-0.398526	0.0389515	0.00554276	-0.0184173	0.192429	-0.0692538	-0.0869485	0.347929
CALM2		-0.114017	-0.291268			-0.303779	-0.876663	-0.9504	-1.10104		-0.546683		-0.91307		-0.11999	-0.197078	-0.580291	-0.646815				-1.0036	-0.316211		-0.703664		-1.00152	-0.544186	-1.80046	-0.741617	-0.491328		0.367113	-0.215051	0.0319625	-0.0617177	-0.0242002	0.1832	0.0147336	0.0373837	0.384777	-0.398526	0.0389515	0.00554276	-0.0184173	0.192429	-0.0692538	-0.0869485	0.347929
CALM3		-0.114017	-0.291268			-0.303779	-0.876663	-0.9504	-1.10104		-0.546683		-0.91307		-0.11999	-0.197078	-0.580291	-0.646815				-1.0036	-0.316211		-0.703664		-1.00152	-0.544186	-1.80046	-0.741617	-0.491328		0.367113	-0.215051	0.0319625	-0.0617177	-0.0242002	0.1832	0.0147336	0.0373837	0.384777	-0.398526	0.0389515	0.00554276	-0.0184173	0.192429	-0.0692538	-0.0869485	0.347929
CALML3						-1.57342																											-0.174902	-1.83095		-1.63895	-0.528129		0.370222	-0.0845336	-1.39712				-1.03998	-1.2684			-1.18106
CALML4
CALML5						0.798395	-0.170165					-0.228514	-0.660018		-0.141161	-0.226526		-0.252011			0.2916	0.272397				-0.463465	-0.589413	-0.537274			0.789127	-0.45985	0.047829	0.950658	0.204823			-0.529922	-0.139529	-0.410299	0.624277	-0.563053		-0.404174	-1.05133	0.213991	0.178146	-0.109754	0.603743
CALR	-0.528635	-0.698863	0.265909	-0.269831	-0.497934	0.344978	-0.125684	0.193172	-0.443554	0.139977	-0.833063	0.114437	-0.156632	-0.0549966	0.203086	-0.294077	0.491741	-0.501914	-0.327708	0.103343	0.16567	-0.104509	0.356618	-0.114603	-0.395396	-0.273185	-0.188423	0.207109	-0.220161	0.412303	-0.28456	-0.406645	-0.0759511	0.292068	-0.632163	-0.210074	-0.0612602	-0.125113	0.292938	0.388873	-0.00291536	-0.216189	-0.0214668	-0.12117	0.110075	0.0684562	0.0604095	0.208752	-0.474745
CALU	0.659433	0.514102	0.748065	0.582246	0.413049	0.611458	0.518221	0.88197	0.510756	0.928173	0.777667	0.368499	0.733456	0.622829	0.59663	0.0363026	0.597954	0.36602	0.770952	0.623646	0.795302	0.657905	0.696911	0.525207	0.437727	0.764743	0.426134	0.722132	0.747875	0.313634	0.365819	0.379926		-0.279082			0.221186	0.621128	-0.101818	-0.71899	-0.0966864	-0.34923	-0.432088	-0.0420219		0.330004	-0.0472666	-0.525801	-0.186993
CALY
CAMK1																																									-0.980944
CAMK1D			-0.409669		-0.193978				-0.37489		-0.298656						-0.327728			-0.444852											-0.339394	-0.489214	-0.200349	-0.401702	-0.724519	-0.696172	-0.301403	-0.296596	-0.526305	-1.00194				-0.438524	-0.518606	0.00976201	-0.688563	-0.235547
CAMK2A								0.0407818																																			-1.45366			0.196571
CAMK2B																															-2.89404		-2.66312
CAMK2D	1.39392	1.43041	1.33986	1.38798	1.52021	1.3231	1.43241	1.34522	1.40583	1.3279	1.34163	1.35516	1.41674		1.27445	1.34374	1.4206	1.28839	1.28543	1.33191	1.41061	1.29873	1.30235	1.32551	1.36544	1.26159	1.35316	1.26491	1.38036	1.27949	1.34483	1.34097	1.64146	1.46371	1.51778	1.43112	1.56998	1.38452	1.55127	1.42125	1.51115	1.20772	1.5309	1.53982	1.61506	1.71858	1.31564	1.44688	1.50326
CAMK2G																															-2.8291		-2.59818						0.293615
CAMK4									1.56652	1.37602									1.71242				1.34377		1.632			1.23473				1.25277								1.17805	-0.703427
CAMKK2	0.366578	0.255421	0.270564	0.348132	0.148176	0.296743	0.145103	0.173009	0.0592186	0.109711	0.262771	0.18759	0.0472467	0.303119	0.232333	0.185109	0.10953	0.160975	0.0680299	0.190975	0.223536	0.105632	0.234029	0.196323	-0.0842896	-0.0953923	0.314611	0.304999	0.135896	-0.166894	0.074012	0.194439	0.481283	0.553315	0.167407	0.573248	0.293891	0.358788	0.405602	0.29821	0.366088	0.428038	0.28335	0.250334	0.430697	0.312009	0.255559	0.301983	0.389881
CAMKV
CAMLG
CAMP	0.472402	-0.106933	0.169084	-0.0625663	-0.0767377	-0.453302	-0.488039	0.0325006	0.396663	-0.1396	0.118889	0.29705	0.0144524	0.0681487	0.0100589	-0.353199	0.324141	-0.16361	0.284025	0.121123	-0.052857	-0.263003	0.182995	0.291059	-0.0163135	-0.12269	0.334811	0.00619501	-0.189699	-0.500205	-0.364082	-0.248645	0.70183	0.360578	0.651216	0.450735	0.705083	0.414756	0.910859	0.662565	0.34597	0.370942	0.405495	0.923101	0.707275	0.759992	0.310423	0.620484	0.709533
CAMSAP1																																															-2.35579
CAMSAP2
CAMSAP3	-0.347992	-0.283771	-0.461123	0.0707817						-0.532907	-0.398489		-0.529633								-0.408795		-0.458126		-1.06211		-0.284614			-0.483614	-0.658903	-0.113718			-1.68124				-0.35744		-0.977902					-1.59917		-1.80364	0.507338
CAND1		-0.419739	0.581085		-0.531606			0.0981194	-0.688369	-0.294604	0.603278	-0.265226	-1.9372	-0.225527	-0.244718	-0.151345	-0.937191	0.751967	-0.478028	-0.4788	0.909941	-2.34925	-0.650845	0.828194	-1.8172		-1.54398	0.925121	-1.58642	1.0649	0.526377	1.06605	-0.906865	-1.24698	-1.09179	0.110054		-2.33015	-2.97353	0.111113	-0.248573	-0.80549	0.195296		0.294301	0.547062	-0.826892
CAND2																							-1.56646													-1.26834								-1.22636				-1.18371
CANT1																							0.393847					-0.154031											0.475305			-0.889221			-1.3797				0.634095
CANX		-0.582508	-1.54978			0.364686	-0.147879			-0.269053		0.0486506							-0.285097		0.0782676	0.243491		0.147059		0.0893825	0.129594	0.00916698		0.207298			-0.788951	-2.21875		0.767555	1.76147	-0.665301	-0.386417		-0.0327516	-0.717369		-1.88905	-1.50204
CAP1	-0.299535	0.643402	0.79843	0.856012	1.12205	-0.818839	0.363213	0.673763	0.738874	0.657309	0.997304	1.15298	0.397954	-0.533162	0.0545577	0.749803	0.351908	0.821673	0.778174	0.78572	0.948598	0.765895	0.840044	0.530883	0.562735	0.557307	0.672222	0.403337	0.18561	0.139261	0.110321	-0.0365366	0.553629	0.863691	0.376023	1.40997	0.458728	0.599626	0.828485	0.669572	0.455433	-0.0971974	-0.279899	0.698325	0.505293	0.102174	0.666943	0.652961	0.575382
CAP2									-2.36162						-0.662039																						0.217072							-1.16795					-0.472107
CAPG																-0.586288			-1.06301	-1.35466	-1.3467	-1.10265											-2.27593	0.0763418			-0.759796			-1.24079		-0.0350364				-1.25672		-1.13117
CAPN1	-1.14229		-0.393444			-1.0249	-0.586902	-0.0496912				-1.32924	-1.18972	-1.33415			-1.3187		-0.189145	-1.50378						-1.51702	-1.16484	-1.78573		-1.70675			-0.686052	-1.34154	-0.12043	-0.107806	-0.0288688	-0.793734	-1.3014	1.2568		-1.16866		0.24493	-1.35263	-0.0177543	-1.38405	-1.59501	-2.02303
CAPN14												-1.02643
CAPN2	-0.00676866				-1.71255	-1.52486		-0.224389			-1.25851		-1.13239	-0.151055	-0.674416											0.171432	-0.27063		-0.579244	-0.533014			-1.07372			-1.12961	-1.65888	-0.206141	-1.08102	-1.28467		-0.384031	-1.77274			-0.49042	0.246906
CAPN5			0.516629	-0.791903	0.508531	-2.32307	0.52118		0.592315		-0.781283	0.635886	0.20926	-0.918101	-0.855735		-0.954281		0.648544	-1.21814	0.0728591		-0.937013	0.483136	-0.479785			0.384296	0.393613			0.243494			0.732596	0.47428	-0.824675		-0.531567	0.251968	0.264056		-0.387288	-0.643		0.01928	0.578723	0.54825	-0.412732
CAPN6										-0.474882					-0.373397	-0.134771					-0.129819							-0.154983		-0.702056			0.426462	-0.254418			0.391675				-0.761629						-0.519293
CAPN7																																											-0.225275
CAPN8
CAPNS1	-0.891024	0.249953		0.339893	-0.887011		-1.02468		-1.126			-0.208685		-1.08963		0.130105	-1.67505					-0.680917		0.528082	0.0549326		-0.928589		-0.892098	-0.491698		-0.442849	0.0741797		0.0495781	0.13036	0.384265		-0.968068	0.306528		-0.142829	0.075567	-0.331693			-1.09411	0.562244
CAPNS2
CAPRIN1					-1.06142		-1.36524	-1.14004	-0.818782		-0.810315		-0.765816										-0.795151								-1.82242								-0.448159								-0.246983
CAPS		0.333601	-1.45233		-0.689711		-0.604548	-0.695483	0.184649	0.256729		-0.823361			-1.12329		-0.576629		-0.709048	-0.728422			-0.78409	-1.13896			-1.62304		-0.60358				-0.660944	0.607709	-1.7183		-1.02462			-1.20315		-0.816747				-0.700671		-1.12548	-1.5937
CAPZA1	-0.123879	0.115054	-0.430464	0.425085		-0.224352			0.102835	-0.982912			0.210273	-1.11781	0.26615	-0.495003	-1.19572	0.0103471	-1.7523		0.795989	-1.04261			0.0604352	0.200284			-1.37815			-1.19414	-0.522837		0.128665			-1.6246	-0.0165497	-0.3352		0.404563	0.506497		-0.965937		-0.0556385		-0.967168
CAPZA2	-0.0958506	0.119148	-0.531907	0.424554		0.179418	-0.626641		0.130864				0.158671		-0.216279	-0.378929		0.0383758		-1.09914				-0.79281	0.190595			-0.568792					-1.59655			0.714742	0.601645	0.41842	0.795504		-0.822443		0.444492	-1.36563	0.109526	0.359794	-0.0895827	0.878646	-0.0709851
CAPZB		-0.40864						0.556						-0.869916									0.343772			-0.199523								0.633308		-1.31842				-0.3548	-0.850415		-0.615067		0.0409498		-1.7053
CARD11																																												-0.768759					-0.24094
CARD16										0.82272																																-1.57605
CARD19																																	0.0381584
CARHSP1																			0.344174
CARM1
CARMIL1			0.486136		-1.54167						0.461422																								-2.02166			-1.7419				-1.73781			0.433727
CARMIL2
CARNS1		-1.80259
CARS1		-0.42273	-0.902375	-0.729026	-0.534552	-0.55236	0.2241	-0.517423					-0.452477	-0.649735	-0.507262			-0.308427		-0.432266	-0.588676		-0.924451	-0.517514	0.254749	-0.791712	-0.291575	-0.741543			-0.00258831	-0.440174	0.0144528	-0.387878	-0.916087		-0.556426				-1.03872		-2.12387	-0.192242	-0.27873	0.650073	-0.445546	-0.0402174	-0.291107
CARS2	0.12384			1.0228	-0.719628								-0.041309						0.465716	-0.0447982																-1.90092	-0.045543										0.891577
CASC3		-0.518602								-0.222425												0.018198			-1.59686
CASC4																								-1.3978								-0.382287
CASK	0.207116	0.494768		0.54561	0.138057	0.646928	-1.42824	0.14862	-0.00121847	0.220443	0.0841993	0.400993	0.560323	-1.18426	0.217118	0.335391		0.268865	0.17259	-0.14833	-0.118693	0.685477	1.04509	0.837362	0.025508	0.661376	0.274677	0.551646	0.116236	0.316991	0.717657	0.630503			-0.593205	-0.0667877	0.165807	-0.78443	0.320363	0.323656	0.130563		-0.1512		0.107605	0.0968699	-0.935377	0.337902	0.396045
CASKIN1																																													-1.52983
CASKIN2											-0.829074																																			-1.66411
CASP1						1.09052								-1.25235		0.653964		0.661669			-0.195909	1.02076			0.638186			-1.064					0.554129	-0.489778			0.330455	0.833939	-0.91471			-1.95383	0.925796	0.8616
CASP10
CASP14	0.94345	0.715672	0.52114	1.14655	0.566711	0.875736	1.07963	0.13837	-0.757623	0.870209	0.43266	0.426888	0.932461	0.485755	0.124286	0.860475	0.212353	0.189573		0.781302	0.436631	0.925076	-0.59432	-0.286908	0.930557	0.0904754	0.549996	-0.353629	0.315316	0.765994	0.504159	0.0133103	0.578577	0.638765	-0.182403	0.203341	-0.00898425	0.949141	0.186352	0.136809	0.944948	0.720469	0.557486	0.186025	-0.0882449	0.46704	-0.134655		0.0883459
CASP2																												0.455806				0.590029
CASP3			-1.13614				-2.04986																							-1.00966						-1.17802			0.466852		-0.843476
CASP4			-0.35981	-0.301477				-0.975524					-0.503728	-2.16931		-0.396357		0.00606679	-1.91828		-0.786106	-0.528498	-1.91964		-1.06436	-0.664254	-0.456368					-0.420005	-1.64867	0.309963					0.0967183		-1.08904
CASP5			-0.424268	-0.365935				-1.03998					-0.568186	-2.23377		-0.460815		-0.0583912	-1.98273		-0.850564	-0.592956	-1.9841		-1.12882	-0.728712	-0.520826					-0.484463	-1.71313	0.245505					0.0322604
CASP6	-1.47891
CASP7												1.49096													0.478785
CASP8		-1.11339	-0.599104						-1.4696	-0.803875		-0.816327																					-0.996575						-1.25079										-0.847249
CAST								-0.664574								-0.104839		-1.49375		-1.68951					0.232889		-0.161149					-2.06757	0.0313819		-0.572029	-0.197169		-1.98629				-0.126861	-0.116637				-0.0690075
CASTOR1																																		-0.516457
CASTOR2
CASZ1
CAT	1.0764	0.369791	0.0216528	0.611652	0.922756	0.537503	0.369823	0.813586	0.114108	0.365333	-0.326518	1.08882	0.542713	0.202248	0.448526	0.626272	0.933472	0.268813	0.755818	0.511779	0.308173	-0.137518	1.12212	0.852762	-0.0562997	0.751846	0.168933	0.850938	0.0744645	0.913881	1.39174	0.696446	0.971116	0.783634	0.841558	0.841809	0.800818	0.611047	0.907045	0.967706	0.925289	1.15938	0.62628	0.924158	0.319601	0.39279	0.893331	0.596216	0.956249
CAV1																					-1.19187															-0.763673
CAV2						-1.17193		1.16205																				-0.907159																	0.376268	1.52115
CAV3
CAVIN1	-0.518919	-0.691746	-0.229313	-0.484347	-0.81788		-0.425149			-0.485145		-0.698164	-0.515873	-0.356567				0.283599		0.163268		0.0707104	-0.38077					-0.74353	-0.4253		-0.39165	1.52258	0.365263			-1.8494	0.378867	0.429783		-0.364622		-0.227934		-1.84716				-0.576659
CAVIN2		-0.862971	-0.969046	-0.583178	-0.382693	-0.169482	-0.145809		-0.966043	-0.617318	-1.33302	-0.750337	-0.655217	-0.447278	-0.383139	-0.0732699	-0.758569	-0.170519	-0.40187	-0.883628	-1.2369	-0.583004	-0.213362	-0.320773	-0.0966764	-0.359784	-0.215984	-0.137718	-0.563703	0.193639	0.100119	-0.471624	-0.228558	0.0136446	0.148267	0.463868	0.225518	0.187209	0.240038	0.266054	0.380049	-0.389343	-0.33949	-0.144461	0.00933376	0.428074	0.343658	0.288706	0.643948
CAVIN3
CBARP																																											-0.575173
CBFB					-0.25022																																	-0.0410543	-0.195382		0.401435			0.288909					-0.232864
CBL	-0.486823		-0.19055		-1.68117				-0.485978			-0.0766524		-0.240951					-0.510612		-1.34623			-0.425822									-0.669955	-0.913348	-0.717772			-0.503669		-0.0197814				-0.630213
CBLB												-0.722183
CBLIF																																					0.527652
CBLL1
CBLN4																																	-0.362952	-0.540853			-0.192319	-0.435322									-0.592712
CBR1		-1.17371		-1.01121		-0.695006	-0.319049	-0.457274	-0.629813							-0.488433		-0.855669				-0.151407				-0.344686				-0.709981								0.18126			0.301227		0.18524
CBR3			-0.232056	0.0752684	0.160314	1.0448		-0.245056		0.350229	0.513833	0.0479784				1.30782			-0.0292017				-0.351114			-0.034407		-0.00745438		0.933292	-0.484119		0.124778	0.273023	0.263383	0.172115	0.34248					0.245483	-0.0462022					0.361612
CBR4																																												-0.185158	-0.810679	-1.14923			-0.634411
CBS																																												-1.43378
CBSL																																												-1.43378
CBWD1																																					-1.75635
CBWD2																																					-1.77565
CBWD3																																					-1.77565
CBWD5																																					-1.77565
CBWD6																																					-1.77565
CBX1																																			-1.12183	0.050721			-0.843559			0.921039				0.00901613		-0.118803
CBX3																																			-1.04265	0.129902			-0.764378			1.00022				0.0881974		-0.0396215
CBX5	0.487786			0.426798	0.686393	-0.384442	1.01226		0.638265		0.4108	0.591957	0.422954	0.475574			0.620578	0.41364		0.703422	0.324201	0.440396	0.525089			0.228485	0.345399				0.140547	0.323347			0.23141					-0.958165			0.716766	0.510573				0.0912783
CBX7																											-0.942714
CBX8					0.687538									-0.552924																				-0.323305		0.852394								-0.713121
CC2D1A					-0.62335					-0.745467	-0.403383				-0.672913											-0.610811									-0.0214451	0.375227	0.383014			-1.88582					-1.98397		0.0063903
CC2D1B
CCAR1		-0.355444			-1.0041					-0.981668	-0.565354		-0.592343	-1.1963							-1.21497						0.0787184	-1.29358							-2.05165							-1.05694			-1.22016			-1.03142
CCAR2	-1.1919	-0.469573	-0.99593			0.163612	-0.246815	-0.662592			-1.06052					-0.619266		-0.895538			-1.59325	-0.455346	-0.695208		-0.385802			-1.4039		-0.290002						-0.89236	-1.12456				-0.829849		-0.674265	-1.08574					-0.962959
CCDC115																					-0.351057
CCDC117																																															-0.0263086
CCDC12																																			-0.248102	0.192692				-0.605914
CCDC124																					-0.44738		-0.204448														-1.0785							-0.261729
CCDC126	-0.490808	-0.725756	-0.367879		0.0179105		-0.96866	-0.358735	-0.293886	-0.230858	-0.327817	-0.159004	-0.535839	-0.395563		-0.790352	-0.281784	-0.103515	-0.869288	0.370941		-0.35223	-0.60588	-0.367324	-0.253159	-0.822361					-0.0882086	0.446123	0.0675014	-0.49737	-0.0583948	-0.262932	-0.15149	-0.171105	0.0846465	-0.119435	-0.233505	-0.180194	-0.0533733	-0.0229433	0.397755	-0.79372	-0.15895	0.818169	0.636591
CCDC134
CCDC186
CCDC22			-0.333018		-1.33919					-1.53992			-0.0796607	-0.704018		-0.774381		-1.20791					-0.598897	-2.48415	-0.606196			-0.779063			-0.143863		-0.629364			0.22719	-1.12924			-1.3372	-1.00176	-0.864426	-1.82505			-0.516234			0.12594
CCDC28A
CCDC28B																-0.367832
CCDC43
CCDC47		-1.04789																					-0.929519					-0.562783					-0.664559		-0.955184
CCDC50																																										0.826506						-1.12902
CCDC51			0.322563	0.783483						0.196009							-0.0633486			-1.08541	0.563318																					-0.991594
CCDC58
CCDC6	-1.13875	-0.824557		-0.198565				-1.10923			-0.692859												-1.35079		-0.958742		-1.25958		-1.21159									0.101178						-0.388525					-1.07639
CCDC61								-0.277154
CCDC78
CCDC80														-1.14973																							-1.51094				-1.16683
CCDC85C						0.689427								0.45472
CCDC88A																											-1.27468		-1.65813			-1.474									-1.65271
CCDC88B																																		-0.850401							-1.31666
CCDC88C
CCDC9		0.96029				0.869308			1.12753						1.40553											1.14111			1.36313		1.28742	1.35965			0.312621								-1.89336					-1.13846
CCDC90B				-0.607682					-1.16789			-1.85703						-1.50673		-0.942422							-1.41036	-0.306359			-0.848199				-1.37788		-1.42253
CCDC92
CCDC93																																							-0.150982
CCDC97						-1.17706	-0.968258			-1.05679				-1.17247		-1.05411			-1.40468			-1.40096								-1.3478							-0.832314			-1.11511	-0.636822		-0.855396				-0.162069
CCDC9B
CCL14																												-0.951058					0.0977322	-0.833921			1.92257		1.87571	1.93288	1.96341	-0.131409	2.09131	1.94375
CCL18									1.44405	0.610858										1.58764			1.16271							0.563612										0.357359	1.11019	-0.614983
CCM2																																	-0.885952							-1.59277
CCN1														-0.910153									0.0774704
CCN2															-0.640481
CC02						-0.158896			0.646378		0.826787			0.0159308	0.41412
CCNDBP1
CCNK	0.850314	0.983699	0.638878	0.668988	0.760645	0.46455	0.764831			0.555902	0.381266	0.128685	0.536813	0.144275	0.576291	0.439785	0.98491	0.682647		0.780113	0.612619	0.280933	0.639501	0.381518	0.418178	0.865323	0.456808	0.734396	0.735091		0.501445	0.964314	-0.380959				0.254304	0.0793441		-0.0986991	0.163184		0.0468009		0.723871	0.340331	0.0618585	0.438866
CCNL2
CCNT1			-0.0584231		-0.414525						-0.285281						-0.141933			-0.295898		0.0922742				-0.108675	0.0972296		0.0111083	0.213842		-0.281969								0.207294					0.380526
CCNY																																															-1.13083
CCNYL1
CCRL2																																	-0.373161									-1.34542
CCS		1.25306		1.22869	1.18999	1.2804	0.944077		0.583851		0.645834	1.21485	0.518319	1.16752	1.28949	0.606344		0.576597		0.690883	1.31638	1.30921	0.499168	0.287881	1.35109	1.33713	0.598838	0.54373		1.14344	0.605017							1.21432		-0.034115			-0.842333	0.403145					-0.63878
CCT2	1.37055	1.41794	1.30118	1.5959	1.4918	1.06134	1.30646	1.40017	1.34111	1.45262	1.29717	1.1597	1.24258	1.40813	1.60488	1.50425	1.34608	1.3165	1.58088	1.40505	1.35188	1.5582	1.39295	1.25559	1.37101	1.34142	1.37432	1.68032	1.60411	0.997113		1.53288	1.31454	1.35808	1.60718	1.37367	1.43265	1.03427	1.36653	0.0882523	1.34203	1.41189	1.33795	1.49001	1.33238	1.31027		1.29559	1.35137
CCT3		-2.09053			-0.467355	0.217569				-0.0625511		-1.01597	-0.0491677	-1.51945	-2.28552	-1.39416		-0.685369	-1.62562	-0.440156	-0.253374			-0.671705		-1.11435		0.735935	-1.99484				-0.435391	-0.115884		-0.430145			-1.6281		-0.890715	-1.65835	-1.78882			-1.00674	-1.04356	-0.943419	-1.03222
CCT4		-2.32259					-0.0499558				-0.571123		-1.42089	-2.21593						-1.3966				-0.760447	0.607789	-1.72954					-0.289456		-0.484421		0.113823		-0.500302		-0.124387	-0.754593	0.503616		-0.297319	0.227918		-1.38288	-0.451978		-0.992917
CCT5	-1.57212	-0.571112		-1.68284	-1.27184	-2.34774			-1.06291		0.406131	-1.65712		-0.80749	-1.27594	-0.776972	-0.735981	-1.73525	-0.993627	-1.0415	-1.0559		-0.057459	-2.32453	-1.91128	-1.21615		-0.718465		-1.95789	-0.950761			-0.456612	-0.0919295		-0.832144	-0.31718	-0.902056	-1.16111		-0.275495	-1.7554		-0.753454		-0.373064
CCT6A	0.99927	1.33896	1.45736	1.44		0.618008	0.712216		1.198	1.24294	-1.53829		1.37679	1.18919	1.30529	0.106296	0.6735	1.25268	1.35146	1.05258	0.723831	-0.477528	1.15228	1.16672	1.14522	0.828502		0.964802	-1.73007	0.794281	0.984653	1.14866		-1.2757	1.28812		-1.27561	-0.373233	0.520193	0.702751	-1.62139	1.15033	-1.8431		-0.923821	-0.229952	1.38234	0.408555	-0.461734
CCT6B																																		-1.2757			-1.27561						-1.8431				-2.2466
CCT7	-0.355938				-0.429054	-1.60806		-1.42549	-0.771804		-1.71828					-0.272109	-0.591893	1.08291														1.00629	-0.474653	0.11454			-0.483428	-2.2632	-0.139425	-0.189338	-0.357631	-0.647563	-1.06598						-0.951761
CCT8			0.192833	-0.901309		-0.520023																		-0.538216	-0.902471					-1.07119			-0.941537		-0.353232	-0.407461	-0.615632	-0.298543	-0.53051	0.23787	-0.250454	-0.14314	0.525994	-0.435909	2.39469e-06	0.0361794	-0.540899	-0.270827
CCZ1																															-0.829071									-1.06067		-0.938202
CCZ1B																															-0.829071									-1.06067		-0.938202
CD101
CD109	-0.421262	0.489589	0.592272	-1.17544	-1.16314	-0.467129	-1.46236	-0.215334	-0.144479	0.303216	-1.57468	-1.13472	-0.765904	-1.04332	-1.02879	-0.61129	-0.584169	-1.05452	0.169956	-1.51275	-0.107865	-2.01939	0.261207	-0.320996		-1.58374	-0.53756	-0.189924	1.33152	-0.0681661	-1.65928	0.978521	-0.069346	-0.398718	-0.408353	-0.132368	-0.292981	-0.0231063	-0.271481	0.72703	-0.427806	-0.604039	-0.514111	-0.398582	-0.885593	-0.800539	-0.324288	-0.402242	-0.366374
CD14	1.35655	0.482991	1.04692	1.16277	1.18019	0.182338	0.517826	1.42948	1.27812	0.963213	0.908439	1.23439	0.837441	1.0232	0.681598	0.584552	1.26199	1.01037	1.18033	2.74265	1.07111	0.898738	1.28562	1.18151	0.417161	0.525125	1.04602	0.908971	1.23781	-0.200048	0.169632	0.462405	1.21643	1.4852	1.38804	1.33899	1.29524	1.41638	1.29795	1.30998	1.39197	1.36132	1.50795	1.56161	1.43697	1.495	1.24395	1.48522	1.36631
CD151	-0.302945				-0.869586																		-1.03996								-1.74425															-0.361052
CD163	-1.26831	-1.31153	-0.794494	-1.17236	0.600637	-1.57665	-1.49358	-1.09867	0.791523	0.826663		0.778116	0.548412	-1.00084	-1.14473		-1.8352	-1.60403	-0.854964	0.779674	-0.669464	-1.2887	-1.56345	-1.2497	0.533604	0.47182	0.685764		0.752685	0.41922	-1.17232		-0.318069		1.10262	-0.645784	-0.102175	-1.33237	-1.73939		-1.79886	-1.1905	-0.557627	-0.382339	-0.388746	-0.980573	-1.58244	-1.34523	-0.0250757
CD163L1	-0.373489		-0.154325					-0.130515					-0.686464				-0.180502												-0.14232			-0.346266																	-0.0161646
CD177																											-1.18064
CD180
CD200																	-0.841134
CD209														-1.29284																															-0.153208		-0.49444		-0.771211
CD22																																	-0.721029
CD226																																									-1.33097
CD247																																1.9623
CD248					-1.72995			-0.527932						-1.5769							-0.555831						-1.47466				-0.0663285		-1.04221					-1.92625	-1.31671	-0.765025		-0.526335		-0.755427				-1.26178
CD276				-0.622914
CD2AP	-1.02457	-0.481089	-0.326387				-0.763152	-0.620066	-0.550164		-0.810161	-0.0478492				-0.882325	-0.442834	-0.572098	-1.29975				-0.471514	-0.743047		-0.847922	-0.700625		-0.417476			-0.800671	0.1319	-0.197601	-0.476886	-0.819973	-0.365194	-0.283428	-0.342465		-0.348746	-0.384452	-0.476201	-0.27774		-0.390284	-0.615297	-0.362569	-0.555482
CD2BP2																		1.42523															-0.292619								-0.72304
CD33								0.298418
CD34		-0.6909				-0.962079
CD36									-0.457567					0.0597086							-1.51014		0.0535309					-1.37905									-1.39871	-0.607363	-1.16914			-0.229774			-0.275583
CD38	-0.0690191	-0.280269	-0.208461	-0.267896	-0.162375	-0.356034	-0.122409		-0.0534774		-0.171846	-0.249131	-0.557869	-0.646735	-0.0462326			-0.239024	-0.251511		-0.507242		-0.329334	-0.21984	-0.391654		-0.61664	-0.439316		-0.186445		-0.320715			-0.621074	-0.675746					-1.40747				-0.287747			-0.0511253	-0.33517
CD3E																														0.357049
CD3EAP															-1.21804						-1.14968																						-0.652216
CD4		-0.696598											-0.03101							0.00620742
CD44	1.00114	1.34466	1.47114	1.25199	1.19816	0.720478	0.498892	0.898592	1.40265	0.729279	1.40192	1.35217	1.07448	1.30901	1.2986	1.29159	1.50673	1.35459	0.823128	0.951998	0.733311	0.663648	0.96882	1.47011	0.793264	0.754818	1.50464	0.803159	0.767776	0.918853	0.718381	1.42351	0.784809	0.808084	0.736927	1.38024	1.29736	0.797701	1.24148	1.51921	0.952279	0.551416	0.865786	0.908929	1.14504	0.774307	1.70143	1.2556	1.19637
CD46														-1.11264																	-1.0381				-0.484227		-1.07579											-0.83995
CD47																																										-0.479136
CD48																																									0.442634
CD55																																							-1.14953	-0.841762		-1.22791	-0.722785		-1.55629	0.187138			-0.194574
CD58																	-0.643855																-0.189638					0.197501			-0.294456		-0.219357
CD59				-0.462418
CD5L	0.329922	0.611747	0.270843	0.733308	0.444958	0.668635	0.41114	-0.114869	0.573058	0.347918	0.326049	0.156281	0.0177486	0.454286	0.663848	0.731935	0.604201	0.51421	0.372706	0.525078	0.598869	0.770745	0.725802	0.504706	0.63145	0.580705	0.477914	0.939556	0.208241	0.544368	0.410448	0.416595	0.644452	0.712963	0.831505	0.557239	0.588443	0.511907	0.481857	0.888755	0.482904	0.6379	1.05751	0.668523	0.7593	0.306809	0.577381	0.689225	0.813444
CD6
CD63	0.404169								0.559831													0.162299												-0.0101109			-1.54433		-0.950943	0.00608905						0.494874
CD68
CD72																																											-1.81948
CD74	0.975048	1.34081		1.3106	1.00316	1.34453	1.43633	0.856206		1.2341	0.914035			0.500627	0.807364	1.08927		1.05802	0.765163	1.01764	1.13794		-1.78154		1.39689	1.07209	-0.643801			1.30861			0.463945	0.760692	-0.49652	-0.824818	-0.994492	1.18198	-1.50376		1.07628	0.990116	-1.2979	-1.10713	-1.28843		-0.233519	-0.103813	-1.17182
CD79A
CD81
CD82								-0.166657												0.419573	0.357367			-0.90033																-0.0600647				-0.561832
CD84																																			-0.747743		-0.57596		-0.693172	-0.610623	-0.30574		-1.19532	-0.425128			-0.592321
CD8A																																		-0.807801		0.50737		-0.668842				-0.555126					-0.197064
CD9	0.0173384			0.574837	0.417575			0.329633	-0.0976109		0.328377	-0.853281	0.244131	-0.781804			0.610704	0.0526338		0.792091	0.773055	0.482458		0.3525			-0.319889		0.0371602				0.446755						1.96682
CD93	-0.520857	-0.520634	-0.573304	-0.41279	-0.649866	-0.506517	-0.305267	-0.551077	-0.56825	-0.212079	-0.544239	-0.60505	-0.596951	-0.46582	-0.515996	-0.415938	-0.790819	-0.516431	-0.613211	-0.536552	-0.552769	-0.597392	-0.580091	-0.485713	-0.555624	-0.637088	-0.530342	-0.474262	-0.525808	-0.602073	-0.590708	-0.402138	0.0202115	-0.252986	-0.717347	-0.55384	-0.270495	-0.222606	-0.312518	-0.244482	-0.35504	-0.421828	-0.356536	-0.317938	-0.291875	-0.59181	-0.556274	-0.367433	-0.500251
CD99L2
CDA
CDAN1																																															-1.30564
CDC123																											-1.59304														-1.80332
CDC16										-2.27937
CDC23																								-0.0822264														-1.26898
CDC26																												-0.386273
CDC27																																			-0.603752
CDC34
CDC37					-0.118488				0.838			-0.392652		-0.207268	0.0762655		0.0410019			-0.776238	0.197076		-0.0406119	0.347976		0.0550446	0.015762	-0.379511	-0.0559556	-0.11927	0.0134211	0.687398	0.133301		0.027333		0.389644				0.422821		0.273631	0.501068	0.424672	0.549819	0.686797
CDC40																	-0.210275							-1.10054				-1.79115
CDC42		-1.42645		-1.41533			-1.26196		-0.282253	-0.43016		-0.793445			-0.801134	-0.888399		-1.03566	-1.00684	-0.809092			-0.7763		0.120908			-0.981607	-1.39716					-0.155192	0.186047		0.107375	-0.753689	-0.176339	-1.02909	-1.20635	-1.03201	-1.03875	0.517438			-0.060676	0.310866	-0.503245
CDC42BPA							-1.38533																												-1.87866					-0.845471								-2.47429
CDC42BPB		-2.1473			-2.13418	-2.55068		-0.117614		-0.257955			-1.32008	-0.720766										-0.855428					-0.353117		-0.265597			-2.03907		0.115546				-1.07031					-1.79441
CDC42BPG																																	-1.13808		0.0871149							-2.00629
CDC42EP1		0.980693											0.224161				-0.778623																													-0.209285		0.0390747
CDC42EP2																																	0.228691				-0.770529
CDC42EP3
CDC42EP4	-0.0534578					-0.208446				-1.09454				-0.167562		-0.905385		-1.27871					-0.595454		-0.34477	-1.10398	-1.19105			-0.732334					-0.15835					-0.288069	0.845478		1.04284		-0.0500672			-0.460403
CDC42EP5		-0.722779		-0.465942		-0.320631														-0.422281	-0.650592			-0.970066	-0.677243		-0.543716	-0.31534					0.733349				0.69817								-0.488972	1.0276			-0.92403
CDC42SE2						1.853																															0.986991			0.946658	1.32643		1.3939	0.830563
CDC5L		-1.70338	-0.000633533					0.37728			0.195272			0.334553	0.126086			0.338427				0.0145803	0.122947			0.165255		-0.480332	0.168832		0.292137			-1.18614						-1.73128	-0.708423		-0.635608					-1.20477
CDC73	0.0441852							-0.17202					-1.87683											-0.181398													-0.811378
CDCA2
CDCP1															-0.816007
CDH1	-0.142204	0.0107707	-0.427234	-0.275953	0.122159	-0.908547	-0.802659	0.00512561	-0.51243	-0.174206	-0.0796693	-0.317723	0.211237	-0.200565	-1.04977	0.0681925	-0.514439	-0.16551	-0.701531	-0.164686	-0.329743	-0.63461	-0.0764583	-0.3212	-1.1288	-1.07513	-0.0396405	-0.810661	-0.807884	-1.31649	-0.450572	-0.73494	-0.130868	-0.240864	0.121507	-0.118358	-0.22391	-0.524946	0.378475	0.0782875	-0.0373934	0.0214144	-0.18458	0.0355716	0.0576968	0.236508	-0.555166	-0.149485	0.321807
CDH11																																											-0.920554						-2.6679
CDH13	0.0649108	0.0257927	-0.145395	0.183911	-0.0587425		-0.0895527	-0.0699804	0.59232	0.0485837	-0.0181341	1.0603	0.277406	-0.116771	-0.475406	0.109161	0.253876	0.244175	0.0335927	0.914145	-0.0633346	0.548388	-0.00315745	0.153999	-0.482086	0.0427153	0.0308694	-0.779494	0.360458	-0.892216	-0.495086	-0.505095	0.111688	0.294319	-0.246506	0.249584	0.280944	0.448294	0.637848	0.425623	0.38239	0.468357	0.471044	0.581707	0.467961	0.507062	0.19768	0.726383	0.39571
CDH16
CDH17			-1.69638				0.328985	-0.358118		-1.98303							-1.85952	0.255548			-0.484211		-0.0358094	-0.439295			-0.202105	-0.0204194	-0.164748	0.154862			-0.843895	-0.792671	-0.533258		-0.680532			-0.778598			-0.802282	-0.879217			-0.875824		-0.219696
CDH2	0.634949	0.809914	0.779897	0.764361	0.718817	-0.340454	0.420303	0.579469		0.580454	0.518367	0.664746	0.0868511	0.61282	0.500562	0.463747	0.773616	0.518904	0.726514	0.433675	0.484348	0.641986	0.587557	0.612002	0.194886	0.219508	0.445228	0.630811	0.675327	-1.21207			0.702545	0.795757	0.658415	0.919611	0.689328	0.747895	0.847969	0.837127	0.663524	0.537203	0.562854	0.715413	0.816262	0.556109	0.549435	0.902704	0.818445
CDH20	-0.590785
CDH3													-1.46045														-0.478755									-0.174034	-0.46745											-1.55963
CDH4																												-0.530742
CDH5	0.501462	-0.210826	0.626881	0.539388	0.57985	-0.415866	0.113214	-0.14617	1.06243	-0.0658709	-0.194556	0.287315	-0.0360059	0.110869	-1.42522	0.330913	0.289026	0.551146	-0.305337	0.292306	0.4529	-0.0644555	0.536482	0.272101	-0.279279	0.141583	-0.0863267	0.713584	0.170903	-1.40254	-0.107843	-0.190012	0.951296	0.902539	1.25318	0.964644	0.754336	1.25669	1.16958	0.990541	1.15234	1.04774	1.12089	0.895871	0.984947	1.03387	0.727325	1.21322	0.993778
CDH6				-0.623135		-0.457727		-0.617943									-1.22713														0.425494					-1.28508		-0.695907			-0.487754				-1.45546	-1.27531			-1.55438
CDH9
CDHR2	0.170934	-0.15998	0.0613959	-0.0826783	0.0972785		-0.175263	0.357225	0.114808	-0.0980363	-0.237007	0.332305	-0.274435	-0.0247125	-0.710693	-0.358504	0.0173972	0.390405	0.200452	0.294752	0.286817	-0.344515	0.273667	-0.166116	-0.0337555	1.46544	-0.287975	0.052408	0.309379	0.718182	-0.910073	-0.204014	0.395505	0.38372	0.276105	0.48097	0.43058	0.15581	0.544725	0.435788	0.549218	0.509285	0.473637	0.3616	0.354382	0.426513	0.234534	0.688482	0.338012
CDHR5		0.0222716	0.170967									0.0807658	-0.0305673	0.0427945	0.091416	0.0912401	-0.0111902	-0.0778686				0.207671		0.206787					-0.630539				-0.068985	0.37559	-0.353418		-1.26876	0.141923		-1.00509	-0.591653	0.0939135	0.3293	-1.18098	0.37652	0.31488	-0.940879	0.211709	-0.653551
CDIPT																-0.724208			-0.503944				0.0663555						0.0777598
CDK1										0.124754		0.307766									-0.044791																	-0.86527		-0.37246
CDK11A					-2.35861	-0.841277				-0.443976																				-1.11564					-1.2388		-0.580865		-1.38779		0.0645644					-1.34545	-0.469393	-1.14906
CDK11B					-2.37791	-0.860583				-0.463281																				-1.13495					-1.2581		-0.60017		-1.40709		0.0452592					-1.36476	-0.488698	-1.16836
CDK12																																			-1.91717	-2.06897
CDK13																																			-1.9445	-2.09629
CDK14																																					0.441404
CDK15
CDK16																																															-1.23782
CDK17																																															-1.23782
CDK18																								-0.327622									-0.361817														-1.02016
CDK2			0.117089																														0.715613					0.425149			-0.994831		-0.797987					-0.847082
CDK2AP1	-0.192761		0.399886				0.405893																-0.0615451											-0.604041		-1.06221											-1.12722
CDK3
CDK4
CDK5							-1.35138																																-1.15041				0.137179
CDK5RAP1
CDK5RAP3		-0.855432			-1.97013		-0.968536	-0.381551		-0.747828		-0.43342				-0.863847			-1.09372	-0.818466				-0.6378		-0.898688	-0.486796	-1.07371								-0.455578	-0.390288		-0.662309		0.210307				-0.612986	-0.809546			-0.829498
CDK6	-0.913425		0.76929							0.440067									-0.606615													-0.622809								0.638801		-0.749316	0.685639		0.586468	-0.566716	-1.23264
CDK7
CDK9																																										-0.660784
CDKAL1															-0.403674	-0.382912																															-0.66548
CDKN1B												-0.105469
CDKN1C
CDKN2A									1.06084		-0.911824																									0.478417				-2.09075
CDKN2AIP			-0.779269											-0.777903	-0.963213	-0.838543																										-1.32416
CDKN2AIPNL																									-0.937729
CDKN2C						1.81595	1.97871							2.04295		2.10509						1.96742			1.77123					1.78923	1.80689						2.27678				2.1324		2.14955				1.97693
CDS2									-0.100997								-1.76233													-1.10299													-1.67592
CDSN				-0.822278								-1.26094											-0.972513							-0.823905			0.0844342					-0.687915	-0.337419	-1.0714	-1.54629	-0.497949	-0.533396		-0.22533	-0.666769		-0.221589	-0.350314
CDV3			-0.675887											0.823136					-0.140968		0.0428478										0.224174			0.194483		-0.35084	0.279365			-0.150701		0.105515
CDX1
CDYL2
CEACAM1							0.314318									-1.22491							0.279329					0.375716			-0.0743327	0.329324	-0.0284105	0.248617	0.647918	0.55645	0.590922	-0.36221	0.843862			-0.314442	0.619181	0.539906	0.416543	0.342503	-0.142754	0.152827	0.3268
CEACAM3																																						-0.37171
CEACAM5		0.530847					-1.6696																					-0.982992									-0.374242	-0.807438
CEACAM6	0.743929	0.919973	0.810904	0.751709	0.85797		0.685466	0.650773	0.861437	0.497415	0.69502	0.780657	0.495184	0.657803	0.796587	0.751585	0.886685	0.671528	0.730383	0.791509	0.746932	0.860456	0.842975	0.855343	0.596621	0.596871	0.847387	1.04005	0.543369	0.793203		0.653876	0.860512	1.15878	1.27677	1.24493	0.909911	1.06311	1.51692	1.23598		1.20589		1.14507	1.37998	1.2929	1.34913	1.31175	1.24394
CEACAM7	0.915662		-0.526746	-0.2134								1.31609																					-0.63645		-0.618536	-1.11861		1.70551	-0.455258								-0.466336
CEACAM8	0.251418	1.28475	0.790289	0.947795	0.78648	1.13813	1.39693	0.75964	0.169732	0.0169869	0.734659	0.902251		0.990958	0.863389	1.12457	0.774702	0.0212655	0.65128	0.626219	0.69141	1.19428	0.642685	0.892335	0.842668	0.913453	0.653904	0.859516	0.769762	0.993211	0.519337	0.567595	0.947557	1.16899	1.07753	1.0637	0.611305	1.22214	1.19094	0.867235	1.13985	1.31076	0.412645	0.748234	1.12889	1.24427	0.950418	0.488662	1.29055
CEBPB
CEBPD
CEBPZ			-1.44101		-1.32932		-1.91042													-2.01211			-1.79212													-0.939643							-1.20779
CEL	1.7319	1.59874	1.75344	-0.255682		1.6981	1.91877	1.72283	1.70684	1.82699	1.70891	1.70405	1.74469	1.63078	1.88124	1.57171	1.73366		1.78905	1.46233	1.89913	0.471005	1.72582	1.74345	1.94461	1.83661	1.5892	1.32221	1.06901	1.91642	1.77395	1.28407	1.31738	1.87194	-0.04127	0.634338	0.627546	-0.148384	1.62546	1.40596	1.79505	1.6881	1.87373	0.94958	0.661426	0.959755	0.263325	-0.00446121	0.748686
CELA2A		-0.130871															-1.08149	-0.438179		-0.166076		0.0835334				0.322002			0.501071		-1.67034					-1.14428
CELA2B																										0.388949			0.568017
CELA3A	2.65539			-0.747385	-1.29144	2.18785	0.343767		1.14288					-0.23134				-0.690033							0.10452		-1.49766	-0.882017		-0.93988			2.09739	-0.348457	0.922498				-0.461005		1.19917				1.0051	1.24317		1.19169
CELA3B					-1.26148									-1.83595														-1.0852		-1.73102
CELF1		-0.120385				-0.387641												-0.496658			-0.554662					-1.04463					-0.270581		-0.901448	0.117734			-0.283035			-0.938188	0.136915		-0.0580187
CELF2				0.203926					-0.173979																																	-1.9026				1.08899		-0.406472
CELSR1
CELSR2											0.0537036
CELSR3																																				-1.241													-0.994725
CEMIP
CEMIP2														-1.62296												-1.26427													-0.859361		-0.985756		-0.908871		-1.17568	-0.757187	-0.672607
CENPA
CENPB									-1.40213									-0.591586							-0.437689																						-0.270574		-0.314373
CENPC
CENPV																																	-0.464328	-0.527392				-0.203151
CEP131														0.30102
CEP170					-1.21249		-0.990466	-2.01685						-0.706678						-1.99514			-0.876074				-2.09565						-0.17313		-0.692709											-0.188985
CEP170B							-1.90112	-1.28845																					-1.1753
CEP170P1
CEP350																																										-1.60262
CEP41
CEP63					-1.76156						-1.49458	-1.3067					-1.22312																		-1.56583	-1.27758	-1.37376
CEP97																																				-1.98177
CEPT1									0.210666								-0.0418899										0.403488		-0.0311143			-0.305556
CERS2	-0.0837052		-0.506261		-0.359174								-0.804708
CERS3																															-1.29271
CERS4
CERT1			-0.956448						-0.434306													0.412621			-0.929429		-1.06593				-1.09877									0.191388		-0.487811				0.254902	0.0826009
CES1	-1.42452				-0.600452														-1.47742	0.348655											-1.45219				-0.244287			-1.25162	-1.749			-1.06021	-0.639639		-0.370905		-1.39827	0.164339	-0.137107
CES2					-1.45597	0.0544749					0.298942			-1.32477			0.403479			0.397275				0.406271		0.196856				-0.297595	0.228533		-0.00425717	-0.128487	0.049955	-0.713371	0.263848	0.389573	0.136782	0.0567018		-0.0124888		0.483338		-0.112305	0.295857		-0.580352
CES3
CES4A											0.191732						0.296269			0.290065				0.299061		0.0896458				-0.45774	0.121323
CETN2																																	0.828125	-0.371692	-0.23621		0.184689	-0.863634							-1.13566
CETN3													-0.753853
CETP	-0.260587		-0.46156	-0.0835576	0.176918	-0.848336	-0.118438	-0.129168	0.159031	-0.0707935	-0.162735	-0.265527	-0.306647	-0.958895	-1.42614	-0.767787	-0.360089	-0.297503	-0.348073	-0.255101	-0.290882	-0.85775	-0.142083	-0.43815	-0.504073		-0.39979	-0.37642	-0.251075	-0.986916	-1.05287	-0.869183	0.0445892	-0.39512	0.0488756		0.238953	0.404681	-0.0506273	-0.241149	0.216878	-0.0301233	0.0582705	-0.00493422	-0.339259	-0.22937	0.48983	-0.346784	-0.250486
CFAP20																			-1.54412																													0.912635
CFAP36																											-0.852256
CFAP410		-0.857892						-0.776374	-0.899685	-0.9352	-0.686911			-0.924718	-1.1192		-0.676318							-1.17952		-0.862196			-0.61577
CFAP58																																	-0.999295
CFB	2.8998	2.96406	2.90098	2.95975	2.91487	2.97982	2.91057	2.99511	2.94889	2.94169	3.00847	2.64109	2.96961	2.99206	2.85817	2.95368	2.89348	2.97896	2.93258	2.95322	2.9657	2.99002	2.87654	2.86514	2.83391	2.84708	2.88529	3.0627	2.95129	3.2955	3.06869	2.94	2.76455	2.85509	3.12887	2.95282	2.99204	2.9696	2.9097	2.89217	2.96597	2.92271	2.95541	2.93846	2.96897	3.04796	2.90765	3.07152	3.12222
CFD	1.36402	1.32371	1.23461	1.37795	1.20707	2.18479	1.27686	1.17219	1.20069	1.24105	1.26398	2.06684	1.20405	1.27907	1.27986	2.10618	1.16041	1.31114	1.11866	1.29568	1.30172	1.21767	1.26534	1.24811	2.08479	1.30768	1.38171	1.19838	1.26909	2.26691	2.29922	1.24445	2.17518	2.37178	1.31905	1.30346	1.84927	2.39796	1.99222	1.2667	2.05691	2.32936	2.15439	2.13559	1.36723	1.71899	1.74579	1.55893	1.52163
CFDP1		-0.554032																																				-0.405736								0.240239
CFH	2.74532	2.79671	2.74756	2.75651	2.75063	2.90978	2.81589	2.76988	2.79972	2.83712	2.84151	2.73593	2.77862	2.79626	2.87303	2.85845	2.75821	2.74793	2.81021	2.75918	2.81776	2.90478	2.78734	2.72733	2.77813	2.69859	2.7008	2.6889	2.7529	2.90055	2.91972	2.7804	2.7032	2.7811	2.76974	2.71418	2.827	2.80988	2.75785	2.65424	2.80614	2.74526	2.78585	2.73477	2.73025	2.74727	2.69346	2.76743	2.82416
CFHR1	2.31256	2.32743	2.20421	2.1625	2.21546	2.32069	2.31084	2.23584	2.35109	2.15895	2.20405	2.23274	2.26007	2.30219	2.30694	2.36518	2.21526	2.10848	2.27311	2.23209	2.14691	2.12992	2.29782	2.17733	2.30943	2.15904	2.18042	2.10598	2.22122	2.18855	2.30224	2.32345	2.17332	2.28584	2.31469	2.15204	2.32879	2.39743	2.21233	1.90701	2.29211	2.34165	2.23415	2.1936	2.28579	2.33674	2.30186	2.2517	2.32031
CFHR2	1.17397	1.5435	0.544449	1.06123	0.544291	1.62509	1.80909	0.406762	0.450949	1.68617	0.324666	0.233262	0.971354	0.582603	0.59274	1.36424	-0.483927	1.35222	0.691804	0.759518	0.86899	0.103839	0.834275	0.249061	1.65392	0.623143	0.203955	0.150345	0.415824	1.30373	1.35287	0.425995	0.801711	0.784049	0.690398	0.585615	0.7351	1.19865	0.691611	0.436123	0.90078	0.601373	0.559793	0.748878	0.704704	0.863151	0.510243	0.770434	0.358422
CFHR3	2.26124	2.34586	2.16352	2.27084	2.25159	2.49448	2.40283	2.28899	2.29501	2.40016	2.32761	2.26848	2.26054	2.38052	2.49302	2.29699	2.23077	2.31588	2.28533	2.38607	2.34316	2.4053	2.31253	2.1934	2.38043	2.27116	2.28572	2.30556	2.28206	2.51826	2.49115	2.34625	2.36468	2.38526	2.20221	2.25301	2.37215	2.34062	2.2605	2.2162	2.41199	2.33167	2.4195	2.34186	2.28526	2.2951	2.24239	2.23165	2.32977
CFHR4	0.350857	0.321695	0.0461118	0.291529	0.0684269	0.368509	0.109053	0.0438108	-0.266869	0.00400456	-0.379385	-0.474122	-0.00646543	0.0160501	-0.230251	0.371848	-0.635127	-0.187831	0.0941394	0.221154	0.149736	-0.538615	0.379087	-0.0913179	0.239119	0.048579	-1.00766	-1.46926	-0.277849	0.335915	-0.0286399	-1.02365	-0.49902	-0.343491	-1.0519	-1.21032	-1.094	0.367049	-0.709919	-1.94424	0.28986	-0.161523	0.0126617	-0.634672	-0.402219		-2.2893	-1.74513	-2.22437
CFHR5	0.338057	0.390452	0.253327	0.390634	0.486621	0.391793	0.394444	0.168606	0.248254	0.529755	0.44133	0.361296	0.106824	0.332655	0.550971	0.558119	0.268084	0.48274	0.372104	0.522742	0.50945	0.257113	0.552048	0.2963	0.436791	0.356314	0.384864	0.460459	0.377572	0.18772	0.490902	0.596642	0.621906	0.594437	0.279276	0.642877	0.769408	0.667809	0.626714	0.641286	0.629198	0.425835	0.839578	0.750057	0.690223	0.581196	0.406905	0.523948	0.684338
CFI	2.30295	2.28181	2.30547	2.27532	2.15997	2.27902	2.08494	2.293	2.29249	2.16496	2.32042	2.19085	2.22116	2.33388	2.29901	2.18461	2.22968	2.20405	2.14253	2.25225	2.21826	2.14258	2.22257	2.21071	2.19769	2.12693	2.23916	2.13523	2.24084	2.16476	2.26879	2.22954	2.2513	2.27475	2.4722	2.3423	2.35912	2.31515	2.2645	2.19156	2.38584	2.31938	2.31983	2.33594	2.3424	2.33473	2.23529	2.28898	2.36311
CFL1	-0.848626	-0.84825	-0.55324	0.24936	-0.143045	0.292313	0.352013	0.0267059	0.344491	0.0269948	-0.463394	-0.377089	0.553191	-0.12772	-0.081614	0.214256	-0.0971203	0.163127	0.424461	0.616708	0.732387	-0.367035	1.1335	0.401383	0.0706579	0.562043	0.995512	0.310355	-0.225081	-0.0726561	0.271235	0.407612	-0.111923	0.516881	1.12006	1.05771	0.819525	0.975736	0.963534	0.899475	1.04492	-0.36498	0.350694	1.02522	0.737357	0.803265	0.646981	0.794137	1.06179
CFL2	-0.883388	0.874135	-0.588002	-0.570045	-0.776723	-0.13506	-0.961702	-0.628176	-0.451521	-0.578267	-1.16969	-0.640643	0.560223	-0.820826	-0.331094	-0.472689	-0.704968	-0.318929	-0.365514	-0.583089	0.940015	1.09022	0.334511	-0.283193	-0.607226	-0.433927	-0.279305	-0.325164	0.859017	-0.536693	-0.2723	-0.731514	0.580551	0.858344	0.399052	0.899311	-0.145213	0.801867	0.208473	0.293662	0.114053	0.812044	-0.375579	0.225229	0.308784	0.398365	1.09579	0.131734	0.511931
CFP	0.89188	0.916925	0.867623	1.06726	0.807163	1.2038	1.15769	0.770423	0.569061	1.05601	0.923258	0.821639	0.974185	1.01375	1.10634	1.0693	1.01037	0.99188	0.637453	1.02124	1.11062	1.1336	0.765841	0.941314	1.09328	1.01199	0.84467	0.832918	1.03469	1.0011	1.20035	0.829679	1.03163	1.15137	1.10502	1.10836	1.05913	1.15224	1.02366	0.66903	1.11436	1.3263	1.13925	0.923183	1.00779	0.658868	1.19649	0.708543	1.11385
CGAS															1.29526		1.02471													1.16718																		1.17359
CGGBP1					-0.731831								-0.753355					-0.638566			-0.682897												0.248496					-0.832175					-0.371294				0.039901
CGN											0.210928																						-0.621891							-0.689951			0.251772
CGNL1																							-1.12805													-1.32016				-1.08854
CGREF1	1.1561	1.18985	1.04131	1.33917	1.35137	1.57219	1.27854	1.12072	0.929806	1.16412	1.26581	0.924496	1.2105	1.25948	1.5108	1.23147	1.06487	1.35409	1.38863	1.22454	1.32155	1.48285	1.34587	1.27724	1.31635	1.22554	1.18032	1.29969	1.28741	1.42723	1.42881	1.21149	1.26277	1.47284	1.3249	1.45114	1.28185	1.47007	1.58565	1.09803	1.44256	1.22676	1.41919	1.03857	1.64617	1.55572	1.53719	1.50241	1.62488
CHAC2																																																-0.85187
CHAD					-2.08018									-0.273743												-0.954352							-1.46103														1.3268
CHADL
CHAF1A
CHAMP1		-1.50899																												0.0578528																	-1.92825
CHCHD2																																																-0.0703112	-0.0388668
CHCHD2P9																																																0.00887002	0.0403144
CHCHD3											0.190821										-0.277144														0.329895		-1.2226							-0.175603				0.129087	-0.267336
CHCHD4														1.7254																										1.67306
CHCHD5																																													-0.590207
CHCHD6																																														-0.98652	-0.933665
CHCHD7
CHD1	-2.47461												-2.20743									-1.03287
CHD1L
CHD2												-0.548142										-1.03687
CHD3							-2.85072			-0.111202		-1.04298	-0.86336								0.0923759					-0.36011					-0.890682				-2.32461								-2.07287
CHD4					-2.3697		-2.8307					-1.88277		-0.993147									-0.0772551			-0.553449				-0.683033					-2.30459				-1.94526		-2.10901	-1.89217	-1.72902		-0.870348
CHD5					-2.39362																																		-2.53848				-1.75294
CHD6																											-2.62757
CHD7																											-2.65772						-1.45428				-0.979335
CHD8																											-2.5921
CHD9																											-2.60723
CHDH			-0.258081																		-0.882354						-1.13815							-0.968949					-1.05989										-1.73038
CHEK2
CHERP	0.0888119			0.160198	0.552299					0.446921	0.30255		0.333342		0.00579821																		-1.67153
CHGA	-1.16891	-1.05862	-1.42536	-1.05812		0.73452	-1.12476		-0.248711		-0.685896	-0.442952		-0.607563	-0.931398	-0.546188	-0.259686			-0.988649		-0.760157	-0.380298	-0.29138	-1.10573	-0.100299	0.172602	-0.656813	-0.658463	-1.36986	-1.00924	0.174567	-1.3326	-0.562683	-0.376682	-0.776109		-0.193894	-0.0457824	-0.616702	-0.827092	-0.0357952	-2.09889	-1.04663	-0.4272	-0.044077	-0.959577	-0.013746	-0.234391
CHGB		-1.40687	-1.6937	-1.67316	-1.77723		-1.69142	-1.66268		-1.39793		-1.96327		-1.57213	-1.66313		-1.70173	-1.46448		-1.67803	-1.61654							-1.52287	-1.89689	-0.715329		-1.68	-1.17011	-1.29539	-1.47621	-1.09846	-1.7587	-1.06357	-1.09526	-1.18128	-0.451594	-1.40077	-1.25019	-1.00522	-1.22074	-1.30616	-1.29137		-1.34137
CHI3L1	-0.721944	1.07956	0.86871	0.913168	0.867895	0.134677	0.0561489	0.96342	-0.244737	0.235913		0.529995	0.448987	-1.53805	0.956786	0.972978	-0.694747	-1.44518	0.106615	0.619514	0.774935	1.00426	0.908485		0.840189	1.01094	0.00159679	0.837841	0.723221		-0.0245835	0.895151	-0.372068	1.13707	0.843609	0.795821	0.845174	-1.19843	-0.240785	0.864302	1.09687	1.03742	0.94041	0.686949	0.98412	0.925802	0.702082	-0.280485	-0.676016
CHI3L2															1.53747							0.169316						-0.878284
CHID1							-1.82339						0.1848																				-0.111568	-0.454994								-0.621095
CHIT1				-0.414157	-1.83875		-1.35419	-0.415067	-0.240866			-0.672018			-0.0575694	-0.660307	-1.4211	-1.21107	-0.812389	-1.64703		-1.1293	-0.390247	-0.0863829	-1.25322	-1.15098		-0.473003	-0.334779	0.915066	0.753639	-0.955507	0.103114	-1.2023	0.12265	-0.0479698	0.536507	0.410154	-0.0152922	-0.175802	-0.608643	-0.610868	-1.10005	-0.00692551			-0.289603	-1.16322	-1.13033
CHKB
CHL1	1.50101	1.13104	1.51032	1.19859	0.934745	1.75039	1.3594	1.18105	1.05795	1.41054	1.44244	1.0531	1.69577	1.52727	1.46587	1.60654	1.03115	0.86089	1.2764	1.43649	1.51887	1.41206	1.17511	1.12091	1.40902	1.43775	0.512617	0.813134	0.725192	0.803222	1.4423	0.783547	1.1591	1.30022	0.275321	0.536244	1.03623	1.53489	1.05481	0.814953	1.82697	1.29478	0.985629	1.14982	0.761961	1.18132	0.566783	0.714217	0.751802
CHM																																				-0.416403											-0.053242
CHML																																				-0.452118											-0.0889575
CHMP1A					-1.35777																																	-1.38255
CHMP1B													0.0872057		0.422731												0.0228129				1.2
CHMP2A											-1.05396			0.0476787																					-1.9932
CHMP2B																																						-1.28499
CHMP3			-0.256618							-0.715219																																							0.123471
CHMP4A	-0.165727	0.661074		0.462354	0.522386	0.593709	0.783428	0.710175	0.871744	0.912434	0.621445		0.592347			0.686608	0.355351		0.700489	0.645567	0.844667	0.671937	0.870876	0.074559	0.635469	0.756918	0.212826	0.327586	0.664023	0.469429	0.501667	-0.3959	0.910339	0.391346	0.0847759	1.53	0.215042	0.864949	0.690025		0.302231	0.489833	0.575359	0.168345	-0.252056	-0.0397755	0.249427	0.0716568	0.777189
CHMP4B																											-1.3536	-0.891166												-0.586783
CHMP5																																-0.566987
CHMP6
CHMP7						-0.212675								0.378306																		1.031	-0.20258								0.395227
CHN1																				-1.95092																													-1.23117
CHN2																														-1.01387																-0.393387
CHORDC1																																															-1.57052
CHP1						0.311921																																										-1.03331
CHP2																								-1.01045														0.44233
CHPF																																			0.0643881
CHPF2																													-1.84077
CHRD																																					-0.729224
CHST14
CHST15	-0.0554954	0.13354		-0.394151		0.306214	0.303347		-0.0400622	0.132031	0.115652	0.174911	-0.00545545			0.239282	-0.20583		0.168243		0.245811	0.168308	0.0762432	0.0896857	0.315852	-0.420323	0.18992	0.0904212	0.277361	0.365154	0.432603	0.314292	0.442079	0.311664	0.363643	-0.324335	0.357856	0.265426	-0.0104476	0.185823	0.139553		0.114835	0.191919	0.467595	0.482534	0.193283	0.404604	0.136292
CHST3													-1.68452				-1.07363																						-0.612822				-0.5789					-0.146227
CHTF18
CHTOP																																						-1.31508
CHUK											-2.13241														-1.16184							-0.965884																	-0.782285
CHURC1
CIAO1	1.53861	1.45734	1.62443	1.48492	1.65467	1.61473	1.56141			1.4323	1.80807	1.66309	1.63442	1.30563	1.57427	0.675015	1.3207	1.47147	1.72306	1.39781		1.67174		1.47797	1.34436	1.69544	1.71322	1.39451				1.60926								1.42687	-0.00592238			1.38468		1.19935	0.605513	0.571914	0.441514
CIAO2A			0.636282	0.23865	1.21362																																			0.515355			-0.464451
CIAO2B
CIAO3
CIAPIN1							-0.456801
CIB1															-0.567063																	-0.119596
CIC																																	-0.851899												-0.677964
CILP			-0.301173	-1.43216							-1.10999									-1.47517				-1.86036				-0.11558	1.00462					-1.42254				0.180993			-0.657377	-0.662789	0.080041			-0.610361	-0.570611
CILP2	-1.58862									-1.65844	-0.993441	-1.58959	-0.0487971		-1.72944	-1.63443					-0.810808	-1.13947					-0.969562		-1.31638		-1.57167			-1.36539			-2.06831	-1.5184	-1.30238		-2.09757	-0.363327		-0.935114		-1.64592		-1.21074
CINP																			-0.517962																		-0.465372									0.0551184
CIP2A											-0.996246							-1.52396
CIRBP					0.373471											0.133091														0.586477		-0.46631				0.504972											1.03075		0.864212
CISD1
CISD2					-1.24691											0.494003	0.749193			0.618051				0.633664								-0.888039	1.38297	1.40809			-0.48916			1.02415		1.13993		-0.752708
CISD3																																													-0.0666902	0.571676
CIT
CIZ1																								-1.37475
CKAP2
CKAP4		-0.10813	-0.385776	-0.419098						-0.899628			-0.5475		-0.838798		-1.33955	-0.863073						-0.0821155		-0.95977			-1.25077	-0.914947	-1.21843				-0.517338					-0.429509	-0.179042		-0.672624	-0.298257	-0.549074			-0.342998	-0.249671
CKAP5				-1.62619					-2.02895					-1.76895											-1.83042		-1.84844			-0.194581				-1.68381		-1.64667	-2.1979	-1.49227					-1.19789			-1.57312	-2.0907
CKB	0.622399	0.473108		-0.665082				-0.243903	-0.170463		-0.0757855	-0.141383	0.368318		-0.0514283		-1.50551	0.166636			0.686696			-0.669352		0.549031	-0.73155		-1.26698	0.481112	-0.305467		-0.540845	0.321407			0.419377		-0.716374	-1.3323	-1.49052		0.818243	0.0647389		-0.583676	-0.191708	0.822326
CKM		-0.822804			-1.38612	-1.01851				-0.505989		-0.928127		-0.694077				-1.43533			-1.23055	0.276658	0.00885479				-0.266058			-1.1645						-0.430541			0.150689	-0.662626	-0.125743		-1.32325		0.315002	0.0126938		-0.548945	-0.447031
CKMT1A	0.785902	0.758528	1.21349	0.787892	0.872278		0.682938	0.9379	1.03051	0.83399	0.766645	0.91895	0.768041	0.533206	0.594515	0.576352	1.04646	0.670797	0.822953	0.73272	0.610582	0.627882	0.884024	0.854497	0.746646	0.673569	0.837571	1.03047	0.839612		0.545311	1.0545		-0.138586			-1.18453	-1.60191		-0.604224	-1.40894		-0.549604						-1.63881
CKMT2				-1.05966														0.180634										-0.932875														-1.22849		-2.45402
CKS2
CLASP1	-1.07199		-0.944695	-1.26449	-1.30564		-0.363565	-1.0545			-1.23599		-0.886614						-1.28423	-1.18272	-0.788647				-0.494296	-0.567444			-0.82897		-0.511324										-0.128504						-2.06101
CLASP2	0.420924	0.430771	0.424502	0.560263	0.479501	0.42239	0.45627	0.464692	0.472102	0.306219	0.426489	0.37915	0.358037	0.447943	0.491002	0.479903	0.393937	0.505199	0.363814	0.408638	0.481583	0.428115	0.338195	0.412878	0.308091	0.396355	0.329806	0.334182	0.415048	0.50361	0.415225	0.397744	-0.903891	0.442673		-0.148016	0.547698		0.478959	0.329597	0.58254	0.543434	0.587467	0.505338		-1.32873	0.351749	-0.522639	-0.488038
CLC			0.848702						-0.176064			0.632823	-0.497991	0.392739				0.264798											0.25119						0.805135					0.0108735		0.068654		-0.0996981	0.193519			0.0732923
CLCA1						-1.01442											-1.28882			-1.8639	-1.83526		-1.18678	-1.45511	-1.04411							-1.32075	-1.56923	-1.01469		-0.272626		-1.10146		-1.50394				-0.711309		-0.895274		-1.39397
CLCA4					-2.22738										-1.95343					-1.46655	-1.82666				-1.33842																				-0.656379
CLCC1	-0.644251																																											-0.951729
CLCN3
CLCN6
CLCNKA																																																	-0.797478
CLCNKB																																																	-0.797478
CLDN1		-0.807733																					-0.937018					-1.08155										-1.03428				-0.37644			-0.00149961				0.272583
CLDN11						-0.853502
CLDN15
CLDN16																																												-1.01948
CLDN18																																		-1.57131
CLDN19
CLDN2
CLDN3											-0.406777																							-1.73532
CLDN5
CLDN7									-0.53071
CLEC11A				-0.879139						-0.043243				-1.16122			-1.06481											-1.23079	-1.25994				-1.48036	-1.09698	-1.60906		-0.443812	-1.38581	-1.0719		-1.32013	-1.05251	-1.0924			-1.10182	-0.939144	-1.20945
CLEC12A																																												-0.239851		-0.162862
CLEC14A					-1.86755						-1.43933																														-1.04403
CLEC3B	1.87265	2.06807	1.83655	2.06077	1.86023	1.9798	2.05308	1.83434	1.70796	1.92642	1.81981	1.91366	1.92995	1.93824	1.98214	2.20265	1.92505	1.94134	1.84754	1.94488	1.96077	1.88646	1.92236	1.93874	1.8723	1.95433	1.86642	1.93779	1.82196	1.86813	1.92531	1.94971	2.04015	2.03407	1.86338	1.99476	1.94956	1.97468	2.1229	2.02706	2.01878	2.00914	1.946	2.07184	1.98675	1.94697	1.83022	2.0816	2.00843
CLEC4M														-1.27056																															-0.130932		-0.472163		-0.748935
CLEC5A
CLGN
CLIC1		-0.641515	1.02519		-0.728999		-1.01625	-1.03545	-1.00302		-0.716639	0.306159	-0.492394		-1.45821		-0.174457	-0.731272	-1.10895	-0.595459		1.17789	-0.476911	-0.997484			-0.422103			-1.45768		-0.45972	-0.341915	-0.101	-0.30627	-0.595926	-0.460913	0.0539578	-0.0332521	-0.448965		-0.82219			-0.36974		-0.815296	-0.283155
CLIC2					-1.85443		-0.152476							-0.196726		-0.268113												-0.0880138										-0.251053								-0.508246
CLIC3				-0.0240751														-0.572509
CLIC4				-1.48598	-1.05549		-1.1039		-1.92556		-0.0620808		-1.28364	-1.2822	-0.397153			-1.2854	0.174663	-1.35327		-0.433409	-1.92242		-1.70005	-1.81158	-1.45119			-1.24174						-1.33013	-1.06012		-0.702281				-0.918656			-1.66928			-1.91186
CLIC5
CLIC6								-1.44984																							-1.64853
CLINT1	-1.34236												-0.8987	-0.158978							-0.885258					-1.41402							0.683236	-0.523606				-1.74734		-1.20409
CLIP1			0.123536	-0.98977			-0.981223					-2.03799														-1.58652							-1.57687		-0.384484	-0.522143									-1.79045
CLIP2					-1.68826						-1.8013				-1.65782													0.119087							1.03511	0.154079		-0.523378						-0.508142
CLIP3
CLK1
CLK2
CLK3														-0.85292
CLK4
CLMN		-0.106548											-1.7998		-1.62081		-0.209966												0.931882	-0.10654			0.100148	0.740389	0.552533		-1.31499	0.644278	0.730399	0.270082	0.320237		0.283188	-1.87625		0.409118	-0.372217		0.594011
CLN5	-0.0246621				-0.459232							0.0834853																-0.521219															0.546109	0.641559	0.54603			0.642586
CLN6																		0.0621255													-1.03725								-0.431811
CLN8																																							-0.589425
CLNS1A	-0.0018082		-0.277531					0.0578843	0.589722	-0.233287		0.192971		0.00571781	-0.19462		0.266419										-0.0261818		-0.502925				-0.576952				-0.371364
CLP1												1.79447					1.9222												1.96446													-0.97997
CLPB		0.0778144		1.57159								-1.8729		1.45787													1.30712												-0.149617		-0.0489837				-1.44504		-1.43858
CLPP										0.367799						0.282745								-0.0968942																	-0.0474992	1.28221	-0.511098	0.576991					-2.38521
CLPTM1												-0.596847													-0.860593								-1.22316
CLPTM1L																																					-0.66667	-1.11826		-0.0971563
CLPX				0.763772	0.204762			-0.0991036	-0.685256	-1.02345			0.99728						0.837275				0.735029	0.838358	-1.26342	0.60848	-0.825378	-1.10144		0.437813		-0.721034			-0.333065				-0.970021		-1.87975		-1.87696					-1.53945	-0.527062
CLRN3
CLSTN1	-0.314685	-0.241981		-0.0898088	-1.02166	-0.523087	0.7264		-0.928321	-0.277714	0.0136999	-0.0050083				0.967412	-0.0721405	-0.92731		-1.62716	-0.0379127	0.806862	1.07065	0.604756	0.403639		-0.0608183	-0.212659	0.345371	-0.774121	0.124328	-0.778593	0.0930562		-0.542016		-1.41135		0.0546677	1.19223	0.21084	0.244535	0.548171	-0.358465	-1.71396		-0.056889	0.435573
CLSTN3																																																-1.59213
CLTA																																										-0.835069
CLTB																							-1.41138												-0.503071			-1.10499		-0.200708	-1.69209		-1.39471					-1.36255
CLTC	0.204858	0.325758	0.260276	0.578799	0.21583	0.743116	0.618224	0.115977	-0.0451018	0.23636	0.361932	-0.378907	0.579051	0.152938	-0.0582273	0.608388	0.0149786	0.18676	-0.24695	-0.460843	0.228046	1.4962	-0.209492	-0.0994428	0.349089	0.348494	-0.250894	-0.262756	0.196155	0.627503	-0.423881	0.36766	0.393111	0.397943	0.144391	0.169209	0.157282	0.318753	0.334228	-0.106163	0.790898	0.470056	0.38831	1.33994	0.190862	0.231271	-0.528729	-0.338149	0.29063
CLTCL1		-1.17694			-2.10602		-0.88614								-2.10265	-1.10872					-2.41511		-1.9393				-1.84353							-2.02883				-1.94052	-2.00242		-2.50095	-2.88759	-1.16191	-3.50348	-0.733439	-1.05226	-2.26088	-1.99977	-1.42994
CLTRN
CLU	2.92422	2.77311	2.84506	2.84153	2.98148	2.74567	2.76157	2.9213	2.94644	2.90723	2.87687	2.89141	2.95169	2.95303	2.71821	2.74603	2.96481	2.89189	2.86101	2.98476	2.69959	2.70807	2.9693	2.96002	2.67491	2.78735	2.6762	2.83848	2.8035	2.54732	2.85558	2.69216	3.2062	3.11972	3.13501	3.1504	3.15563	3.14643	3.14872	3.03496	3.08543	3.16189	3.06663	3.14178	3.14493	3.19876	3.11254	3.06	3.04764
CLUH		-0.366344					-2.11401												-0.0718785	-1.25199						-0.540848					-1.28656						-1.45295			-1.61523	-2.5211							-1.49782
CLYBL																														-0.57339
CMA1
CMAS							0.415716			-0.837716														0.503424								-0.450619	0.841505	0.555533						-1.0536				-1.20285			-1.24974
CMBL		-1.17907			-0.16722												0.177042		-0.52914		-0.578044		0.107482										0.0518667		0.674816	0.264824		-0.247436				-0.0143413			0.126711	0.191168	-0.242081		0.0384627
CMC4
CMIP									-0.433607																																-0.392175
CMKLR1														-0.0326343																										0.413979
CMPK1						0.359609				-0.00419056	-0.544818				-0.924269			-0.460161		-1.57496	0.0881611								-0.159657				-0.807701				-1.03131	-1.35226	-0.828243					0.0986103			-1.11534
CMPK2																	-0.430137																				-1.10747		-1.20598
CMSS1																																									-0.202364
CMTM5
CMTM6																									-1.15475
CMTR1				-0.542124		0.651339	-0.438497		-0.42802	-0.543969	-0.654907		-0.353732	-0.198107	-0.526787		-1.0297	-0.710289				-0.25956	-0.658972		-0.447148		-0.5039	-1.53574	-0.462042	-1.34439	-0.955973	-0.0917936		-1.79323				-0.257371				-1.48171		-0.159296	-1.23552	-0.275447		-0.1497	0.32047
CNBP		-1.39511																																															-2.13401
CNDP1	1.98703	1.97629	2.10718	2.0583	2.09618	2.18599	2.0635	2.18996	2.29671	2.30347	2.04244	2.00318	2.10447	1.99254	2.24278	2.08131	2.02815	2.04006	1.96068	2.06015	1.61762	1.79722	2.1438	1.96624	2.0425	2.07886	2.21431	2.05561	2.20312	2.03536	2.41885	2.26703	1.96174	2.12971	2.05835	1.9436	2.04768	1.84614	1.99053	2.05077	1.90213	2.08475	2.221	1.93733	2.12837	2.41608	2.07539	1.7138	1.76243
CNDP2	0.287883	-0.104368	1.20554	0.287556	0.313225	-0.0168478	0.624597	0.216952	0.0641895	0.505095	-0.0529503	0.970915	0.785665	-0.0150162		-0.0201073	0.444571	0.355594	-0.243633	0.962437	0.180701	0.317876	0.392734	0.54635	-0.347476	0.665729	0.674197	1.02613	-0.292494	1.02361	-0.391423	0.214423	0.0178472	-0.0843668		0.69991	0.063992	0.496127	-0.0340834	0.751352	0.109621	0.748826	0.0379346	0.746792	0.0373344		0.574594	0.11135	0.792916
CNIH4																																															-0.342775
CNKSR1
CNKSR2
CNKSR3
CNN1	-0.496806		0.372533	0.696883			0.321929		0.28579		0.174078	-0.175692		0.744304	0.205605	0.135456		-0.674381	-0.324191	0.353753			-0.569536			-1.13689	-1.20536	0.223423		-1.20679		0.585421	-0.987208	-0.132759	-1.67692	-0.358366	0.289569		0.288211	0.235659	-0.45418	-0.441312	-0.435856			0.130636	-0.357765	-0.708007	0.344166
CNN2							-0.901971																-0.59525	-1.17365		-0.772791		-0.100657			-0.432817		0.0497511					-0.825564	-0.426934	0.258322	-0.736981			-0.857883		0.435172	-1.1988		0.0374751
CNN3	0.27539						0.750811		-0.226776		0.668383	-0.0993843		1.03747	-0.962141	1.26461					0.0026939	0.548916	-1.55181	-0.057103	0.939866	0.120285		0.47766	-1.12756		0.802788	-1.21823		0.121645			-0.74416	-0.743382				-0.507254			-0.24123	-1.72195	-0.262941		0.341593
CNNM2							-1.07856
CNNM3
CNNM4																																		-0.679909
CNOT1	-1.29604	-0.885475	-0.797215	-0.547622	-0.829559		-1.22783	-0.991017	-1.18384	-1.29531	-0.991405	-0.920462	-1.0651	-0.962495	-1.26204	-1.16708					-1.04259	-0.933866		-1.67895	-0.96803	-1.24843			-1.30407		-1.22097	-1.52005		-1.55399			-0.694372		0.00683721	-0.674145	0.343635	-0.8661		-1.76464		0.112049	-1.30201	-2.56968	-0.780027
CNOT10																		-0.707255															-0.255273	-0.861106	-1.06472			-0.581734		-0.0147964	-0.36595	-0.900212			-1.41066
CNOT11												1.07902																						-0.268214		-0.782759	-0.057912	-0.767983									-1.17025
CNOT3															-0.623732														-0.0385967		-0.33837
CNOT4						-1.32314			-0.699338
CNOT6
CNOT6L
CNOT7													-0.545583						-0.935054															-0.405301			-0.970496	-0.6333				-0.242242					-1.55703
CNOT9																																							0.183555
CNP		0.0333421	-1.14798		-1.07598	-0.701587	-0.391256	-1.11622		-1.12476	-0.882298	-1.02583	-0.531212		-0.162285	-0.697754	0.274653	-0.167709	-1.50653		-0.434493	-0.700266			-1.08721	-0.195447	-0.97254	-0.253885			-0.412399		-0.821008		0.131109	0.0126298			-1.24596		-0.634035	-0.79714	0.122598		0.26907
CNPY2		1.02198	0.849226		0.888047	1.0202			0.594513			0.449901	0.987668			-0.386559	-1.97595	0.839187						0.766207	0.923474		0.775361			0.366042		0.485358		-0.871872															-0.554001
CNPY3										-0.743767
CNPY4														-0.490635							-0.488518		-0.301895		0.0338234					0.0316038			-0.618052				-0.627929										-0.0746617
CNRIP1	-0.00184816		-0.696118										-1.16337	0.26413		0.317628													-0.237839	0.428093							0.146559	0.244481									-0.142341
CNTFR							-1.78332			-0.774163	-0.866529						-0.0320633						-0.581602						-0.771262		0.0149451					-0.930092	-0.219468	-0.0929342	-1.19242	-0.934428		-0.813846					-1.57865
CNTN1	-0.0415824	0.147635	-0.297392	0.108388	0.0481167	-1.6988	-0.21427	-0.341883	-0.347997	0.0820493	-0.182663	-0.177803	0.137397	-0.227897	-0.112018	-0.00344748	0.0292461	-0.245568	-0.197118	-0.00579996	-0.112227	-0.140662	-0.309934	0.0352335	-0.232262	-0.138462	0.0678606	-0.229517	-0.150671	-0.402367	-0.182818	-0.235197	0.370783	0.323646	-0.263045	-0.0603237	0.297422	0.147048	0.371706	0.305453	0.053389	0.282491	0.255122	0.39527	0.460507	0.392813	0.0458447	0.276028	0.131303
CNTN2	-2.19899																				-2.07936					-2.34217													-1.87388
CNTN3																																		-1.37356
CNTN4																	-1.10868																	-1.23872			-1.63315		-1.24125			-0.643331	-0.743104		-1.40323		-1.27229
CNT0P1																																									-0.861777						-0.667146
CNT0P2																																		-1.52479
CNT0P3																									-0.627967														-0.259926
CNT0P3B																									-0.627967														-0.259926
CNT0P4																									-0.646716														-0.278676
CNTROB
COA3		-0.0117842																						-0.125866				-0.362826			0.676384
COA6																																								-0.72541
COA7																																				0.455622										0.127948
COASY		-0.461183	-0.190755		-0.0819031	0.0640127		-0.514705	-0.00412787	-0.00270232	-0.0890225		0.159988	-0.114691	0.203697	-0.62972	-1.07146	-0.257076	-0.189955	-0.169784	0.0318732	-0.269481	-0.120026		-0.0189987	-0.046363	-0.0599554			0.774263		-0.436051							0.167547	-0.0248696			-0.0559341			0.642437	-0.273631	-0.273743	-0.0207442
COBLL1																																		-1.48153				-0.973754
COCH																	1.26728
COG1					-1.54811	-2.19748																		-1.27791										-0.325663	-1.49902								-0.641818			-0.122589		-0.351472	-0.534307
COG2													-1.58284	-1.60041								-1.60957						-1.0678		-1.28966				-1.64864										0.111755
COG3			-0.768504										-1.15289	-0.601621				-0.137614										0.081136						0.0344632			0.171436						-0.273045
COG4	0.139777				0.640811		0.492353	0.412036	-0.440353	0.184525	0.352039			0.55013	0.0593683	0.506176	-0.00266941	0.502891	0.354299	0.353259	0.443491	0.578798	0.144694	0.370864	0.348645	0.225312	0.20174	-0.255529	0.402567		-0.343962				0.672122				0.603293	0.778556		-1.2887		0.873575	0.830336	0.650418		0.139198
COG5	-0.866397	0.924189	-0.57576	0.408647		1.56441	0.0581501				-0.522035		0.433192		-0.455238	0.726457	-0.71068	-0.493948						-1.39742	0.197413		-2.55683			0.194374			0.212879	0.212219	-0.322964	-0.588182	-0.105097		0.189188	0.0893655	0.249638	0.112504	0.266715	-0.268326	-0.210527	0.331186	-0.34691		-0.0518604
COG6							0.2095																		-0.109218						-1.50224			-0.633541								0.237573
COG7								-0.371438																																		-0.873691
COG8																																				-1.40045											-0.324244
COIL																																							-0.109234					-0.364119
COL11A1																																				-1.27425
COL12A1	0.202934	-0.0501112	0.685243	-0.134609	0.650714	0.0667478	0.474868	0.494725	0.511531	0.547293	-0.0638437	0.153821	0.133797	0.514413	0.251612	0.727455	0.840924	-0.277945	0.286894	0.241727	0.795706	0.733966	0.780415	0.641089	0.580122	0.724898	0.694849	0.316894	0.687919	-0.308498	0.573519	0.769154	-0.36199	0.534612	0.164882	0.660752	0.34471	0.298242	0.0431253	0.705254	0.341596	0.201507	0.40025	0.348153	-0.606701	0.515136	-0.021817	0.0882367	0.34413
COL14A1	0.41471	0.608536	-0.158188	0.399044	0.642375	-0.431017	-0.547625	-0.545206	0.177752	0.580598	0.443683	0.183568	0.490691	-0.792637		0.709279	-0.0362356	0.207842	-0.14991	-1.05634	0.26483	0.667275	-0.118308	-0.625432	0.599992	0.116521	0.0615487	-0.359053	-0.000638747	0.359655	-0.253564	-0.412082	-0.116509	-0.789883	-0.127862	0.597858	-0.109618	0.22395	-0.657457	0.126406	0.466484	0.408956	0.246164	0.425701	0.756397	0.661518	-0.140533	0.74457	0.370151
COL15A1		-1.62266												-0.285611									-1.65675				-2.00759					-1.76676			-1.84281			-1.83277				-1.72386						-0.254207
COL16A1		-0.502517	-0.581285	-0.654655	-0.297606		-0.290317	-0.461525	-0.653487	-0.539826	-0.407713	-0.452796		-0.2734	-0.339362	-0.613102	-0.332928	-0.490754	-0.490512	-0.608099	-0.641626	-0.527952	-0.454618	-0.478547		-0.286051	-0.827486	-0.579381	-0.990368		-0.489939	-1.111	-0.603009	-0.602247			-0.494045					-0.566134		-0.694914	-0.659342	-0.103487			-0.728396
COL17A1																																										-2.2841
COL18A1	-1.19425	-0.14458	-0.193909	0.997518	-0.611489	-0.257343	-0.455247	-0.77901	-1.19929	-0.365632	-0.311687	-0.697945	0.750823	0.795356	-0.792623	-0.907692	-0.644414	-0.778662	-0.319118	-0.316453	-0.0652408	-0.0137873	-0.32774	-0.325613	-0.832253	-0.287426	-0.895843	-1.00928	-1.59298	-0.484955	-0.542198	-1.09647	0.106274	0.552758	-0.853104	0.500638	0.2059	0.794072	-0.485133	-0.520802	0.586949	0.59004	0.00720253	-0.0570066	-0.372063	-0.205883	-0.36074	-0.146719	-0.092829
COL1A1	-0.684096	-1.18723	0.426459	-0.738368		0.595854		-0.316329	0.103527	0.150351	-1.0663		0.265571	-0.211704	-2.30636	0.230996	0.0459167	0.146879	-1.81406	0.713507	0.198072		-1.26427	-1.65319			0.130079	0.484804	0.255028	0.865538	0.617586	0.462492	-0.317608			-2.23681	0.190156	-1.27414	0.0217962	0.677832	0.226043	-1.102	0.188363	0.337053	0.00701613	-0.609322	-1.67898	-0.50596	-0.129186
COL1A2	0.452345	0.255493	-0.178733	-0.40557	-0.811956	-0.911905	-0.66276	-0.560014	-0.282622	-1.31764	0.31788	-0.326686	0.551443	-1.422	0.165709	-0.781908	-0.511874	-0.982856	-0.346287	0.0334339	-0.972545		-0.867814	-0.447971	0.522607	-0.80047	-0.595078	-1.90398	-0.632982	0.980691		-0.858823	-0.512267	-0.316315	-0.205324	-0.88482	-1.08849	-0.18994	-1.11753	-0.64148	-0.0316797	-0.831725	-0.795009	-0.09639	-0.517514	-0.592257	-0.954822	-1.85436	-1.01525
COL21A1																																							-0.733781
COL28A1
COL2A1						-1.00846	-0.347831				-0.773245			-0.0358339					-1.81406										-1.19266	-0.854158		-0.972954	-0.340338			-1.29365						-1.20515	-0.716116	-0.762319				-1.37916	-0.756566
COL3A1	-1.10324	-0.0764259	-0.182478	-0.57477		-0.986983		-0.261938	-1.59984	-1.59573	-0.283957		-1.70136	-0.00906829	-0.246394	0.0851255	-0.193634	-0.340373	-1.65612	-2.64072	-1.47172	-0.0342796			-0.78436	-0.214112	-0.209579	-0.147484			-0.964714	-1.96503	-1.24295	-0.745459			-0.836265	-0.444214	-1.45488	-2.7048	-1.17224			-0.766048	-1.92314	-2.2412	-1.46552		-1.29477
COL4A1					-1.30043	-1.03869									-2.04852									-2.28976								-1.61347							-0.994669								-1.62853
COL4A2	0.650292	0.995756	-0.440604	1.02342	0.735162	0.960609	0.915469	0.0802255	-2.56976	1.10287	0.629484	-0.924364	0.714788	0.648606	0.348945	0.992631	-0.681696	0.501656	-0.985596	0.255067	0.903724	1.04572		-0.433734	0.818495	0.798224	0.407734	0.489718		0.855404	1.00118	-0.884142	0.449107	0.612573	-1.28951	-1.13161	-0.203312	0.738962	-0.031109	-0.24582	0.591189	0.846534	0.604193	0.269294	-0.746863	-0.379123	-0.472361	-1.17024	-1.01465
COL4A4																-1.717
COL4A5					-1.24313																			-2.23247															-0.937373
COL4A6				-0.668299																																-1.57733
COL5A1	-0.506173	-1.08357	-0.767376	-0.728562	-1.79959		-2.07553	-0.166851	-0.454264	-0.938815	-0.555932		-0.84074			-2.06771	-0.573547	-0.659854	-0.829322		-0.357946		-1.99242	-0.605381	-1.44505	-0.913812	-0.675021	-1.68194	-0.883618		-1.75935		-0.810905	-0.352318	-1.23089	-0.280343	-0.871153	-1.28592	-0.919174	-1.11357	0.295482	-0.113968	-0.496304	-1.04802	-0.599393	-0.993201	-1.17978	-0.179272	-0.331379
COL5A2	-0.261735	-1.038		-1.2548				-0.509268	-0.493541	-0.947389		-0.501438			-0.64034	-0.614062	-0.849565		-0.379204		-0.919457		-0.659699		-0.888248		-0.965789		-1.21526						-0.158104	-0.238317	-0.493122				-0.220349		-0.504374	-1.37957	-0.293921	-0.203622	-0.709141	-0.256287	-0.278165
COL5A3	-1.92916													-2.10108																																-1.65798
COL6A1	1.04709	0.594132	1.01057	0.935625	0.995537	0.249945	0.469931	0.948965	1.09082	0.649474	0.76931	1.18454	0.628444	0.794621	0.871035	0.618217	1.15431	0.899559	1.01839	0.874547	0.656973	0.775237	0.997885	0.924755	0.639098	0.537249	1.16214	0.823364	0.787135	0.247941	0.380231	0.639931	1.2606	1.41194	1.22775	1.23372	1.2447	1.411	1.29399	1.41196	0.864671	1.09208	1.21448	1.06554	1.1299	1.27393	1.29895	1.32362	1.17039
COL6A2	-1.59442			-0.666965	-0.647128	-1.76505			-1.08579	-1.66057	-1.38302	-2.13433		-0.848578			0.520066			-1.67412	-1.62264	-1.70509	0.456034		-1.25527		-1.30913		-0.902125		-0.801248	-1.94965	-0.582932	-0.68147	-1.224	-1.2821	-0.885222	-1.71739		-0.0484329	-1.76222	-1.60528		-0.427019	-1.57465		-1.65241		1.40307
COL6A3	0.834417	1.27848	1.32927	0.983457	0.952104	0.991189	0.932587	0.993425	0.30078	1.1163	1.05498	0.473504	1.27284	1.20685	1.33071	0.916415	0.485077	1.40111	1.12884	1.11216	1.05553	1.00778	0.177975	0.648909	1.4044	1.16203	0.636139	0.215596	-0.382012	0.746873	1.28711	0.663741	1.42902	1.43803	1.23529	1.3053	0.375947	1.26402	1.28357	1.05326	1.38865	1.46775	1.31383	1.18925	1.15349	1.17513	1.12878	1.1302	1.05444
COL6A5			-1.10597			-1.39459	-0.0463088							0.120659							0.133574	0.208489											-2.03387		-1.05678						-2.25779		-1.65658
COL6A6	0.443363	0.458009	0.324559	0.480008	0.313754	0.243231		0.436107	0.250625	0.513128	0.279484	0.373749	0.400279	0.519077	0.357308		0.479873	0.495101	0.370225	0.424909	0.277778	-0.835629	0.306218	0.308029	0.264405		0.298204	0.444735	0.369188	0.232451	0.345119	0.339491			0.313254				0.598496	0.699583		-2.08786	0.411844		0.537019	0.350903			0.434242
COL7A1	-1.36219	-1.09128	-1.24497	-1.3452	-0.365892	-0.847561	-0.388745	-1.38136	0.282144	-0.224685	-0.87347		-1.63706	-0.425629		-0.720574		-2.18751	-2.13393	-1.05619			-2.28938	-0.440833	-1.00219	-2.10228		-1.06906		-0.918576	-1.45799	-0.630919	-0.775884	-0.875762		-2.08394	-1.39427	-0.54113		-1.50123	-1.77026	-0.876461		0.140641	-1.67093		-0.654016	-1.44632	-0.572783
COL8A1	-1.2999													0.414655			0.164002													0.0707489									-1.60242	-0.795031				-0.576449
COLEC10	0.20481	0.0468215	-0.176422	0.163065	0.0584841	-0.630965	0.301642	-0.0418883	-0.402627	-0.00177545	0.598675	0.204874	-0.175578	0.0130331	-0.185996	0.482314	0.671198	0.740563	0.0190698	0.618516	-0.29901	0.547066	0.149626	0.0405968	0.442158	0.504955	-0.0579987	0.666055	-0.244179		0.504941	0.221768	0.66254	0.721094	-0.138952	0.579715	0.702936	0.760157	0.548138	0.86444	0.96483	0.594428	0.95529	0.498943	0.683912	0.579568	0.305761	0.303327	0.224611
COLEC11	-0.541016	-0.0936232	-1.09707	-0.606349	0.52293	-0.573067	-0.32271	-0.755918	0.102405	-0.0825428	-0.214933	-0.101866		-0.437091	-0.989444	-0.190861	0.357316	-0.347097	-0.380168	0.202349	-0.394598		-0.266457	0.00453715		-0.348062			-0.989659		-0.172481		0.828698	0.862466	0.46509	0.548251	0.758542	0.826353	0.982306	0.97549	1.0141	0.66546	0.964802	0.784702	1.01579	0.849134	0.775275	0.825132	0.686352
COLEC12																																									-0.969206
COLGALT1			-0.697207		-0.985678		-0.28606	-0.367112	0.864423	0.119903		-0.615759	-0.617819					0.705935	-0.432648				-0.369088	-1.38064					-0.301378				-0.963609	-0.0786599				-0.885094		0.367479		-0.997846	-1.85895
COLGALT2							-0.68813
COMMD1																																			0.209141	-1.01121													-0.51781
COMMD10
COMMD2								0.35045			0.642044			0.121964	0.174197	0.285545				0.530935	0.150695										0.602731				-0.675455
COMMD3																																		1.50156
COMMD4																						1.22998			-0.41653								0.124297	-0.622392	0.503965
COMMD5		0.258752		-0.472548	-0.0440108			0.489676	0.0406887	0.0510286	0.290684	0.370997	-0.45534				-0.227652	-0.453686				-1.04053	-0.433121	-0.117291			-0.216649							0.516936	-0.700485	0.0255723			-1.21895						-0.138773			-0.625041	0.167583
COMMD7
COMMD8																				-0.438274													-0.408892			0.193171							0.515148				0.0131881	0.190209
COMMD9		0.304839	-0.120785			-0.202936			-0.462573	-0.733079				-0.511376	-0.0349494		-1.10496	-0.279201		-0.61197		0.495876		-1.14052		-0.630286		0.488785						-1.04429			-0.612973		-0.0888188						-0.347334	-0.367624			-0.423782
COMP	0.45977	0.373158	0.190587	0.280974	0.7744	-0.203607	0.533564	0.0868933	0.568717	0.325055	-0.178751	0.171245	0.180049	0.276081	0.229475	0.310122	0.213638	0.306489	-0.0205663	0.0676	0.278092	-0.143386	-0.0137368	0.1245	-0.0888641	0.136979	-0.0457309	-0.381695	-0.851517	-0.190217	0.0470136	-0.497284	0.640271	0.61061	-0.881182	-0.709191	0.38475	0.716229	0.603977	0.367828	0.632607	0.705968	0.487909	1.06242	-0.135734	-0.0956893	0.182058	0.349398	0.633998
COMT		0.0924646	-0.121096				-0.472058	-0.348153				-0.0944369		-0.421865	0.031461			-0.609328									-0.0654644		-1.18523		-0.182318		-1.17156	-1.43398	-1.27532			0.405552				-0.0465443	0.0687007			-0.305492
COMTD1
COPA	-0.411989	-0.036711	0.212654	0.109672	-0.0678003	0.337092	0.283492	0.576949	0.201416		-1.19534	0.231349	0.112518	0.0810411	0.223009	0.0540099	0.192468	-0.0271731	-1.48022		0.0833657	-0.715102	-0.0643198	0.120991	-0.435909	-1.40861	0.212882	-1.28983	-1.88004	0.532954	-1.04699	0.129605	0.340002	0.823464	0.368625	0.388386	0.432634	0.359865	0.331873	0.250207	0.415406	0.34466	0.266148	0.2462	0.434051	0.362705	0.37389	0.43064	0.443123
COPB1	-0.772655	0.135733						0.218581		-1.08814			-0.686223		-1.11984		-0.603275		-0.749937		-1.16936		-0.8071			-1.02513	-0.690577					-1.18687	-1.27447	-0.566556				-0.75571		-1.29515		-0.569234	-1.7325	-1.53849	-2.22701				-0.996732
COPB2	-1.40497		-1.01755	0.41464	0.394127				0.576094						-1.0854		-1.58439		0.358526	-0.507642	0.449459	-1.32093	0.475354		0.0142877	0.645885	-1.46998	0.753216				0.409256					-1.22512	-0.911277	-1.77722			-1.18563			-1.50128	-1.15235		0.301509	-1.15438
COPE																					-0.683831															-0.343643
COPG1	0.207896	-0.850654	-0.0292018	0.0597866	0.392688	-1.08769	-1.18897	0.367325	0.198581	-0.0281712	0.0775189	0.299776	-1.16041	-1.01624	-0.222741	-0.0780079	0.160982	-0.0842443	0.173404	0.170235	0.146337	0.0775808	0.413436	0.0850447	0.328036	-0.385903	0.256091	-1.09876	0.299909	0.137889	0.204183	0.00756423	0.69237	0.93042	0.642571	0.457649	-1.07614	0.679106	-0.105112	-0.384766	0.034794	0.407718	-0.871732	0.705962	0.679998	-0.404206	1.35401	-0.777752	-0.523199
COPG2								0.53432										-1.15014					-2.18873									0.356439		-1.32591												-0.335396		-1.45331
COPRS																																		0.555156
COPS2																																	-1.23851				-0.619356			-0.587664
COPS3			-0.544284					-0.652343	-0.670734	-0.994876		-0.888966	-0.826731	-0.815372	-0.586053	-0.940749			-0.599284	-0.547888	-0.598003	-1.10234	-0.633396	-0.497759	-0.660835	-0.712886		-0.535615	-0.45774	-1.85571		-0.765779	-0.273529	-0.180413		-0.382721	-0.559942	-0.527737	-0.142638	0.0116518	-0.421481	-0.678047	-0.31655		-0.191902	-0.341127		-0.47098
COPS4	0.476311										0.355484							0.312111										0.482934			-0.705335	-1.46914							-1.43391	-0.894692		-1.30606				-0.497771
COPS5	0.305694								1.14644							1.17898	0.524349		1.42831		1.53662	1.38079	-1.45888	1.2466		-1.17767	0.838067						1.64209	1.91976	-0.787054		-1.05998	1.48493	-0.15176				-0.605469		-1.67927	-0.431467	1.35465		1.76031
COPS6			0.604846		0.472791											-1.05872						-0.338423																	0.770657				-0.330036
COPS7A																																										-0.564025	0.259799
COPS7B																					-0.498869																			-0.595952	-1.13005
COPS8										0.101829																				-0.692528										0.30576
COPZ1		-1.24687		-1.56898	-1.19788				-0.501198	-0.879156	-0.829083	-1.25234			-0.999272		-0.42747						-0.393719	-0.468694		-1.00634	-0.790521		-0.912381				-0.993023	-1.81254	-0.436458	-0.691824		-0.732111	-0.899329	-1.39743				-0.545361	0.240351		-0.438179	-0.856783
COPZ2
COQ10B													-1.76879
COQ3	-0.767372			-0.60062															-0.974618			0.495072			-0.990292						0.916694		-0.152286	0.0125024	-0.231974	0.0667108	-0.56417	-0.112001		-0.892685	-0.493085	0.0413033		-0.352745				-1.12685
COQ5					-0.688857								-0.624532								-0.881346										-0.426847				-0.184338								0.000489782	-0.156934
COQ6	-0.567728					-0.47224	-1.40319	-0.64951	-0.200182					-0.186086		-0.375143			-0.0291432				0.0934924		-0.495755	-1.33611				-0.101676			0.122675	0.147794	-0.182633	-0.171485	0.346677	0.145684	0.216047	0.162657	0.140813	-0.34186	-0.054001	0.299258	-0.558275	0.208335	0.149525	-0.283937
COQ7
COQ8A	-0.0821402							0.0779894				-0.676454									-1.13285							-0.659508					-1.27694				-0.786181									-1.14149
COQ8B			0.0565347
COQ9				-0.907635																-1.47034																		-1.4033					-1.13933		-0.668006
CORO1A	0.116859	0.211186	0.0302042	0.333113	-0.180492	0.586288	0.396079	-0.571899	0.82801	0.245878	0.63713	0.25627	0.272193	0.749285	0.136794	-0.13824	0.0676552	-0.251471	-0.59391	-0.988558	0.439416	-0.901461	-0.854699	0.394247	0.621038	0.610517	0.843043	0.612009	0.208934	0.517151	0.650766	0.671571	0.206671	0.195562	-0.587018	-0.276426	0.697566	0.930271	0.573229	0.556233	0.745443	0.911491	0.779295	0.654499	-0.604842	-1.05701	0.483498	0.145733	0.217113
CORO1B	-1.51548		0.499957		0.332648	0.640178	0.443667	0.551955	0.453232	0.531953	0.422298	0.512308	0.610023		0.412756		0.451939	0.505822	0.522576	0.501368	0.751181		0.540957	0.400805		0.496969	0.640206	0.65467	0.547301		0.841485	0.493419		0.137799	-0.149363		0.279437		0.803229	0.495128	0.769571		-0.751287	0.688766	0.553884	0.757006		0.805778	0.817194
CORO1C			-0.216819				-1.07511															0.557515					-1.64253						-0.583611	-1.34353	-1.32471			0.0705577		-0.804739		-1.65327			-0.937321		-1.48518		-1.45649
CORO2A					-0.71804
CORO2B												-1.60452			-0.450919					-0.803013							-0.524997	-1.21069	0.51032																	-0.369962	-0.936933
CORO7			-0.795363				-0.406336		-1.72142										-2.18319															-0.332141	-1.4335						-1.01341	-0.180017					-0.501545	-1.76129
COTL1	1.72282	1.8801	-0.406262	1.52043	-1.17181	2.14694	0.167078				0.877349	1.46296	1.93352	2.03962	1.90016	0.618025	1.54988	1.90974		1.90951	1.25133	1.7379	-0.28059	-0.715988		1.7012	1.17431	0.26158	1.05552	1.98667	1.92317	1.14805	1.78263	0.441219	0.0840948	-0.367438		1.54267	0.165455	-0.13477	0.301332	1.75451		1.81821	0.798274	-0.40379	1.60014	0.205402	-1.25899
COX1		0.34449												0.695266				0.65949							0.379158											-0.62374					0.727424		0.79508	0.883078	0.498305			0.510691
COX11
COX15													-0.145042
COX16
COX2	-0.63775	-0.880965					-0.93844				-0.888398	-0.527637	-0.544594		-0.366144				-1.05505	-0.423895	-0.585092		-1.10964	0.653343			-1.29236		-0.821105	-0.931063		-0.453495	0.0169875	-0.908418	0.458382	0.0695186	-1.04325	-0.251783		-0.326005	-0.314811	-0.583239	-0.440532				0.144228
COX3																							-1.29335
COX4I1			-1.68269									0.0379845			-0.41783			-0.380824				0.12683			-0.927156				-0.687621													-0.970765					-0.023189
COX4I2
COX5A				-0.290029		-0.316399						-1.33733										1.95396								0.624507						0.445558		0.0894173										-1.08006
COX5B	0.299922	-0.875675		-0.408437	-0.357505			-0.719489			-0.0701834	-1.46471	-0.115217	-0.353588		-0.452381			-0.181383			-0.538799	-0.579441		-0.581878	-1.09146		0.096491	-0.0122417	0.267382				-0.119682					-0.489052		-0.780254						-0.157649	-1.417
COX6A1				-0.295744					-0.508216					0.878187
COX6B1																																		-0.0338664	-0.802312	-0.116197	-0.559079	-1.31811				-0.498114					-0.640351
COX6C
COX7A1
COX7A2
COX7A2L		0.0598671																			0.312411					0.120489		0.278091									0.845231		-1.06467						0.659943	0.790681
COX7A2P2
COX7C
COX8A
CP	3.45802	3.4192	3.52706	3.55512	3.53231	3.59816	3.41173	3.55524	3.60609	3.50024	3.60791	3.45297	3.55228	3.38662	3.52345	3.55337	3.38633	3.49687	3.52373	3.51945	3.56751	3.56799	3.54763	3.5051	3.51066	3.51492	3.53783	3.383	3.56791	3.58388	3.6582	3.51845	3.37143	3.39181	3.47611	3.4216	3.39495	3.37572	3.36734	3.40061	3.29335	3.49565	3.4069	3.45335	3.48702	3.45312	3.40507	3.37964	3.43272
CPA1		-0.0321026	0.856698	1.12908	0.988878	0.961778	0.944428	0.95636	1.03861	1.10302	1.13823	1.17934	-1.55203	0.797209	1.11952	0.910536	0.818907	1.08926	0.93587	0.843084	-0.313012	0.786467	0.901977	1.1293	1.01993	1.0688	1.20526	0.849814	0.991271	0.902977	1.15859	1.35412		-0.960456	0.968081	1.2319			1.15227	-0.0569246		0.819993	1.12475	0.943048	1.01612	1.27308		1.14914	1.15127
CPA2												0.870651							-1.28882	-1.21471		0.859163	-1.1761										0.716217												1.17223		-1.10457	0.988897
CPA3	1.03384	0.430337	0.856055	0.658753	0.509408	0.297549	0.172331	0.889239	0.868095	0.700614	0.33362	0.853675		0.493077	0.860489	0.797215	1.02429	0.713627	0.977072	0.646582	0.739982	0.690163	0.951409	0.94853	0.785823	0.473601	0.961991	0.819678	0.804529		0.719045	0.855357	0.930682	0.838929	1.1164	0.943238	1.00161	0.983713	1.13063	1.04048	1.14684	1.03526	1.03013	1.28648	1.20017	0.955367	1.16988	1.05674	0.988749
CPA4					-1.50877											-1.51926						-1.88693				-1.57789					-1.07589																	-0.279503	-0.989207
CPB1	-0.60397	-0.217181	-0.0194085	-0.79071			-1.33661	-1.57055	-1.87486		-1.58672	-1.47255	-0.710544		-0.617574	-0.760578	-0.305381	-0.241526	-0.489159		0.433654	-0.310489	-2.07002		-0.749481	-0.653816		0.0491138	-1.21574	-1.43503	-0.335763		-0.478681	-1.89056		-0.10527		0.546455	0.280431		0.128597	-1.66728	-0.901524	-0.497581		0.103906	0.46943	0.137007
CPB2	1.80201	1.74004	1.63449	1.77478	1.67273	1.65344	1.68623	1.81674	1.84411	1.73205	1.65923	1.77454	1.65529	1.73811	1.7791	1.72395	1.79824	1.68415	1.71065	1.64737	1.61006	1.61834	1.67144	1.65593	1.75207	1.7063	1.74474	1.69863	1.79039	1.46072	1.69842	1.72984	1.86731	1.86927	1.89428	1.90512	1.837	1.80359	1.77852	1.79552	1.89242	1.83776	1.9277	1.94617	1.90017	1.89858	1.78746	1.83316	1.81427
CPD											-0.981274			0.47435										0.345306									-0.401411					-1.56669		-1.60624				-1.80117
CPE		-0.374424			0.0555681	-0.066614	-0.698316				-0.0888			0.226317			-0.212712	0.0556089	-0.211015														0.629115		0.56387	-0.0069846	-1.45274	0.511173	-1.6857			0.54482	-0.281121		-0.669966		-1.87634	0.571999
CPEB2
CPEB3
CPEB4
CPLX1
CPM	0.434218	0.253731	0.401373	0.819392	0.625595	-0.42222	0.0326485	0.470424	0.475522	0.144255	0.227074	0.513303	0.201954	0.51323	0.316627	0.365581	0.399872	0.617096	0.502267	0.38707	0.555164	0.402377	0.731124	0.507115	0.188867	0.194431	0.476389	0.511577	0.549327	-0.140471	-0.0453121	0.58556	0.517782	0.612423	0.353447	0.114244	0.461779	0.648956	0.218897	0.586946	0.553529	0.735772	0.942975	0.805698	0.665717	0.828739	0.603738	0.736575	0.532722
CPN1	1.67237	1.42522	1.5584	1.57439	1.55038	0.957574	1.49062	1.75653	1.67326	1.26121	1.68021	1.80222	1.59182	1.29669	1.57012	1.47224	1.7777	1.45036	1.70312	1.56692	1.36343	1.30913	1.67039	1.74062	1.34525	1.59186	1.81745	1.48173	1.69896	1.05285	1.21132	1.68988	1.96719	1.87328	1.64703	1.7721	1.92766	1.87354	1.96247	1.91359	2.04371	1.93477	1.88009	1.96297	1.786	1.85429	2.05722	1.92985	1.62836
CPN2	2.10824	1.79098	1.96734	2.01703	2.0329	1.08543	1.534	2.21463	2.11372	1.58166	2.08746	2.20602	1.91882	1.78379	1.85876	1.78318	2.22337	1.85001	2.15692	2.03563	1.74653	1.70029	2.13461	2.16696	1.62779	1.75522	2.25579	1.70096	2.12507	0.976724	1.41232	1.95394	2.38058	2.27862	2.37975	2.2956	2.35526	2.35978	2.3777	2.33585	2.47818	2.36469	2.33147	2.37977	2.39652	2.42861	2.44818	2.41921	2.20533
CPNE1	-1.60967	-0.371405	0.311814	-0.0692504	0.461961	0.498261	-0.460968	-0.951315	0.401144	-1.02277	-0.932693		-0.406756		-0.476521	0.20959	-0.94913	0.758653	0.352738		0.101419	0.960514	-1.10873	0.22768	-0.685225	-0.806629	-1.57649	-0.521995	-0.662103	-1.23937	1.2158		-0.104587	0.537504	-0.0163967	0.953778	-0.196734	-0.718793	-0.667392	-0.446455	-0.542754	-1.09365	0.782759	-0.450965			0.771199		-0.478684
CPNE2				0.0176696																									-0.899148			-0.633615			-2.29749			-0.548772				-1.21448					-1.88601
CPNE3									-0.818561																				-0.653195					-0.615391	-2.31222			-1.11145					0.20457	-1.29549			-0.36577
CPNE4																																			-2.34024			-2.47503									-1.92876
CPNE5							-0.473043								-1.19244																				0.273554	-0.0192888		-2.48839	-0.167467				-0.199296			0.658294	-1.94212	-0.321533
CPNE6																																			-2.36657			-2.50136			-0.855669						-1.95509
CPNE7																																			-2.4033			-2.53808									-1.99181
CPNE8				-1.22415			-0.431549			2.65247					-1.19244			-1.50357	2.76098						-1.71763										-2.35361			-2.48839	-0.167467				-0.199296		-1.1505		-1.94212	-0.321533
CPNE9						-0.279918	-0.486008								-1.20541																				-2.36657			-2.50136	-0.180432				-0.212261				-1.95509	-0.334498
CPOX			-0.762972																							-0.631921				-1.06585		-0.532663							-0.874648	0.138129
CPPED1				-0.142696					-0.611052						-0.0882662						-0.144567	-0.277134	-1.27613								-1.09411				-1.14582			-0.203209	-0.240616		-0.485014		0.040419		0.258205		-0.790346
CPQ		0.776606	-0.111722	-1.12708	-1.01693	-0.568898	-0.802277			-1.06166	-1.14948	-1.29333	-1.22072	-1.46539	-0.15216	-1.52866	-0.974565	0.293461		-0.882212	-1.47697	-1.50733		-1.00161	-0.574584			0.690731		-0.272338			-0.75771	-0.751527	-1.40584	-0.326531		0.319508		0.0305791		-0.498667	-1.12815	-0.61564			-1.33756
CPS1				-2.06557	-1.2461	-0.941013		-0.157489					-0.827032		-1.61198	-1.53145		-0.468523		-0.443378			-0.802084		-0.70438	-0.698723			-0.824752	0.262088						-1.21423			-0.749837						-0.495334	-2.14358	-2.11938	-0.243824
CPSF1	-1.2287					-1.715	-2.12891	0.0279157		0.0145609	0.074513	0.0183956			-1.58442								-0.130716		0.017465		0.104029					0.0326818	-0.965526	-1.48485		-1.3789		-1.65558	0.161523			0.132798				-1.34097			0.149971
CPSF2							-0.406816						0.250565																		-0.0392228		-0.407899												-0.203006
CPSF3
CPSF4																																			0.341785	0.296324	-0.872066
CPSF6	0.646469	0.549093	1.56015	0.440711	0.32923	-1.59962	0.550559	0.374705	0.288415	0.301623	0.322688	0.55969	0.308236	0.46007	0.365255	0.465888	0.270436	0.618459	0.457595	0.162455	0.316551	0.394587	0.451738	0.361803	-0.347778	0.15931	0.405854			0.289254						-0.22748	-0.388161		0.713935	0.694076	0.459616	-0.798578	0.46745	0.692463		0.572452	-0.233644		-0.788368
CPSF7															-1.42838										-0.740214					-0.537158
CPT1A		-2.10161		-0.568384			-2.27622		-0.223596	-0.261288	-1.05134		-0.707228	-0.39241		-0.555586	-0.891966	-0.583917		-2.05235	-1.12928	-0.324558		-0.632654			-1.18715		-0.31069				-1.42959	-0.749047	-2.07518			-0.337628		-0.911493		-1.88614
CPT2		-0.591112			-1.80983			-1.33261	0.0418551		-1.4987	-2.04318			-1.06677	-0.862782				-1.562			-0.847538	-0.249998						-1.46117	-1.03718	-2.34538				0.0377873			-1.38341		-1.16125	-0.0397811					-1.58612
CPTP
CPVL			-0.43132																-0.323666																				-1.14173						-1.04122	-1.30437	-0.773884
CPXM2																																				-1.02733
CR1			-0.802263								-2.29656		-0.250897																				-1.07655			-2.43539	-2.08573	-1.00423	-1.64543	-1.20992				-1.68302			-1.82948
CR1L											-1.89862																									-2.03745		-1.43508									-1.61958
CR2																																												-1.24044	-1.57126	-1.06416	-1.62969
CRABP2																																						-0.293767		-0.241917
CRACD																																									-0.924765
CRACR2B																																						-1.45798
CRADD							-0.18066	-0.132361			-1.24305					-1.20721		-0.77951							-0.312366						-1.00786			-0.826689														-0.57907
CRAT													-1.81832							-2.17838
CRB2
CRB3																																		-0.299769
CREBBP		-1.9239		-2.41888			-2.22033																										-1.81824	-2.20176	-2.68866
CREG1		0.608603																												-1.26815			-0.448653			-0.57009						-0.875092
CRELD1	-0.250047	-0.856926																	-0.357699		-0.726803								-0.747494								-1.55017	-1.44124		-1.10431	-0.396411					-1.13166		-1.66048
CRELD2																							-0.88885
CRHBP																																										-1.09338					-1.37325	-0.569806
CRIP1
CRIP2			1.73991											1.59167					1.10091	0.990676					-0.935334										-0.891252	-0.494229	-1.07434			1.79258
CRIPT
CRISP2							-1.11022												-1.27448										-1.19488				-0.883004	-0.971054			-0.892987		-1.10815	-0.645647	-1.09068	-1.44034	-1.10914	-1.07293	-0.9145	-1.17966	-1.21903	-1.1933
CRISP3	-0.505007		-0.874961		-0.84067	0.144081	-0.104974	-0.392511	-0.469218	-0.642912		-0.51378							-1.27448	-0.727517			-0.435913					-0.530158	-1.19488				0.0236555	-0.428942	-0.142084	-0.849117	0.514562	-1.10443	0.0810196	-0.0394744	-0.49548	-0.208227	-1.10914	-0.557815	-0.0671066	-1.17966	-0.305437	0.547896	0.149414
CRISPLD2																																								0.677734
CRK		-0.406102	0.142389	-0.605001	-0.268609	-0.484546	-0.592269	-0.749305	-1.03343	-1.23397	0.251922	-0.580107		0.0251536	-0.453932			-1.28832		0.0522085	0.531384	-0.0995147	-0.726664	-0.465691	0.403076	-0.06333	-0.597285	0.325677	-0.329059	-0.0820552	0.445975	-0.572178	0.050524	0.324392	-0.435326	-0.0138536	0.106472	-0.109896	-0.0158812	0.129093	-0.0852748	-0.147056		0.0474558	-0.0454909	0.398398	-0.640229	0.540318	0.0644947
CRKL					-1.08953											-0.368633			0.00319494								-1.28664	-0.0186676				1.11928						-1.00706		-0.0349205	-0.901145				-0.584015		-0.662726	-0.489745	-0.327121
CRLF3																																											-1.04337			-2.00806	-0.936258
CRMP1	-0.4434			-0.593595																									-0.168071						-1.4462			-0.85545			0.735693		-0.971342						-1.28454
CRNKL1			-0.169319												-0.464105				-0.62079				-1.09196										-0.424966					-0.561785				-0.78641	-0.985016				-0.656631	-1.46358
CRNN																																						0.111878									-1.21631
CROCC						-2.08459													-1.06328	-1.26643								-2.00923
CROT		-0.0411374	-0.344355		-0.616005	-0.359105	0.338283	0.362745	-0.308725	0.496133	-0.0322371	0.038561					-0.189674	-0.285437	0.249374		0.426807	0.376941			0.0627275	0.191603			-0.033697	-0.914062	0.265038	-0.270437	-0.324818	-0.187873	-0.225093	0.157958				-0.31316	-0.23505	-0.326004					-0.947907	0.194581
CRP	1.75119	1.34944	1.20025	2.24878	1.31736	2.28596	1.56585	1.6698	1.74307	1.4753	2.03808	1.50826	1.70654	1.64131	1.49283	1.43331	1.2808	1.67788	1.27892	1.59298	1.07631	1.48582	1.3845	1.27364	1.64894	1.65178	1.40647	1.20783	2.10876	1.39213	1.90379	1.14364	1.53257	1.87174	2.06048	-0.320206	1.01942	1.96386	1.21028	0.258528	1.63386	1.61	1.28583	0.901713	0.695727	1.46618	1.43492	-0.319686	1.8731
CRTAC1	0.615515	0.758886	0.641249	0.698203	1.20599	0.860581	0.797892	0.56228	0.772429	0.669925	1.3704	1.71242	0.912423	0.871503	0.902318	0.987163	0.643988	0.911382	0.488818	0.677706	0.992889	0.917237	1.2359	0.830849	1.54765	0.727139	1.41256	0.63478	1.75904	0.81086	1.21581	0.635706	1.20397	0.854489	0.973188	1.00655	1.09633	0.904341	1.02081	0.966235	0.970604	0.697384	0.89124	1.05166	1.0104	1.03449	0.947799	0.95063	1.04894
CRTAP																																					-0.392823		-1.05058
CRTC1																																					-0.794606												-0.536837
CRTC2					-1.03013																														0.307889										-0.261124
CRTC3
CRYAB	-0.236622	0.367646			-0.420439			-0.949861						-0.114962		-1.4907					0.283294				-0.606079		0.595717	0.324671				0.0961874		-1.20143		-0.874966	-0.305185			0.6646		-0.15315				-0.117216			-1.59921
CRYBB1
CRYBB3
CRYBG1		-2.16972					-1.35197			-1.62526																																		-1.99956	-1.90731
CRYBG2																																						-2.02323
CRYBG3																																											-1.09192
CRYL1							-1.10961			-0.297837		-0.172007					-0.840441	-0.104531	0.312438			-1.5152	-0.223728						-1.02988				0.370742		-0.37536	-0.495769	-0.264357	0.135063	-0.24413			0.49944			-0.0694285	0.586472	-0.414947	-0.936379	-0.13493
CRYM																																						0.0222865
CRYZ					-0.806814		0.465801									-1.22812			-1.01301						0.903095				-0.360887	-0.0869639	-1.27696			-0.781498		-0.844279			0.282304	-0.617217	-0.853388	-0.454613	-0.799827	0.39928	-0.243996		-0.956347	-0.544265
CRYZL1
CS					-1.60023	-1.40829	0.556225		-0.0605758	-0.363812				0.806326	-0.356962	-0.147983	-1.14817	-1.60276		-0.0249955	-1.14469	0.19316					-0.540287	-0.173075		-1.42024	0.367991							-1.37589							-1.15487		0.780816	-1.24517
CSDE1				-1.89318		-0.402914	-0.864617	-1.61408		-0.848079						-1.89195				0.586801	-0.858149				-0.224419			-0.341395														0.620025	-1.58246	-1.2085			-1.87425
CSE1L	-1.0039	-1.00248		-1.04916	-1.34611	-0.894683	-1.38817	0.247448	-0.736478		-0.947474			-0.368043		-0.791567			-0.446098	-0.45551	-1.23587		-0.256215		-0.883258					-0.507271	-0.592398		-0.114961	-0.241935	-0.60674	-0.353293	0.00906806	-0.264901	-0.163396	-0.191392	-0.298376	-0.75411	-0.362035	-0.0659597	-0.767033	-0.383752	-0.340684	-0.681352	-0.721942
CSF1			-0.840883																	-1.25547										-0.755975		-1.18285		-0.963822				-0.524166
CSF1R	0.201688	1.17491	0.560741	0.676675	0.542915	0.318589	0.466174	0.384469	0.591744	0.451096	0.253035	0.299008	0.435815	0.390489	0.547188	0.61169	0.507574	0.613534	0.578144	0.626849	0.725473	0.692412	0.357974	0.749014	1.08813	0.258026	0.553045	0.32414	0.565743	0.447359	0.603065	0.539979	0.669081	0.630821	0.517787	0.31827	0.654798	0.365894	0.649222	0.620343	0.517244	0.451747	0.51025	0.683011	0.619769	0.682241	0.240002	0.557394	0.792578
CSF2RA	-0.36853							0.184371					-0.987534		-0.029555			-0.299201	-1.06796		-0.286928	-0.454455	-0.534802	0.0311195		-0.0245479						0.00896533	-0.246198	0.550872				0.136432	0.546063			-0.016623	-0.438624					-0.57753	0.228474
CSK	1.51646	1.65082	1.48488	1.66114	1.43271	1.51424	1.60941	1.36958	1.492	1.44455	1.55818	1.25412	1.27568	1.39131	1.65437	1.52874		1.06416	1.54561	1.46921		1.7152		1.46687	1.65936	1.59826	1.588	1.27949		1.52407	1.30902		1.57661	1.59255			-1.36551	1.55964	1.46928	1.28704	1.58583	0.73076	1.43672	1.3601	1.51313	1.50377	-1.75092	1.34397	1.59578
CSN1S1	0.00902366	0.0463987	0.234495	0.133261	-0.399734	-0.733474	-0.451488	-1.04732	0.0201554	-1.25686	0.42738	-0.083527	-0.126829	-0.043715	-0.112571	0.533787	0.105973	-0.284105	0.0660397	-0.0826865	-0.324347	-0.421146	-0.0665119	-0.0732209	0.131308	0.24375	-0.0942397	-0.161637	0.1014	0.168101	-1.51467	1.09945	0.086134	0.0831521	1.00192	0.62193	0.546221	0.502533	1.44886	0.619959	0.307128	-0.0767889	0.316304	0.927954	0.0405957	0.0317053	0.740934	0.352696	-0.701478
CSN2	1.65946	-0.237826		-1.3001	1.52732			1.64974		1.40336	-0.815191	1.19308	-1.14883	1.33885	-0.224458	0.83386		-1.05778	1.68555	1.60718	1.5172	-0.67275	1.63075	1.63399	0.140398	0.953718	1.21823	1.26007	-0.89927	0.0439665	1.1581	-0.317259	-0.0787172	0.0940073	-0.0491273	0.0197761	1.42513	1.01485	0.547151	-0.68327	1.7105	0.846863	1.42992	0.368638	-0.855828		-0.328656	-0.357004	-0.0934176
CSN3	1.5413	1.26958		0.737409	1.70559	1.21935	1.42699		1.60822	1.34189		0.227766	0.509007	1.60981	1.49987	1.51606	1.80889	1.45744	0.517957		0.0684313		1.62512	0.776894	1.59986		1.6318			1.17269								-1.1829	1.60394									1.76195
CSNK1A1					-0.736548										-1.41722		-0.192192		-1.64159						-0.53797	-1.01284				-0.391022				-1.25022		-1.14524					-1.12743	-1.38093	-1.21012
CSNK1A1L															-1.39603		-2.10377		-1.6204						-0.51678	-0.991651				-0.369833				-1.22903									-1.18893
CSNK1D								-1.18136		-1.86586																						-0.288279
CSNK1E								-1.18136		-1.86586																						-0.288279
CSNK1G1
CSNK1G2
CSNK1G3
CSNK2A1			-0.783923		-0.935243		-0.715762	-0.665239	-0.888982		-0.0556505		-0.670465						-0.820407		-0.301094	-0.109802	-1.34974			-0.58891		-0.234538	-0.0265248	-0.338251			-0.567208	-1.13838			-1.73643	-0.113318	0.312841				0.3346	-0.970466		-1.81654		0.127636	-0.0531633
CSNK2A2																					-0.807425							-0.55149										-1.12892	-0.982525
CSNK2A3			-0.821711		-0.973032		-0.75355	-0.703028	-0.926771		-0.0934391		-0.708254						-0.858196		-0.338882	-0.14759	-1.38753			-0.626699		-0.272327	-0.0643134	-0.37604							-1.77421	-0.560959	0.275052				0.296812			-1.85433		0.0898474	-0.0909518
CSNK2B													-0.932708				-0.336364								-0.998522								0.145224																0.0454291
CSPG4	1.52669	1.54639	1.4747	1.53401	1.53841	1.4857	-1.89207	1.61436	1.57086		1.60363	1.21703	1.58951	1.63245	1.50474	1.61276		1.57311	1.55511	1.57057	-0.939441	1.61448	1.44836	1.50736	-0.802783	1.46447		1.55314	1.61059	1.60837	1.4155	1.58703	1.52386	1.58633	1.81877	1.66314	1.85583	1.69762	1.73364	1.52486	1.80088	1.73082	1.72659	1.68825	1.74288	1.78243	1.59289	1.81382	1.98696
CSPG5
CSRP1			0.478382	-1.85911	-0.0719736								-0.805673		0.41898			0.257466					-0.881652	-0.729784									-0.86692			-0.435478	-0.404999	-0.651525	0.00439345	-0.0313236	-0.127059	-0.233312		-0.527117	-0.303693	-0.33208	-0.252142	-0.211889	-0.124508
CSRP2																																								-1.18196	-0.970206		-1.34935
CST1
CST3	1.32257	1.46476	1.47676	1.40057	1.32061	1.2882	1.20701	1.4568	1.16142	1.2284	1.28633	1.28933	1.13392	1.23449	1.32625	1.27945	1.12007	1.31761	1.26363	1.40157	1.25492	1.21645	1.41877	1.17269	1.32846	1.05179	1.31205	1.37479	1.108	1.28778	1.13943	1.20119	1.33255	1.43237	1.15544	1.23902	1.27685	1.30857	1.34545	1.27207	1.35556	1.39294	1.24999	1.11978	1.43167	1.25695	1.21332	1.25949	1.36703
CST4
CST6		-0.852445	-0.863427					-0.808741		-0.704461		-0.645919		-0.426623	-0.772163	-0.764186		-0.830468	-0.763536	-0.775621			-0.695686	-0.580908	-0.270591						-0.77072		-0.0178345	0.0886546	-0.108945		-0.164946	-0.055543	-0.0714804	-0.243445	0.204295	-0.212966	-0.039178	0.000508162			-0.397406	-0.114701
CST7																								1.02744							1.08476
CSTA	2.40181	2.39627	2.44808	2.43621	2.48231	1.84624	2.06353	2.43515	2.43784	2.31433	2.40948	2.10186	2.19814	2.26109	2.3158	2.33846	2.43511	2.41638	2.40668	2.385	2.3298	2.49236	2.44343	2.5836	2.24256	2.38281	2.29747	2.40631	2.38863	1.61195	2.11968	2.51439	0.526581	-0.184127	0.214623	2.63212	2.73646	0.106759	0.869832	1.91495	1.01043		0.182861	0.150518	2.17411	2.75817	2.77351	1.07581	0.762304
CSTB																																			0.889916		0.875336		0.902087					0.769843	0.1974	0.392167
CSTF1		1.18196	1.55427		1.14269	0.832068		1.37177	1.62625	0.89665	1.11004	1.50989	1.04911	0.987228	1.3491		1.62085	1.2644	1.27452	1.10132	0.873004		1.33051	1.39623	1.04171	0.877188		1.32758		0.861237	0.903514	1.34452	1.18235							-0.354282	0.543634				0.170573	-1.09386		1.53142
CSTF2								-0.778334	1.06408										-0.741094		-0.790197			-2.59483				1.40823								-1.34669	-1.55071	0.60302		-1.66912						1.05			-0.571588
CSTF2T								-0.865484	0.976927					-1.29032										-2.68198				1.32108						-1.2583	-0.951158	-1.43384	-1.63786	-0.525564			-0.953409	-0.651212				-0.549874		-1.6651	-0.658738
CSTF3					-0.957331													-0.334139																			-1.49385	-1.01823	-0.662886	-1.16219									-1.3105
CTAGE1																																			-2.88519		-0.950147
CTAGE15																																			-2.89301
CTAGE3P																																					-0.323728
CTAGE6																																			-2.89301
CTAGE9								-2.07416
CTBP1	-0.58011			-0.00723784	-0.122681	-0.408217		-1.01995	-0.855261			-0.565176					-1.14413	-0.0865081	0.116491	-1.81401	0.148837		-0.323389	0.202944	0.267704								-0.898606		-1.1382			-0.449352	-0.445164	-1.34171		-0.817487					-0.68659		0.395276
CTBP2	-0.597839			-0.0249666	-0.14041			-1.03768	-0.87299			-1.19135					-1.24971	-0.104237	0.0987626	-1.83174	0.131108		-0.341118	0.185216	0.249975													-1.22103	-0.462893	-1.35944							-0.704319		0.377547
CTBS	-0.103374	0.0444712	0.0786765	0.0577029	-0.0248867	0.405281	0.220806	-0.0314722	0.17578	0.27412	-0.418438	0.00566147	0.161909	0.251561	0.660947	0.336311	0.602015	0.162326	0.0625589	0.149029	0.238385	0.0921697	0.294167	0.275034	0.390461	0.0943843	0.134918	0.348727	-0.250546	0.453698	0.480426	0.0627179	0.590347	0.453557	-0.0484665	0.247416	0.573503	0.374622	0.446082	0.380464	0.46966	0.147003	0.65114	0.656855	0.400431	0.725372	0.246549	0.184406	0.507814
CTCF
CTDP1
CTDSP1									-1.25963																																-1.01599
CTDSPL
CTDSPL2																																												-0.0527291
CTF1
CTH																																										-0.649927
CTHRC1		0.234667																			-1.15041																	-0.223028											-0.531112
CTIF
CTN01		-0.328799	-0.0381234	0.845509	-0.327786	0.355714	0.221708	0.287644	-1.2657	-0.798332	-1.73827			-1.22812	-0.394748		-1.29029		-1.0926			0.516972			0.385179		-0.284154	0.433987	-1.14009	-1.86317	-0.835621	-1.29541		-0.871469	-0.649868		-0.408612	-1.83463		-0.473544	0.523249					-0.678006
CTN02													-1.53146				-1.30527																	-2.08024			-1.81201
CTN0L1																																							-1.5091
CTNNB1	-0.948875	-0.804671		-0.495864		-1.12829		-0.882832	-0.111199	-1.09233	-1.07586		-0.57763	-0.170815	-1.45621	0.318454		-0.940206	-0.24455		-0.0690666	-1.74845	-1.08161		-0.661354	-0.737464	-0.318229	-0.795956					-0.482745	-0.468264	-0.63131			-0.392914		-0.0190067	-0.8967	-0.507455	-0.119038		-0.494401				-0.69264
CTNNBIP1					-0.827494											-0.41243																																	-0.650238
CTNNBL1	-1.03464																-0.84588			-1.52313		-0.112366					-0.820469										-1.06136					-0.395189					-1.51521
CTNND1	-2.00171	-1.70684	-1.65564	-0.26205	-1.90009	-0.243481		-1.83733	-1.02294	0.109184		-0.205201	-1.8735				-0.180001	-1.95411	-1.76537		-0.617694	-0.420331	-1.89986	-0.447692	-1.88928	-1.51225	-1.36865				0.309032	-0.110137	-0.15321	-1.43909	-0.602106	-1.35277	-1.25607	-0.927253	-0.947436	-0.398911	-2.88424	-0.378157		-1.06317		-0.221172	-1.06112	-2.25902	-2.09514
CTNND2															-1.35357							-0.706257											-1.44455	-1.55426		-1.47204	-1.93443	-0.0981055	-1.37183	-1.29062	-1.35722		-1.65587				-0.233664
CTPS1				-2.20748				-2.07549		-1.4441					-1.98958					-0.485086		1.54843			-1.92925					-0.730813		-1.81369	-1.39055		0.38508	-1.06384			-1.28878			-1.83501		-1.30835		-1.86499
CTPS2	0.435448	0.352886	0.585859	0.617804	0.10324		-0.820205	0.567519	0.207969	0.316777	0.502545	0.279396	0.442478	0.982073	0.223167		0.70741	0.338041		0.440618		0.719311		1.21654	0.507854		0.92339			1.04731	0.63313	0.460757	-1.20323		0.130853	0.114052	0.643869	0.194164	0.610473	0.37837		-0.153476	-0.469505	-0.57224	0.639267	0.283121		0.597828	0.375084
CTR9			-0.801959																								-1.83638		-0.913067
CTRB1													-1.14626																					-0.694473									-0.368206				-0.952175		-0.303337
CTRB2													-1.18405																					-0.732262									-0.405994				-0.989964		-0.341125
CTRC																																														-1.50755
CTRL																			-0.293906
CTSA						-0.0347126	-0.942049			0.250349	0.422066	-1.59825	-0.193142	-1.18601	-0.91428	-1.4921												0.563324					0.0602678			0.0204609	-1.22574	-0.300011		-1.18053	0.688813	0.173945	0.58256	0.269466	0.565032	0.496894	-1.01854	0.696667	0.759368
CTSB	-1.72157	0.0401804		-0.5242	-1.03832	-0.00561421	-0.725217		-1.4206	-1.51819	-0.531355			-0.704378	-1.23512	-0.147802			-0.329926		-0.285345			-1.13279	-0.922322	0.555363		-0.597619	0.170529	-0.235393			-0.252102	-0.139882	-1.54153	-0.170384	-0.193361	-0.414778	-0.16293	-0.143963	-0.0905353	0.594464	-0.835306	-0.668065	-0.0680809	-0.555417	0.34234	-0.8855	-0.644687
CTSC	-1.31917	-0.534147			-2.47427		-0.616731	-0.188597		-0.664129			-0.683945	-0.604322	-0.338387		-0.90744							-0.633831			-0.586759				-0.522778		-0.0644355	-0.18426	-0.121744	-0.0868517	-0.796556	-1.3286	-0.237638	-0.162098	-0.634432	-0.902094		-0.219257	-1.01727	0.146673	-0.473087	-0.630301	-0.278155
CTSD	0.66931	-0.144622	-0.511441	2.19573	-0.161334	0.342301	-0.154049	-0.668235	0.137493	0.380776	-0.625317	0.205186	-0.607054	-0.342973	0.48809	-0.0702699	0.652666	-0.0103715	-0.545223	0.769824	0.0669084	-0.284734	-0.177821	0.797995	2.17549	-0.087869	-0.194943	0.42704	1.02248	2.7273	0.741371	-0.195604	-0.257401	0.566139	0.473393	0.665585	0.249286	0.607268	0.44232	0.280163	0.0764345	0.380748	0.3144	0.555765	0.331386	0.358059	0.602374	0.672275	0.450748
CTSE
CTSF			0.330597																-1.99495																		-0.188767							-1.10373	-0.199933
CTSG			0.903854		0.97353	1.13214	1.17909	0.310557	0.807251		0.772243	0.181634	0.996846	0.688651	0.389636		0.639837	0.765273		1.03976			0.767463		0.73287			0.952604	0.58028	1.09895		0.934751	1.0238	0.0535422	0.143478	1.17706	0.785807	1.02721	0.495591	0.545753	0.000721959	-0.541449	-0.584248	0.433824	1.27633	0.307419	0.737108	0.458881	-0.195908
CTSH	0.20711		-0.0814026									0.171385				-1.42532			-0.181683		0.0841941		0.748048		0.283157	-0.252859	-0.0684545	0.846364				0.719179	0.108402	0.396688		0.544107	0.144333	0.833344	0.544733	-0.870613	0.0321962	0.211389	0.125891	-1.16255	0.584341	-0.0853337	0.284708	0.442621	0.58498
CTSL	0.395079	1.48885	1.53501	1.48353	1.36764	1.47005	1.36839	0.99384	1.80726	1.32317	0.377237	1.48611	1.44415	0.654062	1.02051	1.49506	1.72766	1.00044	1.25217	1.43625	1.08894	1.3276	0.674651	0.348592	1.24747	1.41371	1.58613	1.28253	1.41259	0.882848	1.57683	1.71832	1.3969	1.93515	1.56146	1.83028	1.88452	1.23747	1.45143	0.740699	1.79311	1.95641	1.82067	1.85464	2.1048	1.94076	1.41297	2.01099	1.84614
CTSS	-0.867841				-0.930865		-0.590675								0.120041		1.39166			-1.16189					-0.854894			-1.48848				-1.61879	-0.651725	-0.869489				-0.518128	-0.318011		0.362756	-0.547768		-0.859777			0.837933
CTSV
CTSZ									0.782452							-0.659276	-0.601022			-0.998851								-0.995239								-0.592508		-0.549632
CTTN	1.64139	1.66685	1.64617	1.65662	1.64097	1.43042	1.59885	1.71775	1.48648	1.75032	1.62953	1.63314	1.59068	1.66206	1.78631	1.68249	1.64783	1.75838	1.69027	1.77899	1.70079	1.70363	1.70475	1.69244	1.72019	1.76614	1.64258	1.69191	0.935881	1.47924	1.6831	1.37406	1.75293	1.80462	0.229993	0.282724	1.55646	1.86658	1.59027	1.39983	1.80847	1.88457	1.88159	1.68681	0.486101	1.01675	1.49677	0.613626	0.613272
CTTNBP2
CTTNBP2NL
CTU2															-0.180232						-1.1327												0.403649					0.925184	-1.6993
CUBN					0.224598				-0.235404		-0.123853		0.539626		0.425538	0.479959													-0.407129					-2.26691			-1.52742		-2.05938		-1.68996	-0.309377		-1.37122		-2.00267		-1.45884	-1.00338
CUEDC1									-1.08975
CUEDC2																									-1.68589
CUL1															-1.69563				-1.5876										-1.61617										-1.15933
CUL2					0.924812			0.452099	-1.31976	0.828751			0.645214		-1.18731	-0.930328			0.664683									1.10674		-0.880914	0.275566	-0.149382		-2.18782	0.922239	0.6798			0.658971			0.48387			-0.757771
CUL3	-1.22628			-0.75105					-1.64388						-0.90615	-0.991164		-0.818365		-0.565044	-0.675439					-1.09044				-0.807332					-1.23722	-1.00738	-0.626663							0.119523		1.13703
CUL4A	-1.50414										-2.2849					-0.64946		-1.53324	-1.4582		-0.899476	-0.156159		-0.295141	-1.5669	-0.298209	-1.68293		-0.640057			-1.80259	-1.68229			-1.5352						-2.00399					-1.69314
CUL4B	-1.56118	-0.382553		-1.03696			-0.84759	-0.748893	-0.395496	-0.679547	-0.697142	-1.36513	-0.125984			-0.657617	-0.269319	0.041721	-0.829053	-0.846351	-0.552639	-0.634035	-0.853287	-0.340063	-0.762761	-0.189116	-0.388924	-1.15191	-0.764599	-0.396714	-0.562306	-1.43563			-0.232646	-1.64434	-0.0720148	-0.749721	0.0950302		-0.281829	-2.54764	-0.61295	-0.37587
CUL5							-0.014665										-0.589557																-0.616124	-0.350219				-0.976428				-0.663151	-1.44042	-1.02192					0.0350265
CUL7											-0.605742																															-0.568987			-1.348
CUL9											-0.765098																															-0.728344
CUTA	-0.0183694	0.0742337					-0.133613															0.0601839		-0.0261424		-0.00361676	-0.121158								-0.931263					0.498539		-0.429455		-0.195617	1.03125		-0.103563	-0.682367
CUTC
CUX1																					-1.99824																	-1.7537
CUZD1																																		0.82012								0.89391
CWC15
CWC22
CWC25													-1.19492
CWC27																									0.320755	-0.102033					-0.170386
CWF19L1			-0.0203176	-0.0397904		-0.721132										-0.193303					-0.205424		0.305424									-0.153486				-1.18737				-1.58779
CXADR								-0.0440953		-0.622146								-0.750749			-0.320528					-0.0347972					-0.715445	-1.59019		-0.0353556			-0.477917	0.516079						-0.534986		-0.958487
CXCL12
CXCL16																																									-1.2755			-1.15691
CXorf38	0.0665181	-0.0129526	-0.0822862						0.0754531			-0.0469529		-0.188447	-0.0983391	-0.375416				-0.213756	-0.128278						-0.193306								0.0622171	-0.695495				-0.45348	0.118907			0.320635
CXorf56
CXXC1									-0.472961												-1.54527																		0.101656			-0.912502	-0.209651	-0.646015				-0.403775	-0.670042
CYB561
CYB5A	-0.214604	1.22372			1.05102	1.30983	1.05688	1.18052	1.09473		1.10579	1.13175		0.968167	0.0306874	1.34424	0.869023		1.11462	1.10295	1.27181	1.36452	1.14313	-0.896407	1.08265	1.08944	0.684791	1.04648	1.03645	1.3246	1.03188				1.41934	0.450781	-0.718791	1.04547	0.934639	0.795584				0.772272		0.674495	0.8565	1.44912
CYB5B									-0.486992													-0.31124																							0.0371501				0.0847732
CYB5R1			0.421595	0.0293255	-0.191411		-1.24366		0.199074	0.388848	0.160736			-0.10081			0.197616		-1.85483	0.100169	-0.159426	0.249634	0.203114	-0.198084				0.127942	0.37925		-0.573418		0.275141			-0.213099					-0.206737		-0.0519167	0.0116136
CYB5R2		-0.874613				-0.37203	-1.23152												-1.06879																						-0.265464		-0.638295		-0.0500843	0.127747		0.176034	0.0888046
CYB5R3	-0.376435	-0.541723	-0.0779208	-0.976489	-0.614112		0.114397	0.00163951		0.315768			0.0010276	-0.632032		-0.525166	-0.32315	-1.16187	-0.795928	-0.0907135	-0.676158	0.248733	1.11607		0.14424		-0.406187		-0.975935	-0.0711523		-1.14496					-1.3023		-0.749551				-0.0538375	-1.23853		-1.22239		-0.380948	0.173236
CYB5R4
CYBB	-0.522534	-0.0509432	-0.132345	-0.351534	0.202803				0.382646		-0.00935745			0.441193	0.403447		0.366494	0.14681		-0.161786	0.461475	0.0667253	0.389419	0.674235		-0.112694	0.278783			-0.527768		1.1139	-0.0956031		-0.912875	-0.700848				-1.17371						-1.61477	-1.68337	-0.81512	0.680548
CYBC1																0.200267									0.295696			-0.0506605						-0.309513			0.0561112	0.154247	-0.0321075		0.138399
CYBRD1
CYC1		1.0084	0.8746	0.956224		1.16812	1.46716	1.50715	1.0833	1.48742			0.901749	1.0175		1.212	1.02598		1.60305	1.47154	1.27817	1.39046	1.41355		1.26953	1.44574	1.11919	1.37494	1.62393	0.869603	1.36338	1.14282	1.40424	1.20828				1.39191		1.06552	0.997196	1.40065	1.06546	1.12146	1.02806	0.561851	1.38418	0.98473	0.907547
CYCS	0.820491	1.20059	1.13511	0.90264	0.803501	1.44941	1.08248	0.928926	0.808551	1.03332	0.960553	0.659062	0.727388	0.941818	0.774502	-0.73762	0.303156	0.972905	0.822592	1.01668	0.791837	0.974652	0.745989	0.719251	0.316663	0.879569	0.806345	0.475797	0.954776	1.30631	-0.558413	0.645805	1.2541		0.323675	-0.311428	0.902951	1.23563	0.990329	0.734095	-0.317516	1.01807	1.15705	1.03312		0.31388
CYFIP1	0.875274	-1.16798	-0.0837275	-0.898782	0.844008		-0.575286			1.21479	1.37037	1.01146	-0.00643832	1.06844		-0.664566	0.530431	1.02648	1.33634	1.16427	1.12727	-1.32845	-1.55092	1.04471	-2.41519			-0.670149	-0.677867	0.0690621		1.03707	-0.188661	-1.35343	-1.09265		1.35783			1.44769	1.35918	-0.821603		-2.03939	-1.72042	-0.91635	-2.8222	-1.89034	-1.51678
CYFIP2	-1.18406	0.300988		0.755903	0.120688	1.19989	-2.09187		-1.0053		-1.37663		-1.03034	-1.00938	-1.16384	0.308482		-1.24843	-2.50111	-1.34702	0.0556636	0.00549677	-1.02614	-1.2623	-2.43719				-1.98632	-1.01841		-1.80804	-0.776203	0.521019	0.164605	0.248604	0.645812	-1.74358	0.491807	0.574363	1.1732	0.693004	0.64981	0.428705	0.2407	0.426838	0.526518	0.51731	0.51219
CYGB		0.0179695			0.00833098			-0.0608657	-0.0411397		-0.537164			-0.197953			0.0740109		0.23044	0.0244139	0.0805475		0.0140088	0.0774027		-0.0508089		0.0956949	0.552942	-0.770439		0.20964			0.015748	0.200148	0.56617		-0.151298	0.366161	0.0421646	0.199118	-0.10871		0.072258	-0.0714833		0.150982	0.0216783
CYLD																																						-0.647059								-0.795505
CYP17A1
CYP1A1																																-1.77222
CYP1B1																																	-0.829498
CYP20A1								-1.38768											-1.01971			-1.12618						-1.20898							-0.822652	-0.935014	-0.557327	-1.36007					-0.599305		-0.985545
CYP27A1						-1.91314		-0.91253																						0.653004		-0.234292			-0.890464					0.574595			-1.17881
CYP2C18
CYP2C19
CYP2J2
CYP2S1																										0.348955								0.673031				0.468767	-2.32578	-1.8454
CYP2U1
CYP3A4
CYP3A5																																											-1.59981
CYP4A11
CYP4A22
CYP4F11
CYP4F12
CYP4F2		0.346208		0.486069			0.486058									0.601021									0.487506					0.255302				-1.39214			-0.762963
CYP4F3																																					-0.74824
CYP4F8																																					-0.817321
CYP4X1
CYP51A1				-1.76648			0.724664									-1.69124		-2.0446			-1.89738										-2.00319	1.04047				0.828519					-1.20934	-1.20278	-0.120865	-1.13083			0.263479
CYP7B1																																						-1.32816
CYP8B1
CYRIA	-2.33897									-1.66732			-1.93817																								-1.3554			-2.1681	-1.83998		-0.238551				-1.64051
CYRIB	-0.724906		-0.663399	-0.592337		-0.641277	-0.664628	-0.528359	-0.685998	-0.892247			-1.99887					-0.570491		-0.138936	0.0158421	0.624824	-0.660222		-0.646022	0.599903	-1.38389	-0.478272	-0.629309	-0.511095	-0.731738	-0.753855	-0.421355		0.00468404		-0.54916		-0.220154	0.110107	-1.90068	-0.309872	0.129994		-0.374168	-0.465889	-0.171327	0.472143	0.294469
CYS1
CYSTM1
CYTB
CYTH1																																															-1.81634
CYTH2																	-0.543027				-0.418735																			0.647683			-1.75802
CYTH3																	-0.574062				-0.449769
CYTH4																																			-1.03511
CZIB						1.40394					-0.6565	-0.761531			-0.31213																					1.53121
D2HGDH																																			-1.08752							-0.932704
DAAM1
DAAM2																																								-1.64427			1.15222
DAB1									-1.54243
DAB2		-0.819195						-1.26186																																	-0.641313							-1.17551
DAB2IP
DAD1																																		0.311506
DAG1		-0.397718	0.344721	-0.00475719	-0.176655	0.304711	-0.269263			-0.0391357	-0.110406	-1.98357	-1.48324				0.133636	0.0452813	0.00581968	-0.300235		-0.951402	-0.557102		-0.919925	-0.0541114	0.0258212	0.212394			-0.216745			-1.16107		0.469659	-0.576542	-0.728475	-0.798104	-1.08715		-1.16987	-0.849151	0.294237	0.437379	-0.575708	-0.421145	-1.15852	-0.642178
DAGLA																																															-0.633586
DAGLB																														0.545287
DAO																							-0.132811																	-0.698239							0.227198
DAP			-1.16711					-0.315411																	-0.0978133
DAP3																																			-0.75743	-1.12956					1.14352
DAPK2
DAPK3																																						-1.12082								-1.07088			-1.33096
DARS1				-0.33225	-0.0045167													-0.859256					-1.37416		0.372747				-0.387377	-1.97127	-0.564165	0.371499	-1.00449					-0.110771	-1.42524					-1.70582	-1.48498	-0.715783	-0.00342982
DARS2				-0.764044																		-0.638549	-1.08976				-0.355155				-0.412823								0.127567				-1.83758		-0.990938	-0.830725
DAXX		-0.847344																																							-0.258738
DAZAP1	0.225502		-0.79707									-0.991712								0.666313		-1.32617		-0.815304		-1.70738			-1.46999								-1.00748
DBH	1.0504	1.02036	1.54972	1.44765	1.09081	1.22252	1.25171	0.976503	1.41627	1.5553	0.804668	1.15859	1.30968	0.639301	0.699901	1.14584	1.34621	1.15536	1.21471	0.925558	1.4776	0.969551	1.07277	1.2631	1.11945	1.16609	1.16722	1.03618	1.21641	1.07183	0.850927	0.769727	1.4328	1.34182	1.31439	1.33277	0.574134	1.13417	1.21502	1.14021	1.38288	1.19241	1.1164	1.1982	1.27013	1.39294	1.08534	0.508527	1.63017
DBI	0.700632		0.618202		0.186167			0.0839674	0.463093	0.40866			-0.48013	1.13839		0.736754	0.644503		0.795778	-0.696709				0.524774	0.63351		1.39894	0.620157		0.548552		0.134654		0.595895			0.907027	-0.0102764	1.09412	1.17803	-0.254058	0.837424	0.77031	-0.109697	0.290349		0.911254		-0.129908
DBN1				-0.61476											1.29433	-0.589962														-1.28822	-0.366585				-0.94184			-1.72166			1.15006		0.979185	0.846072	1.71099		-1.49843		-1.61083
DBNDD2
DBNL				0.111766	0.199537	0.488787		-1.02687		0.636196	-0.0661742		0.0298909	0.162846	-0.116151		0.104471		0.0851788	0.127565	0.00755783	0.635714	0.297581	-1.72758		0.0179004	0.402541	-0.630305			0.525464	-0.459267	-1.17701		-0.840585	-0.939499	-0.987692	1.67706	0.202048	0.198752	0.160545	-1.04926	0.0433328	-0.58017	0.499129	0.357038	0.438907	0.552101	0.585402
DBR1		-0.491304																																					-1.41776				-1.01155						-0.721875
DBT							0.0288184				-1.46315																		-1.00203	-0.616268	-0.980157								-1.11927
DCAF1																-1.57759												-1.70908					-1.38293											-2.07649
DCAF11																																-1.1233
DCAF5
DCAF7		-0.64446		-1.09466	-1.23948	-0.93643	-0.649761																			-0.782259															-0.735234			-0.77426					1.40651
DCAF8						-0.808032																												-0.973781
DCAKD	-1.29313			0.994765				1.08268	1.36197		0.851994		1.27019	1.22664		1.13414	1.2263	-1.22014	0.678729		0.530778				0.982758	1.12541				1.45616	1.46015			1.16508					1.37944	1.275	1.61387						1.58429	1.5016
DCD	1.11187	1.05705	0.74625	0.431955	0.41177	0.115814	0.566462	0.183548	0.366884	0.765736	0.0694973	0.896906	-0.0645219	0.833046	1.1021	0.162244	0.86904	0.941741	0.0232169	0.55401	1.01135	0.59127	-0.374685	1.3514	0.827911	1.09329	0.450758	0.81937	0.215871	0.300932	0.809357	0.106641	0.784103	0.462722	1.1135	-0.92693	0.524998	0.860965	0.828313	0.615432	1.4175	0.96481	1.38914	1.08779	1.04571	1.44613	0.173523	1.02128	1.28574
DCDC2
DCHS1
DCK																																						-0.519887
DCLK1																											-0.936255														-1.63075
DCLK2											-1.67345																						-1.4231			-1.43043											-1.66467
DCN		-0.361142	1.71515	-0.42322	0.542911	-0.957762	1.10124	-0.0385847	0.14541	-0.673334	0.452368	0.160399	-0.0452335	-0.314021	0.41726	0.412425	0.202916	-0.206399	0.663044	0.790545	-0.512588		-0.0718789	-0.190989		-0.748957		1.75399	0.15895	1.51852	0.979318	0.357135	0.00969048	0.694509	0.26253	0.114665	-0.27891	-1.51989	-0.0816823	-0.042176	0.0530915	0.934712		-0.345802	-0.187952	0.446392	-0.0138478	-1.15937	-0.357398
DCP1A
DCP1B
DCPS	0.397983	-0.279987	0.29981	0.483782	0.095737		-0.00916209	0.748639	0.68956	0.196015	0.361497	0.780454	0.311332	0.417228	0.433424	-0.140035	0.555461	0.384452	0.584945	0.588592	1.0772	0.398499	0.663752	0.499804	0.134677	-0.215956	1.03075	0.297952	0.145318		0.244287	0.469795	0.720754	0.397164	-0.0167447	0.497058	0.791408	0.247004	0.531601	0.608026	0.37654	0.421942	0.67764	0.402159	0.621598	0.771253	0.409918	0.642596	0.525447
DCTD																							-0.43915																-0.42219					-0.492264
DCTN1			-1.39437					-1.44905		-0.997734	-0.851901			-1.43363	-1.74108							-1.15137	-1.61985	-1.95727							-1.67028			-0.848219			-0.607043	-0.728075	-1.06439	0.132056					-1.34922	-0.618031			-1.18568
DCTN2	0.857463	0.671989	0.686033		0.954379	0.73612	0.795355	1.04245	1.02816	0.901736	0.904135	0.827418	0.843804	0.924034	0.432611	0.670044	0.999875		0.38752	0.931248	0.5004	0.499618	1.0861	0.901503	0.777539	0.807483	0.845272	0.673235	0.818273	0.700251	0.876737	0.830858	0.984429	0.915845	1.0631	0.864325	1.23797	0.928055	1.11676	1.02211	1.08693	0.670401	1.088	1.12649	0.873167	0.999508		0.90258	0.952597
DCTN3
DCTN4																																								-1.41462
DCTN5							-1.86507									-0.320101					-0.913825																								-0.876842
DCTN6																																		-0.313578													-0.986871
DCTPP1																																			-0.708065
DCUN1D1																															-0.770602		0.490626
DCUN1D5																				-1.25932
DCX				-0.181123																								-0.501772
DCXR	-1.45691														-1.69509			-1.2677					-2.07518							-1.14499			-1.11228							-0.688484					-1.15272
DDA1							1.84709							1.14949																													1.57663	1.75544	2.00623
DDAH1				-0.356533					-0.153519					0.135479					-0.414176					-2.06105			0.376462		-0.402045							-1.47801			-0.993511		-0.486488	0.297512		-1.11869	-1.19737	-0.993934
DDAH2						-0.726501								-1.12158																			0.755516			-0.0221464
DDB1	-0.519713		-0.646041	-1.89016	-1.24911	-1.11747	-0.301939	-0.517398	-0.539272	-0.744004	-0.926676	-0.560348	-0.516729	-0.994943	-1.15645	-0.816487	-0.372116	-1.10033	-0.776043	-0.829778	-1.24354	-0.69584	-0.232288		-0.93455		-0.929433	-0.969673	-0.668452	-0.559781	-0.419997	-0.486817	-0.552013	-0.550908	-0.74227	-0.622158	-1.59557	-0.424182	-0.15285	-0.419637		-0.335594	-0.981758	-0.0998969	-0.442432	-0.495482	-0.408853	-0.504004	-0.140721
DDB2														-0.926786																					0.197546	0.187719	0.270808		0.219051				0.297297	-0.538038
DDC									-1.76714
DDHD2																																	-1.338							-1.55071		0.243437
DDI2		-0.769995					0.217503			-0.738226	-1.14838		-0.351649		-0.364516				-1.06748				-0.620986			-0.476209		-0.858091			-0.777552		-0.220795			-0.193092		-0.497973			-0.730745				-0.682709	-0.464275	-0.468567	-0.395211	-0.885199
DDO									-0.761896
DDOST						0.673944																			-0.531593		0.790601						-0.825182	-0.779229									1.21601	1.582	1.36452	1.5679			1.56363
DDR1																																	-1.00098						-1.09312
DDR2
DDRGK1		-0.65285	-0.767043	-0.450232	-0.583333	-0.692429	-0.779705	-1.06157	-0.891202	-0.787908	-1.02667	-0.817778	-0.429342	-0.539598	-0.63391	-0.409136	-1.15439	-0.647178		-1.08304	-0.61651	-0.403681			-0.506064	-0.515023	-0.865548	-0.84692	-0.754935		-0.570158		-1.39216			-0.747647	-1.01497	-0.924186		-0.631443	-1.07158	-1.38658	-0.349074	-0.654465			-0.785434	-0.817457	-0.785423
DDT																							-1.04617											-0.362977				-0.782374				-0.186471		-0.735378		-0.71981	-1.09884
DDTL																																															-1.15
DDX1	-2.36747				-0.0800567			-1.69059		-1.01512			-1.50106	-1.21671	-1.22641	-1.62996			0.58914	-1.08758			-1.10873	-1.82915	-1.61792	-0.74358					-1.56861	-0.510551	-0.688215	-0.997611				-1.155	-1.56963	-0.713918				-0.674356		-1.29777	-2.07984		-1.3137
DDX11
DDX11L8
DDX12P
DDX17		-0.906856	-1.44875			-1.61854			-1.89956		-0.950985				0.231915		-0.157967		-1.58452		0.0273954		0.142423	-1.44003				-2.39198			-1.59971		0.388347	0.325852				0.119313	0.823917	0.666511	0.243382	0.230733	0.134073	-0.133508	-2.46465	-0.734176	-0.56094	-1.37273	0.691774
DDX18					-1.59432				0.446681	-0.339194		-1.03307		-1.82238										-0.858166				-1.19899		-1.9686						-1.14951		-0.390397		0.92023		-0.598669	-0.729267			-1.29874		-1.25741	-0.729285
DDX19A					0.129099	-0.146674		-0.107166		-0.131642						-0.312252									-1.02094			-0.389006		-0.228054	-0.643583	-0.38085	-0.0641019	-1.34941					-0.0575117			-0.119436	-0.234688	-0.129744					-0.0594349
DDX19B					0.155428	-0.120345		-0.0808367		-0.105313						-0.285923									-0.994611			-0.362677		-0.201725	-0.617255	-0.354521	-0.037773	-0.170558				-0.447816	-0.0311828			0.0722423	-0.208359	-0.103415					-0.033106
DDX20									-1.79693																																		-1.12367
DDX21			-0.547397			-1.443	-1.49924								-1.58047		1.62184	0.760362		-1.76826				-1.76868			-1.55626							-1.26632	-2.42904				-1.37858		-1.22769				-1.5021
DDX23	0.152675	-0.183314	-0.0240496	-0.266192	0.182961	-0.627886	-0.218794	0.239615	-0.107935	-0.224703	-0.041104	0.0376449	-0.0926618	0.0425971	-0.0686658	0.0858335	0.194436	-0.239537	0.250684	-0.0366558	-0.0332862	-0.262038	0.0700409	0.000130391	-0.314349	-0.322589	-0.00275922	-0.309465	0.185752	-0.648077	-0.0596948	-0.256291	0.74344	0.527406	0.13404	0.00645435	0.159734	0.249679	0.433377	0.381795	0.457068	0.305692	0.52856	0.443258	0.183557	0.0688337	0.350865	-0.0064215	-0.213658
DDX24					-0.775473			-0.875176					-1.0629																		-0.549727							-1.67933
DDX27																																				-0.807625
DDX28
DDX31																																					-0.956137				-0.604056								-0.632502
DDX39A	-1.00212	-0.97785	-0.936633		-1.22718	0.653762		-0.962998		-0.92287	-0.177552		-0.948488	-0.761731	-1.29867	0.196208	-0.989331	-1.288		-1.91901		1.07372	-1.3361	-0.417748		0.816932	-0.3818	1.09126	-1.87181	-1.14897	0.197521			-0.110783	-2.03158	-0.667691		-0.692409		-1.01218	0.388237	-1.10885		-0.512238		-0.685517	-1.62438	-1.43222	-0.939127
DDX39B	-1.00212	-1.11483	0.658804	-1.40029	-1.22718	0.653762		-1.2354		-0.92287	0.869404		-0.948488	-0.432432	-1.29867	0.196208		-0.932156		-1.91901		1.35633	-1.3361	-0.377147		0.816932	-0.3818	1.12682	-1.87181	-1.14897	0.197521			0.701539	-1.54831	0.297156		-0.991541	-0.745068	-1.01218	0.388237	-1.10885		-0.512238	0.483491	0.399898	-1.62438	-1.05344	-0.589872
DDX3X	-0.416241	0.210887	-0.979217	-1.17878	-0.460664	-1.46307		0.619862	-0.0552362	0.494153	0.75662	-0.211616	-0.0287105	0.760659		0.0985313	0.00750425		-0.391326	-0.465058		0.344648	0.41865	0.650547	0.505314		0.78754	0.0798715	-0.871175		0.0683607	0.499592	0.210419	0.135483	0.426054	0.324792	-1.27248	0.31664	-0.126368	0.291655	-0.0866905	0.0245013	-0.302468		0.360155	0.197989	0.0979537	-1.80834
DDX3Y	-0.436444				-0.496009	-1.48328		-0.997302	-0.0754396	-1.12445	-0.965973	-0.231819		-0.61546		-1.49291	-0.0126991		-0.411529	-0.485262			-0.836887	-0.846357	-1.01629		-0.579997	-0.914149						-1.83169	-0.821218	-0.678256	-1.38693	-0.982335	-0.146571		-0.106894			-1.86459	-0.978043	-1.622	-0.524725
DDX4
DDX41																								-1.29938							-2.55464											-1.64476							0.981559
DDX42			-0.652419		-0.860698	-0.356174	-1.47082						-0.884565	0.0327935	-0.472811					-1.59432	-1.34149	-1.78556				-0.681159	-0.802082	-2.4928	-1.70878	-0.193891			-1.22384		-0.944867	-0.119626	-0.605269	-1.0993	-0.0785842		0.216774	-1.86621	-0.897105	-0.486037
DDX46	-0.864544			-0.906836	-0.716631	-0.410608	-0.552783	-0.560523		-0.516472	-0.742855		-0.653608	-0.712341	-1.0201		-2.51724		-1.05091	-0.884377	-0.861193	-0.650415	0.749969		-0.922059	-0.942407	1.41158		-1.77414						-0.883693		-1.52267	-0.822418	-0.991996		-1.00675						-1.64478	-0.600293
[truncated: 6,896 more rows]
[truncated: 54 more columns]

## Sheet: 1F_right
Symbol	Exp073276	Exp073277	Exp073278	Exp073279	Exp073280	Exp073281	Exp073282	Exp073283	Exp073284	Exp073285	Exp073286	Exp073287	Exp073288	Exp073289	Exp073290	Exp073291	Exp073292	Exp073293	Exp073294	Exp073295	Exp073296	Exp073297	Exp073298	Exp073299	Exp073300	Exp073301	Exp073302	Exp073303	Exp073304	Exp073305	Exp073306	Exp073307	Exp073308	Exp073309	Exp073310	Exp073311	Exp073312	Exp074401	Exp074402	Exp074403	Exp074404	Exp074405	Exp074406	Exp074407	Exp074408	Exp074409	Exp074410	Exp074411	Exp074412
A1BG	3.42886	3.46382	3.41842	3.42232	3.47856	3.42958	3.36388	3.36684	3.49715	3.41655	3.39172	3.33902	3.45325	3.41836	3.48284	3.33727	3.36594	3.38394	3.43837	3.36109	3.30673	3.42006	3.24431	3.30612	3.53166	3.45447	3.4224	3.40382	3.36677	3.44449	3.37133	3.41436	3.35534	3.37178	3.39431	3.39871	3.36545	3.4068	3.41487	3.38981	3.3943	3.44367	3.47814	3.42191	3.33855	3.36532	3.44386	3.44515	3.4639
A1CF
A2M	2.16413	1.9988	2.09874	2.28006	2.17657	2.08552	2.04146	2.20063	2.19854	2.08573	2.15648	2.14741	1.93249	2.02493	2.1409	2.03866	2.05598	2.0656	1.97976	2.16905	1.93954	2.26973	1.89218	2.22258	2.08571	2.128	2.32618	2.16459	2.14676	2.23985	2.18421	1.9151	2.09863	2.15296	2.06526	2.15667	2.18777	2.52748	2.09469	2.13593	2.17167	2.22693	2.15213	2.39804	2.34996	2.12135	2.25568	2.28835	2.19072
A2ML1	1.82428	1.82972				-1.41807						-1.61914		-0.678761				1.32597	-1.0048	1.02513	1.01738			0.253181			0.640414	0.830519		0.77518	-0.205284		-0.145318	-0.717318	0.239123	1.42205	1.00067					0.665372			0.35232
A4GNT																																								-0.749124
AAAS	0.278154			-0.942037		-1.01503									0.37654	-1.62683			-0.841731			0.410031		-1.01449	1.10053			-0.988613		-0.248729				-0.935728						-1.90504	-1.9973				0.753316				-1.05164
AACS
AADAC																										-1.17891																		-1.66429				-0.389779
AAGAB																																									0.51508								0.644392
AAK1								-0.921951		-0.841194		-1.71498			-1.00833			-0.755458	-0.853526		-0.91305	-0.808024	-0.868287		-0.932313					-0.600827		-0.897301	-0.767305		-0.887358				-0.981306	-0.97556		-1.0344
AAMP					-0.332695																																		-0.545585
AAR2																							-0.800507																						-0.169197
AARS1	1.01005		-0.593716				-1.23246					-2.39687	-0.175001				0.892769	-1.02152		0.39942		0.975358			-0.691169	0.751677					0.42356	-1.79221		0.811808				-0.55801				0.149832		-1.72697	-2.11112	-1.14068		-0.473966
AARS2			0.832329	0.413324						-2.40796		-1.47929	-2.41972	-2.07129			-2.17041			-2.05901			-1.08767		-0.802041	-0.91489						-0.28494		-0.221286			0.235328
AARSD1	0.242746	0.799146	0.0183495	0.551436	0.689243	0.713831	0.507849	0.0660206		0.560586		0.292693	0.589224	0.596006	0.47006	0.45133	0.772856	0.464169	0.345774	0.295704	0.576283	0.34875	0.766634	0.847094		-0.0951593	0.341201	0.170397	0.821209	-0.499757		0.5078	0.590924	0.822871		0.0929985	0.15102	0.702136		0.462481	0.779874	0.165726	0.406479	0.295559			0.513238
AASDHPPT														-1.50466
AASS															-1.29234	-0.861879																-1.20902
AATF																																													-0.191304
ABAT																					-1.07261															-2.01918										-0.426411
ABCA1
ABCA3																																														-0.0687806
ABCA6																																										-0.0938544
ABCA8								0.902254					0.953379		0.841275				0.880712			-0.190574	-0.161735							0.936039
ABCB1					-1.09734	-1.61503					-0.829991	-1.04603			-1.67938		-0.838319					-1.3858				0.216682								-0.819573			-1.92354	-1.02478	-0.806058						-1.10978	-0.770596		-0.614173
ABCB10
ABCB11								-1.23749																						-1.86366							-1.95372						-1.55895
ABCB4																							1.41908
ABCB6
ABCB7																													-1.12519
ABCB8															-1.29499											-0.913872												-1.28413					-0.765714		-0.382148
ABCC1	-0.141212			-0.097096	-0.13999	-0.779495	-1.86396	-0.184701	-0.459487	-0.221533	-0.291214	-1.75091			-0.834812	-2.3795	-0.492376	-0.437887	-0.897299	-1.5105		-0.599628	-0.520927				-0.573754				-1.88822				-0.121389	-0.260922	-0.0683233							-1.37844		-1.80532		-1.555
ABCC2												-1.19492
ABCC3						0.585342								0.265721			-1.89304	0.467743			-1.47455	0.563381			0.733689		0.458959										-1.77136								-0.641713		0.729441	-0.522334
ABCC4																																											-0.967687
ABCC5
ABCD1																			1.63895				1.78012															1.19241	-1.00645	-0.627952					-0.527104	-0.463614	-0.638767
ABCD2																																							-1.01599	-0.637498					-0.536649	-0.47316	-0.648312
ABCD3	-0.855487			-0.23168																		-1.62706		-0.53799			-0.550937															-1.37053			0.535479				0.533043
ABCE1				0.826854								-1.10102							1.3296	-1.2057	-0.686463	1.49363	-0.645009		-0.716784		0.233587				-0.639948				0.617688					-0.241231			-0.46741	-0.694624	-0.876064	-0.73391		-0.0403222	-1.71507
ABCF1																						-1.21244						-0.00113758										-0.650253
ABCF2				0.35763		0.546013		0.231452	0.359051				-0.603669	0.297351	0.267925		0.842414	0.345261	-0.623012		-0.95576				-0.193693					0.483878		0.298486			0.381382		0.656477	-0.731677	-0.00440933	0.504046	0.194106	0.511279	0.0974693		0.103451	0.75375	0.330013	0.447052	-0.0108824
ABCF3	0.504015	0.465034	0.571585	0.327807	0.235048	0.754673	0.169888	0.349865					-0.0829764	-0.84651	0.112723	-0.270367																							0.539714	0.192024			0.523963			0.0894399	0.601865	0.66792	0.98041
ABHD10		-1.53946		-1.64139											-1.22428					-1.42892							-1.5371				-1.26368			-0.994567					-0.982068							-0.77967		-1.11853
ABHD11	-0.375031		-0.903984					-0.519523										-1.18549																						-0.569741		0.662613	0.577214	-0.0758332	-0.940961			-0.536515
ABHD12													-1.94802									-0.460533					-0.367823	-0.838804							-1.78569
ABHD14B				-0.578776	-1.09989									-0.91211		-1.03602										-0.81657		-0.984122		-0.915081								-1.15241		-0.883555			-0.572845						-1.18667
ABHD16A			-0.529369		-0.00918558	-0.875693		-0.455377											-0.76146	-0.929499				-0.16129			-0.788928		-0.372713	-0.452092			-0.58717	-0.737262	-1.14183			-0.956263				0.142483	0.12037					-0.757913
ABHD17A
ABHD17C																	-2.05754									-1.24715
ABHD2																																						-1.41746
ABHD5			0.353273
ABHD6						-0.526527												1.22133	1.37486												1.018				1.16635							0.427923
ABI1							-0.890853								-0.563307									1.18654								-0.698659	-0.916005								-1.03015
ABI2															-0.525518													-1.0472
ABI3	0.0948202			-0.441898																										0.0132238
ABI3BP	0.10614	0.466536	-0.0109122	0.437204	0.376313	0.285618	0.180648	0.0796585	-0.137569	0.276313	0.360828	0.376467	0.178609	0.318026	0.167745	0.245882	0.189198	0.167098	0.424198	0.184131	0.260522	0.375974	0.267891	0.715296	0.261997	0.394872	0.437849	0.288902	0.445436	0.453421	0.226924	0.245615	0.435746	0.29347	0.25345	0.272877	0.264849	0.289467	0.0646678	-0.118794	0.108632	-0.374615	-0.276341	0.128586	0.338918	0.396678	0.252734	0.291364	0.129397
ABLIM1					0.0902088	-1.68631		-0.257577									-0.250871				-2.09637															-1.55897	-1.59299
ABLIM2
ABLIM3
ABO
ABR				0.666514	-0.248978		-1.77546			0.412883					-0.946914					-0.722953																								-0.82326
ABRACL				0.168589		0.526293		0.397545	-0.416337			0.87385	-0.334412	-0.336373				-0.981295	-0.639767		0.103969					-0.486053	0.712753			-0.358254		0.14136	-0.137611	-0.471389			0.0231737	0.882517	0.00293241	0.533169		0.488665		0.621139	0.424215	0.557997	0.604693	0.72398	0.685576
ABRAXAS2																																-1.35517
ABT1																																									-0.317081					-0.352254
ACAA1														-1.02432						-1.25389		1.15203	-1.29539				-0.909903													0.0906211
ACAA2	1.11247				1.06443		-0.62779	-1.4662		1.00988				-1.56422			-2.20201						-1.83332			-1.3676							-0.236824						-1.29405		0.929331			-2.18137		-0.890519	-1.08654	-0.74377
ACACA	0.30387	0.415158	0.420435	0.538577	0.30923	0.330629	0.447383	0.347396	0.27769	0.341449	0.163163	0.396793	0.444372	0.276935	0.447606	0.570967	0.287761	0.504336	0.398513	0.352652	0.290505	0.444556	0.217696	0.366041	0.341346	0.4709	0.338651	0.371393	0.342756	0.31639	0.208846	0.229288	0.381959	0.35992	0.373014	0.497842	0.299659	0.461771	0.399028	0.405192	0.247505	0.413304	0.295406	0.351852	0.580913	0.496023	0.295408	0.0124339	0.387127
ACACB	0.28602	0.397307	0.388665	0.520727	0.262314	0.312779	0.429533	0.329546	0.242443	0.323599	0.145313	0.339427	0.426522	0.251146	0.407075	0.535922	0.269911	0.486486	0.380663	0.334178	0.272458	0.426705	0.199846	0.310886	0.303331	0.433204	0.317031	0.287089	0.324906	0.270323	0.190996	0.202609	0.364109	0.327968	0.344979	0.470215	0.281809	0.410112	0.361473	0.359073	0.193199	0.386218	0.277555	0.307264	0.532556	0.461221	0.262808	-0.0461042	0.311815
ACAD10																							-1.57692						-1.17405			-1.31695									-1.13476			-0.977234	-0.435937	-1.48473
ACAD11	0.540967				0.320001	0.447609	-0.149122						0.569697		0.529367						0.212664		-0.623418		-1.09253					0.622305					0.328949		0.582022		-0.908852										0.587394
ACAD8																																				-0.697656					-0.774069
ACAD9			-1.34745						-0.0567073													-0.360704					-1.15823											1.46567				1.34713						-0.662897
ACADL																																														-0.3361
ACADM		-1.28433	-0.384103				-0.453317	0.00107736																						-0.778677			0.697201
ACADS			0.0706052						0.0905547		0.677748		-0.0340956					0.0747713				0.629322		0.106142		-0.0814362	0.238668		-0.163969		0.233573	-0.106612				-0.102467	0.190907	0.344178	0.126908	0.0716778	0.225154		0.257659	0.0899658	-0.246917	0.435562	0.525978	0.11599
ACADSB
ACADVL			0.4598	0.2301					-0.192479	-1.35043	-0.161109	-0.657981	-2.02863	-0.616716	-0.547316				0.431836					1.17069			-0.59484	0.0237524	0.599034	-1.15605	-0.212227		0.374068		-0.205154			-0.588133		0.68127	1.26133		0.251375		0.859998	-0.0398907		1.14405	-0.73826
ACAN		-0.162899				0.4046		0.572909	-0.653717				-0.569801			0.377518		-0.0954684	-0.0167635	-0.352744	-0.0844241		0.13681	-1.22155					-0.623546					-0.977876	-0.83307	-0.158587			-0.575202	-0.343752	0.83984		-0.0909761	0.173787	0.0608734	-0.494119	-0.580179	-0.250514	-0.953985
ACAP1																																								-1.06949
ACAP2																																									-1.08246
ACAP3
ACAT1	1.64896	1.86202	1.42816	1.65618	1.78181	1.63765	1.77263	1.5298	1.21105	1.67858	1.53962	1.76524	1.69608	1.39383	1.6257	1.63682	1.82022	1.28564	1.70749	1.44152	1.42751	1.74868	1.55809	1.42167	1.357	1.70564	1.27153	1.38266		1.1354	0.98997	0.890148	0.265372	1.28602	0.945976	1.58152	1.33071	-0.76166	1.52634		1.74062	0.790067				-0.366328	-0.5938	1.69052	-1.05827
ACAT2	0.515836	0.471655	0.340218	0.378291	0.503127	0.336438	-0.122969	0.681896	0.607947		0.432724	0.528311	0.529633	0.529261	0.344081	0.535063	0.683459	0.402152	0.576012		0.429879	0.562843	0.418229	0.524077	0.752337	0.674413	0.55112	0.440815	0.501793		0.639631	0.671858	0.386607	0.561413	0.568329	0.730495	0.553187		0.558681	0.588695	0.536104	0.51916	0.690823	0.763931	0.563146	0.583641	0.834293	-0.727906	0.658315
ACBD3	-1.99867											-1.76448																										-1.41112		-2.02905		-1.60948			-1.17347			-1.55487	-1.71295
ACBD5							-0.161959																-0.170671																					-1.47456
ACBD6
ACE		-1.52791	-1.43147					-1.39588		-1.6831	0.649978	-1.26648	-1.3842						-1.49491				-1.53065			-1.50796		-1.34095	-1.98622			-1.57785			-2.02068			-0.749984	-0.751388				-1.84849	-1.94361		-0.293765	-0.952788	-1.1629	-0.75936
ACE2	0.48031	0.574111	0.568811	0.66453		0.533355	0.649744	0.359726	0.310282	0.748791	0.802194	0.905411	0.648461	0.0629723	0.81336	0.700699	0.299141	0.637194	-0.15674	1.00946	0.558236	0.565219	0.609941	-0.265484	0.285398	0.569466	1.23918	0.602234	1.07001	0.739264	0.573516	0.547916	0.753979	1.16446	0.830516	0.152761	0.534579	0.693789	0.114377	0.569073	0.146048	0.21934	0.451441	0.598766	-0.211235	0.451133	-0.306363	0.720441	0.0134428
ACHE		-0.893515		0.49232			0.393913								0.371842			0.362712				0.375037				-1.04672				-0.335323
ACIN1		-1.44372															-1.05921						-1.28892						-0.068266		-1.00615															-1.1346			-0.756359
ACKR1				-1.19694																																			1.71155				1.51618
ACLY	0.915124	0.268763		0.807612	0.358866		-0.926581	1.06925	0.898376	-0.532028	1.16788	1.11514	1.22948	-0.930268	-1.03704	-0.632483	0.996661	1.12747	-0.769429	-0.653109	1.09564	1.18859	-0.860638	-0.524497	0.756662	1.06605	1.01583		-0.472735		1.6861	-0.512608	-0.907187	-0.372143	-0.921396	0.856094	1.21818	0.0839429	0.468516	-0.131028	0.600002	-0.140004	-1.71983	0.475952	1.5051		0.497128	0.551012	-1.60908
ACMSD								0.36745
ACO1		-0.219107	-1.31399	0.0587027	-0.206886	-0.0953553			-0.649164			0.0808311	-0.0113426	-0.0843178		-0.298489	-0.881526		-0.455776	-0.991058	-0.0291949		-0.138728	0.0177856		-1.83863	0.173389		-0.091358	-0.618085	-0.357676	0.110513	-0.0354061	0.14509	-0.227014		-0.0807041	-0.629601	-0.137744		-0.290797	-0.158256	-0.20562	-0.352417	-0.176101	0.174429	-0.186973	-0.186099	-0.185456
ACO2	0.325026	-0.222563		-0.154091		-0.0453032	-0.00567975	-0.869681		0.143219	0.379706	-0.20829	-0.269806	-0.782071			0.74713	-0.120973	-1.14165	-0.973165	-0.0741954		0.341784	-0.882795	-0.0059492	-1.1635		0.0674764	0.21081	-1.00448		-2.49846	-1.30142	0.283385	-0.256245			0.392314	-1.33922	0.690604	-0.0511665	-0.528395	0.257418	0.341541	-0.166701	0.102042	0.0977599	-0.577738	-0.549769
ACOT1															-1.48585										0.0425528					1.07874			0.436091		0.873799	1.1155	1.05618		-1.32439		-1.48612				-1.29792			-1.07014
ACOT11
ACOT13														-0.820069
ACOT2															-1.57602	-0.589467				-1.36723					-0.0476238					0.988565			0.345914		0.783622	1.02532	0.966003		-1.41457		-1.5763				-1.38809			-1.16032
ACOT4
ACOT7				-0.616192							-0.120932			0.829952	0.695694	-0.220149	-0.891867	-0.793333		-0.591443						-1.17477	-0.626292		-0.124626	-0.569455														0.0891499		-1.11062
ACOT8														-0.0374566	-0.148213													-0.151322														0.357092
ACOT9																			-1.28324			-0.888758												-0.468438	-1.69473						0.122588			-0.0645815
ACOX1	-1.13942	-0.910191						-1.02197	-0.683419											-0.802029	-1.19067									-0.398098	-0.982623													-0.660024		-1.32076			-0.97417
ACOX2				-0.632478			-0.0744131										0.182779	-0.341814										-0.360968	0.1182					-0.639632															-0.474472
ACOX3				-0.6542	-0.918069							-1.59278		-0.741216						-0.2203		-0.688781			-0.667027					-0.320213			-1.58752					-0.60528		-1.0209			-1.24374	-0.973015		-0.126174	-0.012665	-0.100834	-0.643395
ACP1	1.3558	1.23316	1.23391	1.19442	1.4149	1.1725	1.15894	0.522705	1.52604	1.19305	1.0819	1.29055	1.0231	1.33371	1.51149			1.12618	0.774196			0.893908			0.672823	0.560643	0.530013	1.16535		1.24056	-1.69643					0.513314	1.03576	1.44542	1.34679	1.39526	1.33392	1.57908	1.59164	1.46266		1.42568	1.68907	1.59026	1.42886
ACP2					0.562616													0.404504
ACP3				-0.324882		-0.182238				0.456579										-1.72153				0.0613456											0.0916161					-0.461071						-1.81064
ACP5												-1.04167		0.0732225		-0.243541													-0.751453			-0.512365							-0.0609846					-0.311566	-0.020171	0.0273837
ACP6							-0.508108								-0.753846																													-1.30679
ACR	-1.03738		-0.709142		-0.338678	-2.17741		-1.23324	-0.260561	-0.298739	-1.82679		-1.0328						-0.274434		-0.878081				-0.773509								-1.50451	-1.02848			-1.66143	-2.18763	-0.855959		-0.755382	-0.564162	-0.257871	-1.2414		-1.40427	-0.693994	-0.475754	-0.68125
ACSBG1												-1.39079
ACSF2												-0.598768																								-0.314786											-1.18978	-0.750055
ACSF3															0.633934																											-1.72947						-1.53504
ACSL1	0.28753	0.658321	-0.232961	-0.823726	-0.0723361	-0.96788		-1.1049				-0.246361						-0.762941	0.162838					-1.39725				-1.12537	-0.00150623		0.284349	0.0434471	0.142358		0.155742		-1.23061	0.125941							-0.712197	-0.39635	-0.607494	0.0719492
ACSL3											-1.31751										-2.12555																							-1.50668	1.00618		-1.83206
ACSL4																-1.11798					-2.13627																										-1.84279
ACSL5			0.52045			0.210783	-0.160454	-0.0298635	0.147508	-1.50357							0.708088					0.226401			0.232071	0.138128		0.720155	0.385957					0.827306	0.126373	-0.0264639			-1.63651		0.138352				-1.40765
ACSL6								-1.22074
ACSM2A
ACSM2B																				-1.07425
ACSM3		-0.601582																																				-0.0324826
ACSM5
ACSS1					-1.51523				0.155525		-1.17968								-1.95034	-1.53524					-1.5131		-0.732626							-1.33984	-1.09531		-1.35617			-0.172331	-0.218672		-0.843008	-1.4918	-1.83704		-2.12831	-0.470862	-1.22828
ACSS2				-0.932555																															-0.987228										-1.29128
ACSS3
ACTA1	0.499027	0.401286	0.238863	0.555704	0.109687	0.807223	0.540494	0.399272	0.433851	0.833604	0.286694	0.604001	0.131922	0.348358	0.591992	0.217385	0.32329	0.413809	0.220845	0.123708	0.451399	0.510875	0.234696	0.0517832	0.263781	0.350059	0.926675	0.20189	0.218772	0.442097	0.0311323	0.216689	0.803804	-0.0939505	-0.172686	0.611075	0.800203	0.832951	0.727559	0.577439	0.79119	0.392652	0.543138	0.913428	0.713674	0.641524	0.545613	0.741376	0.842212
ACTA2	0.815911	0.198009	-0.133579	0.385428	-0.355504	0.764466	0.84086	0.357488	0.345915	0.787006	0.216256	0.682615	-0.227841	0.0254712	0.814942	-0.0288109	0.248599	0.315555	0.0433389	-0.1601	0.355111	0.505604	0.213368	0.0495227	0.0193824	0.152444	0.887611	0.0059551	0.255532	0.353423	0.0355862	0.20423	0.823192	-0.149828	-0.262214	0.501885	0.669704	0.935099	0.680547	0.604141	0.745721	0.242368	0.957098	0.875933	0.708974	0.581387	0.620718	0.672482	0.962094
ACTB	0.393686	0.441337	0.36176	0.516111	0.71107	0.836457	0.67185	0.780232	0.635799	0.802493	0.369753	0.762692	0.281835	0.480004	0.765837	0.501105	0.245241	0.461287	0.52344	0.329069	0.649698	0.483145	0.416591	0.46764	0.324386	0.789531	1.08416	0.960106	0.513785	0.736667	0.744666	0.667609	0.849861	0.0533534	0.5429	0.794851	0.796212	1.10713	0.921582	0.889649	1.03202	0.589927	0.856754	1.11798	1.14631	1.01724	0.687951	1.06751	1.35908
ACTBL2	-0.160313	-0.273004	-0.0600597	0.287081	-0.359234	0.566642	0.358183	0.25001	-0.322991	0.119937	0.0378619	0.547069	-0.81673	-0.0601134	-0.181252	0.0324778	-0.0909533	-0.298589	-0.020002	-1.05676	-0.134471	0.0744487	0.270327	0.114407	-0.872677	-0.0198192	0.998419	0.130738	-0.00977924	0.305083	-0.300187	0.326638	0.168313	-0.323622	-0.569594	-0.421874	0.712351	1.0914	0.733769	0.656842	0.564738	0.47536	0.445501	0.991801	0.593336	0.563079	0.62471	0.857533	0.982624
ACTC1	0.521661	0.398125	0.258106	0.528503	0.109687	0.814931	0.595405	0.44016	0.500794	0.848929	0.331926	0.713487	0.148043	0.314459	0.600462	0.231573	0.355882	0.430985	0.214414	0.220982	0.437779	0.629446	0.302934	0.126787	0.268708	0.354375	0.93981	0.235279	0.261322	0.459877	0.173581	0.22944	0.823562	-0.0340354	-0.125597	0.611075	0.738086	0.945175	0.779882	0.696705	0.80544	0.430739	0.566576	0.92232	0.756978	0.6622	0.698765	0.744488	0.89956
ACTG1	0.393686	0.441337	0.36176	0.516111	0.71107	0.836457	0.67185	0.780232	0.635799	0.802493	0.369753	0.762692	0.281835	0.480004	0.765837	0.501105	0.245241	0.461287	0.52344	0.329069	0.649698	0.483145	0.416591	0.46764	0.324386	0.789531	1.08416	0.960106	0.513785	0.736667	0.744666	0.667609	0.849861	0.0533534	0.5429	0.794851	0.796212	1.10713	0.921582	0.889649	1.03202	0.589927	0.856754	1.11798	1.14631	1.01724	0.687951	1.06751	1.35908
ACTG2	0.835217	0.217314	-0.114274	0.404733	-0.336198	0.770701	0.860166	0.373042	0.36522	0.806311	0.235562	0.691235	-0.208535	0.0447764	0.834247	-0.00950572	0.267904	0.312164	0.000921941	-0.140795	0.348302	0.524909	0.232673	0.0688278	0.0386876	0.171749	0.900651	0.0252603	0.274837	0.372728	0.0548914	0.223535	0.842498	-0.130523	-0.242909	0.52119	0.672126	0.954404	0.672563	0.584794	0.763394	0.261673	0.976404	0.84849	0.686419	0.542412	0.637055	0.691787	0.943973
ACTL6A	-0.116806		2.01348												1.27774		0.0758763				-1.56196		0.143418		1.875							-1.41194			-1.16939				-1.00679	-0.768474	1.87487		-0.912115	1.47895			0.125486		-1.17991
ACTL6B																																									-0.609248
ACTN1	0.277604	-0.422534	-0.468611	0.0631335	-0.802325	0.26943	-0.526375	0.49602	0.0137246	0.747304	0.783825	-0.177598	0.445342	0.448522	0.136906	-0.47354	-0.0699509	-0.367803	0.66217	0.246438	0.194075	0.262143	-0.0163459	-0.332211	0.23681	0.612735	0.265164	0.139415	0.286002	-0.212838	0.51515	-0.126816	-0.0773048	0.235768	-0.0186056	0.433507	0.668778	0.188627	0.186184	0.276449	0.0553616	-0.0341871	0.312483	0.0380453	-0.000289607	0.080157	0.372701	0.18731	-0.0729061
ACTN2	0.235188	-0.540694	-1.07701	-1.11636	-1.24974	0.0486071	-0.838171	0.404349	-0.852682	-0.157333	-0.556407	-0.458941	0.408985	0.299522	-0.541334	-1.08275	-0.0839616	-0.388199	0.644203	0.157717	-0.695989	-0.11911	-0.72274	-0.460287	-0.661204	0.538293	0.179655	-0.231818	-0.92801	-1.17439	-0.242437	-0.964142	-0.792199	0.193428	-1.03565	0.248867	-0.819905	-2.23071		-0.25068		-1.46384	-1.31309	0.203727	-1.28703	-3.09364	-1.4526		-1.37359
ACTN3	0.228348	-0.570167	-1.11754	-0.909684	-1.47517	0.0417677	-0.845011	0.39751	-0.92427	-0.17081	-0.563246	-0.465781	0.402146	0.285968	-0.585605	-1.08959	-0.090801	-0.662559	0.635358	0.149282	-0.702828	-0.135097	-0.763689	-0.462928	-0.875615	0.530347	0.168762	-0.238657	-0.934849	-1.28682	-0.249276	-1.00007	-0.833819	0.189325	-1.08953	0.238211	-0.826745			-2.95358		-2.3604		-1.22325	-1.48496		-2.44276		-1.79737
ACTN4	0.271258	-0.313329	0.834299	0.485281	-1.17849	-0.672784	-0.724169	0.406788	-0.776261	-0.0794972	0.303753	-0.458941	0.652689	0.631692	-0.530506	-1.08275	0.151456	-0.615306	0.651912	0.259286	-0.613002	-0.0180079	-0.72274	-0.413416	0.914226	0.599303	0.242055	-0.211151	-0.28225	-0.286331	-0.0846384	-0.964142	-0.695999	0.250997	-0.885153	0.248867	-0.77176	-0.138053	0.634627	0.0300285	0.699737	0.752037	-0.298426	-0.370278	-0.318954	-1.32641	-0.367338	0.547181	-0.364534
ACTR10				-0.429586															0.324376			-0.631579		-0.221921		-0.546783											-0.498156			-1.18466
ACTR1A	0.738277	0.68742	0.642146	0.227919	0.848008	0.631976	0.486874	0.584073			-0.0184287	-0.169303	0.00365449	0.275295			-0.369858	-1.73006	-0.485658	-1.02127				-1.37457		0.453374										-0.0297825				-2.29735	0.800777	1.05946	-0.0796465	0.525474	-1.37259	0.23857
ACTR1B	0.867203	0.68742	0.642146	0.227919	1.09006	1.1193	0.983084	0.641381	1.06552	0.396878	-0.011559	0.686292	0.705894	0.792889		0.939951	0.244183	0.43071	-0.485658	0.923193	0.998494	0.67087		0.973917	0.875771	0.892933	1.18836	0.448275	0.94427	0.961655	0.237372	1.41507	0.494243	1.21153	0.373471	-0.0297825	1.11561	1.05379	0.838959	0.79905	0.800777	1.35885	0.753715	0.536996	-1.37259	1.10508	0.750734	-1.08233	-0.174665
ACTR2	0.658059	0.795892	0.840999	0.916008	0.928953	0.933853	0.838277	0.904199	0.415398	0.757913	0.596249	0.910765	1.01718	0.709548	0.886255	-1.90606	1.04243	0.944774	0.940385	0.951891	0.810263	0.865834	0.96148	0.818317	0.901521	0.82997	0.83582	0.969157	0.917507	0.74176	0.778573	0.924221	1.01213	0.998222	0.814274	0.981789	0.798811	1.1627	0.95274	1.07452	0.955545	0.625575	1.03114	0.992491	1.01128	1.05402	1.0684	0.75876	0.875799
ACTR3	0.708487		1.16382	1.7559	1.56855		1.42197	1.77055	1.75645	0.546502	0.870343	1.65302	-0.200518	1.21605		1.60138	0.87423	0.61958	0.655035	1.20185	-0.015049	1.08621	1.29901	1.572	1.51743	0.221574	1.13642	0.923417	0.903056	1.19028	1.05479	0.833732	1.54364	0.718144	0.985508	1.01522	1.33801	0.887979	-0.166743	-0.347597	1.3913	1.37302	1.21571	1.27794	1.4097	1.41424	1.29016	-0.125919	1.38937
ACTR3B				-0.424709	-0.238813				0.0489051	-0.312215	-0.239491		-0.200518	-0.182823		-0.509386	-0.236117		-0.289199	-0.599922	-0.453424	-0.151132	-0.551128	-0.382759	-0.371992	-0.482754	-0.351476	-0.018134	-0.12674	0.126832	0.0676831	-0.30335	-0.31722		-0.146627	-0.415779	0.104376
ACTR3C				-0.104374	0.0815225				0.36924	0.00811985	0.0808443		0.119817	0.137512		-0.189051	0.0842183		0.0311364	-0.279587	-0.133089	0.169203	-0.230793	-0.0624237	-0.0516568	-0.162419		0.302201	0.193596	0.447167	0.388018	0.0169851	0.00311531		0.173708	-0.0954436	0.424711
ACTR6																			-0.575704															-0.443225
ACVRL1
ACY1	0.796982	1.01166	-0.583624	-1.78383	0.974214	-1.41927	0.775902	-0.983106	-1.03153			0.847433	0.91749		-0.390781			0.977778	0.569217	-1.49109	0.773639	-1.72092	1.13828		0.517222	0.268385	0.474633	0.121187	1.07257		1.03504	-1.3291	1.04807	0.818841	1.06391	0.733263		-0.74323	1.07667	-0.389003	1.07002	0.907467	1.0124	-0.0350006	1.1894	1.19175	1.06033	0.347624
ACY3												-0.723047							-1.43882																											-0.991334
ACYP1
ACYP2																		0.497928
ADA	0.452882								0.790037		-0.982621			-0.431409	0.26723			0.259644			-0.0125285							0.0784106	0.310697	0.252501	0.485246	-2.27425			-0.0920302	-0.648957		-0.0933489	0.0898135		0.184272	-0.07316		-0.0410883		0.103262
ADA2	0.112264	0.184263	0.194491		0.200177	0.06887		0.20951		0.163603	0.255455	0.233222	0.29493	0.125081	-0.394236	0.241704			0.199662	0.0890003	0.222824	0.152117	0.218359	-0.604718	0.290571	0.195743	0.341448	0.239605	0.0931752	0.257658	0.112713	0.0849098	0.139786	0.183399	0.137687	0.419648	-1.66146	-0.627586	0.302442	0.28673	0.200523	-0.0558934	-0.089067	0.0316861		0.314894	0.157353	0.128388	0.0273223
ADAM10	0.0562155		-1.48812		0.13488	-1.11079		0.181592		0.035082		0.216736			0.141661	0.356452	0.171258		0.289632		0.299577	-0.4003	0.322568		-0.911678	-1.60269		0.331092				0.340842		0.290339		0.374563	0.21734							0.373734					-0.0259993
ADAM15																		-1.61325				1.13156
ADAM17		-1.31265																				-1.37618
ADAM23
ADAM8
ADAM9	0.396768				0.124952					0.275828		0.371467			0.139224					0.0815856				0.507562												0.0659435				-0.605138								-0.677284
ADAMDEC1
ADAMTS1																											-0.795378													-0.160129							-0.367693	-0.934461
ADAMTS13	0.917108	0.750611	0.897227	0.503213	0.947845	0.711482	0.520627	0.791876	1.07102	0.589431	0.443087	0.169782	1.0823	0.295747	0.735427	-0.192629	-0.24881	-0.462372	-0.295382	-0.381772		0.189264	-0.452648		0.955778	0.602033	-1.3094	-0.335674	-1.89322	0.442237		0.049018	-1.91002	-1.3174	1.24181	0.311242	-0.0640814	0.566044	0.620797	1.09212	1.39026	0.73228	0.84858	1.20855	1.14752	0.954087	1.14647	1.23736	1.13555
ADAMTSL1
ADAMTSL4	-0.783665			-0.621458	-0.570735	-0.779813			-0.732916		-0.917606	-0.576517		-0.32327				-1.73638	-0.609001	-0.574724	-0.620283	-0.48092	-0.50085	-0.682802	-1.25668	-0.642171		-0.366769		-0.471508	-0.653167	-0.684	-0.556614		-0.822798	-0.754751		-0.353916	-0.444846		-0.521999	-0.585322	-0.550722	-0.689228		-0.868033	-0.448109
ADAMTSL5
ADAP1																																	0.33281		-0.612745
ADAP2
ADAR			-0.415949			-1.87481			1.32829		-0.0817593					-0.597872		-1.8231									-1.81486	-0.895839			-1.25361		-0.996382				-1.46474		0.207759	0.19187	0.137204			0.201358	0.500674	-0.243942	0.148422	-0.00995592	0.228763
ADARB1		-0.531263					-0.915321				-1.49841						0.0683218				-0.619623			-0.387274							-1.80732
ADCK1
ADCK5					1.12791
ADCY9
ADD1	-0.916493				-0.808489	-0.455961		-1.12524	-1.00308		-1.08821		-0.577874	0.161892			-0.580397	-0.936437		0.236822				-1.61423	-0.446986	-1.00397	-1.48368	-1.50182		-1.96393						-2.11334			-0.941791	0.572081	-1.54076		-0.585472	-0.258258	0.02376	-2.43748	-0.208631	-0.878462
ADD2					-1.1908	0.0225893						-0.339629															-1.11766				-1.87179								-1.36919	-1.78815			-0.370216	-0.482968	-1.32063			-0.519893
ADD3												-0.994343						0.545512		-1.98877			-0.47108	-2.01338	-1.71545			0.355315	-0.758395	0.421448			0.616981		0.976804		0.93529						-1.22752	0.824106
ADGRB1
ADGRB3	1.69578	1.29458	1.2069	1.41101	1.65989	1.67446	1.39463	1.40337	1.64897	1.35121	2.00989	1.89612		2.13426	1.54211	1.48642	1.58931	1.89586		1.48658	1.23724		1.51473	1.58155	1.44211	1.63254	1.67221	1.05488	1.72695	2.06251	1.36342	1.49465	1.89846		1.89227	1.66081	2.06368		1.29327	1.34489	1.24965	1.23256	0.932586	1.28011	1.15774	1.25543	1.23665	1.33197	1.05356
ADGRD1																						-1.03256									-0.00265265	-1.45891
ADGRE2																			-0.522046
ADGRE5		-1.22143	-1.46701	-1.42437	-1.60988	-1.42391	-1.43627			-1.08733	-1.4345					-1.73761			-0.535845		-1.6864	-1.71076						-1.74247	-0.971788					-1.20417	-1.59461	-1.66793		-0.756044	-0.747876	-0.786989	-0.598831	-0.602346	-0.841266	-0.753441	-0.648736	-0.76525	-0.97219	-0.778794	-0.346077
ADGRF5	-1.79642				-0.612419		-1.1857								-1.66968									-1.421														-0.581672							-1.35209	-1.42538			-1.10257
ADGRG1										-0.971068																											-1.38775
ADGRG3	0.400543						0.514057							0.599564													0.321746						0.61981
ADGRG6	-0.381736	-0.31752		-0.475721	-0.89187	-0.880555	-0.534096	-1.03391	-0.87029		-0.889514	-0.162953	-0.308844		-0.55211				-0.631425	-0.53735	-0.263492			-1.65125		-0.759986	-0.350777		-0.680328		-0.616571	-0.590444	0.207782	-0.497668	-0.552764	-1.21422		-0.366452	-0.881514	-0.427924	-1.59547		-1.30325	-1.02576	-0.115955	-1.25184	-0.607451	-0.807441	-1.1607
ADGRL1									-0.472188																								0.902233				-0.367153	-0.0187988			0.0294003	-0.135687			-0.0156619	-0.174255	-0.03577
ADGRL2									-0.995251						-0.907795						-1.74538					-0.118684
ADGRL4												-0.796761												-0.202623
ADH1A			0.845307	-0.642828				-0.726358					-0.163965				-0.356423			-1.51258	-0.147866	-0.0715317						-0.176547	-0.392696	-0.897204	-1.45907			-1.67616				-0.85427	-0.138084	-1.1746	-1.01772	-0.965847		-0.992961	-0.308252		-1.69143	-0.5303	0.0661876
ADH1B	1.48528		1.57096	1.65991	1.41905		1.28129	-0.765867				0.820592	-0.202078		-1.34656	-1.39728	-0.395932				-0.411656	-0.11104	1.43688	1.58967			1.10576	-0.216056	-0.432205	1.25988	-1.49858		1.32679	-0.897751				0.238446	-0.177592	-1.2141	-0.107144	-1.00536			0.132852		-1.73094	-0.66379	0.026679
ADH1C	-0.797116		0.826681	-0.240392	-1.06402	-0.749553	-0.525036	0.625234	-0.580748		-0.325861	-0.586986	0.519412	-0.278617	-0.702847	-0.342673	-0.262458	-0.480417		0.602578	-0.0536841	0.0811728	-0.294726	-0.210876	-0.638934	0.714294	-0.750793	-0.485178	-0.202006	-0.936713	-0.248476	-0.696788	-0.751108	-0.544867	-0.410359		-0.414871	-0.805891	-0.110269	-0.627352				-0.861337	0.0345039	-0.756254	-0.684537	-0.351592	0.113941
ADH4															-1.32725	-1.37798								-0.387307																		-1.53761
ADH5												0.663101	-0.132651			-0.0560402				0.00991963				-0.216051	0.0132234	-0.0777292					0.0710554		-0.387088								-0.363261		-0.495646		-1.36671
ADH6									-1.50961
ADH7			0.889701									-0.280225																					-0.404737	-1.16654												-0.642482
ADI1			-0.722186						0.485578						0.68847							0.495012					0.638194				0.30311		0.50612			0.603922						0.417461						0.782265
ADIPOQ	1.55319	1.66977	1.62543	1.16633	1.5377	1.44387	1.45188	1.35057	1.70771	1.33582	1.57089	1.38764	1.46449	1.55478	1.39863	1.09919	0.833752	1.51734	1.3939	1.51476	1.03749	1.62816	1.52653	1.25612	1.2229	1.6224	1.74842	1.72962	1.08977	1.33076	1.01636	1.02746	1.18984	1.05904	1.31474	1.5424	1.42565	1.65934	1.78294	1.62442	1.60841	1.67586	1.87373	1.26373	0.836404	1.43708	1.61346	1.74587	1.10864
ADIRF
ADK	-1.14234	-0.696869	-0.0515071	0.0741687										-0.00978705										-0.954318	-0.333492	-1.1912			-0.330367				-0.671764			-1.68382				-0.986615	-1.23876		-0.876715		-1.28199	-0.298329	-1.81979	-0.714222
ADNP
ADO																									-1.36475
ADPGK																0.00422806							-0.869595							0.661082		-1.66361						-1.49816		-1.70274
ADPRS		0.0491716				-0.22921				-0.103652			-0.330042		-0.425329		0.100524			-0.660691		-0.019352	-0.198524				-0.12746				-0.968972				-1.03941											-1.87377		-0.080159
ADRM1																												-1.08469																	-0.285083	-0.50359
ADSL		0.153606							0.729799				-0.533974			0.241901	-0.290072		-2.05327					-0.264829	-0.407971		-0.627666					-1.60653							-0.0438443	0.0474372	-2.34403	0.589524			-1.50467	-0.7468	0.362026
ADSS1								-0.626273					2.21833
ADSS2		-1.3414	-0.322646	-0.275704				-0.680756				-0.503955	-0.315433										-0.713959	-1.21649		-0.325829											-0.463423	-1.46132	-0.814931	-1.55637			-0.871091					-1.26032
AEBP1	-1.04464	-1.07623	-0.873937	-0.842788	-0.701612	-1.06768	-1.12858	0.216106	-0.802446	-1.11488	-1.06993	0.403252	-0.980294	-0.678714	-0.941153	-0.282158	-1.47548	-1.65845	-1.56797	-0.97043	-1.47952	-0.948362			-0.790659	-0.893654	0.284866	-0.122768	-0.965947	-0.474334		-0.0415143		-1.19879	-1.5276	-0.852022	-0.272531	-0.637307		-0.923317	-0.604173	-0.490075	-0.784155	-0.707346	-2.00595	-0.780686	-1.24059	-0.838569	-0.126007
AFAP1L2							-0.662892					-0.7907			-1.04997		-1.38999		-1.15085	-1.00616				-0.188177				-0.0577575					-0.039421	0.163116				-1.20165						-0.665984		-0.133935
AFDN	-0.900043	-0.0967288	-0.0914065	0.589385	-0.0524466	0.0589889	-0.118503	0.439121	0.0355703	-0.0861499	0.0367004	-0.0980366	0.0291703	-0.0244684	-0.0021776	-0.0252796	-0.103903	-0.117073	-0.0563309	-0.0619848	0.509823	0.0159956	-0.055657	-0.209287	-0.180165	-0.129148	0.463198	0.0928732	-0.14567	0.334133	-0.97549	-0.127037	-0.0235878	0.0762493	0.300608	-0.217901	-0.076672	0.824254	0.0374887	0.539421	0.198286	0.236456	-0.076727	0.226316	-0.124198	-1.59249	0.38645	0.0643578	-0.704442
AFF4
AFG1L			0.422384	0.37309		0.460899	0.620588						0.255066								0.227015							0.112879	0.342036					0.0754761					0.236589									0.17857	0.596016
AFG3L2							-2.092																	-2.58304			-1.02672			-0.925436								-0.915686			-0.96233			-1.50847					-1.40661
AFM	2.70343	2.74782	2.64805	2.80351	2.73311	2.67882	2.61227	2.79766	2.84279	2.79799	2.68565	2.86268	2.64297	2.70942	2.81782	2.76894	2.88888	2.83242	2.68964	2.74467	2.72064	2.74608	2.79695	2.74907	2.7984	2.6747	2.72085	2.66797	2.87753	2.82775	2.77988	2.74367	2.81941	2.91929	2.79259	2.78174	2.76403	3.0088	2.78344	2.87322	2.7132	2.8147	2.8205	2.82653	2.88103	2.85626	2.7587	2.7564	2.73321
AFMID
AFTPH
AGA		-0.108554		-0.0505683		-0.939808	-0.0633555		-0.235123		-1.14582	-0.71724	-1.14452	-0.0718938	0.128656			-0.0956561			-0.793125			-0.787497			-0.473451		-0.716372	0.285832	-1.21046		-0.429992					0.147985	-0.992266			2.45333	-0.553598	-0.672482	-0.796681	-0.543154	-0.483193
AGAP1
AGAP2																														-1.40703																	-1.94991
AGAP3																																						-0.48964	-0.169749
AGER																																						0.805962
AGFG1																																						-1.10445
AGK						-0.028086							0.174433				-1.169	-1.16147											0.0706029							-1.39065									-0.415347
AGL		-2.606		-1.63506		-0.58186			-2.54353													-0.745613		-1.15052			-2.44614	-2.39032						-1.63997				-0.0271787	-0.211016		-0.409733		-1.86205
AGMAT														1.96636		2.09126						1.3712										0.102524										0.0550232
AGO1						-1.19571										0.426667					-1.60427		-1.43529									-0.624484					-1.06428											-1.71868	-0.784316
AGO2	-1.44832			-1.01366		-0.839446	-1.63819	-0.126839	-0.18207		-1.67847				0.0972206					-2.17798	-1.35559		-1.44326	-0.544056		-1.22185			-1.53203			0.0981845	-1.4711	-1.85568						-1.11065	-0.897932			-1.18382	-0.867071	-1.79348			-0.57726
AGO3						-1.81252
AGO4																																					-1.03945											-1.69385
AGPAT1				-0.211721																	-0.884738											0.326401	-0.38695							-0.0205015			-0.5737	0.0387112			-1.0901	0.0905312
AGPAT2	0.000856219														-0.273437							0.0497996																-1.04973
AGPAT3						-0.95928			-0.490261	-0.908492							0.161663			-0.199453
AGPAT4
AGPAT5	1.14695	0.0487673	1.17695		0.957295	1.0534			1.37248	1.12619	1.14681	1.46973	0.0120327	1.30464	1.39319		1.25595	1.33888		1.14285		1.25799				-0.617926		1.04838	1.33021	0.213144	1.23211		1.25147	-0.454601	1.29039		1.2766	0.0169795	-0.43323	-0.366712	-0.418703		-0.157211	-0.337208	-1.0613	-0.821979	-0.187887	-0.217695	-0.101593
AGPS		0.357226						-0.334075																							-0.66245								-0.979544			-1.15657	-1.16054		-1.24556				-1.29725
AGR2		-0.179281	-1.46782																		-2.03727		-1.29162	-0.591773			-1.37853	-1.03436		-1.05863									-1.1673
AGR3							-0.13326	-0.0716127					0.0743807		0.789896		-0.131519	-0.117987				0.425706				0.0238819														0.837447		0.647356			0.442479				0.467034
AGRN	-0.738452	-1.9572	-0.823354	-0.558661		-1.56106	-0.799818		-0.928982	-0.957551		-0.89638		-0.645623	-0.280093	-0.629377	-0.481917	-0.605022	-0.678157	-0.606345	-1.4216	-1.13599	-1.13113	-1.67159					-0.948543					1.19806	-0.408617		-0.982299					-1.05507			-0.675444	-1.88299
AGT	3.37052	3.40862	3.4213	3.47063	3.32401	3.35107	3.42317	3.33267	3.30355	3.41856	3.18742	3.3768	3.41423	3.28728	3.44859	3.51615	3.25811	3.56852	3.39723	3.28831	3.33316	3.44385	3.25016	3.26274	3.24852	3.41526	3.24321	3.28106	3.4237	3.32356	3.28301	3.25291	3.44938	3.38494	3.45771	3.38586	3.32611	3.43236	3.3989	3.33025	3.21268	3.41965	3.28662	3.35366	3.55345	3.42319	3.29493	2.98514	3.35457
AGTRAP																										0.350316			0.401545
AGXT									-0.636978														-1.39639																							-1.27098
AGXT2
AHCTF1									0.623421	1.00268		1.08925					1.16686					0.923335		-0.981997							-1.97686									-0.466045	-0.539912		-0.687728				-0.903796
AHCY	0.114652	0.00180093		0.187709	0.0769742	0.247023	0.615606				0.314709	0.721424	0.231052	0.305621	0.470706	0.579319	0.668726		0.395919	0.293379			0.557792		0.489593	0.162095	0.439606	0.06688	-0.0425209	-1.13906					0.256167		0.0971001	-0.641127	-0.859978	0.275272		0.460579			-1.06152		0.567884		-0.257514
AHCYL1			-0.394488							-1.23837			0.45372	-0.260031													-0.558829				-1.49959									-1.06814					0.809251			-0.281955
AHCYL2											-2.12766		0.413865														-0.582963				-1.52373
AHDC1
AH0K	0.636004	-0.282382	0.765482	-1.11655	0.506212	0.735775	0.742308	-0.304145	-1.30051	0.790729	-1.28231	-0.0569561	0.685536	0.618386	0.584232	0.636459	0.637642	0.422738	-0.389964	0.700458	0.5619	0.600718	0.0947348	0.217515	0.384492	0.400329	-0.549179	0.364873	-0.748724	-0.424252	-0.114634	-1.69629	-0.517591	0.354569	-0.11576	-0.797506	-0.0624948	-0.249546	0.834024	-0.560575	-2.23721	-0.702163	0.0617186	-0.716066	-0.302691	-0.309673	0.144557	0.478772	-0.201646
AH0K2	-1.35418			-1.73786				-0.872234				-1.11118		0.640226		-2.58163		-0.734909			-0.230601	-1.73855	-1.19078			-0.752357	-1.41617			-1.95744	-1.2596			-0.821574						-1.10968				-1.59814	-0.605088				-1.56937
AHR		0.492515
AHSA1					-0.555001	-1.15774	-0.831431						-0.919206							-1.68668							-0.0717082								-0.716328	-0.914126		0.531004			-0.524731		-0.363277
AHSG	2.80906	2.84265	2.78978	2.74153	2.93881	2.91371	2.85244	2.81806	2.79872	2.83714	2.86889	2.86411	2.84319	2.78178	2.81694	2.79763	2.93576	2.99565	2.87737	2.60141	2.87173	2.90489	2.87255	2.93355	2.6258	2.71183	2.96257	2.69206	2.94761	2.5379	2.72085	2.98257	2.8458	2.82239	2.87074	2.79901	2.77637	2.81081	2.91484	2.87563	2.90408	2.81377	2.81194	2.90126	2.8959	2.78681	2.87403	2.81502	2.91601
AHSP
AIDA											-0.74836						-0.095115			-0.194336															-1.19956				-0.890302						-0.532452
AIF1																														-0.843498
AIF1L
AIFM1	0.282279					-0.196434		-1.86189			-1.99385							0.532478										0.33941		-0.157556			0.643248			-1.47025	0.441094		-0.467926			-0.357442	-1.07383		-1.58026		-1.37747
AIFM2
AIG1						0.00226507	0.10531									0.311678																	-0.0131225			0.0841755							-0.910209
AIMP1	-1.35294	1.33957			0.490015	1.2689			0.442172		0.957992	0.38944		1.07586				0.187833														0.106778			0.520329					-1.34628
AIMP2
AIP																																										-0.687911							-1.18939
AK1			-1.33569			-0.913939		-0.0986325	-0.701665	-0.998086		-0.759039		-1.24558				-0.915278	-0.730504	-0.0542283	-0.00964169		-0.0376377			-0.837672	-0.598511					-1.01379											-1.36552	-0.0755983	-0.93066	-0.116685	-0.622795	-0.585186	-0.620412
AK2		0.909721	0.574967	0.401944							1.02374		0.332931	0.335684	0.948932	0.686645		0.564032		0.750629	-1.02625		0.245701				-1.05405		0.931194	-1.66813		0.415564		-0.746179			1.08156			-0.546344			-0.849807	-1.50974	-0.388936		-1.4237		-0.254121
AK3																																								-0.663154		-0.710618		0.235223		-1.46095			-1.23399
AK4									-0.871121			-0.398034	-0.485033		-1.01551	-1.03317																									-2.00069
AK5								-0.441055						-1.588						-0.517053	-0.599053		-0.53138
AKAP1				0.0571505		0.296737						0.243241				-0.140728																													-0.322793
AKAP10
AKAP11
AKAP12		0.456807	0.295823	0.143396	0.262653	0.167193			-1.69821	0.503912			0.305348		0.429124	0.165075					0.271675		-0.149153	-0.0680179	0.258807		0.475367	0.515341	-1.53873	-1.01153	0.378152	0.258738	-0.238291		0.343133				-1.48236		-1.9591		0.00885817	-0.0395556			-1.12245	0.328057	0.199018
AKAP13																		-1.28786										-1.07198
AKAP17A			0.0370931
AKAP8																-0.669362
AKAP8L													-0.629471				-0.563297												-0.272932					-0.719425															-1.65338
AKAP9	-0.160193		-0.505393							-0.439081	-0.330949		-0.363355		-0.233329			-0.2014	-0.418225		-0.873531							-0.421303		-0.204528		-1.7557							0.00629562		-0.185251			-0.187505		-0.381413	-0.180166
AK0																																															-1.36538
AKR1A1						-0.826379				-1.20163		1.58107	-0.304371	-1.09259	-0.833996											0.121484		-1.52326			-1.03747											-0.311732		-1.46194		-0.981042
AKR1B1					-1.01228	0.332953						0.173906					-0.107972	-1.3722	0.124066			0.0112857		-0.639177		0.101961					-0.197194				0.0497991	0.333994		0.438204		-0.0419394	0.265543	-1.24833	0.17122			-0.0952868			-0.117327
AKR1B10	-1.53703	-0.711832	-0.847994	-0.0854819	-0.528715	-0.541414	-1.11101	-0.806212		-0.962052	-1.17666	-0.951402	-0.807134	-0.963819	-0.95515	0.081541	-1.04495	-1.58369	-1.22788			-0.855729	-0.986464	-0.928666	-0.315593	-0.226738	-0.838355		-1.45222			-0.668056	-0.877123	-0.864073	0.18286	-0.361489		0.641174	-1.57429	0.527216	-0.368992	-0.793256	-0.765166	-0.180477		-0.398086	-0.6184	0.016668
AKR1B15	-1.51584	-0.690643	-0.826805	-0.665693	-0.507526	-0.520225	-1.08982	-0.785023		-0.940863	-1.15547	-0.930212	-0.785945	-0.94263	-0.933961	-0.765624	-1.02376	-1.56251	-1.2067			-0.834539	-0.965274	-0.907476	-0.895206	-0.935483	-0.817165		-1.43103				-1.00823	-0.842883	0.20405	-0.91483			-1.5531				-0.743977	-0.996978		-0.376896		0.0378573
AKR1C1						-1.63367	-1.37036		-0.367412	-1.01279	-1.7018		-0.446757			0.746759			0.76832		0.773011		1.14464	0.876496				0.562072			0.887186	0.748557	0.695046			-1.02032			-2.32916			-1.98396			0.209931	-1.03311	-1.40457	-1.67196	-0.104717
AKR1C2										-0.992589			-0.426553								0.332074												-1.19855			-1.00012						-1.96376			-0.725687			-1.65175	-0.0845139
AKR1C3		0.531117	0.629584		-1.35302	0.65148	-1.37036	0.373603	0.61995	-1.01279	-1.7018		-0.545855	0.64195	-1.4258	0.746759	0.177809		0.946458		0.89008		1.16303	0.983866	-1.14329		0.127801	0.562072		0.294929	0.887186	0.782928	0.689717		0.335225	-1.02032		-1.213	0.303247		0.472329	0.54181	0.290697	0.441881	0.201575		0.487819	0.453297	-1.0427
AKR1C4						-1.63367			-0.367412	-1.01279	-1.7018		-0.545855																							-1.02032									-0.827923			-1.67196	-1.0427
AKR7A2	-0.420738				1.2264						0.551516			0.230804				0.208387							-0.963634	0.58404							0.437699				-1.36113											-0.984393	-1.54168
AKR7A3												-0.0353331			-0.323363										-0.991672												-0.669049										-1.21011
AKR7L												-0.0353331																									-0.669049
AKT1			-0.910809	-0.943568	-0.93651			-1.03716					-0.78205								-1.00568					-1.051				-1.06455		-0.798359				-0.953347			-0.575466
AKT1S1				-1.46487																												-0.908548																	-0.591389
AKT2			-0.910809		-0.93651			-1.03716					-0.78205								-1.00568			-2.30229		-1.051						-0.798359				-0.953347			-0.575466			-1.87717
AKT3																																																-1.9273
AKTIP																						-0.819743								-0.59203									-0.702332			-0.380502
ALAD	0.678498	0.829184	0.778413	1.00842	0.701695	0.972799	1.10964	0.847232	0.29806	0.830562	0.640083	0.83703	0.803474	0.589006	0.85667	0.858155	0.999084	0.961556	0.768228	0.726067	0.930827	1.14838	0.875771	0.826708	0.684416	0.814986	0.809643	0.843249	0.882714	0.674959	0.724887	0.808891	1.10079	1.1404	0.82809	0.763448	0.635675	0.96945	0.762515	0.939237	1.08929	1.18477	0.287956	0.958245	0.946314	0.866936	1.00007	1.0108	0.951581
ALB	3.10687	2.94913	2.69103	2.87394	3.30394	3.05113	2.96843	2.79907	3.04764	3.04422	3.42967	3.34221	2.78669	3.38613	3.08099	2.85003	2.84721	3.29707	2.80215	2.78685	2.74761	2.98568	2.90707	2.82364	2.92107	3.01393	2.97726	2.91812	3.28641	3.54518	2.95659	2.80085	3.2816	2.74465	3.27127	2.92918	3.45154	2.95033	2.94703	2.89327	2.8578	2.79619	2.88133	2.94079	2.72417	2.90714	2.87812	2.92694	2.67763
ALCAM	0.346002	0.601244	0.536252	0.611272	0.474056	0.541027	0.428275	0.707998	1.1254	0.438263	0.562684	0.73987	0.520704	0.498486	1.06813	0.668049	0.778465	0.517791	0.5288	0.67393	0.529444	1.09392	1.08645	0.624931	0.696257	0.604685	1.03194	0.323983	1.06727	1.19302	0.59688	0.744061	1.08902	0.717344	0.619244	0.609613	0.477269	0.972247	0.5133	0.537162	0.282223	0.107789	0.371828	0.326514	0.572556	0.568085	0.460473	0.584801	1.13414
ALDH16A1		-0.929613	-2.04127				-0.820292	-2.17725		-0.722421		-1.56284		-1.92184		-2.06159	-1.78887	-0.994469	-1.62335	-1.58188	-2.12677		-1.779	-1.2387				-1.9196				-2.20111	-1.86008	-2.09955		-1.24043						-0.914516		-1.83739		-1.52137	-1.22412
ALDH18A1							-0.870425	-0.236236	-0.671127	-0.54643					-0.412789			-0.901758		-0.307744	-0.863857	-0.879082		-0.205112				-0.877844	-0.935683	-0.989193	-0.536363	-0.105518	-1.04876	-0.94145				-0.259346		-1.58637				-1.45567			-2.05595
ALDH1A1				-0.171063		-1.02417	-0.742714	-0.308352		-1.33101		-1.44962		0.0276865	-0.483373	-0.946097				-1.37106		-0.797337	-0.435548	-0.322206				0.595717		-1.34089		-0.263469	-0.283533	-0.989248	0.471834	1.09165		-1.83591	-0.0249382		-0.621298	-0.661509	-1.20426	-1.40342	-1.37425	-1.24909			-1.13732
ALDH1A2				-0.00421615	0.0698305																												-1.1094												0.331991				-1.18307
ALDH1A3	-0.0348955		0.716692	0.734228		-0.138222	0.516588			0.449933	-0.920046			0.461772				0.46937		-0.17468			0.662782			0.787292			0.548983	0.398052			0.74186	0.589722	0.503949	0.0194223					0.418355		0.141352					0.28822	-1.18307
ALDH1B1	-1.46635	-0.867987	-0.203635		-1.45816	-1.19812	-0.739199		-0.688549			0.392697									-1.58721		-0.50143						-0.0866716	-1.30462		-0.926091	-0.696373		-1.27092	0.0341456		-0.314796					0.776468		-1.11864		-0.913549	-0.742797	-1.16835
ALDH1L1	0.579129		0.613541			0.71848		0.76819	0.283589	0.64115	-1.78188				0.713251			0.677731		0.500829	0.678435		0.770189		0.524775	0.749164	0.791217	0.78875		0.758	0.244034	0.533933	0.542528	0.736606		0.65495			-1.15287	0.561603					0.486632	-2.63415	-1.06983	0.558294	-1.43543
ALDH1L2						0.220035									-0.164602			-1.27002								-1.10844													-0.911685			-1.47647				-1.32666			0.0880391
ALDH2	-1.45111	-0.190413	-0.00279344	0.269555	0.14125	-0.301343	-0.588702			-0.746093		-0.634369		-0.993822	-0.190756			-0.535862		-0.909204	0.0412706		-0.433287		-0.392631	-1.23183	-0.139212	-0.514947	-0.16623	0.361565	0.226172				-0.617401	-0.42663	0.145694	-0.224545	-0.217198	-0.188111	0.0916329	0.446076	0.798251		0.43716		-1.30972		0.1309
ALDH3A1	-1.27811		-1.19465		-0.766568				-0.35428																														-1.41935	-1.4609					-1.44307	-1.61968	-0.967162	-1.11567	-0.425961
ALDH3A2	0.894442	0.172498	0.75104	0.433632	0.994537		0.241941		0.747539	0.422159	0.640718	0.673343	0.449702	0.78977	0.769835	0.352917		1.16981	0.720705	0.613292		0.671762	0.548701	0.227096			-1.21222	1.051	0.742155	0.000213353	0.993031	0.47851	0.641056	0.377547					0.718009	-1.06095		0.633258	0.653829	0.398698	1.14352		0.452549		0.765631
ALDH3B1						-1.3876
ALDH3B2
ALDH4A1	0.10963			0.547174							-0.964803							-0.862255						-0.950056					-1.261			-0.622882				-0.16819										-2.19225	-0.833747	-0.953929	-0.50448
ALDH5A1	-0.198842				-1.54212	-0.730522				-1.01637	-0.767989	0.198623						-0.410224				0.280288	-1.04418		-0.617236			-0.937891						-2.24488										-0.0913356
ALDH6A1	-0.172173	0.241966			-0.382381	0.340066									-1.59496	-0.441902	-0.507763	-0.831248	0.375493		0.345653			0.0876563				-0.437424	0.208676	0.357365		-1.07372			1.40072		0.109374	1.06657		-0.209135			0.0131721			-0.91177	0.639971		-1.01948
ALDH7A1		0.735853			-1.77817	1.42853		-0.262009		0.465038	0.646317	0.663405		0.440066		1.12121	1.23512	0.485592	0.0246498		1.18711	0.656734	1.31683	1.18232		0.304426	0.59931	0.56821	1.44782	0.427199		0.618458	1.19858	0.763437	-0.0197809	-0.0279698	0.163168	-1.55359	2.1703		2.29868				0.460035	-0.8086		-1.04196
ALDH8A1																																						-1.34982
ALDH9A1	0.0726366		-0.945738		0.102146			-1.42254	0.604378			-1.52033		-1.99923	0.549609		-0.117698		-1.16596			-0.276249			-0.517459					0.048768		-0.409177				-1.19532	-0.118519	-0.604358	0.300973	0.827391	0.706493		-0.959431			0.266556		-0.105109	1.01863
ALDOA	-0.471151	-0.857753	-0.558093	-0.420565	-0.661933	-0.334668	-0.442283	-0.352774	-0.0770441	-0.541933	-0.316865	0.974659	-0.430179	-0.346814	0.689295	-0.760838	-0.167469	-0.360077	-0.0843682	0.21143	-0.0778429	0.157015	-0.415082	0.00562535	-2.3721	-0.756973	0.118425	-0.516837	-0.468797	0.280603	-0.397585	0.294992	0.102232	-0.182445	-0.208151	-1.45416	-0.96022	0.952966	0.193266	-0.442263	-0.276617	-0.169144	-0.274216	-0.147572	-0.0344674	-0.0170145	0.110642	0.0191991	-0.0951384
ALDOB	-0.734728	1.33611	-1.10357	-0.635045	-0.708208	1.31978	-0.181941			1.29357	1.55332	1.25368	-0.888953	1.35398	-0.760257	-0.946215	-0.815028					-0.021041	-1.39239	-1.45225		-1.06617		1.36585	-1.27482	-0.559359		-0.596396	-0.606943	-0.703424	-0.943396	1.32517	1.09108	0.954818	1.71424	-0.29882	-1.10934	-0.386682	-0.329096	0.715869	-0.155279	-0.623551	0.822209	1.14351
ALDOC	0.032549	-0.0913707	-0.878116	-0.695743	-0.316432		-0.925749	-0.0493964	-1.56378	-0.832872	-0.589577		-0.949651	-0.749486	-0.29956	-1.06888	0.438044	-0.431447	-0.685462	-1.1923	0.246605	-0.254129	-0.586793	-0.508303	-0.355948		0.263026	-1.30373		-1.02045				-1.09469				-0.427559	-0.223693	0.705745	-0.7581	-0.830467	-1.13765			-0.365653	0.0268897	0.131476	0.406472
ALG10							-0.796606	-1.33691																-0.0111227				-1.24097											-1.52277									-1.07934	-0.227371
ALG10B							-0.796606	-1.33691																-0.0111227				-1.24097											-1.52277									-1.07934	-0.227371
ALG11									-0.280365						-0.820653																							-0.0143669
ALG13
ALG14						0.631577		1.20534						0.570018															1.14547		0.862703		1.05043												0.696523	0.54758
ALG2																																		-0.395345			-1.0146		-1.18305		1.20465			-0.198522
ALG5										-1.27994		-1.0883																																-1.35634
ALG6
ALG9				-0.942639																																												-1.05337
ALKBH2																																			0.531747
ALKBH4
ALKBH5
ALKBH8
ALOX12										-1.38633										-1.25573
ALOX12B																																							0.277214					-1.67329
ALOX15				-1.88923																-0.632407
ALOX5	-0.0886236	-0.380848			0.656432	-0.0284639		0.764106	-0.304902	0.0955388		0.21309	-1.26546			-0.139724		0.0642283		0.000433491	-1.03607		-0.360305	-0.247331								-0.176508		-0.120121	-0.800059	0.192554			-1.35657		-0.173035		-0.825415			-0.0705052
ALOX5AP		-0.2798							-0.644765							0.205385		0.398217		0.177988					0.109095					0.0726621		-0.0743273	-0.28457
ALPG																										-1.62907																			-1.02378
ALPI																	-1.69248		-0.458374			-1.92681				-1.58331									-2.19958
ALPL	-0.115421	1.14904				-0.201992	0.835937		0.489657	-0.119963	-0.442606	-0.374625	0.8357	-1.50826	-0.0102676	-0.745247	-1.7611				-0.524829	-0.617954	-0.0322261			-0.442517		-1.39725	-0.558537	-0.200483	-1.37946		-1.10076		-0.249415		0.95243	-1.71626	-1.20914			-0.978559	-0.161455	-0.0813068	0.939912		-0.593589	0.0688199
ALPP																	-1.73823					-1.97256				-1.62907									-2.24534										-0.664281
ALS2CL																											-1.12764
ALYREF												-0.577241													-0.966132	-0.0693645		0.0965821									-0.221632	-0.898261
AMACR									-1.10873				-0.940314																	-0.0815404												-0.218008			0.0566944				0.311215
AMBP	2.64227	2.67109	2.59344	2.65015	2.41753	2.52099	2.57957	2.60791	2.26063	2.56395	2.65285	2.60823	2.56045	2.45107	2.55385	2.56707	2.7369	2.68003	2.62987	2.65355	2.43924	2.66561	2.69625	2.75486	2.47107	2.49061	2.61013	2.64909	2.65299	2.44762	2.62513	2.75029	2.66204	2.62352	2.62384	2.66425	2.58311	2.56445	2.435	2.4879	2.59708	2.42215	2.3971	2.58063	2.65143	2.39956	2.47847	2.61275	2.51415
AMDHD1							-1.46944
AMDHD2		-0.236651												-0.333634																-0.631166		-2.02453									-1.52629
AMER2
AMFR		0.0637819				-0.0520567							-0.0158601
AMN																																								-0.949711
AMOT
AMOTL1
AMPD2																																						-0.995319						-0.846576			-1.53184
AMPD3										-1.15376					0.168312								-0.241928				-0.439338			0.354314						-0.9184	-0.7609	0.345585		-1.64524	-1.53914				-0.496537		-0.201521	-0.352091	-0.966846
AMPH							-1.49961																																									-0.177435
AMT
AMY1A		-1.2419		-1.38239	-1.16821	-0.739569		-1.36748	-0.65192			-1.14359	-1.29486	-2.32268	-2.22525	-0.82484	-1.93596		-1.06216			-1.06745	-1.3025	-1.60494		-0.168655	-1.60913	-0.235357	-2.1757	-1.94426	-0.877976		-1.25866	-0.383614	0.368949	-1.22303	-0.0925365	-0.797423	-1.59934	-1.03367	-0.440524	-1.93401	-0.108245	-0.967305	-1.39159	-0.806197	-1.1184	-0.751384	-1.82255
AMY2A		-1.32016		-1.36767	-1.15349	-0.724846		-1.48347	-0.637197			-1.12887	-1.04218	-2.30795	-2.21053	-0.810117	-1.92124		-1.04744			-1.05273	-1.3642	-1.80061		-0.153932	-1.59441	-0.220633	-2.16097	-1.92954	-0.863253		-1.24393	-0.327076	0.383672	-1.20831	-0.0778133	-0.258562	-1.58462	-1.01894	-0.425801	-1.91929	0.0491045	-0.243758	-1.37686	-0.791473	-1.10368	-0.851	-1.80782
AMY2B		-1.32016		-1.36767	-1.15349	-0.724846		-1.48347	-0.637197			-1.12887	-1.28014	-2.30795	-2.21053	-0.810117	-1.92124		-1.04744			-1.05273	-1.3642	-1.80061		-0.153932	-1.59441	-0.220633	-2.16097	-1.92954	-0.863253		-1.24393	-0.36889	0.383672	-1.20831	-0.0778133	-0.7827	-1.58462	-1.01894	-0.425801	-1.91929	-0.0935222	-0.952582	-1.37686	-0.791473	-1.10368	-0.851	-1.80782
A0PC1								-1.69998								-1.44985	-1.2083		-1.79836	-1.68123				-1.40301		-1.66375						-1.72226	-1.03031		-1.84948	-1.83054			-1.8235			-1.21837				-1.31654
A0PC13
A0PC4													-1.59446																											-0.207215								-0.505442
A0PC5																	-0.657399																											-0.5827			-1.67856
A0PC7																									-0.991589															-0.598695	-1.05982
ANG	0.45407	2.68023	2.65137	2.74561	0.511941	2.73617	2.72775	0.367401	2.28255	2.61326	2.54454	2.80507	0.102093	2.62629	2.56161	2.89378	2.86629	0.0880337	2.7496	2.75385	2.45935	0.307352	-0.150546	2.58775	2.71179	2.68012	2.66927	0.289933	-0.384756	0.615369	0.0188653	2.60475	-0.193322	0.0799403	-0.0504387	2.70662	0.413081	0.154342	2.6329	0.0806721	2.54842	0.198458	2.51932	0.390111	2.73654	2.69039	0.449526	0.611623	0.410898
ANGEL2															-1.30092																																		-1.22553
ANGPT2
ANGPTL2							-1.36325	0.974603																	1.22536																0.237556		-0.23229						0.325429
ANGPTL3										-0.498896	-1.04371			-0.141642			0.204865					-0.310556									-0.746643	-1.46326			-1.35562			0.0376908	-0.0210003	-0.17699	-0.180112		-0.715188	-0.239695		-0.0638501	0.0733836	-0.0318024	0.0230689
ANGPTL4									-0.988597
ANGPTL6
ANK1	0.0771709	0.377735	0.865746	1.03153	0.0666278	0.183149	0.942271	-0.0102975	-0.112855	0.170344	0.0621429	0.180263	0.0192754	-0.0549187	0.170317	-0.164321	0.207171	0.140065	0.295856	-0.0163101	0.106152	0.206573	0.185455	0.36786	-0.144785	0.0209562	1.56753	0.403433	0.1855	0.0676643	-0.153877	-0.0976738	0.0676939	0.219914	0.0437221	-0.0539786	-0.230421	0.618043	0.158395	0.289815	0.407334	0.762622	0.28181	0.360407	0.130349	0.0494981	0.078576	0.306507	0.599311
ANK2						-1.10095			-1.08512												-1.22586	-0.356891							-2.31462		-1.98092								-1.48469	-1.84987	-1.64128	-0.149905		-0.691425	-1.01288		-0.97072	-1.17673	-0.996202
ANK3			0.414814	0.573047		-2.59716	0.460948	-1.48409						-0.276209	-1.58768						-1.26586						-1.34579	-1.06395			-2.04343				-1.46027			-0.430095		-2.60019		0.0269197		-1.75644	-0.842477
ANKFY1	-1.01824	-0.51606	-0.901276	-1.03258		-0.671118	-1.38179	0.104411		-1.54733	0.498179	-1.29526	-0.561693	-0.756016	-0.948793	-0.608272	-0.130067	-0.68719	-0.665541	0.218227	-0.622507	-1.35243	-0.622786	-0.0375529	-1.2834		-1.03575		-0.610079	-1.63309	-1.21361	0.0392009	-0.573045	-1.15983		0.043975					-1.05377
ANKH		-1.14129		-1.08061								-1.44665				-0.934905	-0.9319				-1.20047		-1.1792											-1.43575	-1.3163										-0.322643
ANKHD1	-0.293877	-0.432644	-0.403477	-0.312377	-0.593191	-0.373592	-0.392399	-0.595652	-0.767258	-0.422919	-0.431375	-0.838838	-0.557846	-0.584976	-0.432871	-0.538073	-0.501981	-0.472966	-0.489136			-0.609935	-0.620398	-0.711988	-0.436282		-0.405601	-0.451485	-0.471798	-0.342375	-0.62139	-0.447834		-0.754213	-0.56259	0.180325		0.259899		-1.52029							-0.564029
ANKIB1																																															-0.456618
ANKLE2						1.64771					1.71963			1.6779														1.72492	1.19692				1.49033							1.74575									1.72632
ANKMY2
ANKRD13A		-1.01573																			-1.98997																		-1.5295			-1.4305				-1.38219
ANKRD13D		-0.972976																																					-1.48674			-1.38775				-1.33944
ANKRD17	-0.290149	-0.428917	-0.39975	-0.308649	-0.589463	-0.369864	-0.388671	-0.591924	-0.76353	1.23219	-0.427647	-0.83511	-0.554118	-0.581248	-0.429143	-0.534345	-0.498253	-0.469238	-0.485408			-0.606207	-0.61667	-0.70826	-0.432554		-0.401873	-0.447757	-0.46807	-0.338647	-0.617663	-0.444106		-0.750486	-0.558862	0.184053		0.263627		-1.51656			-2.1273				-0.560301
ANKRD22
ANKRD27
ANKRD28
ANKRD35																									-0.792101
ANKRD44
ANKRD49																												-0.759646
ANKS1A												-0.693354																									-1.51276		-0.558495			-1.21976				-0.762605		-0.739752
ANKZF1																																							-0.0761872
ANLN																											-1.37333
ANO1										-1.02961
ANO10
ANO6																																																-1.00985
ANP32A			-0.418522	-0.289444					-0.501962					-0.397682								-1.13639	-0.0916961	-0.400982				-0.327736	0.393738			-0.738888	-0.220047	-0.368841					-0.166737	0.791823				0.677783		-0.609066
ANP32B			-0.24196	-0.32752			-0.555416	-0.864301	0.275074			-0.483112		-0.397682								-0.803108	-0.0916961	-0.400982				-0.327736	0.0132541	-0.284086		-0.738888	-0.220047	-0.368841					-0.166737	-0.513619				0.604339		-1.41818
ANP32C				-1.36547
ANP32D				-1.24053
ANP32E													-0.791026
ANPEP	0.458881	0.628411	0.680439	0.485143	0.560765	0.851951	0.463651	0.671663	0.620236	-0.20726	0.0963025	0.535752	0.487111	0.343246	-0.390801	0.945117	0.721093	0.537412	0.113351	0.132394	0.526946	0.416495	0.706695	0.105629	0.696975	1.15688	0.830921	0.4503	0.541634	0.618397	0.594804	0.454852	0.557637	0.519159	0.464295	0.55854	1.01781	0.980606	0.920874	0.734252	0.621063	0.641473	0.983433	0.858953	0.585883	0.67429	0.740085	0.78502	0.606088
ANTXR1					-0.821755																																					-0.766183		-0.534054
ANTXR2
ANXA1		-0.338581			-0.134462	-0.0379639		0.543764	-0.0976827			0.0287567			-1.1124					-0.36717	0.318274			0.432642	-0.628621	-0.541971		-0.647769		0.161502	0.340845	1.01776	0.182422	0.029483	-0.385504			0.279446	-0.326157	0.593036	-0.183614	0.414377	0.11867	0.4628	0.65141	0.504081	-0.241143	0.497221
ANXA10				0.539098		0.0461096												0.270136							1.07602													0.954343	1.13794	-1.11592		0.776607	1.06425	1.28193		1.34533	1.04499	0.865365	0.966279
ANXA11									0.871737	-0.167702		-0.696957		0.759978		0.16749	0.30147			0.133909	-0.276787	-0.711875		-0.0170523		-0.1392		-0.982236								-1.65894	-0.41233	0.27269	-1.16417	0.0338173	-0.563155	-0.0626789		-0.246837		-0.202379	-0.836846		-0.297909
ANXA13			0.535738			-0.239047	-0.84072	-0.0368706					-0.171628	-1.45404	-0.888943				-1.15818	-1.17142			-0.5216	-0.778622					-0.899147	-0.910431									-0.600867	-0.957826	0.263848	-0.776576	1.13968	-0.183987		-0.842253		-0.59905	0.0520023
ANXA2	-0.742271		0.34558		-1.21207	-2.43154	-0.56872	-0.01597	0.448752		-0.818423	0.332703	-1.04745	-0.058016	0.172758	0.53611	-0.38318					-0.291321	0.0813714	0.5986	-0.0438434	0.205811	-0.173107	0.436228	-0.27674	-0.32983		0.139217	-1.26819	-1.16755	0.636415		-0.23839		-0.771328	-1.99511		0.319465	0.11469	0.0303512	0.421709	-0.892661		0.41521	0.0928202
ANXA2P2	-0.723787		0.364063		-1.19359	-2.41306	-0.550236	-0.513944	0.467236		-0.799939	0.300837	-1.02896	-0.0395326	0.191241	0.360343	-0.364697					-0.272838	0.0998548	0.617083	-0.0919241		-0.71778	0.0384185	-0.258257	-0.311347		0.1577	-1.24971	-1.54476						-1.97662					0.173593	-0.874178		0.433693	-2.18226
ANXA3		0.0473219		0.0612162		0.413548	1.16904	0.144417	-0.191625			-0.150827	0.125119	0.443306	0.0809423	-0.144586				-0.889846		-0.155091	-0.389283	-0.264387	-0.128108	-0.0474854	0.358338		0.0128803				-0.150245	-1.70644	0.141096		0.82167	-0.0312343	0.689804	0.640661	0.720212	0.650178			0.409731			0.233314
ANXA4	0.312455	0.647953	0.645339		0.933314	0.662038		0.429919	0.991337	0.178023	-0.414479	0.467884	0.30621	-0.38885	1.1286	-0.171153	1.24194	0.568125			-1.30872	0.485311		0.690942	1.25439	0.715184				0.281406		0.868663	-1.74988		1.21537	0.472592	1.15431	-1.28615	-0.363197	-2.19909					-0.219974	-1.64507	0.78466	0.393464
ANXA5		-1.75557		-0.818808			-1.73903	1.51917			-1.10474		-1.66205	-0.743757		-0.702929	1.8718	1.42237	-0.908595	-0.15179	1.67249	-0.886623	-0.607731	-0.444973	-0.70298	-0.74486		-1.16872		-0.0795423		-0.464167	0.701689		-0.745701				-0.709403		-0.945436		-1.4828	-0.768811			1.41308
ANXA6	1.31415	1.30593	1.20834	1.28694	1.18721	1.37919	1.23436	1.29203	1.02445	1.3119	1.35782	1.33016	1.39854	1.22935	1.30577	1.13928	1.18847	1.2602	1.32831	1.19101	1.2345	1.41867	1.2632	1.38335	1.25271	1.20164	1.27499	1.28002	1.2194	1.24391	1.11344	1.22381	1.30609	1.18518	1.13697	1.19666	1.12131	1.51655	1.3342	1.37854	1.3579	1.31612	1.36825	1.37209	1.21908	1.34111	1.32096	1.42612	1.43109
ANXA7	-1.53727				-1.29619			-0.722149	-0.771301	-0.769088																-1.40295													-1.2427			-0.54938		-1.49308	-2.07574		-1.23603		-1.76664
ANXA8								-1.84296								-1.8061							-0.795189																			-1.50469						-1.07712
ANXA8L1								-1.84296								-1.8061							-0.795189																			-1.50469						-1.07712	-1.3042
ANXA9																																	0.422607											0.202612					1.34755
AOC1	-0.41284			0.0180034		0.16139	-0.398116			-0.13223	-0.320377	-0.205054			-1.21516		0.130983			-0.470308		-0.269134	-0.00383918	-0.129304		-0.658022						-0.393846	0.0115916	0.0123335	-0.271511	-1.75838		-0.0427553	-1.29013	-1.14148	-0.0359846			-1.2782			-1.16799	-1.0305
AOC2	-2.17208	-2.01869			-1.25099		-2.17128	-1.91712	-1.14747	-2.14073				-1.36239			-1.66263		-1.78121	-2.13899			-0.649962	-2.01125	-1.67835									-2.07947	-2.59707			-1.68746	-1.39852	-1.75947	-0.837031	-1.44413		-0.919629		-1.60928	-0.997311	-1.63396	-1.95457
AOC3	-0.102176	-0.0177114	0.20757	-0.498304	0.0789723	0.207934	0.343631	0.544933	0.118169	0.231248	0.0129543	-0.63666	0.341863	0.00827648	0.108063	0.27022	-0.66317	-0.297117	-0.719496	0.657391	-0.807626	0.591355	-0.0355308	-0.064407	0.603632	-0.461896	-0.590732	-0.696447	0.440217	-0.0373674	-0.583706	-0.470447	-0.215548	-0.156211	-0.587034	0.408416	-0.131313	0.512082	-0.410426	0.527695	-0.371943	-0.488092	-0.568397	-0.259587	-0.846983	0.59676	-0.289515	0.133529	-1.15254
AOX1																			-1.60865									-1.98914						-1.77102						-1.45438					-1.26669	-1.19795
AP1B1	0.548356	0.693997	0.415641	0.498039	0.580631	0.526792	0.68188	0.526113	-0.454757	0.594339	0.641312	0.463423	0.438367	0.35728	0.356824	0.576596	0.599344	0.5933	0.554736	0.162036	0.323524	0.744081	0.756343	0.704593	-0.263488	0.123394	0.554013	0.375268	0.774445	0.0955857	0.454785	0.587954	0.67132	0.555481	0.488176	0.335043	-0.716106	0.226331	0.294664	0.169386	0.532278	0.256356	0.0422182		0.632765		0.175333	0.452904	0.289922
AP1G1						-1.99324												-1.4893																									-1.64651
AP1G2																																-1.45925
AP1M1	-1.08361				-0.269033		-0.487396										-0.836788		-0.659985				-1.22504			-1.17116							0.126038						1.24726		-0.337774
AP1M2		-0.709368	-0.63096	-0.299327		-0.114153	-0.38284	-0.664527			-0.441756	-0.442589	-0.30978		-0.66338				-0.273376	-0.577276	-0.537785			-0.223173		-0.840385	-0.95931	-0.695792	-0.089839	-0.936343		-0.387021		-0.12406	-0.756332	-0.825929										-0.890253
AP1S1															-1.28074		-1.32712
AP1S2											0.267659																	-0.0122403																0.313256		0.127145
AP2A1		-1.61004					-0.484019	-1.72169	-1.4416	-1.9252	-1.82989		-0.657699	-1.45549					-1.25358				0.713978			-1.73205					-2.92269			-0.961578				-0.50285	-1.7362	-0.544354	0.144828		-1.893			-0.822041			-0.402394
AP2A2	-0.663017	-0.773439	-0.492214	-0.468067		-0.915014	-0.577029	-0.580905	-1.86257	-0.280369	-0.564831	-0.600849		-1.5528	-0.464416	-0.341657		-0.428451	-1.06645	-0.357305	-0.303996		-0.474317	-0.429434	-1.16116	-0.762743	-0.808754	-1.20024	-0.765873	-0.652197	-0.529982	-1.40101		-0.757996	-0.615758	-0.684639	-0.510498	-0.559836	-0.284479	-0.276615		-0.775365	-0.463013	-1.53941	-1.97015	-0.32253		-0.595057	-0.859588
AP2B1			-2.24491											-0.139408	0.109102	-1.5209	-1.58222	-1.38468					-1.96291					-0.332064				0.186307	-0.529707	0.0697919				-0.888302				-0.663185	-1.65233		-0.0457039	0.0239072		-1.80137
AP2M1	1.03439				0.576398			1.07812	1.29743	0.630161	0.4606			-1.51235	0.453311	0.901375		1.08143			-0.345624			0.800737	1.21713	-1.16582		0.994505				1.06227		0.860172	0.776778		-1.70596		-0.442824		-1.24082		0.767732
AP2S1	1.15442	0.778159				0.611499	1.15608	1.34835		1.38224					1.3678		1.27338										1.42689					0.797435				1.48785
AP3B1	-1.10032												-1.22055	-2.39356	-1.11399				-1.25437			-0.663534		-1.29821	-0.281658	-1.65843			-1.43635	-1.36874	-1.36808	-2.03406	-1.42966	-1.73887	-1.90162		-1.8998		-1.55579			0.466589	-0.0214233		-1.76616	0.182337	0.10213	0.31714
AP3B2																						-0.91823							-1.75629																-2.52662
AP3D1			-0.19118			-1.78133		0.130699	-0.403054		-1.60801	-1.12915		-0.251485		0.0938142	-0.0234321		-1.48839	0.0578551		-0.465415		0.136291	-0.0501885	0.0125262			-1.04959		-0.303534	-0.97803	-0.459736	-0.274996		0.14751	-0.291867	0.0825399	0.243196	0.105823	0.273141	0.0973955	0.103394	0.103794	0.312179	0.237619	0.208599	0.1488	0.120137
AP3M1					-0.366645			-0.764197							-1.00943	-0.982489	-0.740379	-0.0955591							-0.646067	-0.669686				-0.00912378			1.06862	0.766021		-0.893777	1.04552	-0.583368		-1.35309	-1.40198	-0.903895						-1.06151
AP3M2
AP3S1
AP3S2																																																	-0.0731941
AP4B1																																															0.325901
AP4E1
AP5B1		-0.717682	-0.663022	-0.609764				-1.00726	-1.65671				-0.810324	-0.990437		-0.741106	-0.523544		-0.365664	-0.379783	-0.718003	-0.529057	-0.825966	-0.533986	-1.3121	-0.8681	-0.765329	-0.528113			-0.591974	-0.66267		-0.809446	-0.945979	-0.39536	-0.875026				-1.32643				-1.5043		-1.14727		-1.1514
AP5Z1
APAF1	-0.941922	-0.765477														-0.890706	-1.43607			-1.23207					-1.11274		-1.30217													-1.20591				-1.12807	-1.48247				-0.800675
APBB1																																									-1.20453
APBB1IP						-1.34146			-1.30103													-1.57549																						-0.832874	-0.349886
APBB2																												0.363369
APCS	2.50816	2.57379	2.37046	2.91057	2.55048	2.5014	2.59653	2.78596	2.46072	2.49679	2.75014	2.83756	2.58019	2.53543	2.54767	2.93242	2.8913	2.66362	2.47491	2.98178	2.56706	2.65387	2.8222	2.66366	2.59859	2.58081	2.55726	2.50605	2.84215	2.53136	2.73203	2.88333	2.6111	2.50721	2.62122	2.73776	2.28552	2.81628	2.81557	2.91522	2.81874	2.78718	2.79296	2.88781	2.92087	3.04322	3.00358	2.91193	2.96708
APEH	1.1716	-1.36058		-1.36175	-1.30408			-0.952238	-0.376591	1.04195	-0.353969	-1.1334	-0.790053		0.889874	-1.36566	-0.61562	0.522717		-0.968608	-0.0710716	-0.944205	-0.914321	0.0172955		-0.537612	-0.201235	-0.415841		1.00737		-0.990669		-1.09451		-1.40769	0.248164	-0.892611	-1.26662	1.00031	-0.332105		-0.96876	-0.859458	-1.359	1.55699		-0.517962	-1.03697
APEX1			-0.311502	-0.329921		0.397889		-1.09472	0.802575			-0.0154843	-1.54518	-1.72982	-0.9167	-0.809802	2.16784	-0.369954		-1.88029	-1.98417		-0.5907		2.40888	-0.264905		0.662566	-1.71377	-1.43866	-0.331392	-1.46292	-1.25155	-0.253297			-0.45622	0.554785	0.21102	0.195635	0.247251	0.228052	0.25446	-0.543959	-0.476855	0.357533	-0.133041	0.132266	-0.0784583
API5		-0.807722					-0.86598			-0.377736	-0.494213		-1.10327	-0.287361					-1.39944	-1.85874	-1.56454								-0.50191				-0.326895				0.135715			-0.456598				-1.62914
APIP																																						1.14216											0.449316
APLP1	0.573752	0.712578	-0.0294702	0.245783	0.359359	0.487815	0.10961	0.286837	0.373545	0.3487	0.228288	1.30837	1.50058	0.269935	1.65742	0.194946	1.47107	0.144383	1.33335	1.28151	0.138468	0.0495396	1.23023	1.13109	0.872057	0.36651	1.24109	1.36278	-0.755272	1.3555	0.0333038	0.93942	-0.376106	0.787442	-0.107848	0.11941	1.39208	0.1066	0.20299	1.71913	1.85462	1.71546	0.428903	-0.174785	0.286435	0.359084		0.436631	0.226588
APLP2	0.475399	-1.5002	0.538793		-0.581515		0.539178	0.125787			0.479203	-1.79656		-1.62051	-0.912333	-1.56514	-0.848909		-1.25395	-1.889			-1.68887	0.205935				-1.77248				0.285667	-0.840554	-1.72248			0.565415				-0.678187		0.157721	-1.8225	0.48936	0.454822		0.424647	-1.22718
APMAP	0.265777	0.408925	0.271071	-1.10373	-0.0161074	0.507134	0.141425	0.0784038	0.446896	0.275335	-0.100267	0.724595	-0.112009	-0.0783412	0.0879365	-0.217305	-0.98518	0.109658	-0.368199	-0.0509391	-0.0837509	-0.278584	0.0499343	0.266846	-0.122777	0.530211	-0.0201071	0.0682933	-0.168065	0.325955	0.0541119	-0.0920396	-0.0171297	0.0742754	-0.392976	-0.0209535	0.514375	0.938988	1.58893	0.9346	0.728863	0.749079	0.658724	0.982667	0.189794	0.92787	1.1577	0.798976	0.641481
APOA1	4.15596	4.15326	4.22066	4.20524	4.09526	4.13144	4.19406	4.19132	4.21249	4.15746	4.14562	4.01464	4.197	4.2821	4.23433	4.22532	4.18038	4.18511	4.07951	4.23756	4.09036	4.24488	4.11526	4.10655	4.21023	4.22934	4.1232	4.22132	4.07413	4.14821	4.19228	4.07175	4.08713	4.11678	4.15342	4.1583	4.22564	4.09136	4.20725	4.22066	4.09123	4.17394	4.21012	4.15463	4.11331	4.18817	4.15323	4.11471	4.06938
APOA2	3.14362	3.35915	3.26862	3.29144	3.26532	3.262	3.37061	3.20419	3.2088	3.35254	3.28701	3.15203	3.33749	3.27954	3.20227	3.37933	3.42809	3.39077	3.35221	3.18474	3.17109	3.39651	3.34782	3.34015	2.94026	3.15157	3.07611	3.24656	3.25522	3.05259	3.31053	3.08467	3.29004	3.19246	3.21698	3.14864	3.03563	3.1788	3.5823	3.49172	3.47665	3.51736	3.45422	3.55007	3.35494	3.54903	3.49558	3.53115	3.45569
APOA4	3.0219	3.07025	3.08778	2.89284	3.04469	2.89504	2.99574	3.03162	3.12507	3.02163	3.05188	2.87282	3.02613	2.94719	3.11443	2.91048	3.04105	3.06892	2.8781	2.90454	2.78123	3.19897	2.99981	3.13409	3.18549	3.00074	3.17019	3.21646	2.69349	2.89824	3.15592	3.13036	2.84541	3.04055	2.90865	2.97764	3.13132	3.06536	3.23909	3.18685	3.23055	3.18764	3.13421	3.1605	3.09762	3.23263	2.98197	3.17079	2.967
APOA5																	-0.37962																	-1.29261
APOB	2.53995	2.68731	2.43002	2.47075	2.53991	2.55134	2.6649	2.36834	2.16597	2.57963	2.42169	2.61391	2.57176	2.29355	2.46191	2.48549	2.636	2.33584	2.63716	2.45359	2.50799	2.56495	2.59399	2.61477	2.21714	2.51558	2.38998	2.3884	2.80393	2.11477	2.35365	2.40171	2.44543	2.63803	2.45411	2.39974	2.30081	2.57474	2.39792	2.56581	2.6256	2.39017	2.43574	2.58003	2.67844	2.30467	2.32269	2.48615	2.84554
APOBEC2
APOBEC3A				-1.76693
APOBEC3B	-0.776035			-1.98253																					0.302873
APOBEC3C																																	-1.05289
APOBEC3D	-0.736526																																-1.29593
APOBEC3F																																	-1.31613
APOBEC3G							-2.01914						1.69485																									-1.55231
APOBR																																							-1.90976	-1.17836		-0.913726
APOC1	3.17167	3.2199	3.27847	3.20521	3.17705	3.14312	3.29516	3.21847	3.02855	3.15393	3.04137	2.88747	3.26517	3.07821	3.12326	3.16491	3.22614	3.02537	3.22029	3.37868	3.17129	3.18712	3.41745	3.41491	3.08574	3.21902	3.29919	3.24307	3.31275	2.70534	3.13506	3.02803	3.12782	3.30997	3.21007	3.25293	2.98718	3.21754	3.31674	3.3298	3.15062	3.09713	3.10091	3.30033	3.18161	3.22504	3.00037	3.08988	3.26201
APOC2	2.7808	2.73677	2.95307	2.79376	3.06694	2.8949	2.84831	2.95139	2.76241	2.84419	2.72672	2.48223	2.86937	2.75639	2.66919	2.79944	2.75851	2.70039	3.00459	2.9501	2.77757	2.7377	2.60333	2.68317	2.60924	2.70177	2.75241	2.59616	2.64042	1.84494	2.61807	2.56511	2.46903	2.92038	2.75048	3.12387	2.37774	2.75905	2.85446	2.99607	2.67281	2.30265	2.79995	3.10477	3.02686	2.9248	2.74121	2.84429	3.10278
APOC3	3.16283	3.38971	3.40327	3.36888	3.3499	3.35498	3.51798	3.24305	2.92464	3.39622	3.09218	2.97546	3.38592	3.17612	3.19369	3.41471	3.36465	3.19331	3.51383	3.56165	3.51528	3.22454	3.53494	3.56465	3.05683	3.1449	3.38281	3.28397	3.37156	2.77552	3.24288	3.33431	3.35827	3.52798	3.38721	3.36707	3.10807	2.95744	3.23938	3.36624	2.84212	2.94295	2.98822	3.44286	3.54898	3.14053	2.97467	3.05094	3.28947
APOC4	1.35162	1.57156	1.87972	1.59847	1.7019	1.88787	1.97213	1.82458	1.17729	2.03994	1.40658	1.16781	1.56115	1.52159	1.29423	1.69007	2.00068	1.68309	1.92165	1.8061	1.59353	1.53063	1.73033	1.77127	1.077	1.2809	1.49415	1.48029	2.01987	0.269538	1.16986	1.45623	1.45558	2.0094	1.66994	2.01594	0.60071	1.59261	1.91807	1.9689	1.70625	1.66587	1.73705	2.16682	2.03589	1.92226	1.66645	1.69321	1.95386
APOD	2.43777	2.40306	2.44381	2.26677	2.6143	2.4439	2.5203	2.50069	2.62191	2.34862	2.43214	2.29212	2.57155	2.59103	2.42138	2.53903	2.51473	2.26425	2.44843	2.62352	2.39291	2.48504	2.59262	2.66358	2.52792	2.66794	2.76184	2.53506	2.44268	2.17302	2.50389	2.42079	2.48352	2.41026	2.61125	2.66998	2.43144	2.64341	2.60987	2.62984	2.43308	2.50202	2.48343	2.37497	2.24306	2.54342	2.41903	2.36527	2.36229
APOE	2.3979	2.56104	2.5603	2.43667	2.50351	2.56397	2.62653	2.38745	2.20904	2.56689	2.32132	2.30807	2.4064	2.56874	2.26789	2.46581	2.48724	2.35697	2.5615	2.57081	2.51907	2.30129	2.5475	2.76675	2.24966	2.39115	2.75714	2.41632	2.62407	1.95704	2.45018	2.40536	2.51726	2.69219	2.45777	2.46298	2.24845	2.49635	2.5525	2.55139	2.3673	2.3989	2.44355	2.47375	2.69927	2.42378	2.27371	2.47125	2.56213
APOF	1.19635	1.2611	1.12994	0.926515	1.12647	1.06733	1.2918	1.21165	1.01024	1.19016	1.31661	1.30521	1.35533	1.21314	1.22484	0.9929	1.10299	0.804715	1.27856	1.34302	1.10085	1.23817	1.27688	1.31876	1.03752	1.03489	1.1322	1.13059	1.03733	0.950494	1.30027	1.10216	1.03469	1.16734	1.10253	1.22764	1.17292	1.45871	1.22886	0.994173	1.20092	1.20816	1.10407	0.655831	0.887693	0.772579	1.04357	1.12615	1.20772
APOH	2.4317	2.29469	2.40024	2.14249	2.52651	2.29029	2.0529	2.36214	2.58973	2.17565	2.15056	2.0569	1.99224	2.09552	2.31569	1.87816	1.96671	1.94358	1.80728	1.90627	1.80187	1.93176	1.7203	1.57784	2.55681	2.1187	1.8323	1.92755	1.84524	2.26516	1.99488	1.90503	1.81683	1.87637	1.91862	2.05057	2.07174	2.09853	2.44127	2.18972	2.39589	2.40909	2.45981	2.36455	1.79948	2.26322	2.39845	2.47003	2.29237
APOL1	1.17913	1.45337	1.28534	1.24405	1.3201	1.42623	1.33973	1.26831	1.19564	1.21749	1.03232	1.10294	1.20202	1.23941	1.15876	1.21949	1.39001	1.25564	1.3876	1.22972	1.24924	1.66871	1.27285	1.46341	1.15587	1.06372	1.58022	1.06349	1.6317	0.931117	1.24079	1.06169	1.42212	1.58177	1.29401	1.4507	0.872015	1.41823	1.29445	1.4645	1.51656	1.53328	1.29729	1.4974	1.63969	1.34104	1.29914	1.22814	1.55189
APOL2		0.399803				-0.931104					-0.600516	-0.274058			0.105221				-0.00453195					-0.2805								-0.306329				0.201986	-0.142205
APOL3
APOM	1.98123	2.06153	1.97551	1.96891	2.17169	1.91217	1.87024	2.05139	1.96802	2.12105	1.97815	1.81479	1.85939	1.92474	1.95351	1.94564	2.04224	1.8971	2.05207	2.03015	1.87038	1.82575	1.90593	1.89567	1.85357	2.07189	2.05348	1.993	1.70969	1.70329	1.79843	1.66295	1.59164	1.85015	1.75697	1.99171	1.98961	2.19953	2.09041	2.07794	2.0021	1.97224	1.91147	2.02953	1.75653	1.94739	1.92261	2.06868	2.0524
APOO				-0.385651			-0.135196	0.528641					-0.264812	-0.301149				-0.119121		-0.640295					-0.34993	0.151318			-0.0157536		-0.41552		-1.31555	-0.331042	-0.530109			-0.0730391							-0.598824			-0.49605
APOOL																																		-0.903974				-0.956553										-0.375353
APP	0.585718	0.756093	0.123314	0.647058	0.418377	0.730711	0.681021	0.718037	0.770776	0.630373	0.752562	0.753822	0.861	0.506221	0.667457	0.794445	0.765147	0.459677	0.773659	0.764129	0.820939	-0.475167	0.99423	0.820432	0.0140884	0.0852376	-0.135617	-0.0320169	0.850018	-0.0386009	0.519488	0.77467	0.768705	1.04243	0.881313	0.044042	0.663349	0.822355	0.830312	0.743587	0.782951	0.683197	0.608166	0.830088	0.625826	0.987402	0.503495	0.719186	0.425585
APPL1					-0.0793782		-0.640519						-1.48017					0.249661	-0.94408									-0.588843														-1.54884		-1.52129
APPL2																																															-0.206017	0.230982
APRT				-1.06427		-0.656475				-0.935621	-0.804361	-1.12969			-0.227861		-0.520858					-1.33802	-0.342205		2.52401	2.31145	2.36411	-1.09086		2.29515		2.46846				2.65781	2.49809		-0.987757				-1.05572			-0.829088	-1.20679		2.46678
AQP1																							-0.715305
AQP2
AQP3												-0.246047
AQP9		-0.20775				-0.311952													0.0624805		0.0699555			-0.511855					0.123091	-0.592186	-0.201303			-0.718639			-0.374845										-0.467496
AQR	0.758307	0.676439	1.03333	0.782559	0.498993	0.840863	0.608916	0.749824	0.415622	1.06259	0.774961	0.84114	0.781485	0.757601	0.569678	1.3095	0.542807	0.819241	0.862642	0.791602	0.753695	0.815393	0.644187	1.14608	0.774549	0.668659	0.584959	0.665122	1.07456	0.657741	0.592278	0.559498	0.787685	0.64417	1.00914	1.01721	0.639447	0.599394	0.856695	0.70753	1.06526	0.540288	0.720274	1.157	0.738495	0.78131	1.07877	1.01968	0.733502
ARAF																												-0.180947
ARAP1				-1.71306					-2.08611														-2.23092																		-1.49333
ARCN1	-0.12698	-0.341546	0.0314504	-0.414137	-0.308235			-0.469044	-0.447119	-0.498451	-1.07872	0.0678087	-0.494167	-0.448864	-0.045365	-0.385512	-0.200158	-0.561114	-0.189816	-0.064285	-0.308882	-0.522116		-0.353399	-0.882067		-0.522808	-0.508524	0.0212655	-0.578596	-0.333353	0.0195134	-0.255837	-0.693463	-0.089444	-0.353356	-0.4857	-0.0143814	-0.648094	-0.555345		-0.395311	-1.74054	-1.07587	-1.30571		-0.798064	0.161209	-0.399274
ARF1		-1.03428	-0.956859					0.155709		-0.95448				0.107864	-1.19746		-0.0312166	-1.12626	-0.150046	-0.233673					-1.81941	-0.651254			-1.34299			0.253146					-0.379817	0.467198				-0.701057		-1.20206	-0.508733		-0.343659	-0.863744
ARF3		-1.03428	-0.956859					0.155709		-0.95448				0.107864	-1.19746		-0.0312166	-1.12626	-0.150046	-0.233673					-1.81941	-0.651254			-1.34299			0.253146					-0.379817	0.467198				-0.701057		-1.20206	-0.800374		-0.343659	-0.863744
ARF4	1.04805	1.17258	1.26233	1.26691	0.980072	1.16693	1.11275	1.26859	0.458495	1.28531	1.14067	1.18264	1.2245	1.05585	1.12414	1.25027	1.10753	1.18859	1.13653	1.02453	0.876598	1.10022	1.16603	1.03973	1.11648	1.05065	1.18464	1.17265	1.19701	1.09805	1.0223	1.19847	1.23708	1.17284	1.03424	1.07039	1.01365	1.27722	1.05583	1.20727	1.37393	1.36893	1.27494	1.39331	1.42502	1.22024	1.38221	1.25136	1.19974
ARF5			-0.991621					0.120947		-0.989242							-0.0659787	-1.16102	-0.184808						-1.85417	-0.686016			0.759054			0.158536										-0.225679					-0.47287	-0.898506
ARF6	-0.0457313			0.292204				0.05228																							0.678931			-0.419115					-0.342057								0.155388
ARFGAP1	0.176006			-1.27198												-1.6514		-1.86261		-1.53401		0.39085		0.0864274	0.440857	0.911845					0.2516						0.437924
ARFGAP2					-1.13689																								-1.00238										-1.67777	-0.670171
ARFGAP3																																		-0.444525
ARFGEF1	-0.608446							-1.47527	-1.28652		-0.901182	-1.45948	-2.77517		-1.33051	-0.893887	-0.654013	-1.27308					-1.20397				-1.05028	-0.167958		-1.1562				-1.33998											-0.306975		-0.459279		-1.95925
ARFGEF2		-1.12305								-2.32819		-0.367363	-2.79501			-0.872822			-1.63028				-1.915						-0.356062																	-1.82724	-2.46178		-1.23375
ARFGEF3																			-1.07004
ARFIP1																		0.274175							0.186505	-0.0287827	0.217628	0.309898			-1.44549						-1.75795	0.842953
ARFIP2											-1.64004									0.0970436							0.0451565			-0.604355					-0.244336	-0.20339	-0.440884
ARFRP1																					-0.530882																												-0.55475
ARG1	1.51121	1.60017	1.77954	1.56914	1.70328	1.48654	1.39682	1.93888	1.47017	1.36832	1.21391	0.914493	1.23981	1.57787	1.52194	0.866699	0.641009	0.774486	0.853639	0.525802		1.01341	-1.0095	-1.60865	1.7812	1.13383				0.720529			-0.218565			1.26627	1.26639		1.67231	-0.581699	1.58851	1.66657	1.7346	1.70492	-1.21171	1.78256	1.92366	1.83256	0.470129
ARHGAP1		1.3475			-0.251892	-1.11123				-0.301298	-1.01906					0.351907	-1.59669		-1.64377	-0.727143			0.0879821			-0.582015				-0.577688		-1.48698	0.994315	0.903442	1.45016	-1.40451			-1.22311	1.46185				0.157568	-1.76529
ARHGAP10
ARHGAP12																																								-1.78137
ARHGAP15
ARHGAP17	1.69066	0.612751	0.600399	0.677842	0.419018	0.676762	0.616044	0.516623	0.507048	0.559087	0.6726	0.674896	0.682837	0.66124	0.663935	0.452801	0.498502	0.556463	0.681775	0.529569	0.58409	0.441112	0.611971	0.604026		0.42658	0.556594	0.536798	0.682056	0.614736	0.57133	0.4378	0.684796	0.604588	1.80371	0.53699	0.64263	0.485411	0.534017	0.591546	0.464873	0.534615	0.693972	0.482538	0.687438	0.650004	0.523541	0.725142	0.552367
ARHGAP18
ARHGAP21
ARHGAP24
ARHGAP25	0.488904	0.530421	0.503084	0.311547	0.526842	0.308056	0.321365	0.465643	0.578157	0.294102	1.34174	0.356968	0.429443	0.352295	0.571377	0.408174	0.536087	0.979074	0.113891	0.255599	-0.0192403	0.590092	0.00919789	0.125245	0.583375	0.59696	0.681924	0.538517	-0.255057	0.304006	0.152978	-0.109911	-0.150788	0.371641	-0.241914	0.750295	0.473538	0.47788	0.602169	0.535402	0.526361	0.572786	0.60949	0.463276	0.184152	0.421988	0.191871	0.587644	0.282435
ARHGAP26	0.932019					0.684417		0.678978					0.635545	0.595324					0.599199	0.882466			0.786288		0.866846	0.740723	0.491697	0.6755		0.675785	0.593926									0.774516			0.888941	0.692296					-1.06547
ARHGAP27
ARHGAP29
ARHGAP30				-1.68505
ARHGAP32
ARHGAP33
ARHGAP35				-1.05673										-0.712574		-0.231735			-1.17738				-1.25304											-1.09305	-1.18493				-0.803746					-1.16307
ARHGAP39																																										-1.09525
ARHGAP4		0.632759	0.843137			-0.591113						0.872712	0.00096533					0.836712				-0.246503				0.433181				0.0945805		0.825635	0.0562848			0.444179			-0.498584	-0.256727	-0.457174	-0.313838		-0.6984	-0.983432	-1.7543	0.409037	-0.556105	0.198956
ARHGAP42					0.368205																													0.303417
ARHGAP44		-1.20712
ARHGAP45	0.318541											-1.51642																										-1.07798						-1.54453	-1.7063			-1.29057
ARHGAP5						-0.771259			-0.77247																		-1.11141																		-0.522262	-1.68934			-1.58849
ARHGAP6
ARHGAP9					-0.114751																																								0.550335
ARHGDIA	0.868313	0.86502	1.01319	0.817248	0.96227	1.34208	1.13389	1.32241	1.14714	0.8981	0.902202	1.30156	0.865605	0.990521	0.769669	1.23205	1.11508	0.800425	1.27861	0.644215	1.00466	1.06747	1.41798	1.25108	0.752195	0.630735		0.893592	1.2039	0.437691	0.454408	-0.900163	0.988257	1.20115	0.74003	0.745502	1.13704	0.865792	1.05455	1.28585	1.1731	0.644271	0.960693	1.50724	0.997942	1.32485	1.38412	1.17089	0.484857
ARHGDIB		-0.734802		-1.12777		-0.917324	-1.11052						-0.945982							-1.12056				-0.81098					-0.551414			-0.836229		-0.57157				-0.110865	-1.01598	-0.637111	-0.855351	-0.594336		-0.225234	-1.08826	-0.513775	0.0422606	-0.408738	-0.408041
ARHGEF1	0.057308			-1.80587		-0.57046	-0.349104	-1.99191	0.0195624	-1.05908			-1.94256			0.419063	0.0820867	1.49696	-1.64188	0.829559	-0.0293336	1.11225	-0.69043				0.0123081				0.782402	0.486338	1.4209	-0.178059	-0.690211	0.929929		-0.194992		-0.30712			-1.42743	0.446268	-0.982088	-0.139722		0.806466	-0.267229
ARHGEF10																															-0.313698							-0.922501											-1.71616
ARHGEF10L													-1.10189		-1.51854	-1.05466											-1.75915	-1.10308	-1.18018						-1.79947							-0.479639			-1.42638				-1.02652
ARHGEF11		-0.239178	-2.10778																																										-1.34211
ARHGEF12				0.472651		0.115868				-0.211389		0.177194		0.0204604															0.376985		-1.41382				-1.45014			-0.679116		-0.169053				0.607013					0.549017
ARHGEF15
ARHGEF16	-0.55116													-1.43358							-0.213549	-0.422952	-0.362929			-0.292128								-0.884853	-0.579891				-0.0217039	-0.539913				0.197376		-0.293666	1.29977	-0.92001	-0.139111
ARHGEF17				-1.15323																																			-1.40915		-1.5621		-1.23107				-1.48053	-1.52207
ARHGEF18																																										-1.79581
ARHGEF2	-0.54835	-0.597065	-0.462149	-0.405202	-0.528309	-0.629961	-0.647883	-0.511122	-0.570368	-0.990815	-0.445796	-0.56036	-0.542783	-0.510011	-0.462421	-0.593154	-0.482046	-0.559462	-0.64087	-0.559391	-0.698765	-0.557309	-0.588869	-0.641433	-0.399198	-0.389955	-0.446381	-0.333598	-0.479518	-0.433787	-0.518966	-0.546413	-0.496207	-0.598285	-0.653464	-0.446835	-0.527032	-0.0471345	-0.225137	0.668028	-0.254503	-0.253196	-0.336515	-0.224741	-0.117817	-0.280159	-0.305721	-0.217338	-0.466124
ARHGEF25																		-1.98171																		-0.211932							-1.82468
ARHGEF35
ARHGEF37																																									-1.87824
ARHGEF4
ARHGEF40												-1.98543	-1.66751											-1.08064				-1.75065					-1.70251													-1.32833
ARHGEF5																																		-2.54554
ARHGEF6						-0.409344							-0.935531				-0.945239							-0.207181					-0.609325			-1.55366
ARHGEF7								-0.936114			-0.773172				-0.315316		-1.84355							-0.224662			-0.240244	-0.462232		-1.11464	-0.344065	-1.30307			-0.0680164		-1.12498				-0.613748				-0.379749			-1.29269	-0.124295
ARID1A			-0.735057													0.174494							-0.970163	-1.49047							0.0174865	-1.20674	-0.417551				0.134172												-1.56435
ARID1B										-0.490879												-0.640951																	-1.80089										-1.55085
ARID3A							0.266339									0.128307		-1.15185	0.14307							0.129641	-0.115211			-0.319065		-0.499301					-1.37737
ARID3C
ARIH1	-0.165473	-0.35244									-1.19495			-0.675083			-0.386246					-0.565245	-0.225587										-0.398598																-0.0830446
ARIH2				-0.938629
ARL1				-1.50471																	1.21513						-0.118876											-0.662987	-1.26674		-1.08349
ARL11
ARL14EP
ARL2	1.57025	1.6389	1.22475	1.61179	1.54738	1.5966	1.68116	1.58303	0.504579	1.66396	1.58653	1.47709	1.48593	1.38782	1.42245	1.50892	1.72919	1.46781	1.62039	1.19809	1.33995	1.53977	1.82555	1.56215	1.23906	1.31343	1.61213	1.43318	1.75367	0.880946	1.29233	1.63617	1.60985	1.6343	1.40761	1.28752	1.12855	1.83249	1.64943	1.58798	1.75607	1.40169	1.51566	1.60384	1.90526	1.63976	1.54066	1.8383	1.80784
ARL2BP
ARL3				-1.1532				-0.72655	-0.859887											-1.22957			-0.661873			-0.34602						-0.889525					-1.01896				0.616518						-0.742167
ARL5A
ARL5B
ARL6
ARL6IP4
ARL6IP5	-0.424025	-0.114101	-0.650297					-0.0420027			-0.144598	-0.6327			0.916318	-0.662375						-0.0163819		-0.505538				0.00915728		-0.71498									0.0105337		0.168778		0.608406		-0.562386			-0.46963
ARL6IP6
ARL8A									0.216356									0.589882	-0.270962	-0.0993314								0.270641						-0.534308				0.762909		-0.334844	1.11276	0.870462	-0.6966		-0.579527
ARL8B									-0.368912									-0.3595	-0.270962	-0.0993314			-1.49884			-1.83881	-1.34185													-0.334844	0.27483		-0.6966		-0.503376
ARMC1																									-0.366301										-0.62885							-0.268418
ARMC10																																			-0.88291
ARMC6
ARMC8	0.944578	0.998187	0.824731	0.81434	0.550839	0.663997	0.954235	1.0025		0.998402	1.00554	1.04912	1.13966	0.85258	1.06251	0.891327	1.08658	1.12476	0.923605	0.931381	0.854962	1.03443	0.917817	0.900794	0.792183	0.774897	1.04775	0.987941	1.39916	1.08949	1.10012	0.962241	1.01055	0.997986	1.0245	0.947184	1.16375	0.312487									-0.0323618	-0.861676
ARMC9
ARMCX1
ARMCX2																																						-1.29016
ARMCX3														-0.70015																								-1.30538						-1.40228
ARMCX5																					-0.311809						-0.918529
ARMH3																																							-1.17272							-0.561458
ARMT1											-1.07699
ARPC1A						-0.856445																																						-0.804528
ARPC1B	1.25228	1.18248	1.08408	1.18609	1.04131	1.12134	1.29019	0.948041	1.41999	1.33465	1.12309	1.26353	1.10075	1.20057	1.21788	1.06091	1.13043	1.08836	1.29626	1.31123	1.07884	1.08944	-0.631089	0.975259	1.17398	1.17269	1.3004	1.14633	1.22565	1.37025	1.17291	0.907788	0.992586	1.13826	2.2621	1.01416	1.27839		1.20289	0.902035	0.93463	1.13824	1.17053	0.979381	1.14686	1.14093	1.13684	1.09449	1.04497
ARPC2		-0.943045		1.81417	-0.832494		-0.702713				0.326361	0.318864			-0.305086	-0.847216	-0.879429	0.0373463	-0.941332	1.25293	-0.57452				-0.555061				-0.00489773		1.20733	-0.864901	0.475433	-0.708692	0.886007			-0.797	-0.214389	-0.92898	-0.317723	-0.473225	-0.390546	-0.952693			-0.68254	-0.473774
ARPC3		-0.676077			-0.35203	-0.641591	-0.420728	-0.803355			-1.00798	-0.502608	-0.629436	-0.514295					-0.420451	-0.481187								-0.505694	-0.738475	-0.688655				-0.267745	-0.540877	0.177041	-0.430361		-0.871431	-1.42965		-0.393656	-0.109392		0.939381
ARPC4	-0.0248654		0.532185				0.254759			-0.549662	-0.390725		-1.06966					-1.01549		0.0863274					0.164028			-0.551255	-0.493014				0.58954		-0.387825	-0.123518		1.05729				0.701167		-0.0954061		0.43457
ARPC5								-0.456129										-0.449886								0.596443					-0.198933								-0.399664	-0.373087		0.247468	0.03997			-0.153789	-0.0202407		0.142439
ARPC5L											-0.670656							-0.449886
ARPIN
ARPP19
ARRB1															-1.25385																							-0.749231				0.214081
ARRB2											-1.10048				-0.831115	-1.05989	-0.755679																					0.731884				0.432514
ARRDC1						0.45702		-0.172638																											0.681192									1.56247				1.64032
ARSA	1.86979		0.858354	0.844416		0.736382	1.32032		-0.65552		-1.15704	0.584564				-0.798856		0.724356	-0.36772	0.305925	-1.13054		0.2123	0.0499086	2.05988		1.4839	-0.267912	0.151585	-0.481854	-0.943841	1.11738	0.851596		-1.00996	0.487497	-0.474192	-0.0915917	0.914866	1.92539	1.44581	1.0527	-1.15312			-0.102611	0.57052	1.76483
ARSB
ARSD
ARSF																																								-1.54886
ARSH
ARSL
ART3	0.227221			0.453221	-0.360054	0.000419336	0.78624			0.418316	0.266715	0.382664	0.411481	0.362179			0.570872	0.2964	0.468527			0.274543	0.413654	0.582217		-0.0682256			0.385861			0.0762043	0.354263					-0.188126	-0.596448						-0.587396
ART4	1.2965					1.11562	0.590932			0.609514	0.531637	0.690465		1.07255	0.500588				0.266097	0.315716	0.465134	0.381865		0.581501	0.783032		0.699966		0.161263		-0.91599		0.662024	0.239445		0.806307	0.609597					-0.631515		-0.297918
ARVCF				-1.08988				-1.79904			-1.34359					-0.54859															-1.11419																	-1.76537
AS3MT																									0.461676					0.389033										-0.486863
ASAH1	-0.353765	0.172634		-0.22003	0.512532			-0.166324	1.08684	0.156401			0.116498	-0.241825	-0.351936	0.0539768	0.00559723		-0.214341	0.0318211	-0.246779		0.179719	0.219059		-0.424339						1.24319		0.0743878	-0.538672	-0.554214	0.0654842	-0.129665	-1.38534				-0.0815548		-1.41306	-1.04797	0.457898	-0.975332
ASAH2
ASAP1										1.05254			1.20087				1.05388	1.15681					1.1823				0.929456				0.797376		1.28801												-0.846991	-1.50947
ASAP2																																					-0.225219
ASAP3
ASB9																																						0.781392
ASCC1																0.924492													-0.444309
ASCC2																																	-0.728605			-1.35181	-0.838711		-0.610275					-1.36129
ASCC3		-1.92649					-0.349197			-0.486922		-1.81074	-0.523296			-1.18927	-0.757901	-1.32068		-0.663248		-0.80272	-1.19657				-0.427366	-0.414198	-0.359384		-0.587709			-0.551293	-0.427373	-0.781925			-1.06789	-1.26671				-0.433848	-0.589042
ASDURF
ASF1A	0.609451		0.790305												0.370756											-0.219381			-0.951057																			-0.640371
ASF1B
ASGR2			-1.26194										-1.02331					-1.05					-1.09801			-1.45287						-1.19549		-0.551509			-1.3343	-0.632524							-0.719257				-0.841447
ASH2L																		-0.5325								-1.30834																		0.329149
ASL	1.96982		2.07551	2.0183	1.71299	2.03429	1.82895	2.09988	2.07254	2.01264	2.00171	2.14141	1.93915	2.04957	1.93439	2.08643	1.94055	2.03264	2.11138	2.05035	2.00709	1.98138	1.82156	1.88512	1.99954	2.03156	1.71353	2.03968	1.47567	2.16168	2.06133	1.85405	1.90008		1.67594	1.92914	1.93426	-0.896152	2.00261	2.05408	2.14369	2.23124	2.03769	1.90461	2.15504	2.0212	2.14561	2.13312	1.91667
ASMTL			-0.982963					-1.1161																												-2.26436				-0.277215						-1.3764	-1.4786		-1.31275
ASNS				-1.70993									-0.180043		0.346146						-1.51601									-0.761873									0.102197	0.276358	0.070316			0.196042	0.0712882	0.29557	0.318643	0.396097
ASPA																																											-1.91716
ASPDH																	1.37826									1.30029		1.08121																	0.982884	0.314016
ASPG
ASPH	-0.52292	0.688005	-0.67769			-0.686643				-1.07419		-0.225325	-0.528058	-0.741812					0.0967894	-1.03456			0.0221498	-0.468338	-0.842043	-0.870635	-0.433419	-0.603072		0.0110515	0.470114	0.375215				-0.93189	-0.765863	0.938016	-0.215915	-0.270027	-0.370704	0.849902	-0.516798	0.854021	-0.383709	0.898215		-0.568863
ASPHD1																																																-0.232338
ASPN		-0.496111	-0.509326															-0.144562	-0.369348		-0.0340837		-0.432773	-0.290338					-0.24949			-0.752975		-0.235615	-0.209579					-1.2317									0.109978
ASPRV1
ASPSCR1	-0.734539				0.391341	-0.868947			-2.39487	-0.775541								-0.156651	-0.314325				-0.227947	-0.270411							-0.0268654		0.00636831																-0.380863
ASRGL1																																										0.591879
ASS1							0.229046		-0.508297				0.0315431							0.204595				-1.55201		-0.181542			0.00129353			-0.285338		-1.19778					0.305825	-0.388005	0.257455		0.180639	0.0784523	-0.0593036	0.24114		0.255872	0.503652
ASTN1
ATAD1	-0.44167		0.0852973																																			-0.158869		-0.0860885				0.00669099	-0.000766236	0.163659	0.0974902		0.0451905
ATAD2
ATAD2B
ATAD3A	-0.830816				-0.480594	-2.32762	-1.56165		-0.564999			0.253176				-1.20412		-0.490121				-0.947365	0.269711				-1.18827			-0.647311	0.0106104							-0.472336			0.591098		-2.12856			-0.500965	-2.11352	-0.851358
ATAD3B	-0.821056		-1.93259		-0.470834	-2.31786			-0.555239			0.262936				-1.19436						-0.937605	0.27947				-1.17851			-0.637552								-0.462576			0.600858					-0.491205
ATAD3C	-0.640001					-2.1368												-0.299307																				-0.385474								-0.310151	-1.9227
ATAT1	-0.047844			-0.0978642		-0.0584286	0.401302			-0.166917	-0.175498		-0.293701	-0.147976	-0.190543		-0.18649		0.211766		0.18397	0.397071	0.138725	0.108452			0.217431		0.128039		-1.85907		0.0768049					0.163799	-0.291525	0.12971				-0.113773	0.572908
ATCAY				-0.702619
ATE1
ATF6		0.0852529	-0.64938	-0.330381		-0.40848	-0.383806	-1.32975	-1.1767			-0.300173					-1.03468	-0.860324	-0.671799		-0.676554	-1.22832				-1.14325	-0.53279	-0.926637	-1.30725	-0.718317	-0.949116	-0.848742	-1.54667	-0.578564	-0.545793	-0.710204	-1.32458		-0.99118			-0.712797	-0.94392		-0.983439	-1.03792		-1.55458	-0.443698
ATF6B
ATG101															0.379236
ATG13
ATG16L1												-0.75516
ATG2A																																			-1.61933														-0.845338
ATG2B
ATG3												-1.86865							-0.985681					-0.524516	0.12448						-0.615447
ATG4B																						0.24512
ATG5																-0.786545
ATG7	-0.252175	-0.903731	-0.379155	-0.53711	-0.672904		-0.618662	-0.33034	-0.545534	0.103798			-0.295614	-0.314772		-0.467363	-0.590667								-0.668635			-0.534722							-0.281512	-0.218651				-0.333072	-0.194806	-0.393433	-1.65461		-0.233157		-0.143166	-0.367968	-0.173458
ATG9A		-1.50053							-2.21575																						-2.66004											-1.71048	-1.16349
ATIC	-1.43318	0.157023	0.132262		0.196113	0.312696	-1.8999	-1.81345	-0.997289	-1.12704	-0.437356	-0.606416	-0.433545	-0.00693699	-0.268536	-0.410499	-0.524109	-0.818737	-0.861802	0.251232		0.393249	-0.586376	-1.0279	-0.177055	-0.702879	0.227663	-1.47126	0.0701929	-0.875221	-0.434228	-0.141302		-0.750948	-0.150072	-0.359192	-0.853499	-0.897152	-0.862921	-0.580298	-0.715462	-1.53926	-0.52445	-0.656843	-0.433521	-0.609994	-0.610134	-0.469878	-0.686049
ATL1					0.640888	-1.84312																		0.679478					-1.02249						-0.933037										-0.777071
ATL2			-0.764428															-1.7172			-0.707498										-1.19686	-0.707398							-1.12115
ATL3	-1.28259		0.242346				0.836667					-1.58252		0.645243	0.149316		-0.765312		-0.802104			-0.912588			1.04856		0.641451	0.33844				1.02051	0.279542	1.12159							-0.440614		-1.95179		0.436141		0.394317
ATM			-0.325321	-0.767097		-0.710496	-0.71507		-0.960485	-0.823165								-0.131987			-0.439544		-0.401219	-0.285539				-0.390704	-0.705323					-0.59768	-0.719885		-2.70709	-0.956504		-0.562153						-0.400335		-1.09134	-0.443658
ATOX1
ATP11A		-1.20089		-0.771313	-0.869351					-1.18868				-0.989667										-1.04613							-2.06206																	-0.881189
ATP11B
ATP11C	0.149314	-1.64616		0.371975	0.0571065		0.0674304	0.122123		0.197946	0.222524	0.368246	-0.222794	0.314541	0.266544	-0.0443268	-0.159072		0.117136	0.130826	0.332061	0.322517	0.0248219	-0.441525					0.301321		-0.255817		0.398237		0.383429	-0.0433379	-0.865683								-0.0922471
ATP12A
ATP13A1				-1.28306			-1.92518	-0.659766			-0.401183	-2.09798		-2.93516							-1.13296						-1.35122																	0.0595952			-1.46256	0.655965
ATP13A2		1.08289										1.18317			1.15144							1.05382													1.11617
ATP13A3																																							-0.730643	-0.966735	-0.872191		-0.666171				-0.818458
ATP1A1	-0.553446	-0.552262	-0.521298	0.109477	-0.672577	-0.0571016	-0.20849	-0.183813	-0.411163	-0.86356	-0.0178807	-0.273254	-0.604257	-0.652423	-0.560965	-0.612755	-0.357961	-0.411535	-0.330994	-0.351265	-0.484705	-0.632891	-2.15475		-1.01298	-0.69682	-0.261561	-0.953621	-0.167014	-1.00923	-0.360739	-0.156667	-0.380765	-0.125245	-0.633886	0.22444	-0.277994	-0.515293	-0.406867	0.255364	-0.552999	-0.548424	-0.411074	-0.162343	0.0367902	-0.272	-0.330759	-0.557226	0.0247254
ATP1A2	0.0749284	-0.582225	-0.575025	-0.206609	-1.44495	-0.425144	-0.290417	-0.213777	-0.55375	-0.893523		-0.303217	-0.63422	-0.772804	-0.590928	-0.642719	-0.443902	-0.441498	-0.605191	-0.389367	-0.514668		-2.18471		-1.04294	-1.8856	-0.440604	-0.983584	-0.196977	-1.0392	-0.698514	-0.272047	-0.588083	-0.155208	-0.663849	-0.594737	-0.307958	-0.545256	-0.449771	-0.0983055	-0.582962	0.510418		-0.206032	-0.227625	-0.424298	-0.360722	-0.632534	-0.00523785
ATP1A3	-0.537652	-0.536467	-0.529268	-0.160852	-1.39919	-0.379387	-0.24466	-0.168019	-0.507992	-0.847766		-0.25746	-0.588463	-0.727047	-0.54517	-0.596961	-0.398145	-0.395741	-0.559434	-0.343609	-0.468911		-2.13896		-0.997183	-1.83984	-0.37254	-0.937827	-0.15122	-0.993438	-0.344944	-0.226289	-0.402545	-0.109451	-0.618091	-0.548979	-0.2622	-0.499499	-0.404014	-0.052548	-0.537204	-0.53263	-0.39528	-0.160275	-0.181868	-0.378541	-0.314964	-0.586776	0.0405196
ATP1A4	-1.63734	-2.16966	-1.16944	-0.446216	-1.42267	-0.885489	-0.423796	-0.353133	-1.17956	-1.23862		-0.380802	-2.02343	-0.750528	-1.09416		-1.85671	-1.01496	-1.38763	-0.760557	-1.51602		-2.16244			-1.86333	-0.551029	-2.2147	-0.398403			-0.368333	-0.565807	-0.37352		-0.96101	-0.328549	-0.967846	-0.795152	-0.289272		-1.34945		-0.29963	-0.927608	-0.912337	-0.720454		-0.303315
ATP1B1																					-0.880718
ATP1B2																		-0.69214																				-0.208593
ATP1B3					-1.18648																	-0.0173695			-0.438766										-0.695432			0.355536									-0.714722
ATP2A1	-0.358756	-0.300808	-0.162166	0.030033	-0.527833	-1.43719	-0.796897	-0.0317096	-1.52863	0.0232682	-0.303664	-1.82965	0.0414927	-1.07828	-0.451432	-0.00745949	-0.429378	-1.99908	0.171195	-0.851038	-0.173277		0.0556753	0.238039		-1.17745	-1.30188	-0.313	-0.077236	-1.07538	-0.981988		0.123068	-0.0712749	-0.0613863	-1.02382	-0.312853	-0.36645	-1.13361	-1.40416	-0.754154	-1.15803	-0.487506	0.0793216	0.167017	-1.19571	-0.108983	-0.229677	-0.675594
ATP2A2	-0.373996	-0.316047	-0.177406	0.0147931	-0.543073	-1.45243	1.73528	-0.0469496	-0.621647	1.75321	-0.318904	-1.84489	1.63187	-1.09352	-0.466672	-0.0226995	1.42248	-2.01432	0.155955	1.51917	-0.188517		1.704	0.222799		-0.901864	-0.355566	-0.32824	-0.0924759	-1.09062	-0.997228		0.107828	-0.0865149	2.04106	-1.03906	-0.328093	-0.38169	-1.14885	-1.4194	-0.138	-1.17327	-0.502746	0.0640817	0.160887	-1.21095	0.0305551	-0.0914081	-0.690834
ATP2A3	-0.502814	-0.582222				-0.575452		-1.86625	-1.3727	-0.352697		-0.708718	-0.474437		-0.20276	-0.670675	-0.0517504				-1.12703						-1.19733	-0.617785	-0.0990555				-0.611745	-1.96212	-0.877718	-0.588919	-0.257176	-1.10816	-0.65597	-0.455171		-0.317962	-1.11024			-0.549119
ATP2B1																	-0.825879	-1.13207																-2.4931
ATP2B2																	-0.825879																	-2.4931
ATP2B3																	-0.800325																	-2.46754
ATP2B4				-1.37242												-0.413397	-0.57082		-0.816377										1.37701	-0.847924		-1.05796		-2.48051
ATP2C1
ATP2C2
ATP4A	-0.599193	-0.57075	-0.672918	-0.528391		-0.576235	-0.789266	-0.699067	-0.642094	-1.11474		-0.968304	-0.629117		-0.722431	-0.63271	-0.437874	-0.546289	-0.656972	-0.591947	-0.535602				-1.02066		-0.997899	-0.986242	-0.569875	-1.01692	-0.676238	-0.871539		-0.504197	-0.641573	-0.800684	-1.31259	-0.716144	-0.670773	-0.487206	-0.560686	-0.632317		-0.814202	-0.296627	-0.562422	-0.57125	-0.610257	-0.265491
ATP5F1A	1.49798	1.54356	1.67603	1.33389	1.53127	1.5583	1.61835	1.78457	1.27383	1.23646	1.79431	1.48793	1.62433	1.68111	1.60542	1.74412	1.94654	1.63166	1.75192	1.72192	1.29456	1.70241	1.719	1.86067	1.49713	1.89527	1.66627	1.84591	1.6217	1.65122	1.29248	1.64031	1.45276	1.75482	1.66109	1.45875	1.3428	1.37077	1.42904	1.37607	1.31136	1.40308	1.37075	1.78522	1.50258	1.43643	1.45091	1.50865	1.29165
ATP5F1B	1.39482	1.34757	1.34732	1.38799	1.50983	1.49144	1.2923	1.27785	0.935413	1.52106	1.29308	1.442	1.42581	1.3634	1.59314	1.17688	1.28892	1.39718	1.34062	1.1752	1.22231	1.12586	1.34713	1.42508	1.2576	1.22061	1.10892	1.38032	1.10758	1.38301	1.19102	1.3085	1.2867	1.44502	1.17408	1.14908	1.13252	1.02543	1.35234	1.49222	1.10955	1.43175	1.07826	1.48173	1.3388	1.37564	1.46783	1.44746	1.43709
ATP5F1C	-0.2223	-0.786744	-1.6515	-1.14974	-0.402109	-0.155922	-0.693801	-1.70642			-0.710074	-1.36178	-0.663574		0.115028	-0.843168	-0.420069	-1.87428	-0.886557		-3.3183			-1.04605		-0.929697	-1.09456		1.63188	-0.862577			-0.650744	-0.624452	-1.32149	-1.00114			-0.74063		-0.471835
ATP5F1D	0.383639			0.0910061									0.245729	-0.0560188			0.440702	0.787174		0.888995	0.312965		0.828626	0.278939	0.365707	0.119217	-1.25887		0.0885699			-0.0969628						0.206832		-0.272239		1.20151			-0.582881	-0.264652
ATP5MD
ATP5ME
ATP5MF							1.26417	0.944823	0.6475		0.535144			0.505094						0.508751			0.685372					-0.274321		-0.790809		0.160644		0.0962717		1.41095	-0.890384				0.681534		0.514492		-0.285954	0.667742
ATP5MG	0.324647	0.545608						-0.336875			0.22781		0.106315		-0.232713					-0.242012			0.439276	0.560513		0.365511	0.605504					-0.00457742	0.467017	0.766259		-0.362756				0.257414				0.609554	0.578914			0.610328	0.503399
ATP5MGL
ATP5MPL	1.71863				1.76912											1.91808																						2.0291				0.785026
ATP5PB								-1.24147	-0.8957										-0.6113	-1.05356	-1.08028		-0.827526				-1.12588	-0.915718			-1.02654	-0.702758		-0.953012	-0.880365	-1.06824		-1.38724								-1.67581
ATP5PD	0.0562099	0.566344	0.661612	0.112021				-0.378944				-0.156961	-0.0636031			-0.57053	-0.191158	1.25359	-0.326957		0.147222	0.286501		-0.182155				-1.62863				-1.64873				0.369629		-0.697587	0.544279	0.19777	-0.446329	0.468104	0.114908		-1.29957	1.39723			0.290469
ATP5PF	1.27196	1.34107	1.08321	1.36123	1.56117	1.16026	1.18544	1.19193	1.13806		1.34245	1.31832	1.51569	1.42339	1.42847	1.39291	1.4855	1.30518		1.33234		1.25571	1.06627	1.26416	1.17014	1.40786	1.30136		1.24964	1.2739	1.4469	1.50095	1.27314	1.48812	1.38059	1.42949	1.36031	1.4216		0.92767	0.651157		1.31492		1.40036	1.39442	1.12002	1.32421	0.116174
ATP5PO		-0.988499			-0.223191		-0.854166		-0.990073			-1.03718				0.903543	-0.286375		-1.99275	-0.871759					0.698833				-0.828218	-1.34053	-1.86417				0.196861			-2.02469	-0.668075	-1.65889	-1.33606	-0.162041	-0.332196		-0.216665		-0.553323	-0.561551	-0.869232
ATP6AP1																																						-0.0231716		-1.87056					-0.808339	-1.06406
ATP6AP2					0.476639				-1.33949			-0.47764					-1.96089	-0.405025																	-1.67043	-1.54676							-0.80433
ATP6V0A1	0.72427	0.830449	0.68745	0.829825	0.672695	0.958362	0.87075	0.749468	0.195488	0.818456	0.834857	0.794747	0.876462	0.645769	0.699192	0.682426	0.844517	0.724487	0.763371	0.776229	0.720894	0.76244	0.978921	0.982101	0.589173	0.67584	0.754125	0.767759	0.844285	0.557909	0.501387	0.727996	0.836686	0.738531	0.653818	0.81952	0.538627	0.965147	0.734956	0.833445	0.883222	0.669559	0.780534	0.945478		0.811086	0.882768	0.783392	0.937729
ATP6V0A2	0.409218				0.306053	0.610115					0.571847	0.466675				0.165728																				0.122605					0.52743
ATP6V0A4
ATP6V0C
ATP6V0D1																												-1.11795	-1.26051				-0.0953858							-0.585932		-1.50471	-1.17886	-0.591349	-0.964489
ATP6V0D2
ATP6V1A			-0.618768		-1.41754							-0.457283	0.639174			-1.70751									0.191486	-2.22472		0.85257					-2.08798					-1.02509		-1.48338				-2.51775		-1.47093		-1.8515
ATP6V1B1							-1.25213													-1.18713									-2.53156	-0.441431									-0.318029	-0.385644	-0.267667	-0.367702	-0.179824	-0.273948		-0.469605	-0.240358
ATP6V1B2		-1.19599		-1.74486					-1.04114		-0.915876					-0.701343	-1.0472												-2.51732	-0.427191	-0.907639								-0.303788	-0.371404	-0.253426	0.00519371	-0.165584	-0.206463	-0.1723	-0.276002	-0.0069823	0.689788	0.520871
ATP6V1C1	-1.32996			-1.22391	1.39569		-1.09735		0.950709			1.57017	-0.83663	-1.02411	-0.16896		-0.925807			-1.4974			-0.986018	-1.16853	1.10165	0.947059		-1.35257				-0.678025		1.05974		1.46511				0.0721638			1.43783	-2.11548	-0.677469				0.262811
ATP6V1C2																										0.925824
ATP6V1D															1.19217																				0.640984													1.22175
ATP6V1E1	0.82671		0.672728		0.376125	0.537455		-0.226296	0.232617		0.897829			-1.08848	0.755929	-1.58297						0.7131				0.884217		0.158169	0.880081	0.789312		0.88041					0.237713		-1.55597								-0.830246		-1.08696
ATP6V1E2
ATP6V1F		0.38303					0.43437		0.207453	0.173258			0.620633				0.743629				-0.380079	0.106651					0.34181							0.481761	0.442529	0.550916				-0.443352	-0.354044			-0.593518					0.613818
ATP6V1G1							0.115078					0.39778		0.0817515		0.264733	0.196175			-0.312386							0.0140929					0.170375			0.46586		0.122532
ATP6V1G2
ATP6V1H	1.55017	1.55977		1.56257		1.52774	1.49975	-1.7392				-0.667895	1.59562			1.6052	-0.603391		1.53213	1.52335		1.37164	1.52746	1.48172								-1.39746		1.53666	1.51294		1.61114			1.56243	0.0246909		0.451705					1.65157
ATP7A
ATP8
ATP8A1
ATP8B1										-0.561946																	-1.13217																	-0.402974	-0.606281				-0.499872
ATP9A
ATPAF1
ATPAF2											-0.595315	-0.265952											0.92415	-0.0127609																	-0.896099	-0.539826
ATR
ATRN	0.982262	1.06969	0.957945	1.07853	1.09691	0.939836	0.936142	1.03008	1.21231	1.10241	1.0408	1.0145	1.02852	1.12724	1.07569	1.05327	1.07266	1.09655	1.10187	1.06168	1.01437	1.05766	0.997732	1.05664	1.06851	1.06317	1.02879	0.933755	1.31361	1.2126	1.14976	1.15419	1.00422	1.19232	1.03886	1.10392	1.04684	1.28344	1.22085	1.14476	1.15656	1.05197	1.13306	1.18155	1.41477	1.25752	1.26467	1.071	1.06477
ATRX																			-1.41153							-1.89621
ATXN10				1.28997					-0.468994		2.05195	-0.0553649			2.09656											1.62831					-0.625543				-0.844198			-0.538065	-0.0357837							-0.471349
ATXN2												-0.466783																						-1.60411			-2.26085			-1.34093
ATXN2L		0.0700286		0.435437									0.463996								0.218355		0.339191	-0.510493									0.247027		-0.51719												0.0304859
ATXN3
ATXN7L3B																																																	-1.20746
AUH									-1.13105	-0.190325				0.14335						-0.509456				0.28776										-0.784231						0.37509				0.234272
AUP1															-0.60172										-0.832667																				0.0282707
AURKA
AURKB
AVIL																																		-1.41172
AVL9						-1.29516																					-1.50577
AXL																-1.04988	-1.03798			-1.08666				-1.09809		-1.21818	-1.06267											-0.942539					-1.57902						-1.47145
AZGP1	2.9211	3.04926	3.08786	2.99713	3.10315	3.01067	3.02254	3.11312	3.15909	3.02692	3.06965	3.1527	2.96594	3.04386	3.05187	2.9603	3.04655	3.04213	2.95106	3.16121	2.82271	3.03595	3.09308	3.00624	3.15037	3.18607	3.14049	3.08801	2.98289	3.1416	3.03702	3.12367	2.95539	2.85147	3.04915	3.10871	3.09087	3.16538	3.15662	3.15679	2.99683	3.17993	3.21033	3.03356	2.86481	3.03959	3.07847	2.97609	3.14933
AZU1		-0.286781		-0.18719					-1.52261		-0.232923	0.0947473							0.0383909			0.0878623	0.162857			-1.612	0.0637157	-0.777651	0.654014		-1.2101		0.430524	0.418766			-0.581361	-0.161903	0.0542667			-1.23271				-0.300932		-1.10675	-0.523919
B2M	-0.653607	1.4702	0.768463	1.33045	1.28425	1.38713	1.26321				1.23665	1.47648	1.26925	1.35134	1.22734		1.47846			0.303448	1.24502	1.34709	1.53673	1.63444			-0.409136		1.60971		0.817094	1.29451		-1.42142		0.46371	-0.975581	1.21157	1.22593	1.47998	1.61729	-0.734294	-0.000532916	1.57119	1.15093		1.34543	1.58918	1.22546
B3GALT5
B3GALT6	-0.673736	-2.0062							-0.885616		0.0611941											-0.67831												-0.960938	-0.861047							-0.933468		-0.433323	0.0428213	-1.18138
B3GAT3		0.200159								-0.684472														-0.588004									0.0668487					0.316798		0.127024				0.74258	0.600877		-0.0742594		0.783281
B3GLCT
B3GNT2	0.353188	-0.0518829	0.289999	0.520842	0.56552	0.171675	0.375613	0.447975	0.347926	0.35371	0.330551	0.48309	0.444194	0.347964	0.263507	0.373758	0.250585	0.401694	0.180184		0.264601	-0.399566	0.30091		0.472005	0.477435	0.522873	0.501157	0.372689	0.523625		0.11797	0.149956	0.245753	0.444913	0.449437	0.296644	0.562327							0.284421	-0.88359		-0.793199
B3GNT3																														-0.796077										-1.10518						-0.560438	-0.455496
B3GNT7	-0.55531
B3GNT8					-0.664233			-1.54443																								-0.85797								-1.03007							-0.137511
B4GALNT3
B4GALT1	-0.757587		0.692328	-0.101907	0.0631736		0.712216	0.180197	0.350866			0.0362688	-0.326133	0.126185		-0.40413	1.25534	0.728854	1.05484				0.132975	-0.198566		-0.0841784		-1.37215	1.07445	1.03237	0.785456	1.1275	-0.191926									-0.696547	0.188523		-0.623711			-0.865599
B4GALT4
B4GALT5		-1.7126	-2.25655				-1.53852					-2.14446									-2.13685		-2.12846														-2.19964							-1.50767	-1.06968				-1.45807
B4GAT1	0.927371	0.853368	0.849726	0.638659	0.109327	0.652154	1.15402	0.938079	1.18602	1.11977	0.965819	0.933133	0.90152	1.04059	1.13977	0.760233	0.991418	1.00544	0.69985	1.16041	1.19581	1.12004	0.638691	0.863376	0.91137	1.00676	0.968432	0.962519	0.903091	1.24705	1.10748	-0.490156	0.755306	1.10422	1.09784	1.10639	1.17533	0.641561	0.901339	1.0211	0.886329	1.11145	0.91867	0.640379	0.977719	0.908893	0.967695	0.884076	0.824497
B9D1		2.09931																																															-1.03375
BAALC
BABAM1																																									-1.05278
BABAM2
BACH2
BAD
BAG1		0.551073																			-0.528743
BAG2	1.20451	1.33772	1.20196	1.06022	1.41085	1.132		1.30301	0.860705			0.993099	0.938401	0.959317	-0.0202197		0.968435		0.87813			0.829731			-0.0336555				0.116778							1.17546		1.22832	0.771436	0.139379	1.34519	1.10241	0.850344		0.595064	1.18296		0.166108	0.163046
BAG3												-1.23								-1.63065																			-2.01017	-0.806754					-1.73314
[truncated: 8,128 more rows]
[truncated: 55 more columns]
