# Supplementary material for: Proteome profiling of early gestational plasma reveals novel biomarkers of congenital heart disease
Source: EMBO Mol Med. 2023 Oct 16;15(12):e17745. doi: 10.15252/emmm.202317745 (PMC10701625; doi:10.15252/emmm.202317745)
Supplement: Supplementary file 14 — Source Data for Figure 2 [file EMMM-15-e17745-s017.zip]

Archive with 11 entries (6 files):
- Figure_2/
- Figure_2/.DS_Store
- Figure_2/2A/
- Figure_2/2A/Fig.2A.xlsx
- __MACOSX/
- __MACOSX/._Figure_2
- __MACOSX/Figure_2/
- __MACOSX/Figure_2/._.DS_Store
- __MACOSX/Figure_2/._2A
- __MACOSX/Figure_2/2A/
- __MACOSX/Figure_2/2A/._Fig.2A.xlsx
