# Supplementary material for: Proteome profiling of early gestational plasma reveals novel biomarkers of congenital heart disease
Source: EMBO Mol Med. 2023 Oct 16;15(12):e17745. doi: 10.15252/emmm.202317745 (PMC10701625; doi:10.15252/emmm.202317745)
Supplement: Supplementary file 14 — Source Data for Figure 2 [file EMMM-15-e17745-s017.zip › Figure_2/2A/Fig.2A.xlsx]

## Sheet: 2A
Symbol	Control1	Control2	Control3	Control4	Control5	Control6	Control7	Control8	Control9	Control10	Control11	Control12	Control13	Control14	Control15	Control16	Control17	Control18	Control19	Control20	Control21	Control22	Control23	Control24	Control25	Control26	Control27	Control28	Control29	Control30	Control31	Control32	Control33	Control34	Control35	Control36	Control37	Control38	Control39	Control40	Control41	Control42	Control43	Control44	Control45	Control46	Control47	Control48	Control49
A1BG	2391.77	2365.84	1778.4	1873.35	2287.26	2104.93	2268.06	2253.92	2119.83	2255.17	2019.18	2931.03	2144.21	2224.58	2338.1	2871.86	2466.04	2358.34	1531.41	1957.72	2647.95	1890.84	1876.02	1658.21	1843.19	1929.61	2374.08	2179.56	2252.76	2510.18	2348.97	2227.22	2546.16	1589.72	2032.5	1835.73	1990.74	2256.81	2205.07	2106.21	1867.19	1911.83	1881.24	1994.32	1920.71	2114.37	2969.06	2631.55	2041.46
A1CF	1.05e-05	1.05e-05	1.05e-05	1.05e-05	0.516507	1.05e-05	1.05e-05	0.308627	1.05e-05	1.05e-05	0.508379	1.05e-05	0.940733	1.05e-05	1.05e-05	1.05e-05	1.05e-05	1.05e-05	1.05e-05	0.371533	1.05e-05	1.05e-05	1.05e-05	0.894519	0.906184	1.05e-05	1.05739	1.05e-05	0.475097	1.00544	0.59024	0.938075	0.778762	0.126975	1.05e-05	1.05e-05	0.612225	1.68667	1.05e-05	1.05e-05	1.05e-05	0.749189	1.05e-05	1.05e-05	0.750865	1.05e-05	1.05e-05	1.05e-05	0.128351
A2M	119.291	145.397	205.18	185.328	499.407	210.851	158.955	261.819	141.52	136.717	106.739	166.893	176.364	342.003	169.024	192.601	177.987	227.988	185.702	173.277	145.349	204.524	96.511	184.379	322.641	239.868	209.433	263.722	367.128	336.003	330.361	321.027	230.823	316.299	284.123	316.624	371.637	307.268	293.133	167.885	284.988	254.77	243.978	267.579	446.824	256.999	404.422	204.988	121.719
A2ML1	1.05e-05	0.102352	1.05e-05	1.05e-05	1.05e-05	1.05e-05	0.151255	1.05e-05	1.05e-05	1.05e-05	1.05e-05	0.35594	1.05e-05	0.0345734	1.05e-05	1.05e-05	1.05e-05	1.05e-05	1.05e-05	4.08273	1.05e-05	4.55198	3.29373	1.05e-05	1.05e-05	4.14496	0.0669552	1.05e-05	1.05e-05	1.05e-05	1.05e-05	0.0238693	1.05e-05	0.00848267	1.05e-05	1.05e-05	0.230938	0.0392742	0.203125	1.05e-05	1.05e-05	1.05e-05	0.0290834	1.05e-05	1.05e-05	0.093745	1.05e-05	1.05e-05	1.05e-05
A4GNT	1.05e-05	1.05e-05	1.05e-05	1.05e-05	1.05e-05	1.05e-05	1.05e-05	1.05e-05	1.05e-05	1.05e-05	1.05e-05	1.05e-05	1.05e-05	1.05e-05	1.05e-05	1.05e-05	1.05e-05	1.05e-05	1.05e-05	1.05e-05	1.05e-05	1.05e-05	1.05e-05	1.05e-05	1.05e-05	1.05e-05	1.05e-05	1.05e-05	1.05e-05	1.05e-05	1.05e-05	1.05e-05	1.05e-05	1.05e-05	1.05e-05	1.05e-05	1.05e-05	1.05e-05	1.05e-05	1.07025	1.05e-05	1.05e-05	1.05e-05	1.05e-05	1.05e-05	1.05e-05	1.05e-05	1.05e-05	1.05e-05
AAAS	1.05e-05	1.05e-05	1.05e-05	0.124527	1.05e-05	1.05e-05	1.05e-05	1.05e-05	1.05e-05	1.05e-05	1.05e-05	0.112849	0.281876	1.05e-05	1.05e-05	1.05e-05	1.05e-05	1.05e-05	1.05e-05	1.05e-05	1.05e-05	0.0468456	0.0165739	1.05e-05	1.05e-05	0.0343248	1.05e-05	0.0688883	0.0335347	1.05e-05	1.05e-05	0.0203045	0.0635374	1.05e-05	1.05e-05	1.05e-05	1.05e-05	1.05e-05	1.05e-05	1.05e-05	1.05e-05	1.05e-05	1.05e-05	0.0415315	1.05e-05	1.05e-05	1.05e-05	1.05e-05	0.0940825
AACS	1.05e-05	0.0361902	1.05e-05	1.05e-05	1.05e-05	1.05e-05	1.05e-05	1.05e-05	1.05e-05	1.05e-05	1.05e-05	1.05e-05	1.05e-05	1.05e-05	1.05e-05	1.05e-05	1.05e-05	1.05e-05	1.05e-05	1.05e-05	1.05e-05	1.05e-05	1.05e-05	1.05e-05	1.05e-05	1.05e-05	1.05e-05	1.41536	1.05e-05	1.05e-05	0.798409	1.05e-05	1.05e-05	1.05e-05	1.05e-05	0.155592	1.05e-05	1.05e-05	1.05e-05	1.05e-05	1.05e-05	1.05e-05	0.775106	1.05e-05	1.05e-05	0.0242069	1.05e-05	0.419034	1.05e-05
AADAC	0.400962	1.05e-05	1.05e-05	1.05e-05	1.05e-05	1.05e-05	1.05e-05	1.05e-05	1.05e-05	1.05e-05	1.05e-05	1.05e-05	0.09058	0.126662	0.435628	0.0773111	0.315051	1.05e-05	1.05e-05	1.05e-05	1.05e-05	1.05e-05	0.223837	1.05e-05	1.05e-05	1.05e-05	1.05e-05	1.05e-05	0.0427319	1.05e-05	1.05e-05	1.05e-05	1.05e-05	0.101999	1.05e-05	1.05e-05	1.05e-05	1.05e-05	1.05e-05	1.05e-05	1.05e-05	1.05e-05	1.05e-05	1.05e-05	1.05e-05	0.0952807	1.05e-05	1.05e-05	1.05e-05
AAGAB	1.05e-05	1.05e-05	1.05e-05	1.05e-05	1.05e-05	1.05e-05	1.05e-05	1.05e-05	1.05e-05	1.05e-05	1.05e-05	1.05e-05	1.05e-05	1.05e-05	2.69481	1.05e-05	1.05e-05	1.05e-05	1.05e-05	1.05e-05	1.05e-05	1.05e-05	1.05e-05	1.05e-05	1.05e-05	1.05e-05	1.05e-05	1.05e-05	1.05e-05	1.05e-05	1.05e-05	1.05e-05	1.05e-05	1.05e-05	1.05e-05	1.05e-05	1.05e-05	1.05e-05	1.05e-05	1.05e-05	1.05e-05	1.05e-05	1.05e-05	1.05e-05	1.05e-05	1.05e-05	1.05e-05	1.05e-05	1.05e-05
AAK1	1.05e-05	1.05e-05	1.05e-05	1.05e-05	0.0214559	1.05e-05	1.05e-05	1.05e-05	1.05e-05	44.7622	1.05e-05	0.607196	1.05e-05	0.0377013	1.05e-05	0.0507651	1.05e-05	1.05e-05	1.05e-05	13.6549	1.05e-05	1.05e-05	1.05e-05	1.05e-05	1.05e-05	1.05e-05	1.05e-05	1.05e-05	47.8586	1.05e-05	1.05e-05	64.2371	1.05e-05	1.05e-05	1.05e-05	1.05e-05	1.05e-05	1.05e-05	1.05e-05	1.05e-05	1.05e-05	1.05e-05	1.05e-05	1.05e-05	1.05e-05	1.05e-05	1.05e-05	1.05e-05	1.05e-05
AAMP	1.05e-05	1.05e-05	1.05e-05	1.05e-05	1.05e-05	1.05e-05	1.05e-05	1.05e-05	1.05e-05	1.05e-05	1.05e-05	1.05e-05	1.05e-05	1.05e-05	1.05e-05	1.05e-05	1.05e-05	1.05e-05	1.05e-05	1.05e-05	1.05e-05	1.05e-05	1.05e-05	1.05e-05	1.05e-05	1.05e-05	1.05e-05	1.05e-05	1.05e-05	1.05e-05	1.05e-05	1.05e-05	1.05e-05	1.05e-05	1.05e-05	1.05e-05	1.05e-05	1.05e-05	1.05e-05	1.05e-05	1.05e-05	1.05e-05	1.05e-05	1.05e-05	1.05e-05	1.05e-05	1.05e-05	1.05e-05	1.05e-05
AAR2	1.05e-05	0.0923526	1.05e-05	1.05e-05	1.05e-05	1.05e-05	1.05e-05	1.05e-05	1.05e-05	1.05e-05	1.05e-05	0.0638241	1.05e-05	1.05e-05	1.05e-05	1.05e-05	1.05e-05	1.05e-05	1.05e-05	1.05e-05	1.05e-05	0.112412	1.05e-05	1.05e-05	1.05e-05	1.05e-05	1.05e-05	1.05e-05	1.05e-05	1.05e-05	1.05e-05	1.05e-05	1.05e-05	1.05e-05	1.05e-05	1.05e-05	1.05e-05	1.05e-05	1.05e-05	1.05e-05	1.05e-05	1.05e-05	1.05e-05	1.05e-05	1.05e-05	1.05e-05	1.05e-05	1.05e-05	1.05e-05
AARS1	0.444567	0.0190593	1.05e-05	1.05e-05	1.05e-05	0.0100877	1.05e-05	0.0348377	0.0371449	1.05e-05	0.0264697	0.0743238	0.879991	1.05e-05	0.0238552	0.0244636	0.0134588	0.206899	1.06364	1.55	1.05e-05	0.0115741	1.05e-05	1.05e-05	1.05e-05	0.934441	1.05e-05	1.05e-05	0.0435575	1.05e-05	0.0142918	0.613085	1.05e-05	0.0409232	8.97345	0.0145565	1.05e-05	0.0462662	1.05e-05	1.09649	1.05e-05	0.277868	1.19797	1.05e-05	0.0092864	1.05e-05	0.188976	1.05e-05	0.165415
AARS2	1.05e-05	1.05e-05	1.05e-05	1.05e-05	1.05e-05	0.172107	1.05e-05	1.05e-05	1.05e-05	1.05e-05	1.05e-05	1.05e-05	1.05e-05	0.0245853	1.05e-05	0.0751243	0.260367	1.05e-05	1.05e-05	0.0367375	1.05e-05	1.05e-05	0.0191885	1.05e-05	1.05e-05	1.05e-05	1.05e-05	1.05e-05	1.05e-05	1.05e-05	0.00761633	1.05e-05	0.0206578	1.05e-05	1.05e-05	1.05e-05	0.0147158	1.05e-05	1.05e-05	1.05e-05	1.05e-05	1.05e-05	1.05e-05	1.05e-05	1.05e-05	1.05e-05	1.05e-05	1.05e-05	0.342827
AARSD1	0.808916	1.05e-05	0.806564	4.66556	1.05e-05	1.05e-05	1.05e-05	1.05e-05	1.05e-05	1.05e-05	3.74525	1.05e-05	1.05e-05	5.84854	1.05e-05	1.05e-05	7.04504	1.05e-05	1.05e-05	1.05e-05	4.35258	1.05e-05	1.05e-05	7.43348	6.67398	1.05e-05	1.05e-05	8.63896	9.32415	2.92739	7.44026	6.32123	1.05e-05	1.05e-05	1.05e-05	4.84692	1.05e-05	1.05e-05	1.05e-05	5.90715	6.92893	1.05e-05	6.85179	5.42058	6.84043	6.05431	1.05e-05	0.16192	1.05e-05
AASDHPPT	1.05e-05	1.05e-05	1.05e-05	1.05e-05	1.05e-05	1.05e-05	1.05e-05	1.05e-05	1.05e-05	1.05e-05	1.05e-05	1.05e-05	0.187163	1.05e-05	1.05e-05	1.05e-05	1.05e-05	1.05e-05	1.05e-05	1.05e-05	1.05e-05	1.05e-05	1.05e-05	1.05e-05	1.05e-05	0.300621	1.05e-05	0.0709938	1.05e-05	1.05e-05	1.05e-05	1.05e-05	1.05e-05	1.05e-05	1.05e-05	1.05e-05	1.05e-05	1.05e-05	1.05e-05	1.05e-05	1.05e-05	1.05e-05	1.05e-05	1.05e-05	1.05e-05	1.05e-05	1.05e-05	1.05e-05	1.05e-05
AASS	1.05e-05	1.05e-05	1.05e-05	1.05e-05	1.05e-05	1.05e-05	1.05e-05	1.05e-05	1.05e-05	1.05e-05	1.05e-05	1.05e-05	1.05e-05	1.05e-05	1.05e-05	1.05e-05	0.338194	1.05e-05	1.05e-05	1.05e-05	1.05e-05	1.05e-05	1.05e-05	1.05e-05	1.05e-05	1.05e-05	1.05e-05	1.05e-05	1.05e-05	0.0119438	0.0758553	1.05e-05	0.0789284	1.05e-05	1.05e-05	1.05e-05	1.05e-05	1.05e-05	0.123352	1.05e-05	1.05e-05	1.05e-05	1.05e-05	1.05e-05	1.05e-05	1.05e-05	0.271255	1.05e-05	1.05e-05
AATF	1.05e-05	1.05e-05	1.05e-05	1.05e-05	1.05e-05	1.05e-05	1.05e-05	1.05e-05	1.05e-05	1.05e-05	1.05e-05	1.05e-05	1.05e-05	1.05e-05	1.05e-05	1.05e-05	1.05e-05	1.05e-05	1.05e-05	1.05e-05	1.05e-05	1.05e-05	1.05e-05	1.05e-05	1.05e-05	1.05e-05	1.05e-05	1.05e-05	1.05e-05	1.05e-05	1.05e-05	1.05e-05	1.05e-05	1.05e-05	1.05e-05	1.05e-05	1.05e-05	1.05e-05	1.05e-05	1.05e-05	1.05e-05	1.05e-05	1.05e-05	1.05e-05	1.05e-05	1.05e-05	1.05e-05	1.05e-05	1.05e-05
ABAT	1.05e-05	1.05e-05	1.05e-05	1.05e-05	1.05e-05	1.05e-05	1.05e-05	1.05e-05	1.05e-05	1.05e-05	1.05e-05	0.174649	1.05e-05	1.05e-05	1.05e-05	0.120854	1.05e-05	1.39978	1.05e-05	1.05e-05	1.05e-05	1.05e-05	1.05e-05	1.05e-05	1.05e-05	1.05e-05	1.05e-05	0.0483079	1.05e-05	1.05e-05	1.05e-05	1.05e-05	1.05e-05	1.05e-05	1.05e-05	1.05e-05	1.05e-05	1.05e-05	1.05e-05	1.05e-05	1.05e-05	1.05e-05	1.05e-05	1.05e-05	1.05e-05	0.0925686	2.00767	1.05e-05	1.05e-05
ABCA1	1.05e-05	1.05e-05	1.05e-05	1.05e-05	1.05e-05	1.05e-05	1.05e-05	1.05e-05	1.05e-05	1.05e-05	1.05e-05	1.05e-05	1.05e-05	1.05e-05	1.05e-05	1.05e-05	1.05e-05	1.05e-05	1.05e-05	1.05e-05	1.05e-05	1.05e-05	1.05e-05	1.05e-05	1.05e-05	1.05e-05	1.05e-05	1.05e-05	1.05e-05	1.05e-05	1.05e-05	1.05e-05	1.05e-05	1.05e-05	1.05e-05	1.05e-05	1.05e-05	1.05e-05	1.05e-05	1.05e-05	1.05e-05	1.05e-05	1.05e-05	1.05e-05	1.05e-05	1.05e-05	1.05e-05	1.05e-05	1.05e-05
ABCA3	1.05e-05	1.05e-05	1.05e-05	1.05e-05	1.05e-05	1.05e-05	1.05e-05	1.05e-05	1.05e-05	1.05e-05	1.05e-05	0.0719958	1.05e-05	1.05e-05	1.05e-05	1.05e-05	0.0195843	1.05e-05	1.05e-05	1.05e-05	1.05e-05	1.05e-05	1.05e-05	1.05e-05	1.05e-05	1.05e-05	1.05e-05	1.05e-05	1.05e-05	1.05e-05	1.05e-05	1.05e-05	1.05e-05	1.05e-05	1.05e-05	1.05e-05	1.05e-05	1.05e-05	1.05e-05	1.05e-05	1.05e-05	1.05e-05	1.05e-05	1.05e-05	1.05e-05	1.05e-05	1.05e-05	1.05e-05	1.05e-05
ABCA6	1.05e-05	1.05e-05	1.05e-05	1.05e-05	1.05e-05	1.05e-05	1.05e-05	1.05e-05	1.05e-05	1.05e-05	1.05e-05	0.936226	1.05e-05	1.05e-05	1.05e-05	1.05e-05	1.05e-05	1.05e-05	1.05e-05	1.05e-05	1.05e-05	1.05e-05	1.05e-05	1.05e-05	1.05e-05	1.05e-05	1.05e-05	1.05e-05	1.05e-05	1.05e-05	1.05e-05	1.05e-05	1.05e-05	1.05e-05	1.05e-05	1.05e-05	1.05e-05	1.05e-05	1.05e-05	1.05e-05	1.05e-05	1.05e-05	1.05e-05	1.05e-05	1.05e-05	1.05e-05	1.05e-05	1.05e-05	1.05e-05
ABCA8	1.05e-05	1.05e-05	0.0462315	0.465857	1.05e-05	1.05e-05	1.05e-05	1.05e-05	1.05e-05	1.05e-05	1.05e-05	1.05e-05	0.0273145	1.05e-05	1.05e-05	0.0155291	0.590926	1.05e-05	1.05e-05	0.0803862	0.0857838	1.05e-05	1.05e-05	1.05e-05	1.05e-05	1.05e-05	1.05e-05	1.05e-05	1.05e-05	1.05e-05	0.0137262	1.05e-05	1.05e-05	1.05e-05	3.18653	1.05e-05	1.05e-05	1.05e-05	0.0364243	1.05e-05	1.05e-05	1.05e-05	1.05e-05	1.05e-05	1.05e-05	1.05e-05	1.05e-05	1.05e-05	1.05e-05
ABCB1	1.05e-05	1.05e-05	0.336987	0.234291	1.05e-05	1.05e-05	1.05e-05	0.0201561	1.05e-05	1.05e-05	0.4289	1.05e-05	0.0754234	0.297349	1.05e-05	1.05e-05	1.05e-05	1.05e-05	0.0381429	0.16939	1.05e-05	0.161353	1.05e-05	0.0153526	0.369665	1.05e-05	0.25195	1.05e-05	0.334946	0.505072	1.05e-05	0.23024	1.05e-05	1.05e-05	0.211903	0.148741	1.05e-05	0.105017	1.05e-05	1.05e-05	0.185267	0.252734	0.0608647	0.188778	0.271169	1.05e-05	0.020076	1.05e-05	0.0665619
ABCB10	1.05e-05	1.05e-05	1.05e-05	1.05e-05	1.05e-05	1.05e-05	1.05e-05	1.05e-05	1.05e-05	1.05e-05	1.05e-05	1.05e-05	1.05e-05	1.05e-05	1.05e-05	1.05e-05	1.05e-05	1.05e-05	1.05e-05	1.05e-05	1.05e-05	1.05e-05	1.05e-05	1.05e-05	1.05e-05	1.05e-05	1.05e-05	1.05e-05	1.05e-05	1.05e-05	1.05e-05	1.05e-05	1.05e-05	1.05e-05	1.05e-05	1.05e-05	1.05e-05	1.05e-05	1.05e-05	1.05e-05	1.05e-05	1.05e-05	1.05e-05	1.05e-05	1.05e-05	1.05e-05	1.05e-05	1.05e-05	1.05e-05
ABCB11	1.05e-05	0.0144223	1.05e-05	1.05e-05	1.05e-05	1.05e-05	1.05e-05	1.05e-05	1.05e-05	1.05e-05	1.05e-05	1.05e-05	1.05e-05	1.05e-05	1.05e-05	1.05e-05	1.05e-05	1.05e-05	1.05e-05	1.05e-05	0.21652	1.05e-05	1.05e-05	1.05e-05	1.05e-05	1.05e-05	0.00768292	1.05e-05	1.05e-05	1.05e-05	1.05e-05	1.05e-05	1.05e-05	1.05e-05	1.05e-05	1.05e-05	1.05e-05	1.05e-05	1.05e-05	1.05e-05	1.05e-05	1.05e-05	1.05e-05	1.05e-05	1.05e-05	1.05e-05	1.05e-05	1.05e-05	1.05e-05
ABCB4	1.05e-05	1.05e-05	1.05e-05	1.05e-05	1.05e-05	1.05e-05	1.05e-05	0.0109702	1.05e-05	1.05e-05	1.05e-05	1.05e-05	1.05e-05	1.05e-05	1.05e-05	1.05e-05	1.05e-05	1.05e-05	1.05e-05	1.05e-05	1.05e-05	1.05e-05	1.05e-05	1.05e-05	1.05e-05	1.05e-05	1.05e-05	1.05e-05	1.05e-05	1.05e-05	1.05e-05	1.05e-05	1.05e-05	1.05e-05	1.05e-05	1.05e-05	1.05e-05	0.0297409	1.05e-05	1.05e-05	1.05e-05	1.05e-05	1.05e-05	1.05e-05	1.05e-05	1.05e-05	1.05e-05	1.05e-05	1.05e-05
ABCB6	1.05e-05	1.05e-05	1.05e-05	1.05e-05	1.05e-05	1.05e-05	1.05e-05	1.05e-05	1.05e-05	1.05e-05	1.05e-05	1.05e-05	1.05e-05	1.05e-05	1.05e-05	1.05e-05	0.00660459	1.05e-05	1.05e-05	1.05e-05	1.05e-05	1.05e-05	1.05e-05	1.05e-05	1.05e-05	1.05e-05	1.05e-05	1.05e-05	1.05e-05	1.05e-05	1.05e-05	1.05e-05	1.05e-05	1.05e-05	1.05e-05	1.05e-05	0.130927	1.05e-05	1.05e-05	1.05e-05	1.05e-05	1.05e-05	1.05e-05	1.05e-05	1.05e-05	0.0165098	1.05e-05	1.05e-05	1.05e-05
ABCB7	1.05e-05	1.05e-05	1.05e-05	1.05e-05	1.05e-05	1.05e-05	1.05e-05	1.05e-05	1.05e-05	1.05e-05	1.05e-05	1.05e-05	1.05e-05	0.0526195	1.05e-05	1.05e-05	1.05e-05	1.05e-05	1.05e-05	1.05e-05	1.05e-05	1.05e-05	1.05e-05	1.05e-05	1.05e-05	1.05e-05	1.05e-05	1.05e-05	1.05e-05	1.05e-05	1.05e-05	1.05e-05	1.05e-05	1.05e-05	1.05e-05	1.05e-05	1.05e-05	1.05e-05	1.05e-05	1.05e-05	1.05e-05	1.05e-05	1.05e-05	1.05e-05	1.05e-05	1.05e-05	1.05e-05	0.304529	1.05e-05
ABCB8	1.05e-05	1.05e-05	0.0402032	0.106636	1.05e-05	0.243333	1.05e-05	0.037099	1.05e-05	1.05e-05	1.05e-05	1.05e-05	1.05e-05	1.05e-05	1.05e-05	0.172727	1.05e-05	1.05e-05	1.05e-05	1.05e-05	1.05e-05	0.0895095	1.05e-05	1.05e-05	1.05e-05	1.05e-05	1.05e-05	1.05e-05	1.05e-05	1.05e-05	1.05e-05	1.05e-05	1.05e-05	1.05e-05	1.05e-05	1.05e-05	1.05e-05	1.05e-05	1.05e-05	1.05e-05	1.05e-05	1.05e-05	1.05e-05	1.05e-05	1.05e-05	1.05e-05	1.05e-05	0.0143178	1.05e-05
ABCC1	0.285965	1.05e-05	0.0984304	1.05e-05	0.0163035	0.054285	1.05e-05	1.05e-05	0.451027	1.05e-05	1.05e-05	0.299663	1.05e-05	1.05e-05	1.05e-05	1.05e-05	1.05e-05	1.05e-05	1.05e-05	1.05e-05	0.042423	0.0214249	1.05e-05	1.05e-05	0.273629	0.303753	1.05e-05	0.384069	1.05e-05	0.053412	1.05e-05	0.0201224	0.256008	1.05e-05	0.0576324	0.648252	0.340935	1.05e-05	1.05e-05	1.05e-05	0.371785	0.068296	0.0318883	0.495835	0.308303	1.05e-05	1.05e-05	1.05e-05	1.05e-05
ABCC2	1.05e-05	1.05e-05	1.05e-05	1.05e-05	1.05e-05	1.05e-05	1.05e-05	1.05e-05	1.05e-05	1.05e-05	1.05e-05	1.05e-05	0.0760761	0.807271	1.05e-05	1.05e-05	1.05e-05	1.05e-05	1.05e-05	1.05e-05	0.0406275	1.05e-05	1.05e-05	1.05e-05	1.05e-05	1.05e-05	1.05e-05	1.05e-05	1.05e-05	1.05e-05	1.05e-05	1.05e-05	1.05e-05	1.05e-05	1.05e-05	1.05e-05	1.05e-05	1.05e-05	1.05e-05	1.05e-05	1.05e-05	1.05e-05	1.05e-05	1.05e-05	1.05e-05	1.05e-05	1.05e-05	1.05e-05	1.05e-05
ABCC3	0.036057	1.05e-05	1.05e-05	1.05e-05	1.05e-05	1.05e-05	1.05e-05	1.05e-05	0.0110223	1.05e-05	1.05e-05	1.05e-05	0.0251673	0.100924	1.05e-05	1.05e-05	2.98276	1.05e-05	0.0160559	0.107508	1.05e-05	1.05e-05	0.280041	1.05e-05	1.05e-05	1.05e-05	0.0603951	1.05e-05	0.153946	0.1025	1.05e-05	1.05e-05	1.05e-05	1.05e-05	1.05e-05	0.00894374	0.0403026	1.05e-05	1.05e-05	1.05e-05	1.05e-05	1.05e-05	0.100686	5.03016	1.05e-05	1.05e-05	0.081937	1.05e-05	1.05e-05
ABCC4	1.05e-05	1.05e-05	1.05e-05	1.05e-05	1.05e-05	1.05e-05	1.05e-05	1.05e-05	1.05e-05	1.05e-05	1.05e-05	1.05e-05	1.05e-05	1.05e-05	1.05e-05	1.05e-05	1.05e-05	1.05e-05	1.05e-05	1.05e-05	1.05e-05	1.05e-05	1.05e-05	1.05e-05	1.05e-05	1.05e-05	1.05e-05	1.05e-05	1.05e-05	1.05e-05	1.05e-05	1.05e-05	1.05e-05	1.05e-05	1.05e-05	1.05e-05	1.05e-05	1.05e-05	1.05e-05	1.05e-05	1.05e-05	1.05e-05	1.05e-05	1.05e-05	1.05e-05	1.05e-05	1.05e-05	1.05e-05	1.05e-05
ABCC5	1.05e-05	1.05e-05	1.05e-05	1.05e-05	1.05e-05	1.05e-05	1.05e-05	1.05e-05	1.05e-05	1.05e-05	1.05e-05	1.05e-05	1.05e-05	1.05e-05	1.05e-05	1.05e-05	1.05e-05	1.05e-05	1.05e-05	0.231335	1.05e-05	1.05e-05	1.05e-05	1.05e-05	1.05e-05	1.05e-05	1.05e-05	1.05e-05	1.05e-05	1.05e-05	1.05e-05	1.05e-05	1.05e-05	1.05e-05	1.05e-05	1.05e-05	1.05e-05	1.05e-05	1.05e-05	1.05e-05	1.05e-05	1.05e-05	1.05e-05	1.05e-05	1.05e-05	1.05e-05	1.05e-05	1.05e-05	1.05e-05
ABCD1	1.05e-05	1.05e-05	1.05e-05	1.05e-05	1.05e-05	1.05e-05	1.05e-05	1.05e-05	1.05e-05	1.05e-05	0.242863	1.05e-05	1.05e-05	0.233298	1.05e-05	1.05e-05	1.05e-05	1.05e-05	0.3333	9.95098	1.05e-05	0.781083	0.523804	0.215051	0.157906	1.05e-05	1.05e-05	1.05e-05	1.05e-05	1.05e-05	1.05e-05	1.05e-05	1.05e-05	0.160661	7.71404	1.05e-05	1.05e-05	0.86518	0.0239536	1.05e-05	0.156675	1.05e-05	1.05e-05	1.05e-05	1.05e-05	1.05e-05	1.05e-05	10.7765	1.05e-05
ABCD2	1.05e-05	1.05e-05	1.05e-05	1.05e-05	1.05e-05	1.05e-05	1.05e-05	1.05e-05	1.05e-05	1.05e-05	1.05e-05	1.05e-05	1.05e-05	0.228226	1.05e-05	1.05e-05	1.05e-05	1.05e-05	0.326055	0.423103	1.05e-05	0.764103	0.512417	0.210376	0.154473	1.05e-05	1.05e-05	1.05e-05	1.05e-05	1.05e-05	1.05e-05	1.05e-05	1.05e-05	0.157168	1.05e-05	1.05e-05	1.05e-05	1.05e-05	1.05e-05	1.05e-05	0.153269	1.05e-05	1.05e-05	1.05e-05	1.05e-05	1.05e-05	1.05e-05	0.142633	1.05e-05
ABCD3	1.05e-05	1.05e-05	0.0312855	1.05e-05	1.05e-05	1.05e-05	1.05e-05	0.0180315	1.05e-05	1.05e-05	1.05e-05	0.0294584	0.0100185	1.05e-05	1.05e-05	1.05e-05	1.05e-05	1.05e-05	0.123844	1.05e-05	0.00928713	0.0493121	1.05e-05	1.05e-05	0.0243907	1.05e-05	1.05e-05	1.05e-05	1.05e-05	1.05e-05	0.0292922	1.05e-05	1.05e-05	1.05e-05	1.05e-05	1.05e-05	1.05e-05	1.05e-05	1.05e-05	1.05e-05	1.05e-05	1.05e-05	1.05e-05	1.05e-05	1.05e-05	1.05e-05	1.05e-05	1.05e-05	1.05e-05
ABCE1	1.05e-05	0.297663	0.243652	1.05e-05	0.0487788	6.85777	1.05e-05	1.05e-05	0.0613797	1.05e-05	0.970309	0.0545504	2.07755	1.05e-05	1.05e-05	1.63357	1.05e-05	0.0409517	1.05e-05	1.01227	0.919776	1.05e-05	1.05e-05	0.0913334	1.05e-05	1.05e-05	0.0121891	3.89287	0.384333	0.267456	1.05e-05	1.84207	1.05e-05	1.05e-05	1.05e-05	1.05e-05	0.120911	0.0118504	1.05e-05	1.05e-05	1.66273	0.0693681	1.05e-05	1.05e-05	1.05e-05	0.0757948	0.277411	1.05e-05	1.05e-05
ABCF1	1.05e-05	1.05e-05	0.0512908	0.0822283	0.0341642	1.05e-05	1.05e-05	0.0466677	1.05e-05	1.05e-05	1.05e-05	1.05e-05	0.299802	1.05e-05	1.05e-05	0.131497	1.05e-05	0.0338152	1.05e-05	0.128933	1.05e-05	1.05e-05	0.0308068	1.05e-05	1.05e-05	1.05e-05	0.347972	1.05e-05	0.0441877	0.0238702	1.05e-05	0.206493	1.05e-05	0.100922	1.05e-05	0.189682	0.34666	1.05e-05	1.05e-05	1.05e-05	0.762951	1.05e-05	0.0162424	1.05e-05	1.05e-05	0.0282323	1.05e-05	0.0220655	1.05e-05
ABCF2	1.05e-05	1.05e-05	0.190647	1.05e-05	1.05e-05	1.87566	3.31681	1.6025	1.53152	0.240901	0.44823	1.05e-05	0.118301	0.628664	1.05e-05	0.0626838	0.0524934	0.923337	1.10539	1.05e-05	1.05e-05	1.05e-05	1.05e-05	1.38627	1.05e-05	1.05e-05	1.05e-05	0.183587	1.05e-05	1.05e-05	1.56883	1.05e-05	1.37748	1.05e-05	1.05e-05	1.67852	1.05e-05	0.35366	1.05e-05	1.05e-05	1.32687	1.05e-05	1.12865	1.90512	1.05e-05	1.05e-05	1.05e-05	0.873968	1.05e-05
ABCF3	1.05e-05	1.05e-05	1.05e-05	1.05e-05	0.458416	1.10892	1.05e-05	1.05e-05	1.05e-05	1.05e-05	1.05e-05	1.05e-05	1.05e-05	1.05e-05	4.6621	1.05e-05	1.05e-05	1.05e-05	1.05e-05	0.932288	1.05e-05	0.0917567	1.05e-05	1.05e-05	1.05e-05	1.05e-05	1.05e-05	1.05e-05	1.05e-05	0.0355695	1.05e-05	1.05e-05	1.05e-05	0.00841352	1.05e-05	1.05e-05	1.05e-05	0.66777	1.05e-05	1.05e-05	0.0138171	1.05e-05	1.05e-05	1.05e-05	1.05225	1.05e-05	1.05e-05	1.05e-05	1.05e-05
ABHD10	1.05e-05	1.05e-05	1.05e-05	0.277002	1.05e-05	1.05e-05	0.103267	0.162726	1.05e-05	1.05e-05	1.05e-05	0.186711	1.05e-05	1.05e-05	0.124596	1.05e-05	1.05e-05	1.05e-05	1.05e-05	1.05e-05	1.05e-05	0.0481961	1.05e-05	0.140503	0.212397	1.05e-05	0.0448203	0.0325643	1.05e-05	1.05e-05	1.05e-05	0.0599046	1.05e-05	1.05e-05	1.05e-05	1.05e-05	0.433255	1.05e-05	1.05e-05	1.05e-05	1.05e-05	1.05e-05	1.05e-05	1.05e-05	4.05847	1.05e-05	1.05e-05	1.05e-05	1.05e-05
ABHD11	1.05e-05	1.05e-05	1.05e-05	2.31469	0.0094704	1.05e-05	1.05e-05	1.05e-05	5.59503	1.05e-05	1.05e-05	1.05e-05	1.05e-05	0.301828	1.05e-05	0.215975	1.05e-05	1.05e-05	1.05e-05	0.0369106	1.05e-05	0.836622	1.05e-05	1.05e-05	1.83979	1.05e-05	1.05e-05	0.081861	1.05e-05	0.0292442	1.05e-05	1.05e-05	1.05e-05	1.05e-05	1.05e-05	1.05e-05	0.119172	1.05e-05	1.05e-05	1.05e-05	1.05e-05	1.05e-05	1.05e-05	1.05e-05	1.05e-05	1.05e-05	1.05e-05	1.05e-05	1.05e-05
ABHD12	1.05e-05	1.05e-05	1.05e-05	0.0740908	1.00151	1.05e-05	1.05e-05	1.05e-05	1.05e-05	1.05e-05	1.05e-05	1.05e-05	1.05e-05	4.98536	1.05e-05	1.05e-05	1.05e-05	1.05e-05	1.05e-05	3.21701	1.05e-05	1.05e-05	1.05e-05	1.05e-05	1.05e-05	1.05e-05	2.913	1.05e-05	1.48205	1.10202	1.05e-05	2.25915	1.05e-05	1.05e-05	0.595234	1.05e-05	0.0447835	0.115542	1.05e-05	2.47636	1.05e-05	1.97044	1.05e-05	1.38089	0.186364	2.50072	1.05e-05	1.05e-05	1.05e-05
ABHD14B	1.05e-05	1.05e-05	1.05e-05	0.453475	2.22314	0.0744322	0.507108	1.05e-05	1.05e-05	1.05e-05	0.631501	0.0314791	0.184689	4.56097	0.124789	1.05e-05	0.0545335	0.0877279	1.05e-05	1.05e-05	1.05e-05	0.402643	0.0646794	0.0171777	1.05e-05	1.05e-05	1.05e-05	0.951758	0.0915374	1.05e-05	1.05e-05	0.134598	1.05e-05	1.05e-05	1.05e-05	0.608909	0.571547	1.05e-05	2.12485	1.7898	1.05e-05	1.05e-05	0.031398	0.580563	1.05e-05	0.122513	0.0948602	0.839319	1.05e-05
ABHD16A	0.03125	1.05e-05	1.05e-05	0.18978	0.103802	1.05e-05	0.521076	1.05e-05	0.102883	1.33043	1.05e-05	1.05e-05	1.05e-05	1.05e-05	0.775156	0.0183422	1.05e-05	1.05e-05	0.218634	1.05e-05	1.05e-05	0.0477731	0.090632	1.05e-05	1.05e-05	0.327146	0.171295	1.05e-05	0.0225151	1.05e-05	1.05e-05	1.05e-05	1.05e-05	1.05e-05	0.106092	0.188647	1.05e-05	1.05e-05	1.05e-05	0.0793111	1.05e-05	0.407581	1.05e-05	0.0502564	1.05e-05	1.05e-05	1.05e-05	1.05e-05	1.05e-05
ABHD17A	1.05e-05	1.05e-05	1.05e-05	1.05e-05	1.05e-05	1.05e-05	1.05e-05	1.05e-05	1.05e-05	1.05e-05	1.05e-05	1.05e-05	1.05e-05	1.05e-05	1.05e-05	1.05e-05	1.05e-05	1.05e-05	1.05e-05	1.05e-05	1.05e-05	1.05e-05	1.05e-05	1.05e-05	1.05e-05	1.05e-05	1.05e-05	1.05e-05	1.05e-05	1.05e-05	1.05e-05	1.05e-05	1.05e-05	1.05e-05	1.05e-05	1.05e-05	1.05e-05	1.05e-05	1.05e-05	1.05e-05	1.05e-05	1.05e-05	1.05e-05	1.05e-05	1.05e-05	1.05e-05	1.05e-05	1.05e-05	1.05e-05
ABHD17C	1.05e-05	1.05e-05	1.05e-05	1.05e-05	1.05e-05	1.05e-05	1.05e-05	0.469713	1.05e-05	0.0366143	0.943356	1.05e-05	1.05e-05	1.05e-05	1.05e-05	1.05e-05	1.05e-05	1.05e-05	1.05e-05	0.387699	1.05e-05	1.05e-05	1.05e-05	1.05e-05	1.05e-05	1.05e-05	1.05e-05	1.05e-05	1.05e-05	1.05e-05	1.05e-05	1.05e-05	1.05e-05	1.05e-05	1.05e-05	1.9648	1.05e-05	1.05e-05	0.127634	1.05e-05	1.05e-05	1.05e-05	1.05e-05	1.05e-05	1.05e-05	1.05e-05	1.05e-05	1.05e-05	1.05e-05
ABHD2	1.05e-05	1.05e-05	1.05e-05	1.05e-05	1.05e-05	1.05e-05	1.05e-05	1.05e-05	1.05e-05	1.05e-05	1.05e-05	1.05e-05	1.05e-05	1.05e-05	1.05e-05	1.05e-05	1.05e-05	1.05e-05	1.05e-05	1.05e-05	1.05e-05	1.05e-05	1.05e-05	1.05e-05	1.05e-05	1.05e-05	1.05e-05	1.05e-05	1.05e-05	1.05e-05	1.05e-05	1.05e-05	1.05e-05	1.05e-05	1.05e-05	1.05e-05	1.05e-05	1.05e-05	1.05e-05	1.05e-05	1.05e-05	1.05e-05	1.05e-05	1.05e-05	1.05e-05	1.05e-05	1.05e-05	1.05e-05	1.05e-05
ABHD5	1.05e-05	1.05e-05	1.05e-05	1.05e-05	1.05e-05	1.05e-05	1.05e-05	1.05e-05	1.05e-05	1.05e-05	1.05e-05	1.05e-05	1.05e-05	1.05e-05	1.05e-05	1.05e-05	1.05e-05	1.05e-05	1.05e-05	1.05e-05	1.05e-05	1.05e-05	1.05e-05	1.05e-05	1.05e-05	1.05e-05	1.05e-05	1.05e-05	1.05e-05	1.05e-05	1.05e-05	1.05e-05	1.05e-05	1.05e-05	1.05e-05	1.05e-05	1.05e-05	1.05e-05	1.05e-05	1.05e-05	1.05e-05	1.05e-05	1.05e-05	1.05e-05	1.05e-05	1.05e-05	1.05e-05	1.05e-05	1.05e-05
ABHD6	1.05e-05	1.05e-05	1.05e-05	1.05e-05	5.03817	1.05e-05	1.05e-05	1.05e-05	1.05e-05	1.05e-05	1.05e-05	1.05e-05	1.05e-05	1.05e-05	4.11943	1.05e-05	1.05e-05	1.05e-05	1.05e-05	1.05e-05	0.441021	1.05e-05	1.05e-05	1.05e-05	5.204	1.05e-05	1.05e-05	1.16216	4.12243	1.05e-05	3.94408	1.05e-05	1.05e-05	1.05e-05	1.05e-05	1.05e-05	1.05e-05	1.05e-05	3.51792	1.05e-05	1.05e-05	1.05e-05	0.223349	1.05e-05	1.05e-05	1.64543	1.05e-05	1.05e-05	1.05e-05
ABI1	1.05e-05	0.0529405	1.05e-05	1.05e-05	1.05e-05	1.05e-05	1.05e-05	1.05e-05	1.05e-05	1.05e-05	1.05e-05	1.05e-05	1.05e-05	0.0902692	1.05e-05	1.05e-05	1.05e-05	0.146143	1.05e-05	1.05e-05	1.05e-05	0.294242	1.05e-05	1.05e-05	1.05e-05	1.05e-05	1.05e-05	1.05e-05	27.9582	1.05e-05	45.9668	1.05e-05	1.05e-05	1.05e-05	1.05e-05	1.05e-05	1.05e-05	1.05e-05	1.05e-05	1.05e-05	1.05e-05	1.05e-05	1.05e-05	13.6083	1.05e-05	1.05e-05	1.05e-05	1.05e-05	1.05e-05
ABI2	1.05e-05	0.271279	1.05e-05	1.05e-05	1.05e-05	1.05e-05	1.05e-05	1.05e-05	1.05e-05	1.05e-05	1.05e-05	1.05e-05	1.05e-05	1.05e-05	1.05e-05	1.05e-05	1.05e-05	1.05e-05	1.05e-05	1.05e-05	1.05e-05	1.05e-05	1.05e-05	1.05e-05	1.05e-05	1.05e-05	1.05e-05	1.05e-05	1.05e-05	1.05e-05	1.05e-05	1.05e-05	1.05e-05	1.05e-05	1.05e-05	1.05e-05	1.05e-05	1.05e-05	1.05e-05	1.05e-05	1.05e-05	1.05e-05	1.05e-05	1.05e-05	1.05e-05	1.05e-05	1.05e-05	1.05e-05	1.05e-05
ABI3	1.05e-05	1.05e-05	1.05e-05	1.05e-05	1.05e-05	1.05e-05	1.05e-05	1.05e-05	1.05e-05	1.05e-05	0.0857087	1.05e-05	1.05e-05	1.05e-05	1.05e-05	1.05e-05	1.05e-05	1.05e-05	1.05e-05	1.05e-05	1.05e-05	1.05e-05	1.05e-05	1.05e-05	1.05e-05	1.05e-05	1.05e-05	1.05e-05	1.05e-05	1.05e-05	1.05e-05	1.05e-05	1.05e-05	1.05e-05	1.05e-05	1.05e-05	1.05e-05	1.05e-05	1.05e-05	1.05e-05	1.05e-05	1.05e-05	1.05e-05	1.05e-05	1.05e-05	1.05e-05	1.05e-05	1.05e-05	1.05e-05
ABI3BP	0.831162	0.966896	1.49604	0.763191	1.29242	0.96409	1.9358	1.76251	1.90762	3.32667	2.08735	0.878857	2.96794	2.21644	1.51724	0.480662	2.72807	2.00627	1.56661	2.08014	2.65157	0.115042	3.09782	2.37448	2.26513	1.94696	1.60294	1.9106	2.83659	1.76501	1.97221	2.42287	2.04246	3.51675	1.88968	2.74549	1.12879	2.061	1.34065	1.76779	2.26825	2.65135	2.24747	1.93826	1.88754	1.49918	1.9536	1.05615	1.84593
ABLIM1	0.666213	0.429102	1.05e-05	1.05e-05	0.414158	1.05e-05	1.05e-05	0.0592928	0.0216085	1.05e-05	0.141122	0.391675	1.05e-05	1.05e-05	0.134743	1.04422	1.05e-05	0.0522801	0.0153906	1.05e-05	1.05e-05	1.05e-05	1.05e-05	1.05e-05	1.05e-05	0.127027	0.497258	1.05e-05	1.05e-05	1.05e-05	1.05e-05	1.05e-05	0.287316	1.05e-05	0.215786	0.0356667	0.0243457	1.05e-05	1.05e-05	0.869537	1.05e-05	1.05e-05	1.05e-05	0.826477	0.430343	0.0233502	1.05e-05	1.05e-05	1.05e-05
ABLIM2	1.05e-05	1.05e-05	1.05e-05	1.05e-05	1.05e-05	1.05e-05	1.05e-05	1.05e-05	1.05e-05	1.05e-05	1.05e-05	1.05e-05	1.05e-05	0.693595	1.05e-05	1.05e-05	1.05e-05	1.05e-05	1.05e-05	1.05e-05	1.05e-05	1.05e-05	1.05e-05	1.05e-05	1.05e-05	1.05e-05	1.05e-05	1.05e-05	1.05e-05	1.05e-05	1.05e-05	1.05e-05	1.05e-05	1.05e-05	1.05e-05	1.05e-05	1.05e-05	1.05e-05	1.05e-05	1.05e-05	1.05e-05	1.05e-05	1.05e-05	1.05e-05	1.05e-05	1.05e-05	1.05e-05	1.05e-05	1.05e-05
ABLIM3	1.05e-05	1.05e-05	1.05e-05	1.05e-05	1.05e-05	1.05e-05	1.05e-05	1.05e-05	1.05e-05	1.05e-05	1.05e-05	1.05e-05	1.05e-05	1.05e-05	1.05e-05	1.05e-05	1.05e-05	1.05e-05	1.05e-05	1.05e-05	1.05e-05	1.05e-05	1.05e-05	1.05e-05	1.05e-05	1.05e-05	1.05e-05	1.05e-05	1.05e-05	1.05e-05	1.05e-05	1.05e-05	1.05e-05	1.05e-05	1.05e-05	1.05e-05	1.05e-05	1.05e-05	1.05e-05	1.05e-05	1.05e-05	1.05e-05	1.05e-05	1.05e-05	1.05e-05	1.05e-05	1.05e-05	1.05e-05	1.05e-05
ABO	1.05e-05	1.05e-05	1.05e-05	1.05e-05	1.05e-05	1.05e-05	1.05e-05	1.05e-05	1.05e-05	1.05e-05	1.05e-05	1.05e-05	0.0201809	1.05e-05	1.05e-05	1.05e-05	1.05e-05	1.05e-05	1.05e-05	1.05e-05	1.05e-05	1.05e-05	1.05e-05	1.05e-05	1.05e-05	1.05e-05	1.05e-05	1.05e-05	1.05e-05	1.05e-05	1.05e-05	1.05e-05	1.05e-05	1.05e-05	1.05e-05	1.05e-05	1.05e-05	1.05e-05	1.05e-05	1.05e-05	1.05e-05	1.05e-05	1.05e-05	1.05e-05	1.05e-05	1.05e-05	1.05e-05	1.05e-05	1.05e-05
ABR	1.05e-05	1.05e-05	1.05e-05	1.05e-05	0.0676281	1.05e-05	1.05e-05	1.05e-05	1.05e-05	1.05e-05	1.05e-05	1.05e-05	0.0740477	1.05e-05	1.05e-05	1.05e-05	1.05e-05	1.05e-05	1.05e-05	1.05e-05	1.05e-05	1.05e-05	1.05e-05	1.05e-05	1.05e-05	1.05e-05	1.05e-05	1.05e-05	1.05e-05	1.05e-05	1.05e-05	0.353356	1.05e-05	1.05e-05	1.05e-05	1.05e-05	1.05e-05	1.05e-05	1.05e-05	1.05e-05	1.05e-05	1.05e-05	1.05e-05	0.123822	1.05e-05	1.05e-05	1.05e-05	1.05e-05	0.0117272
ABRACL	1.05054	0.783583	17.1595	7.70957	4.4242	8.53215	2.61314	7.84397	3.158	8.34285	3.55457	2.80281	3.15067	15.0919	3.95767	1.05e-05	1.05e-05	5.88686	12.133	4.25755	1.81946	9.76169	4.89723	5.6566	10.8201	2.837	6.24127	22.4473	24.5952	9.97522	16.1125	8.74406	12.6173	9.39441	5.11271	14.176	11.63	6.82743	8.60311	6.57931	13.5427	1.86461	5.55071	7.52889	7.398	8.86706	8.78513	1.05e-05	1.06653
ABRAXAS2	1.05e-05	1.05e-05	1.05e-05	1.05e-05	1.05e-05	1.05e-05	1.05e-05	1.05e-05	1.05e-05	1.05e-05	1.05e-05	1.05e-05	1.05e-05	1.05e-05	1.05e-05	1.05e-05	1.05e-05	1.05e-05	1.05e-05	1.05e-05	1.05e-05	1.05e-05	1.05e-05	1.05e-05	1.05e-05	1.05e-05	1.05e-05	1.05e-05	1.05e-05	1.05e-05	1.05e-05	1.05e-05	1.05e-05	1.05e-05	1.05e-05	1.05e-05	1.05e-05	1.05e-05	1.05e-05	1.05e-05	1.05e-05	1.05e-05	1.05e-05	1.05e-05	1.05e-05	1.05e-05	1.05e-05	1.05e-05	1.05e-05
ABT1	1.05e-05	1.05e-05	1.05e-05	1.05e-05	1.05e-05	1.05e-05	1.05e-05	1.05e-05	1.05e-05	1.05e-05	1.05e-05	1.05e-05	2.6266	1.05e-05	1.05e-05	1.05e-05	1.05e-05	1.05e-05	1.05e-05	1.05e-05	1.05e-05	1.05e-05	1.05e-05	1.05e-05	1.05e-05	1.05e-05	1.05e-05	1.05e-05	1.05e-05	1.05e-05	1.05e-05	1.05e-05	1.05e-05	1.05e-05	1.05e-05	1.05e-05	1.05e-05	1.05e-05	1.05e-05	1.05e-05	1.05e-05	1.05e-05	1.05e-05	1.05e-05	1.05e-05	1.05e-05	1.05e-05	1.05e-05	1.05e-05
ACAA1	1.05e-05	2.90902	1.05e-05	1.05e-05	1.05e-05	1.05e-05	1.05e-05	1.05e-05	1.05e-05	0.145285	0.517104	1.05e-05	1.05e-05	1.05e-05	1.05e-05	1.05e-05	1.05e-05	1.05e-05	1.05e-05	1.05e-05	3.58791	1.05e-05	1.05e-05	1.05e-05	0.11077	1.05e-05	1.05e-05	1.05e-05	1.05e-05	1.05e-05	1.05e-05	1.05e-05	1.05e-05	1.05e-05	0.10951	1.05e-05	1.05e-05	1.05e-05	1.05e-05	1.05e-05	1.05e-05	1.05e-05	1.05e-05	1.05e-05	1.05e-05	1.05e-05	1.05e-05	1.05e-05	1.05e-05
ACAA2	1.05e-05	0.111185	1.05e-05	1.05e-05	1.05e-05	1.05e-05	0.0694773	1.05e-05	1.05e-05	1.05e-05	1.05e-05	1.05e-05	1.05e-05	1.05e-05	1.05e-05	0.00405088	1.05e-05	1.05e-05	1.05e-05	1.05e-05	0.4004	1.05e-05	0.621417	1.05e-05	1.05e-05	1.05e-05	1.05e-05	1.05e-05	0.0172733	1.05e-05	1.68934	1.05e-05	1.05e-05	0.218191	1.05e-05	1.06123	0.0143811	0.112196	0.0532822	1.05e-05	1.05e-05	0.0215504	1.71844	1.05e-05	0.00809416	1.05e-05	1.05e-05	1.05e-05	1.05e-05
ACACA	1.68117	2.15325	2.60018	2.08868	2.32342	2.22852	2.66539	2.36036	2.20579	1.86651	2.76916	1.70759	2.40082	1.88348	1.51298	2.39188	2.23692	1.95829	2.03873	3.41614	2.8577	1.70821	1.74848	2.18301	1.32778	3.5029	2.17114	1.93901	1.64018	2.57447	3.38892	3.05004	1.89668	2.27836	2.22743	1.76845	2.09801	2.67665	3.00498	3.32575	2.72251	1.88563	3.39745	1.9635	2.16697	2.88871	2.22398	1.73465	3.31267
ACACB	1.55416	1.80333	2.15727	1.64216	2.22986	2.108	2.40906	2.26531	2.11697	1.79135	2.03556	1.63882	2.23219	1.80764	1.25489	1.95802	2.068	1.67026	1.92066	3.1211	2.74263	1.39697	1.47029	1.89556	1.26606	3.28106	1.96463	1.86093	1.54055	2.37802	3.25245	2.76057	1.80629	2.11684	1.92734	1.38434	1.9661	2.41208	2.64043	3.19183	2.48133	1.80563	3.23416	1.88444	2.0712	2.76285	2.10611	1.6648	2.98469
ACAD10	1.05e-05	1.05e-05	0.0856118	1.05e-05	1.05e-05	1.05e-05	0.0209233	0.4185	5.46318	1.05e-05	1.05e-05	1.05e-05	0.0414973	1.05e-05	1.05e-05	1.05e-05	1.05e-05	1.05e-05	1.05e-05	1.05e-05	1.05e-05	1.26308	1.05e-05	1.05e-05	0.0441741	1.05e-05	0.0744821	0.0835483	1.05e-05	0.142683	0.177259	1.05e-05	1.05e-05	0.112355	1.05e-05	0.0746941	1.05e-05	1.05e-05	1.05e-05	1.05e-05	1.05e-05	1.05e-05	1.05e-05	0.039187	1.05e-05	1.05e-05	1.05e-05	1.05e-05	1.05e-05
ACAD11	1.05e-05	1.05e-05	1.05e-05	1.78168	0.0433497	0.137908	1.05e-05	0.541599	1.05e-05	1.05e-05	1.05e-05	1.05e-05	1.05e-05	1.05e-05	1.05e-05	1.05e-05	1.05e-05	1.05e-05	1.05e-05	1.05e-05	1.05e-05	1.05e-05	0.0169207	1.05e-05	1.05e-05	1.05e-05	1.05e-05	1.05e-05	1.05e-05	1.05e-05	1.05e-05	1.05e-05	1.05e-05	1.05e-05	1.05e-05	1.05e-05	1.05e-05	1.05e-05	1.05e-05	1.05e-05	1.05e-05	1.05e-05	1.05e-05	1.05e-05	0.275413	1.05e-05	1.05e-05	0.0296021	1.05e-05
ACAD8	1.05e-05	1.05e-05	1.05e-05	1.05e-05	1.05e-05	1.05e-05	1.05e-05	1.05e-05	1.05e-05	1.05e-05	0.116908	1.05e-05	0.034306	1.05e-05	1.05e-05	1.05e-05	1.05e-05	1.05e-05	1.05e-05	1.05e-05	1.05e-05	1.05e-05	1.05e-05	1.05e-05	1.05e-05	1.05e-05	1.05e-05	1.05e-05	1.05e-05	1.05e-05	1.05e-05	1.05e-05	0.369752	1.05e-05	1.05e-05	1.05e-05	1.05e-05	1.05e-05	1.05e-05	1.05e-05	1.05e-05	1.05e-05	1.05e-05	1.05e-05	1.05e-05	1.05e-05	1.05e-05	1.05e-05	0.117247
ACAD9	1.05e-05	1.05e-05	1.05e-05	1.05e-05	1.05e-05	1.05e-05	1.05e-05	1.05e-05	0.533156	1.05e-05	1.05e-05	1.05e-05	4.40222	1.05e-05	4.18639	1.05e-05	1.05e-05	1.05e-05	1.05e-05	1.05e-05	1.05e-05	19.344	1.05e-05	1.05e-05	0.144548	1.05e-05	1.05e-05	0.0742744	1.05e-05	0.0964586	1.05e-05	1.05e-05	1.05e-05	1.05e-05	1.75334	1.05e-05	0.0764629	3.10595	1.05e-05	1.25122	1.05e-05	1.05e-05	1.05e-05	1.05e-05	1.05e-05	12.5901	1.05e-05	1.05e-05	1.88167
ACADL	1.05e-05	1.05e-05	1.05e-05	1.05e-05	1.05e-05	1.05e-05	1.05e-05	1.05e-05	1.05e-05	1.05e-05	1.05e-05	1.05e-05	1.05e-05	1.05e-05	1.05e-05	1.05e-05	1.05e-05	1.05e-05	1.05e-05	1.05e-05	1.05e-05	1.05e-05	1.05e-05	1.05e-05	1.05e-05	1.05e-05	1.05e-05	1.05e-05	1.05e-05	1.05e-05	1.05e-05	1.05e-05	0.239992	1.05e-05	1.05e-05	1.05e-05	1.05e-05	1.05e-05	1.05e-05	1.05e-05	1.05e-05	1.05e-05	1.05e-05	1.05e-05	1.05e-05	1.05e-05	1.05e-05	1.05e-05	1.05e-05
ACADM	1.05e-05	1.05e-05	1.05e-05	1.05e-05	1.05e-05	0.05647	1.05e-05	1.05e-05	1.05e-05	1.05e-05	0.04974	1.05e-05	1.05e-05	1.05e-05	1.05e-05	1.05e-05	1.05e-05	1.05e-05	0.0459653	1.05e-05	1.05e-05	0.0669873	1.05e-05	1.05e-05	1.05e-05	1.05e-05	1.05e-05	19.9716	0.0393115	1.05e-05	1.05e-05	1.05e-05	1.05e-05	1.05e-05	1.05e-05	0.588511	1.05e-05	1.05e-05	0.062429	1.05e-05	1.05e-05	1.05e-05	0.0446427	1.05e-05	1.05e-05	1.05e-05	0.0262124	1.05e-05	1.05e-05
ACADS	4.0049	4.2367	0.84312	1.05e-05	1.7746	2.09638	0.367006	10.525	0.0526656	1.25705	2.21577	1.05e-05	0.120023	1.05e-05	0.558823	0.765352	0.42012	1.05e-05	0.950639	1.05e-05	1.05e-05	0.175909	1.2827	1.05e-05	1.05e-05	0.136488	1.05e-05	0.207495	1.05e-05	0.590425	0.0965147	1.05e-05	0.39793	1.05e-05	1.05e-05	1.05e-05	1.05e-05	1.05e-05	1.05e-05	1.05e-05	1.05e-05	0.12611	1.05e-05	2.4435	0.746035	1.05e-05	1.05e-05	0.198303	1.32474
ACADSB	0.176824	1.05e-05	1.05e-05	0.0777619	1.05e-05	1.05e-05	1.05e-05	1.05e-05	1.05e-05	1.05e-05	1.05e-05	1.05e-05	1.05e-05	0.061913	1.05e-05	1.05e-05	1.05e-05	1.05e-05	1.05e-05	1.05e-05	1.05e-05	1.05e-05	1.05e-05	0.179073	1.05e-05	1.05e-05	1.05e-05	1.05e-05	0.130558	0.408147	1.05e-05	1.05e-05	1.05e-05	1.05e-05	1.05e-05	1.05e-05	1.05e-05	1.05e-05	1.05e-05	0.327095	1.05e-05	1.05e-05	1.05e-05	1.05e-05	1.05e-05	1.05e-05	1.05e-05	1.05e-05	1.05e-05
ACADVL	1.51669	21.8938	9.04686	20.3756	0.205732	1.05e-05	0.600375	1.21229	0.965684	1.05e-05	0.142228	19.6697	0.583961	1.05e-05	0.83899	0.00596576	5.10693	10.3837	1.05e-05	0.00398584	1.05e-05	1.05e-05	0.0320312	1.05e-05	0.0121192	0.0301556	0.805088	1.05e-05	1.8348	1.23277	1.6603	0.49203	0.232484	0.0839159	1.05e-05	0.073803	0.553044	1.05e-05	0.105742	22.654	18.6802	1.05e-05	2.29545	0.506004	21.29	1.05e-05	1.47994	15.3822	1.05e-05
ACAN	1.0169	0.678598	3.88228	0.528756	0.811218	0.833451	12.0442	0.653443	0.791674	1.05e-05	1.05e-05	0.343943	1.07663	0.00319454	0.859085	2.01342	0.00674009	1.71441	0.208416	0.678218	1.11962	5.75619	5.81357	1.18905	1.05e-05	0.795032	1.43038	1.05e-05	6.78647	1.31271	0.508075	0.232927	0.00800164	0.00412985	0.318717	2.29724	5.76592	0.493965	1.05e-05	1.6308	3.16476	1.45013	0.851128	1.05e-05	1.05e-05	0.55044	6.08295	1.0449	0.00673174
ACAP1	1.05e-05	1.05e-05	1.05e-05	1.05e-05	1.05e-05	1.05e-05	1.05e-05	1.05e-05	1.05e-05	1.05e-05	0.128079	1.05e-05	1.05e-05	1.05e-05	1.05e-05	1.05e-05	1.05e-05	1.05e-05	1.05e-05	1.05e-05	1.05e-05	1.05e-05	1.05e-05	1.05e-05	1.05e-05	1.05e-05	1.05e-05	1.05e-05	1.05e-05	1.05e-05	1.05e-05	1.05e-05	0.11672	1.05e-05	1.05e-05	1.05e-05	1.05e-05	1.05e-05	0.0523284	1.05e-05	0.106795	1.05e-05	1.05e-05	1.05e-05	1.05e-05	1.05e-05	1.05e-05	1.05e-05	1.05e-05
ACAP2	1.05e-05	1.05e-05	1.05e-05	0.160979	1.05e-05	1.05e-05	1.05e-05	0.0220241	1.05e-05	1.05e-05	0.0193623	1.05e-05	1.05e-05	1.05e-05	1.05e-05	1.05e-05	1.05e-05	1.05e-05	1.05e-05	1.05e-05	1.05e-05	1.05e-05	1.05e-05	1.05e-05	1.05e-05	1.05e-05	1.05e-05	1.05e-05	1.05e-05	1.05e-05	1.05e-05	1.05e-05	0.0969544	1.05e-05	1.05e-05	1.05e-05	1.05e-05	0.148569	1.05e-05	1.05e-05	1.05e-05	1.05e-05	1.05e-05	1.05e-05	1.05e-05	1.05e-05	1.05e-05	1.05e-05	1.05e-05
ACAP3	1.05e-05	1.05e-05	1.05e-05	1.05e-05	1.05e-05	1.05e-05	1.05e-05	1.05e-05	1.05e-05	1.05e-05	1.05e-05	1.05e-05	1.05e-05	1.05e-05	1.05e-05	1.05e-05	1.05e-05	1.05e-05	1.05e-05	1.05e-05	1.05e-05	1.05e-05	1.05e-05	1.05e-05	1.05e-05	1.05e-05	1.05e-05	1.05e-05	1.05e-05	1.05e-05	1.05e-05	1.05e-05	1.05e-05	1.05e-05	1.05e-05	1.05e-05	1.05e-05	1.05e-05	1.05e-05	1.05e-05	1.05e-05	1.05e-05	1.05e-05	1.05e-05	1.05e-05	1.05e-05	1.05e-05	1.05e-05	1.05e-05
ACAT1	1.39677	1.09658	1.05e-05	1.05e-05	0.022017	10.6449	62.7707	1.05e-05	0.153026	1.05e-05	1.05e-05	1.05e-05	1.05e-05	0.0651501	1.05e-05	20.0296	51.5387	1.05e-05	18.1948	2.42494	0.132412	1.05e-05	16.5648	49.9267	48.1633	23.3984	58.5782	47.0137	56.2224	10.603	58.3281	40.5737	7.27502	1.05e-05	1.05e-05	1.05e-05	32.0037	68.8062	40.9457	113.942	80.0341	81.5268	1.05e-05	36.0106	42.0621	69.2514	1.05e-05	0.0634182	39.4151
ACAT2	4.0767	4.8819	3.53717	3.84903	3.92469	0.0221036	1.05e-05	2.97695	1.05e-05	3.55652	1.05e-05	3.30814	3.72716	3.2919	1.05e-05	3.63723	1.05e-05	3.82051	4.8843	4.33259	1.05e-05	5.39685	0.121381	5.68118	4.63908	1.05e-05	3.19442	5.36809	6.4039	4.92002	5.61336	4.64426	4.6794	3.29928	3.71413	3.97032	3.21401	4.40697	1.05e-05	5.00083	4.46088	3.41155	4.39286	4.69387	3.33542	4.98881	6.08322	2.18104	3.33666
ACBD3	1.05e-05	1.05e-05	1.05e-05	1.05e-05	1.05e-05	1.05e-05	1.05e-05	1.05e-05	1.05e-05	1.05e-05	1.05e-05	0.0996543	1.05e-05	1.05e-05	1.05e-05	0.0109689	1.05e-05	1.05e-05	1.05e-05	1.05e-05	1.05e-05	0.0643628	1.05e-05	1.05e-05	1.05e-05	0.059818	1.05e-05	0.023941	0.0484733	1.05e-05	1.05e-05	1.05e-05	0.326678	1.05e-05	1.05e-05	0.0891292	1.05e-05	0.0899212	1.05e-05	0.0727539	1.05e-05	1.05e-05	0.0448133	0.0551707	1.05e-05	1.05e-05	1.05e-05	1.05e-05	0.0224647
ACBD5	1.05e-05	1.05e-05	1.05e-05	1.05e-05	1.05e-05	1.05e-05	1.05e-05	1.05e-05	1.05e-05	1.05e-05	1.05e-05	1.05e-05	1.05e-05	1.05e-05	1.05e-05	1.05e-05	1.05e-05	1.05e-05	1.05e-05	1.05e-05	1.05e-05	1.05e-05	1.05e-05	0.116167	1.05e-05	1.05e-05	1.05e-05	1.05e-05	1.05e-05	1.05e-05	0.0232733	1.05e-05	1.05e-05	1.05e-05	1.05e-05	1.05e-05	1.05e-05	1.05e-05	1.05e-05	1.05e-05	1.05e-05	1.05e-05	1.05e-05	1.05e-05	1.05e-05	1.05e-05	1.05e-05	1.05e-05	1.05e-05
ACBD6	1.05e-05	1.05e-05	1.05e-05	1.05e-05	1.05e-05	1.05e-05	1.05e-05	1.05e-05	1.05e-05	1.05e-05	1.05e-05	1.05e-05	1.05e-05	1.05e-05	1.05e-05	1.05e-05	1.05e-05	1.05e-05	1.05e-05	1.05e-05	1.05e-05	1.05e-05	1.05e-05	1.05e-05	1.05e-05	1.05e-05	1.05e-05	0.0299954	1.05e-05	1.05e-05	1.05e-05	1.05e-05	1.05e-05	1.05e-05	1.05e-05	1.05e-05	1.05e-05	1.05e-05	1.05e-05	1.05e-05	1.05e-05	1.05e-05	1.05e-05	1.05e-05	1.05e-05	1.05e-05	1.05e-05	1.05e-05	1.05e-05
ACE	0.108194	0.299817	0.0344582	0.159412	1.05e-05	0.0287158	0.179156	0.530931	0.337499	0.225397	0.118265	0.319294	0.749537	0.140389	0.906428	0.100074	0.252155	0.389452	0.0939333	0.129401	0.0469761	0.195283	0.222494	0.131126	0.160106	0.183816	0.168124	0.0433173	0.307247	0.172295	0.113042	0.0581259	0.248885	0.218891	0.254365	0.0678399	0.338989	0.196232	0.0903547	0.0662858	0.020524	0.127454	0.312103	0.164874	0.304059	0.200465	0.110815	0.121098	0.313224
ACE2	8.16418	10.1529	4.43517	0.385076	0.873298	1.20229	5.10709	1.90178	0.222452	2.61647	1.1784	2.55474	2.15021	1.05e-05	0.959043	3.419	2.22986	1.24612	1.45924	2.87859	0.261544	1.55478	3.11609	2.05807	2.05913	1.92912	1.2747	1.58471	0.408289	1.65389	0.180015	1.25466	1.05e-05	1.74549	1.05e-05	1.39852	1.80504	1.96312	0.945353	3.35461	2.2871	2.41935	2.88188	2.50098	1.72471	2.20114	0.931148	3.43409	1.25291
ACHE	1.05e-05	1.05e-05	1.05e-05	1.05e-05	1.05e-05	1.05e-05	1.05e-05	1.05e-05	1.05e-05	2.01497	1.05e-05	1.05e-05	1.05e-05	1.05e-05	1.05e-05	1.05e-05	1.05e-05	1.05e-05	1.05e-05	1.05e-05	1.05e-05	1.05e-05	1.05e-05	1.05e-05	1.05e-05	1.05e-05	1.05e-05	1.05e-05	1.05e-05	1.05e-05	1.05e-05	1.05e-05	1.05e-05	1.05e-05	1.05e-05	1.05e-05	1.05e-05	1.05e-05	1.05e-05	1.05e-05	1.05e-05	1.05e-05	1.05e-05	1.05e-05	1.05e-05	1.05e-05	2.42073	1.05e-05	1.05e-05
ACIN1	0.922774	1.05e-05	1.05e-05	1.05e-05	0.916016	1.05e-05	1.05e-05	1.05e-05	1.05e-05	0.794945	0.005688	1.05e-05	0.231598	1.05e-05	1.05e-05	1.05e-05	1.05e-05	0.690313	1.05e-05	0.211455	1.05e-05	0.000594308	1.05e-05	1.05e-05	1.05e-05	1.05e-05	1.05e-05	1.05e-05	1.05e-05	1.05e-05	1.05e-05	1.05e-05	0.0580184	1.05e-05	1.05e-05	1.05e-05	0.0574827	1.05e-05	0.0640521	1.05e-05	0.00107578	1.05e-05	0.00458244	0.103434	1.05e-05	0.182702	1.05e-05	0.0229413	1.05e-05
ACKR1	1.05e-05	1.05e-05	1.05e-05	1.05e-05	1.05e-05	1.05e-05	1.05e-05	1.05e-05	1.05e-05	1.05e-05	18.4018	1.05e-05	1.05e-05	1.05e-05	1.05e-05	0.0741825	1.05e-05	1.05e-05	1.05e-05	1.05e-05	1.05e-05	1.05e-05	1.05e-05	1.05e-05	1.05e-05	1.05e-05	1.05e-05	1.05e-05	1.05e-05	1.05e-05	1.05e-05	1.05e-05	1.05e-05	1.05e-05	1.05e-05	1.05e-05	1.05e-05	1.05e-05	1.05e-05	1.05e-05	1.05e-05	1.05e-05	1.05e-05	1.05e-05	1.05e-05	1.05e-05	1.05e-05	1.05e-05	1.05e-05
ACLY	1.05e-05	0.0283301	0.0127695	1.05e-05	0.0523582	1.05e-05	1.05e-05	8.69594	0.129327	0.0428983	1.05e-05	1.05e-05	0.183335	0.151396	1.05e-05	0.847622	0.154115	0.200142	1.05e-05	0.228217	0.14768	0.136648	0.0767135	0.330625	0.06309	1.05e-05	1.05e-05	0.236094	1.05e-05	5.8985	0.410725	0.0873116	0.0844032	0.290905	0.147725	0.111891	0.95866	0.0555544	0.226195	0.0578548	0.0518258	0.00582568	0.145914	0.0750447	0.00901974	0.29221	3.99508	0.0700497	0.245656
ACMSD	1.05e-05	1.05e-05	1.05e-05	1.05e-05	1.05e-05	1.05e-05	1.05e-05	1.05e-05	1.05e-05	1.05e-05	1.05e-05	1.05e-05	1.05e-05	1.05e-05	1.05e-05	1.05e-05	1.05e-05	1.05e-05	1.05e-05	1.05e-05	1.05e-05	1.05e-05	1.05e-05	1.05e-05	1.05e-05	1.05e-05	1.05e-05	1.05e-05	1.05e-05	1.05e-05	1.05e-05	1.05e-05	1.05e-05	1.05e-05	1.05e-05	1.05e-05	1.05e-05	1.05e-05	1.05e-05	1.05e-05	1.05e-05	1.05e-05	1.05e-05	1.05e-05	1.05e-05	1.05e-05	1.05e-05	1.05e-05	1.05e-05
ACO1	0.322252	2.00044	0.761276	1.03388	0.202568	0.0357184	0.867597	0.731374	1.05e-05	0.078178	1.46341	0.654982	2.31846	1.16225	1.26184	1.52463	1.25576	0.582504	0.930385	1.16713	2.64153	0.199526	0.936942	1.93907	1.85177	1.63836	1.45169	2.15302	2.44755	2.16444	2.62368	2.70519	0.893773	1.89985	1.93462	1.54565	1.64276	1.91126	1.05e-05	1.84464	2.14004	2.97479	2.30454	1.72017	1.74138	1.72552	1.84712	1.05e-05	1.72831
ACO2	0.0730019	0.994592	1.05e-05	1.05e-05	0.629653	1.09574	0.0654786	1.05e-05	0.173098	1.05e-05	0.367554	0.258715	0.102179	0.427099	0.641891	0.0819589	0.0572064	1.05e-05	1.36711	0.192503	1.05e-05	2.8156	1.37855	0.990391	0.458742	0.30332	5.55705	0.105095	4.04861	7.05671	1.05e-05	1.90702	0.388323	1.05e-05	0.150881	1.50388	3.20529	9.11996	0.298088	0.056256	0.573483	0.0297758	0.263071	0.519833	1.96925	0.297161	6.05854	0.318021	1.05e-05
ACOT1	1.05e-05	1.05e-05	0.0894953	1.05e-05	0.162235	1.05e-05	1.05e-05	1.05e-05	1.05e-05	1.05e-05	1.05e-05	1.05e-05	0.0220285	1.05e-05	1.05e-05	0.78554	1.05e-05	1.05e-05	1.05e-05	1.05e-05	1.05e-05	21.9094	1.00176	1.05e-05	1.05e-05	1.05e-05	1.05e-05	3.62647	1.05e-05	0.108817	5.20592	1.05e-05	1.05e-05	1.05e-05	1.05e-05	1.05e-05	5.24059	1.05e-05	0.666823	1.05e-05	0.525465	1.05e-05	0.115596	1.05e-05	1.05e-05	1.05e-05	1.05e-05	1.05e-05	0.491016
ACOT11	1.05e-05	1.05e-05	1.05e-05	1.05e-05	1.05e-05	1.05e-05	1.05e-05	1.05e-05	1.05e-05	0.0287275	1.05e-05	1.05e-05	1.05e-05	1.05e-05	1.05e-05	1.05e-05	1.05e-05	1.05e-05	1.05e-05	1.05e-05	1.05e-05	1.05e-05	1.05e-05	1.05e-05	1.05e-05	1.05e-05	0.173138	1.05e-05	1.05e-05	1.05e-05	1.05e-05	1.05e-05	1.05e-05	1.05e-05	1.05e-05	1.05e-05	1.05e-05	1.05e-05	1.05e-05	1.05e-05	1.05e-05	1.05e-05	1.05e-05	1.05e-05	1.05e-05	1.05e-05	1.05e-05	1.05e-05	1.05e-05
ACOT13	1.05e-05	1.05e-05	1.05e-05	1.05e-05	1.05e-05	1.05e-05	1.05e-05	1.05e-05	1.05e-05	1.05e-05	1.05e-05	1.05e-05	1.05e-05	1.05e-05	1.05e-05	1.05e-05	1.05e-05	1.05e-05	1.05e-05	1.05e-05	1.05e-05	1.05e-05	1.05e-05	1.05e-05	1.05e-05	1.05e-05	1.05e-05	1.05e-05	1.05e-05	1.05e-05	0.439846	1.05e-05	1.05e-05	1.05e-05	1.05e-05	1.05e-05	1.05e-05	1.05e-05	1.05e-05	1.05e-05	1.05e-05	1.05e-05	1.05e-05	1.05e-05	1.05e-05	1.05e-05	1.05e-05	1.05e-05	1.05e-05
ACOT2	1.05e-05	1.05e-05	0.072715	1.05e-05	0.131816	1.05e-05	1.05e-05	1.05e-05	1.05e-05	1.05e-05	1.05e-05	1.05e-05	0.0178982	1.05e-05	1.05e-05	0.638252	1.05e-05	1.05e-05	0.406163	1.05e-05	1.05e-05	17.8014	0.813932	0.172863	1.05e-05	0.0811731	1.05e-05	2.94651	1.05e-05	0.0884139	4.22981	1.05e-05	1.05e-05	1.05e-05	1.05e-05	1.05e-05	4.25798	1.05e-05	0.541794	1.05e-05	0.42694	1.05e-05	0.0939217	1.05e-05	1.05e-05	1.05e-05	1.05e-05	1.05e-05	0.398951
ACOT4	1.05e-05	1.05e-05	1.05e-05	1.05e-05	1.05e-05	1.05e-05	1.05e-05	1.05e-05	1.05e-05	1.05e-05	1.05e-05	1.05e-05	1.05e-05	1.05e-05	1.05e-05	1.05e-05	1.05e-05	1.05e-05	1.05e-05	1.05e-05	1.05e-05	1.05e-05	0.00839075	1.05e-05	1.05e-05	1.05e-05	1.05e-05	1.05e-05	1.05e-05	1.05e-05	1.05e-05	1.05e-05	1.05e-05	1.05e-05	1.05e-05	1.05e-05	1.05e-05	1.05e-05	1.05e-05	1.05e-05	1.05e-05	1.05e-05	1.05e-05	1.05e-05	1.05e-05	1.05e-05	1.05e-05	1.05e-05	1.05e-05
ACOT7	1.05e-05	0.121311	1.05e-05	1.05e-05	1.05e-05	1.0338	1.05e-05	0.320224	9.00942	1.3828	0.412835	1.05e-05	1.05e-05	1.05e-05	1.31824	1.05e-05	1.05e-05	0.242058	1.05e-05	1.05e-05	1.05e-05	1.05e-05	1.05e-05	0.115612	1.05e-05	1.05e-05	6.13101	0.380363	7.28691	1.05e-05	0.323465	0.587067	2.55592	1.05e-05	0.0269072	1.05e-05	1.05e-05	1.05e-05	0.108213	2.18604	0.153893	1.05e-05	1.05e-05	0.175425	0.0461493	0.731598	1.05e-05	1.05e-05	1.05e-05
ACOT8	1.05e-05	1.05e-05	1.05e-05	1.05e-05	1.05e-05	0.0324362	1.05e-05	1.05e-05	1.05e-05	0.931958	1.05e-05	1.05e-05	1.05e-05	1.05e-05	1.05e-05	1.09366	1.05e-05	1.05e-05	1.05e-05	1.05173	1.05e-05	1.05e-05	2.17891	1.05e-05	1.05e-05	1.05e-05	1.05e-05	1.05e-05	1.05e-05	1.29246	1.05e-05	1.05e-05	1.05e-05	1.05e-05	1.05e-05	1.05e-05	3.0921	1.05e-05	1.05e-05	0.103051	1.05e-05	1.05e-05	1.05e-05	1.05e-05	3.16023	1.05e-05	0.192665	1.05e-05	1.05e-05
ACOT9	1.05e-05	0.00627871	1.05e-05	1.05e-05	1.05e-05	1.05e-05	1.05e-05	1.05e-05	1.05e-05	1.05e-05	0.395912	1.05e-05	1.05e-05	0.197215	0.0436383	0.350128	0.0809039	0.14455	1.05e-05	1.05e-05	1.05e-05	1.05e-05	0.494108	1.05e-05	1.05e-05	1.05e-05	1.05e-05	1.05e-05	1.05e-05	0.314371	1.05e-05	1.05e-05	2.26823	1.05e-05	1.05e-05	1.05e-05	0.0160964	0.892276	1.05e-05	1.05e-05	1.05e-05	1.05e-05	0.0389313	0.0109811	1.05e-05	1.05e-05	1.05e-05	1.05e-05	0.0306711
ACOX1	1.05e-05	1.05e-05	0.0348384	1.05e-05	1.05e-05	1.05e-05	1.05e-05	1.05e-05	0.000873305	1.05e-05	0.160997	1.05e-05	1.05e-05	1.05e-05	0.0246522	1.05e-05	1.05e-05	0.0170744	1.05e-05	1.05e-05	1.05e-05	1.05e-05	1.05e-05	0.125354	1.05e-05	0.0823367	0.0138066	1.05e-05	1.05e-05	0.0258911	1.05e-05	0.115149	1.05e-05	0.0959771	1.05e-05	1.05e-05	1.05e-05	1.05e-05	1.05e-05	5.23008	1.05e-05	1.05e-05	1.05e-05	1.05e-05	1.05e-05	0.038242	0.126126	1.05e-05	1.05e-05
ACOX2	1.05e-05	1.05e-05	1.05e-05	1.05e-05	1.05e-05	1.05e-05	1.05e-05	1.05e-05	1.05e-05	1.05e-05	1.05e-05	1.05e-05	1.05e-05	1.05e-05	1.05e-05	1.05e-05	1.05e-05	1.05e-05	0.259897	1.05e-05	1.05e-05	1.05e-05	1.05e-05	1.05e-05	1.05e-05	1.05e-05	1.05e-05	1.05e-05	1.05e-05	0.230201	0.384778	1.05e-05	1.05e-05	1.05e-05	1.05e-05	1.05e-05	1.05e-05	1.05e-05	1.05e-05	1.05e-05	1.05e-05	1.05e-05	1.05e-05	1.05e-05	1.05e-05	1.05e-05	1.05e-05	1.05e-05	1.05e-05
ACOX3	1.05e-05	0.856768	0.233198	0.0802406	0.10378	1.89078	1.05e-05	1.05e-05	0.0929894	1.05e-05	1.05e-05	1.05e-05	0.0300667	0.130927	0.384717	0.104558	0.109503	0.35178	1.05e-05	1.05e-05	1.05e-05	0.0918557	0.195317	1.05e-05	0.187654	1.05e-05	1.05e-05	1.05e-05	0.815704	0.333649	1.05e-05	1.05e-05	1.64104	0.433159	1.05e-05	1.05e-05	0.287435	1.05e-05	0.172754	0.0962847	1.05e-05	1.05e-05	0.195137	1.76941	0.234174	1.05e-05	1.05e-05	1.05e-05	1.05e-05
ACP1	28.5828	33.5998	1.05e-05	1.05e-05	12.533	27.9058	21.5134	29.8047	18.1299	18.4714	16.6925	0.261488	0.485411	1.05e-05	26.8608	32.9714	1.05e-05	1.05e-05	1.05e-05	1.05e-05	14.445	1.54943	1.05e-05	1.05e-05	31.0529	2.3561	8.79129	1.05e-05	9.21377	1.05e-05	1.05e-05	2.49264	0.586982	1.05e-05	1.05e-05	1.14019	1.05e-05	1.19795	29.3004	0.157341	14.3601	9.57697	0.591189	2.13841	6.89624	8.56917	1.05e-05	31.269	1.65372
ACP2	1.05e-05	1.05e-05	1.05e-05	1.05e-05	1.05e-05	1.05e-05	1.05e-05	1.05e-05	1.05e-05	1.05e-05	1.05e-05	1.05e-05	1.05e-05	1.05e-05	1.05e-05	1.05e-05	2.69008	1.05e-05	1.05e-05	1.05e-05	1.05e-05	1.05e-05	1.05e-05	1.05e-05	1.05e-05	1.05e-05	1.05e-05	1.05e-05	1.05e-05	1.05e-05	1.05e-05	1.05e-05	1.05e-05	1.05e-05	1.47477	1.05e-05	1.05e-05	1.05e-05	1.05e-05	1.05e-05	1.05e-05	1.05e-05	1.05e-05	1.05e-05	1.05e-05	1.05e-05	0.0696738	1.05e-05	1.05e-05
ACP3	1.05e-05	0.307595	1.05e-05	1.05e-05	1.05e-05	1.05e-05	1.05e-05	1.05e-05	1.05e-05	1.05e-05	1.05e-05	1.05e-05	1.05e-05	1.05e-05	0.32223	1.05e-05	1.05e-05	1.05e-05	1.05e-05	0.444226	1.05e-05	1.05e-05	1.05e-05	1.05e-05	0.0262834	1.05e-05	1.05e-05	0.12182	1.05e-05	1.05e-05	1.05e-05	1.05e-05	1.05e-05	1.05e-05	1.05e-05	1.47525	1.05e-05	1.05e-05	1.05e-05	1.05e-05	1.05e-05	1.05e-05	1.05e-05	0.0649803	1.05e-05	1.05e-05	1.05e-05	1.05e-05	1.05e-05
ACP5	1.05e-05	1.05e-05	1.05e-05	1.05e-05	1.05e-05	1.05e-05	0.217872	1.05e-05	1.05e-05	1.05e-05	1.05e-05	1.05e-05	1.05e-05	1.05e-05	1.05e-05	1.05e-05	1.05e-05	1.05e-05	1.05e-05	1.05e-05	0.872854	1.05e-05	1.05e-05	1.05e-05	1.05e-05	1.05e-05	1.05e-05	1.05e-05	1.05e-05	1.05e-05	1.05e-05	1.05e-05	1.05e-05	1.05e-05	1.05e-05	1.05e-05	1.05e-05	1.05e-05	1.05e-05	1.05e-05	1.05e-05	1.05e-05	1.05e-05	1.05e-05	1.05e-05	1.05e-05	1.05e-05	1.05e-05	1.05e-05
ACP6	0.119854	1.05e-05	1.05e-05	1.05e-05	1.05e-05	1.05e-05	1.05e-05	1.05e-05	1.05e-05	1.05e-05	0.110898	1.05e-05	0.0643794	1.05e-05	1.05e-05	1.05e-05	1.05e-05	1.05e-05	1.05e-05	1.05e-05	1.05e-05	1.05e-05	1.05e-05	0.258063	1.05e-05	1.05e-05	1.05e-05	1.05e-05	1.05e-05	1.05e-05	1.05e-05	1.05e-05	1.05e-05	1.05e-05	1.05e-05	1.05e-05	1.05e-05	1.05e-05	0.0266727	1.05e-05	1.05e-05	1.05e-05	1.05e-05	1.05e-05	1.05e-05	1.05e-05	1.05e-05	1.05e-05	1.05e-05
ACR	0.96811	1.63801	0.00827005	1.05e-05	0.0729797	0.077952	0.356687	0.377483	0.690129	1.18003	0.317432	1.97531	0.198045	0.0700703	2.02855	1.33394	1.08303	0.340952	0.00967753	0.122177	0.0837444	0.0483644	0.0149772	0.00881355	0.068603	0.0180584	0.202933	1.05e-05	0.0217872	0.431686	0.141605	0.0798014	0.354395	0.0167087	0.00568799	1.05e-05	0.0324924	0.0448715	1.65364	0.0244486	0.0434286	0.0260499	0.0140669	0.0318638	0.0246385	0.134879	0.823549	1.63911	0.015752
ACSBG1	1.05e-05	1.05e-05	1.05e-05	1.05e-05	1.05e-05	1.05e-05	1.05e-05	1.05e-05	1.05e-05	1.05e-05	1.05e-05	1.05e-05	1.05e-05	1.05e-05	1.05e-05	1.05e-05	1.05e-05	1.05e-05	1.05e-05	1.05e-05	1.05e-05	1.05e-05	1.05e-05	1.05e-05	1.05e-05	1.05e-05	1.05e-05	1.05e-05	1.05e-05	1.05e-05	1.05e-05	1.05e-05	1.05e-05	1.05e-05	1.05e-05	1.05e-05	1.05e-05	1.05e-05	1.05e-05	1.05e-05	1.05e-05	1.05e-05	1.05e-05	1.05e-05	1.05e-05	1.05e-05	1.05e-05	1.05e-05	1.05e-05
ACSF2	1.05e-05	0.137981	1.05e-05	1.05e-05	1.05e-05	1.05e-05	1.05e-05	1.05e-05	1.05e-05	1.05e-05	1.05e-05	0.253162	1.05e-05	1.05e-05	1.05e-05	0.0995574	1.05e-05	0.0857199	1.05e-05	1.05e-05	1.05e-05	1.05e-05	1.05e-05	1.05e-05	1.05e-05	1.05e-05	1.05e-05	1.05e-05	1.05e-05	0.381995	0.0426529	1.05e-05	1.05e-05	0.111925	1.05e-05	1.05e-05	1.05e-05	1.05e-05	1.05e-05	1.05e-05	1.05e-05	1.64441	1.05e-05	1.05e-05	1.05e-05	1.05e-05	4.775	1.05e-05	1.05e-05
ACSF3	1.05e-05	1.05e-05	1.05e-05	1.05e-05	1.05e-05	1.05e-05	1.05e-05	1.05e-05	8.48982	1.05e-05	1.05e-05	1.05e-05	1.05e-05	1.05e-05	1.05e-05	1.05e-05	1.05e-05	1.05e-05	1.05e-05	1.05e-05	1.05e-05	1.05e-05	1.05e-05	1.05e-05	1.05e-05	1.05e-05	1.05e-05	1.05e-05	1.05e-05	1.05e-05	1.05e-05	1.05e-05	1.05e-05	1.05e-05	1.05e-05	1.05e-05	1.05e-05	1.05e-05	1.05e-05	1.05e-05	1.05e-05	1.05e-05	1.05e-05	1.05e-05	1.05e-05	1.05e-05	1.05e-05	1.05e-05	1.05e-05
ACSL1	1.37313	1.40933	0.386259	1.05e-05	0.181366	1.53449	0.15637	0.0452776	0.112811	2.17774	1.05e-05	0.661896	2.3314	1.35346	0.712534	0.816605	0.80083	0.726487	0.544099	1.06144	0.104441	1.05e-05	1.05e-05	0.620039	1.38826	0.320957	0.593884	2.16199	1.05e-05	0.78798	0.158493	0.461174	0.975024	0.0202483	1.18719	1.05e-05	0.876083	1.01149	1.05e-05	1.05e-05	1.05e-05	1.87961	0.551097	0.0457941	0.985825	0.869545	1.08851	0.347977	0.566773
ACSL3	0.0936943	0.125328	1.05e-05	1.05e-05	1.05e-05	1.05e-05	1.05e-05	1.05e-05	1.05e-05	1.05e-05	1.05e-05	0.221327	1.05e-05	1.05e-05	1.05e-05	0.336691	1.05e-05	1.05e-05	1.05e-05	1.05e-05	0.0190655	1.05e-05	1.05e-05	1.05e-05	1.05e-05	0.0512168	1.05e-05	1.05e-05	1.05e-05	1.05e-05	1.05e-05	0.0833995	1.05e-05	1.05e-05	1.05e-05	1.05e-05	1.05e-05	1.05e-05	1.05e-05	1.05e-05	1.05e-05	1.05e-05	0.0673318	0.121285	1.05e-05	1.05e-05	1.05e-05	1.05e-05	1.05e-05
ACSL4	1.05e-05	1.05e-05	0.0996676	1.05e-05	1.05e-05	1.05e-05	1.05e-05	1.05e-05	1.05e-05	1.05e-05	1.05e-05	1.05e-05	1.05e-05	1.05e-05	1.05e-05	1.05e-05	1.05e-05	1.05e-05	1.05e-05	1.05e-05	1.05e-05	1.05e-05	1.05e-05	1.05e-05	1.05e-05	0.140964	1.05e-05	1.05e-05	1.05e-05	1.05e-05	1.05e-05	1.05e-05	1.05e-05	1.05e-05	1.05e-05	1.05e-05	0.0156476	1.05e-05	1.05e-05	0.143734	1.05e-05	1.05e-05	1.05e-05	1.05e-05	1.05e-05	1.05e-05	1.05e-05	1.05e-05	1.05e-05
ACSL5	1.05e-05	1.05e-05	1.05e-05	1.05e-05	0.149907	0.0239602	1.05e-05	1.05e-05	1.05e-05	1.05e-05	0.138571	1.02912	1.46798	0.316669	1.05e-05	1.05e-05	1.05e-05	1.05e-05	4.04802	3.4598	1.05e-05	5.5005	7.07604	4.1947	1.05e-05	5.41774	1.05e-05	1.05e-05	1.05e-05	0.240588	1.05e-05	1.05e-05	1.05e-05	5.84462	0.0667379	1.05e-05	1.05e-05	1.05e-05	2.54853	0.253035	1.05e-05	4.48782	1.05e-05	1.05e-05	0.268447	2.05227	0.096068	1.05e-05	1.05e-05
ACSL6	1.05e-05	1.05e-05	0.0804072	1.05e-05	1.05e-05	1.05e-05	1.05e-05	1.05e-05	1.05e-05	1.05e-05	1.05e-05	0.931112	0.271138	1.05e-05	1.05e-05	1.05e-05	1.05e-05	1.05e-05	1.05e-05	1.05e-05	1.05e-05	1.05e-05	1.10743	1.05e-05	1.05e-05	0.00718028	1.05e-05	1.05e-05	1.05e-05	1.05e-05	1.05e-05	0.039666	1.05e-05	0.0197662	1.05e-05	0.426866	1.05e-05	1.05e-05	1.05e-05	1.05e-05	1.05e-05	1.05e-05	1.05e-05	1.05e-05	1.05e-05	1.05e-05	1.05e-05	1.05e-05	1.05e-05
ACSM2A	1.05e-05	1.05e-05	1.05e-05	1.05e-05	1.05e-05	1.05e-05	1.05e-05	1.05e-05	1.05e-05	1.05e-05	1.05e-05	1.05e-05	1.05e-05	1.05e-05	1.05e-05	1.05e-05	1.05e-05	1.05e-05	1.05e-05	1.05e-05	1.05e-05	1.05e-05	1.05e-05	1.05e-05	1.05e-05	1.05e-05	1.05e-05	1.05e-05	1.05e-05	1.05e-05	1.05e-05	1.05e-05	1.05e-05	1.05e-05	1.05e-05	1.05e-05	1.05e-05	0.00631717	1.05e-05	1.05e-05	1.05e-05	1.05e-05	0.0117887	1.05e-05	1.05e-05	0.00859345	1.05e-05	1.05e-05	1.05e-05
ACSM2B	1.05e-05	1.05e-05	1.05e-05	1.05e-05	1.05e-05	1.05e-05	1.05e-05	1.05e-05	1.05e-05	1.05e-05	1.05e-05	1.05e-05	1.05e-05	1.05e-05	1.05e-05	1.05e-05	1.05e-05	1.05e-05	1.05e-05	1.05e-05	1.05e-05	1.05e-05	1.05e-05	1.05e-05	0.0290036	1.05e-05	1.05e-05	1.05e-05	1.05e-05	1.05e-05	1.05e-05	0.0296097	1.05e-05	1.05e-05	1.05e-05	1.05e-05	1.05e-05	0.00614644	1.05e-05	1.05e-05	1.05e-05	1.05e-05	1.05e-05	1.05e-05	1.05e-05	1.05e-05	1.05e-05	1.05e-05	1.05e-05
ACSM3	1.05e-05	1.05e-05	1.05e-05	1.05e-05	1.05e-05	1.05e-05	1.05e-05	1.05e-05	1.05e-05	1.05e-05	1.05e-05	1.05e-05	0.74232	1.05e-05	1.05e-05	0.0337803	0.039201	1.85574	1.05e-05	1.05e-05	1.05e-05	1.05e-05	1.05e-05	1.05e-05	1.05e-05	1.05e-05	0.146675	1.05e-05	1.05e-05	0.0125817	1.05e-05	1.05e-05	1.05e-05	1.05e-05	1.05e-05	1.05e-05	1.05e-05	1.05e-05	1.05e-05	1.05e-05	1.05e-05	1.05e-05	1.05e-05	0.550653	3.35067	0.362528	1.05e-05	1.05e-05	1.05e-05
ACSM5	1.05e-05	1.05e-05	1.05e-05	1.05e-05	1.05e-05	1.05e-05	1.05e-05	1.05e-05	1.05e-05	1.05e-05	1.05e-05	1.05e-05	1.05e-05	1.05e-05	1.05e-05	1.05e-05	1.05e-05	1.05e-05	1.05e-05	1.05e-05	1.05e-05	1.05e-05	1.05e-05	1.05e-05	1.05e-05	1.05e-05	1.05e-05	1.05e-05	1.05e-05	1.05e-05	1.05e-05	1.05e-05	1.05e-05	1.05e-05	1.05e-05	1.05e-05	1.05e-05	1.05e-05	1.05e-05	1.05e-05	1.05e-05	1.05e-05	1.05e-05	1.05e-05	1.05e-05	1.05e-05	1.05e-05	1.05e-05	1.05e-05
ACSS1	1.05e-05	0.144428	1.05e-05	0.0369365	0.050611	1.33709	3.3901	1.43327	1.05e-05	1.05e-05	1.05e-05	1.05e-05	5.32642	1.05e-05	1.05e-05	1.05e-05	1.05e-05	1.05e-05	1.05e-05	3.48207	1.05e-05	0.0128351	1.05e-05	1.05e-05	0.0268586	1.05e-05	1.05e-05	0.039862	3.56199	1.05e-05	1.05e-05	1.05e-05	1.05e-05	1.05e-05	0.0324971	1.05e-05	1.05e-05	1.05e-05	1.05e-05	0.394461	1.05e-05	1.05e-05	1.05e-05	1.05e-05	1.05e-05	1.05e-05	3.28983	2.27651	0.0562843
ACSS2	1.05e-05	1.05e-05	0.0787246	1.05e-05	1.05e-05	1.05e-05	1.05e-05	1.05e-05	1.05e-05	1.05e-05	1.05e-05	1.05e-05	1.05e-05	1.05e-05	1.05e-05	1.05e-05	1.05e-05	1.05e-05	1.05e-05	0.102638	1.05e-05	1.05e-05	1.05e-05	1.05e-05	1.05e-05	1.05e-05	1.05e-05	1.05e-05	1.05e-05	0.307923	1.05e-05	1.05e-05	1.05e-05	1.05e-05	1.05e-05	1.05e-05	0.0297015	1.05e-05	1.05e-05	1.05e-05	1.05e-05	1.05e-05	1.05e-05	1.05e-05	1.05e-05	1.05e-05	1.05e-05	1.05e-05	1.05e-05
ACSS3	1.05e-05	1.05e-05	1.05e-05	1.05e-05	1.05e-05	1.05e-05	1.05e-05	1.05e-05	1.05e-05	1.05e-05	1.05e-05	1.05e-05	1.05e-05	1.05e-05	1.05e-05	1.05e-05	1.05e-05	1.05e-05	1.05e-05	1.05e-05	1.05e-05	1.05e-05	1.05e-05	1.05e-05	1.05e-05	0.165047	0.118031	1.05e-05	1.05e-05	1.05e-05	1.05e-05	0.48204	1.05e-05	1.05e-05	1.05e-05	1.05e-05	1.05e-05	1.05e-05	1.05e-05	1.05e-05	1.05e-05	1.05e-05	1.05e-05	1.05e-05	1.05e-05	1.05e-05	1.05e-05	1.05e-05	1.05e-05
ACTA1	4.14103	7.20274	6.4582	9.57806	6.38356	8.15587	9.36551	7.32979	8.75832	10.8587	10.1667	14.3767	7.67488	10.0934	11.1086	7.92506	10.7292	11.3731	6.85627	7.08694	8.79974	9.73359	10.2067	19.942	13.1119	6.56833	6.07033	20.5284	17.5519	8.26217	18.7828	14.8015	16.5925	14.0796	12.2285	20.2388	11.7732	9.65986	14.8619	13.0093	7.73568	12.6076	14.3431	12.5307	10.9724	18.0098	16.9436	6.0032	2.95156
ACTA2	4.02111	8.45577	7.11422	8.35517	7.47179	7.40525	9.7024	7.33912	7.91614	11.1053	8.376	13.7469	8.15627	10.0441	10.784	6.88525	11.196	10.6137	7.05252	8.20053	9.0022	10.0596	10.1391	19.3287	12.3147	6.33275	7.07534	19.4745	21.3417	9.02462	19.852	17.1242	15.6177	14.9623	11.8342	20.5877	12.5008	8.76467	13.8566	15.4439	9.33314	11.8753	16.1195	14.0894	11.0806	19.2458	17.3607	6.01448	2.99314
ACTB	5.63445	10.2074	12.9567	11.8175	9.14862	10.2201	11.7842	9.63793	11.9095	15.8395	13.6776	18.816	10.8285	14.0026	16.7049	9.06048	15.8027	16.5204	10.4201	10.9212	13.2876	14.4793	14.7796	23.7902	17.6983	9.22844	7.95873	25.1297	21.4314	11.1011	22.726	18.4987	20.8985	20.0627	16.0468	28.3266	16.3012	13.6155	20.3456	16.6633	10.5236	15.5037	20.3334	16.0749	15.0877	23.3995	24.2558	7.68932	4.92756
ACTBL2	6.19275	11.5959	8.30582	10.7478	8.48767	11.1347	11.9777	10.0185	12.4567	14.6489	10.933	17.4088	10.1928	12.8268	14.9557	7.24156	12.0191	15.8068	10.2882	10.9962	11.4705	10.9248	13.1557	25.813	18.9859	8.16984	8.53287	28.3119	25.1401	12.5164	25.67	20.8661	22.748	20.3132	15.7101	29.6789	16.9907	13.5262	20.0764	18.4808	10.9234	16.9612	20.4758	18.0449	14.9901	23.7295	24.8551	3.11623	3.97817
ACTC1	4.22705	8.75086	7.48668	8.88272	7.77824	7.42608	9.61644	7.87264	8.8352	11.1943	9.21407	14.261	9.07642	10.5869	11.7697	7.72901	10.8038	11.6408	7.37444	8.49632	8.98177	10.3244	10.0151	19.9366	12.8161	6.35784	7.31559	20.0434	16.6936	9.2575	19.5603	14.9439	15.4683	14.5011	11.4977	20.2594	12.9842	9.20637	14.4628	12.9234	8.94656	11.8284	16.5916	14.7639	11.4115	17.6025	17.9675	6.79471	3.32901
ACTG1	5.63445	10.2074	12.9567	11.8175	9.14862	10.2201	11.7842	9.63793	11.9095	15.8395	13.6776	18.816	10.8285	14.0026	16.7049	9.06048	15.8027	16.5204	10.4201	10.9212	13.2876	14.4793	14.7796	23.7902	17.6983	9.22844	7.95873	25.1297	21.4314	11.0806	22.726	18.4987	20.8985	20.0627	16.0468	28.3266	16.3012	13.6155	20.3456	16.6633	10.5236	15.5037	20.3334	16.0749	15.0877	23.3995	24.2558	7.68932	4.92756
ACTG2	4.18356	8.71237	6.01346	7.48198	7.78449	7.74185	10.1086	7.67272	8.19291	11.5493	8.58772	14.2829	8.41468	10.3725	11.133	7.17035	11.524	10.9342	7.37309	8.57329	9.2093	10.5169	10.581	19.9561	12.6405	6.62061	7.28937	20.1979	22.139	9.39465	20.4794	17.6811	16.1332	15.6321	12.3721	21.3756	12.931	9.06867	14.292	15.9697	9.63803	12.2346	16.7422	14.5577	11.4229	19.8576	17.8867	6.28787	3.1292
ACTL6A	2.56059	0.294888	0.732597	1.05e-05	1.05e-05	1.05e-05	0.457251	1.05e-05	0.232486	0.397725	0.126093	1.05e-05	0.47768	0.0230942	1.05e-05	1.05e-05	0.746429	1.05e-05	1.05e-05	0.265974	1.05e-05	1.05e-05	0.566619	1.05e-05	1.05e-05	1.05e-05	0.0404506	1.05e-05	1.05e-05	0.0110507	1.05e-05	1.05e-05	0.0558063	1.05e-05	1.05e-05	1.05e-05	1.05e-05	1.05e-05	0.0388734	1.05e-05	1.05e-05	1.05e-05	0.469028	0.0944117	1.05e-05	1.05e-05	1.05e-05	0.423966	1.05e-05
ACTL6B	1.05e-05	1.05e-05	1.05e-05	1.05e-05	1.05e-05	1.05e-05	1.05e-05	1.05e-05	1.05e-05	1.05e-05	1.05e-05	1.05e-05	0.47768	1.05e-05	1.05e-05	1.05e-05	1.05e-05	1.05e-05	1.05e-05	1.05e-05	1.05e-05	1.05e-05	1.05e-05	1.05e-05	1.05e-05	1.05e-05	0.0404506	1.05e-05	1.05e-05	1.05e-05	1.05e-05	1.05e-05	1.05e-05	1.05e-05	1.05e-05	1.05e-05	1.05e-05	1.05e-05	1.05e-05	1.05e-05	1.05e-05	1.05e-05	1.05e-05	1.05e-05	1.05e-05	1.05e-05	1.05e-05	0.382318	1.05e-05
ACTN1	1.13945	2.11609	0.653797	0.797528	0.799012	2.50628	0.710943	1.0228	0.737228	0.964772	2.4469	2.48657	0.461232	2.04151	1.40875	1.2592	5.2466	1.41825	0.299865	1.76218	2.32907	0.733485	1.32226	1.99493	2.09522	0.312956	1.05244	1.53442	1.88842	2.91026	1.18433	1.38605	1.83927	1.05649	0.66526	0.223114	0.888076	1.05839	3.16853	1.77249	3.12235	1.9279	1.12519	0.301263	2.16584	0.92087	0.841551	0.873249	0.379297
ACTN2	1.05e-05	0.0609374	1.05e-05	0.00728555	0.0295814	1.05e-05	0.088526	0.00956263	1.05e-05	0.101492	0.14639	0.0621413	0.137063	0.76569	0.0642341	0.0266337	0.319625	0.112435	0.0624591	0.0806514	0.042441	0.122376	0.200613	0.290113	0.028286	0.0111431	0.0797864	0.0978481	0.122818	0.0258978	0.223484	0.205841	0.0911969	0.0879437	0.0138271	0.0773804	0.0395404	0.0764193	0.0150802	0.0510456	0.226504	0.0153161	0.0220902	0.0293617	0.10296	0.0471772	0.0511372	0.133194	0.0775257
ACTN3	0.0136382	1.05e-05	1.05e-05	1.05e-05	0.000531525	1.05e-05	0.164026	0.00941321	1.05e-05	0.201919	0.0339441	0.0131157	0.0828214	0.754169	0.0928639	1.05e-05	0.314631	0.0955551	0.014901	0.0558887	0.0211244	1.05e-05	0.197478	0.276094	0.0245752	0.0107383	0.0286847	0.0661653	0.111254	0.0254932	0.149717	0.202625	0.0304061	0.0525158	0.00526303	1.05e-05	0.0460586	0.050376	0.00794547	0.0361487	0.222965	0.0094774	0.0156725	0.0177832	0.0407779	0.0316478	0.0311297	0.239907	0.0210919
ACTN4	4.49477	6.4202	0.0338936	0.388669	0.971423	0.3706	4.44769	0.161894	3.40943	3.89792	2.36233	4.72377	4.33016	0.854085	1.87148	5.74619	7.507	2.34744	0.309876	0.531313	0.333311	0.493434	0.809186	1.03446	2.0999	0.187652	5.80211	0.853756	1.44288	9.53967	1.75088	0.273307	0.136129	0.577692	0.00848052	0.278895	2.65422	1.03495	11.743	1.12014	2.31078	0.982807	0.704832	1.48672	0.114595	5.95121	9.19426	14.5468	0.14537
ACTR10	0.385933	1.05e-05	1.05e-05	1.05e-05	1.05e-05	1.05e-05	1.05e-05	1.05e-05	1.05e-05	1.05e-05	0.329812	1.05e-05	1.05e-05	1.05e-05	1.05e-05	1.05e-05	1.05e-05	1.05e-05	1.05e-05	1.05e-05	1.05e-05	1.05e-05	1.05e-05	1.05e-05	1.05e-05	1.05e-05	1.05e-05	1.05e-05	1.05e-05	1.05e-05	1.05e-05	1.05e-05	1.05e-05	0.0817448	1.05e-05	1.05e-05	1.05e-05	1.05e-05	1.05e-05	1.05e-05	1.05e-05	1.05e-05	1.05e-05	1.05e-05	0.0374948	0.102291	1.05e-05	1.05e-05	1.05e-05
ACTR1A	0.0278421	2.20721	0.043522	1.05e-05	1.05e-05	1.05e-05	1.05e-05	6.10389	1.05e-05	0.1779	1.05e-05	0.137058	0.662088	1.05e-05	2.84765	0.136677	0.0339805	0.102924	0.36912	1.05e-05	0.0329036	0.0524602	1.05e-05	0.586953	1.31536	1.05e-05	1.05e-05	0.911865	3.39117	2.48757	2.7188	0.294178	1.05e-05	0.291067	0.0590845	1.05e-05	1.05e-05	0.0919151	0.699309	2.14846	2.28209	1.05e-05	0.64216	2.35784	1.05e-05	1.05e-05	0.0576765	1.05e-05	1.05e-05
ACTR1B	13.3477	1.05e-05	0.215981	11.2184	11.6375	5.05239	2.85594	13.562	8.68931	0.1779	0.0540784	1.00554	1.07646	2.34291	0.068056	12.5641	0.119234	0.328307	30.2881	12.4158	0.101589	27.1011	1.05e-05	0.586953	1.39053	1.05e-05	7.54897	1.76542	0.508621	29.7549	15.1069	0.137328	2.0865	7.7841	0.214099	24.8068	1.05e-05	0.0919151	8.96881	1.12264	2.28209	1.05e-05	0.807067	0.255204	1.05e-05	11.9885	0.866498	5.69497	0.0715135
ACTR2	8.30961	13.3064	0.730684	11.9746	2.06386	2.78485	14.6875	10.8056	8.01336	13.9645	0.415777	14.0735	8.03414	3.17185	25.8932	17.9916	13.8079	12.3095	2.78448	3.78996	11.5171	5.91678	11.3299	0.207501	1.054	14.0702	13.0804	7.7917	6.87753	8.56054	6.21282	5.43307	9.4338	8.13289	9.7805	15.3844	14.5103	6.49432	6.52759	12.2804	7.93005	3.31215	10.1106	5.53132	12.1012	11.985	13.8197	10.7163	23.8966
ACTR3	1.05e-05	18.258	2.4201	2.07354	31.3376	15.606	0.438613	31.5752	2.57672	0.683836	0.723893	1.22606	0.926491	2.73014	3.75857	36.7558	12.1301	1.00294	0.555841	0.403993	36.2052	30.6692	20.459	0.709845	0.889946	0.977912	0.31791	0.783529	0.653932	20.1279	38.5421	1.79445	27.2795	1.05e-05	1.06082	1.05e-05	0.815593	19.5041	0.00851036	17.6987	18.0036	0.554948	0.17658	1.67975	0.620078	51.3555	0.885708	20.2299	43.5935
ACTR3B	1.05e-05	1.05e-05	1.05e-05	0.0192985	1.05e-05	1.05e-05	1.05e-05	1.05e-05	1.05e-05	1.05e-05	1.05e-05	1.05e-05	1.05e-05	0.99384	1.05e-05	1.05e-05	1.05e-05	1.05e-05	1.05e-05	1.05e-05	1.05e-05	1.36446	1.59464	1.05e-05	1.05e-05	0.561084	1.05e-05	1.05e-05	1.05e-05	1.05e-05	1.05e-05	0.0113959	1.05e-05	1.05e-05	1.06082	1.05e-05	1.05e-05	1.05e-05	0.00851036	1.05e-05	1.05e-05	1.05e-05	1.05e-05	1.05e-05	1.05e-05	1.05e-05	0.0145803	1.05e-05	1.05e-05
ACTR3C	1.05e-05	1.05e-05	1.05e-05	0.0403515	1.05e-05	1.05e-05	1.05e-05	1.05e-05	1.05e-05	1.05e-05	1.05e-05	1.05e-05	1.05e-05	2.07803	1.05e-05	1.05e-05	1.05e-05	1.05e-05	1.05e-05	1.05e-05	1.05e-05	2.85297	3.33426	1.05e-05	1.05e-05	1.17318	1.05e-05	1.05e-05	1.05e-05	1.05e-05	1.05e-05	0.0238278	1.05e-05	1.05e-05	2.21807	1.05e-05	1.05e-05	1.05e-05	0.0177944	1.05e-05	1.05e-05	1.05e-05	1.05e-05	1.05e-05	1.05e-05	1.05e-05	0.0304861	1.05e-05	1.05e-05
ACTR6	1.05e-05	1.05e-05	1.05e-05	1.05e-05	1.05e-05	0.0516719	1.05e-05	1.05e-05	1.05e-05	1.05e-05	1.05e-05	1.05e-05	1.05e-05	1.05e-05	0.555747	1.05e-05	1.05e-05	1.05e-05	1.05e-05	1.05e-05	1.05e-05	1.05e-05	1.05e-05	1.05e-05	1.05e-05	1.05e-05	1.05e-05	1.05e-05	0.733355	1.05e-05	1.05e-05	1.05e-05	1.05e-05	1.05e-05	1.05e-05	1.05e-05	1.05e-05	1.05e-05	1.05e-05	1.05e-05	1.05e-05	1.05e-05	1.05e-05	1.05e-05	1.05e-05	1.05e-05	1.05e-05	1.05e-05	1.05e-05
ACVRL1	0.13038	1.05e-05	1.05e-05	1.05e-05	1.05e-05	1.05e-05	1.05e-05	1.05e-05	1.05e-05	1.05e-05	1.05e-05	0.0387405	1.05e-05	1.05e-05	1.05e-05	1.05e-05	1.05e-05	1.05e-05	1.05e-05	1.05e-05	1.05e-05	1.05e-05	1.05e-05	1.05e-05	1.05e-05	1.05e-05	1.05e-05	1.05e-05	1.05e-05	1.05e-05	1.05e-05	1.05e-05	1.05e-05	1.05e-05	1.05e-05	1.05e-05	1.05e-05	1.05e-05	1.05e-05	1.05e-05	1.05e-05	1.05e-05	1.05e-05	1.05e-05	1.05e-05	1.05e-05	1.05e-05	1.05e-05	1.05e-05
ACY1	0.172058	8.42232	17.5722	17.4523	0.148848	19.9202	1.05e-05	1.15552	20.7265	8.27418	0.771376	0.835401	0.861437	19.0236	21.1475	0.538555	0.0150352	14.8988	22.6868	37.8249	18.293	7.41493	30.0501	4.82823	0.736326	20.9314	1.05e-05	1.76531	3.63072	1.05e-05	1.01531	1.05e-05	0.108142	0.134566	3.23115	12.7561	16.7112	20.7766	7.48027	1.05e-05	0.0295503	0.0949725	0.155604	0.0719159	0.0317704	0.125266	1.05e-05	11.3744	0.115573
ACY3	1.05e-05	1.05e-05	1.05e-05	1.05e-05	1.05e-05	1.05e-05	1.05e-05	1.05e-05	1.05e-05	1.05e-05	1.05e-05	1.05e-05	1.05e-05	1.05e-05	1.05e-05	1.05e-05	1.05e-05	1.05e-05	1.05e-05	1.05e-05	1.05e-05	1.05e-05	1.05e-05	1.05e-05	1.05e-05	1.05e-05	1.05e-05	1.05e-05	1.05e-05	1.05e-05	1.05e-05	1.05e-05	1.05e-05	1.05e-05	1.05e-05	1.05e-05	1.05e-05	1.05e-05	1.05e-05	1.05e-05	1.05e-05	1.05e-05	1.05e-05	1.05e-05	1.05e-05	1.05e-05	1.05e-05	1.05e-05	1.05e-05
ACYP1	1.05e-05	1.05e-05	1.05e-05	1.05e-05	1.05e-05	1.05e-05	1.05e-05	1.05e-05	1.05e-05	1.05e-05	1.05e-05	1.05e-05	1.05e-05	1.05e-05	1.05e-05	1.05e-05	1.05e-05	1.05e-05	1.05e-05	1.05e-05	1.05e-05	1.05e-05	1.05e-05	1.05e-05	1.05e-05	1.05e-05	1.05e-05	1.05e-05	1.05e-05	1.05e-05	1.05e-05	1.05e-05	1.05e-05	1.05e-05	1.05e-05	1.05e-05	1.05e-05	1.05e-05	1.05e-05	1.05e-05	1.05e-05	1.05e-05	1.05e-05	1.05e-05	1.05e-05	1.05e-05	1.05e-05	1.05e-05	1.05e-05
ACYP2	1.05e-05	1.05e-05	1.05e-05	1.05e-05	1.05e-05	1.05e-05	1.05e-05	1.05e-05	1.05e-05	1.05e-05	1.05e-05	1.05e-05	1.05e-05	1.05e-05	1.05e-05	1.05e-05	1.05e-05	1.05e-05	1.05e-05	1.05e-05	1.05e-05	1.05e-05	1.05e-05	1.05e-05	1.05e-05	1.05e-05	1.05e-05	1.05e-05	1.05e-05	1.05e-05	1.05e-05	1.05e-05	1.30725	1.05e-05	1.05e-05	1.05e-05	1.05e-05	1.05e-05	1.05e-05	1.05e-05	1.05e-05	1.05e-05	1.05e-05	1.05e-05	1.05e-05	1.05e-05	1.05e-05	1.05e-05	1.05e-05
ADA	1.05e-05	0.688338	1.05e-05	1.05e-05	1.05e-05	0.663804	1.05e-05	0.765026	2.12873	1.05e-05	1.05e-05	1.05e-05	1.05e-05	1.62145	1.05e-05	1.05e-05	1.05e-05	1.05e-05	1.05e-05	1.05e-05	2.49646	1.05e-05	0.440158	1.05e-05	1.05e-05	1.05e-05	1.05e-05	0.442846	1.05933	1.22259	1.16981	1.05e-05	2.7289	0.230069	1.05e-05	1.05e-05	0.955047	1.05e-05	1.05e-05	1.67039	1.05e-05	1.05e-05	0.116203	0.644939	1.05e-05	0.92471	0.702373	1.05e-05	1.05e-05
ADA2	0.137547	2.41587	0.666985	0.997289	0.214061	1.67715	0.224863	0.750936	3.10779	0.263087	3.09835	1.05e-05	3.9011	0.806386	1.08078	2.54963	2.58725	1.21195	0.117038	1.05e-05	0.956142	0.760231	0.0860038	1.12283	0.869195	0.759035	1.36356	0.0839358	0.0580643	0.487174	0.184567	0.108661	0.194999	0.0269586	0.415418	1.4243	0.963333	0.160257	0.043081	1.05e-05	1.25806	0.205016	0.0187952	1.05e-05	2.20273	0.0443731	0.135232	1.3576	3.05387
ADAM10	1.05e-05	1.05e-05	1.05e-05	1.05e-05	1.05e-05	0.0189769	1.05e-05	1.05e-05	1.05e-05	1.05e-05	0.050515	1.05e-05	1.45715	1.05e-05	0.0187956	1.05e-05	1.05e-05	1.05e-05	1.05e-05	1.05e-05	1.05e-05	1.05e-05	1.05e-05	1.05e-05	1.05e-05	1.05e-05	0.3252	1.05e-05	1.05e-05	3.83329	2.98015	1.05e-05	0.447985	1.05e-05	1.05e-05	1.05e-05	0.736833	1.05e-05	0.112223	1.05e-05	1.05e-05	1.05e-05	1.05e-05	1.05e-05	1.05e-05	1.05e-05	1.05e-05	1.05e-05	1.05e-05
ADAM15	1.05e-05	1.05e-05	1.05e-05	1.05e-05	1.05e-05	1.05e-05	1.05e-05	1.05e-05	1.05e-05	1.05e-05	1.05e-05	1.05e-05	1.05e-05	1.05e-05	1.05e-05	1.90364	1.05e-05	1.05e-05	1.05e-05	1.05e-05	1.05e-05	1.05e-05	1.05e-05	1.05e-05	1.05e-05	1.05e-05	1.05e-05	1.05e-05	1.05e-05	1.05e-05	1.05e-05	1.05e-05	1.05e-05	1.05e-05	1.05e-05	1.05e-05	1.05e-05	1.05e-05	1.05e-05	1.05e-05	1.05e-05	1.05e-05	1.05e-05	1.05e-05	1.05e-05	1.05e-05	1.05e-05	1.05e-05	1.05e-05
ADAM17	1.05e-05	1.05e-05	1.05e-05	1.05e-05	1.05e-05	1.05e-05	1.05e-05	1.05e-05	1.05e-05	1.05e-05	1.05e-05	1.05e-05	1.05e-05	1.05e-05	1.05e-05	1.05e-05	1.05e-05	1.05e-05	1.05e-05	1.05e-05	1.05e-05	1.05e-05	1.05e-05	1.05e-05	1.05e-05	1.05e-05	1.05e-05	1.05e-05	1.05e-05	1.05e-05	1.05e-05	1.05e-05	1.05e-05	1.05e-05	1.05e-05	1.05e-05	1.05e-05	1.05e-05	1.05e-05	1.05e-05	1.05e-05	1.05e-05	1.05e-05	1.05e-05	1.05e-05	1.05e-05	1.05e-05	1.05e-05	1.05e-05
ADAM23	1.05e-05	1.05e-05	1.05e-05	1.05e-05	1.05e-05	1.05e-05	1.05e-05	1.05e-05	1.05e-05	1.05e-05	1.05e-05	1.05e-05	1.05e-05	1.05e-05	1.05e-05	1.05e-05	1.05e-05	1.05e-05	1.05e-05	1.05e-05	1.05e-05	1.05e-05	1.05e-05	1.05e-05	1.05e-05	1.05e-05	1.05e-05	1.05e-05	1.05e-05	1.05e-05	1.05e-05	1.05e-05	1.05e-05	1.05e-05	1.05e-05	1.05e-05	0.597601	1.05e-05	1.05e-05	1.05e-05	1.05e-05	1.05e-05	1.05e-05	1.05e-05	1.05e-05	1.05e-05	1.05e-05	1.05e-05	1.05e-05
ADAM8	1.05e-05	1.05e-05	1.05e-05	1.05e-05	1.05e-05	1.05e-05	1.05e-05	1.05e-05	1.05e-05	1.05e-05	1.05e-05	1.05e-05	1.05e-05	1.05e-05	1.05e-05	0.0219631	1.05e-05	1.05e-05	1.05e-05	1.05e-05	1.05e-05	1.05e-05	1.05e-05	1.05e-05	1.05e-05	1.05e-05	1.05e-05	1.05e-05	1.05e-05	1.05e-05	1.05e-05	1.05e-05	1.05e-05	1.05e-05	1.05e-05	1.05e-05	1.05e-05	1.05e-05	1.05e-05	1.05e-05	1.05e-05	1.05e-05	1.05e-05	1.05e-05	1.05e-05	1.05e-05	1.05e-05	1.05e-05	1.05e-05
ADAM9	1.05e-05	1.05e-05	1.05e-05	1.05e-05	1.05e-05	1.05e-05	1.05e-05	1.05e-05	1.05e-05	1.05e-05	1.05e-05	1.05e-05	1.05e-05	1.05e-05	1.05e-05	1.05e-05	1.05e-05	1.05e-05	1.05e-05	1.05e-05	1.05e-05	1.05e-05	1.05e-05	1.05e-05	1.05e-05	1.05e-05	1.05e-05	1.05e-05	1.05e-05	1.05e-05	1.05e-05	1.05e-05	1.05e-05	1.05e-05	1.05e-05	0.0550223	1.05e-05	1.05e-05	1.05e-05	1.05e-05	1.05e-05	1.05e-05	1.05e-05	1.05e-05	1.05e-05	1.05e-05	1.05e-05	1.88528	1.05e-05
ADAMDEC1	1.05e-05	0.037378	1.05e-05	1.05e-05	1.05e-05	1.05e-05	1.05e-05	1.05e-05	1.05e-05	1.05e-05	1.05e-05	1.05e-05	0.143784	1.05e-05	1.05e-05	1.05e-05	0.0562506	1.05e-05	1.05e-05	1.05e-05	1.05e-05	1.05e-05	1.05e-05	1.05e-05	1.05e-05	1.05e-05	1.05e-05	1.05e-05	1.05e-05	1.05e-05	1.05e-05	1.05e-05	1.05e-05	1.05e-05	1.05e-05	1.05e-05	1.05e-05	1.05e-05	1.05e-05	1.05e-05	1.05e-05	1.05e-05	1.05e-05	0.0322852	1.05e-05	1.05e-05	1.05e-05	1.05e-05	1.05e-05
ADAMTS1	0.0153829	1.05e-05	1.05e-05	0.398769	1.05e-05	1.05e-05	0.0374261	1.05e-05	1.05e-05	1.05e-05	1.05e-05	1.05e-05	1.05e-05	1.05e-05	0.0352537	0.0188368	1.05e-05	0.0586027	1.05e-05	1.05e-05	1.05e-05	1.05e-05	1.05e-05	1.05e-05	1.05e-05	1.05e-05	1.05e-05	1.05e-05	1.05e-05	0.0964787	1.05e-05	1.05e-05	1.05e-05	1.05e-05	1.05e-05	0.0678574	1.05e-05	0.0230595	1.05e-05	1.05e-05	1.05e-05	1.05e-05	1.05e-05	0.0292661	1.05e-05	1.05e-05	1.05e-05	1.05e-05	1.05e-05
ADAMTS13	9.39759	12.9828	0.357295	4.67013	2.44238	9.49888	12.4466	12.1597	15.9684	12.5452	8.34125	14.065	8.48036	4.96349	15.6972	34.2506	13.3489	8.49179	1.46963	4.70593	3.29192	2.89678	1.6672	2.51741	5.56423	2.13605	9.95749	1.78001	1.50388	18.0903	1.58244	5.02502	8.4378	2.04695	1.21945	1.21842	2.04533	1.91675	7.03929	2.53086	4.09804	2.70304	1.418	1.44723	3.97515	7.2463	12.9374	9.84872	1.62228
ADAMTSL1	1.05e-05	1.05e-05	1.05e-05	1.05e-05	1.05e-05	1.05e-05	1.05e-05	1.05e-05	1.05e-05	1.05e-05	1.05e-05	1.05e-05	1.05e-05	1.05e-05	1.05e-05	1.05e-05	1.05e-05	1.05e-05	1.05e-05	1.05e-05	1.05e-05	1.05e-05	1.05e-05	1.05e-05	1.05e-05	1.05e-05	1.05e-05	0.550613	1.05e-05	1.05e-05	1.05e-05	1.05e-05	0.20711	1.05e-05	1.05e-05	1.05e-05	1.05e-05	1.05e-05	0.268169	1.05e-05	1.05e-05	1.05e-05	1.05e-05	1.05e-05	1.05e-05	0.593952	1.05e-05	1.05e-05	1.05e-05
ADAMTSL4	0.290425	0.413422	0.0548129	1.05e-05	0.553417	0.0394971	0.171746	0.0961012	0.12135	0.0700712	0.116642	0.0973101	0.270333	0.30598	1.05e-05	0.195407	0.166011	0.213313	0.0920477	0.330094	0.303967	0.238844	0.0938649	0.731476	0.322191	1.05e-05	0.550613	0.367909	0.0912362	0.33047	0.152626	0.438555	0.271125	0.0786746	0.356817	0.28631	0.328655	0.596446	0.0743719	0.23669	0.0634243	0.522132	0.0709416	0.0527876	0.340699	0.356839	0.728688	1.05e-05	0.0932995
ADAMTSL5	1.05e-05	1.05e-05	1.05e-05	1.05e-05	1.05e-05	1.05e-05	1.05e-05	1.05e-05	1.05e-05	1.05e-05	1.05e-05	1.05e-05	0.0229626	1.05e-05	1.05e-05	1.05e-05	1.05e-05	1.05e-05	1.05e-05	1.05e-05	1.05e-05	1.05e-05	1.05e-05	1.05e-05	1.05e-05	1.05e-05	1.05e-05	1.05e-05	1.05e-05	1.05e-05	1.05e-05	1.05e-05	1.05e-05	1.05e-05	1.05e-05	1.05e-05	1.05e-05	1.05e-05	1.05e-05	1.05e-05	1.05e-05	1.05e-05	1.05e-05	1.05e-05	1.05e-05	1.05e-05	1.05e-05	1.05e-05	1.05e-05
ADAP1	1.05e-05	1.05e-05	0.647454	1.05e-05	1.05e-05	1.05e-05	46.0436	1.05e-05	47.6924	0.0219794	1.05e-05	1.05e-05	1.05e-05	1.05e-05	1.05e-05	1.05e-05	1.05e-05	1.05e-05	1.05e-05	1.05e-05	1.05e-05	1.05e-05	1.05e-05	1.05e-05	1.05e-05	1.05e-05	1.05e-05	1.05e-05	1.05e-05	1.05e-05	1.05e-05	1.05e-05	0.582744	0.288661	0.391537	1.05e-05	1.05e-05	1.05e-05	1.05e-05	1.05e-05	1.05e-05	1.05e-05	1.05e-05	1.05e-05	1.05e-05	1.05e-05	1.05e-05	1.05e-05	1.05e-05
ADAP2	1.05e-05	1.05e-05	1.05e-05	1.05e-05	1.05e-05	1.05e-05	1.05e-05	1.05e-05	1.05e-05	0.0872495	1.05e-05	1.05e-05	1.05e-05	1.05e-05	1.05e-05	1.05e-05	1.05e-05	1.05e-05	1.05e-05	1.05e-05	1.05e-05	1.05e-05	1.05e-05	1.05e-05	1.05e-05	1.05e-05	1.05e-05	1.05e-05	1.05e-05	1.05e-05	1.05e-05	1.05e-05	1.05e-05	1.05e-05	1.05e-05	1.05e-05	1.05e-05	1.05e-05	1.05e-05	1.05e-05	1.05e-05	1.05e-05	1.05e-05	1.05e-05	1.05e-05	1.05e-05	1.05e-05	1.05e-05	1.05e-05
ADAR	4.59413	2.62469	3.20519	3.28414	0.461568	0.0201475	0.0588112	1.05e-05	1.65803	0.288079	1.05e-05	5.34566	0.131494	0.0189268	0.00930151	3.76033	1.05e-05	1.05e-05	0.605441	1.05e-05	2.75887	0.349514	1.05e-05	2.35026	1.05e-05	0.778459	1.05e-05	1.05e-05	1.05e-05	0.0174743	1.05e-05	1.05e-05	1.05e-05	0.145693	0.184531	2.41929	1.05e-05	28.5132	0.117865	1.05e-05	1.05e-05	0.1697	0.103678	0.112404	0.202482	1.05e-05	1.05e-05	0.472524	0.266355
ADARB1	0.0381058	1.05e-05	1.05e-05	1.05e-05	0.129005	1.05e-05	1.05e-05	1.05e-05	1.05e-05	1.05e-05	1.05e-05	1.05e-05	1.05e-05	1.05e-05	1.05e-05	1.05e-05	1.05e-05	1.05e-05	1.05e-05	1.05e-05	1.05e-05	1.05e-05	1.05e-05	1.05e-05	1.05e-05	1.05e-05	1.05e-05	0.304037	1.05e-05	1.05e-05	0.408493	1.05e-05	1.05e-05	1.05e-05	1.05e-05	2.37029	0.201326	1.05e-05	1.05e-05	1.05e-05	1.05e-05	1.05e-05	1.05e-05	1.05e-05	0.111351	1.05e-05	0.113649	0.0824571	1.05e-05
ADCK1	0.137625	1.05e-05	1.05e-05	1.05e-05	1.05e-05	1.05e-05	1.05e-05	1.05e-05	0.39684	1.05e-05	1.05e-05	1.05e-05	1.05e-05	1.05e-05	1.05e-05	1.05e-05	1.05e-05	1.05e-05	1.05e-05	1.05e-05	1.05e-05	1.05e-05	1.05e-05	1.05e-05	1.05e-05	1.05e-05	1.05e-05	1.05e-05	1.05e-05	1.05e-05	1.05e-05	1.05e-05	1.05e-05	1.05e-05	1.05e-05	1.05e-05	1.05e-05	1.05e-05	1.05e-05	1.05e-05	1.05e-05	1.05e-05	1.05e-05	1.05e-05	1.05e-05	1.05e-05	1.05e-05	1.05e-05	1.05e-05
ADCK5	1.05e-05	1.05e-05	1.05e-05	1.05e-05	1.05e-05	1.05e-05	1.05e-05	1.05e-05	1.05e-05	1.05e-05	1.05e-05	1.05e-05	1.05e-05	1.05e-05	1.05e-05	1.05e-05	1.05e-05	1.05e-05	1.05e-05	1.05e-05	1.05e-05	1.05e-05	1.05e-05	1.05e-05	1.05e-05	1.05e-05	1.05e-05	1.05e-05	1.05e-05	1.05e-05	1.05e-05	1.05e-05	1.05e-05	1.05e-05	1.05e-05	1.05e-05	1.05e-05	1.05e-05	1.05e-05	1.05e-05	1.05e-05	1.05e-05	1.05e-05	1.05e-05	1.05e-05	1.05e-05	1.05e-05	1.05e-05	1.05e-05
ADCY9	1.05e-05	1.05e-05	1.05e-05	1.05e-05	1.05e-05	1.05e-05	1.05e-05	1.05e-05	1.05e-05	1.05e-05	1.05e-05	1.05e-05	1.05e-05	1.05e-05	1.05e-05	1.05e-05	1.05e-05	1.05e-05	1.05e-05	1.05e-05	1.05e-05	1.05e-05	1.05e-05	1.05e-05	1.05e-05	1.05e-05	1.05e-05	1.05e-05	1.05e-05	1.05e-05	1.05e-05	1.05e-05	1.05e-05	1.05e-05	1.05e-05	1.05e-05	1.05e-05	1.05e-05	1.05e-05	1.05e-05	1.05e-05	1.05e-05	1.05e-05	1.05e-05	1.05e-05	1.05e-05	1.05e-05	1.05e-05	1.05e-05
ADD1	1.58709	1.90153	0.917814	0.298085	1.05e-05	0.0447178	1.05e-05	3.30677	0.0166065	0.0320556	1.16028	0.949184	0.893304	0.43234	0.528236	1.05e-05	0.673786	1.23153	1.05e-05	0.628127	1.05e-05	0.236412	0.0487657	1.05e-05	0.108707	0.81209	0.645629	1.05e-05	1.05096	0.587203	1.05e-05	0.0565579	1.05e-05	1.20746	1.05e-05	1.18933	1.05e-05	0.887782	1.05e-05	0.246617	1.05e-05	1.05e-05	0.0529233	0.838133	1.05e-05	0.0446073	1.05e-05	0.258166	1.05e-05
ADD2	0.0638995	1.05e-05	0.310642	1.05e-05	1.05e-05	1.05e-05	1.05e-05	1.05e-05	1.05e-05	0.0318913	1.05e-05	1.05e-05	0.0263667	1.05e-05	1.05e-05	1.05e-05	1.05e-05	1.05e-05	1.05e-05	1.05e-05	1.05e-05	1.05e-05	0.0398992	1.05e-05	0.0165712	0.0536708	1.05e-05	0.0897252	0.0379385	1.05e-05	0.125251	1.05e-05	1.05e-05	0.0364873	0.419406	1.05e-05	1.05e-05	0.726367	0.0479635	1.05e-05	1.05e-05	1.05e-05	1.05e-05	1.05e-05	0.0329013	1.05e-05	0.113645	1.05e-05	1.05e-05
ADD3	0.0765811	0.0216646	0.0163733	1.05e-05	1.05e-05	0.0507216	0.116621	1.05e-05	0.635299	1.05e-05	1.05e-05	1.05e-05	0.0140923	2.54524	1.05e-05	1.05e-05	1.05e-05	3.28124	0.0630791	1.05e-05	0.0205807	1.05e-05	0.407389	6.12912	4.31228	1.05e-05	1.05e-05	7.8128	1.05e-05	1.05e-05	1.05e-05	9.34778	3.99433	1.05e-05	0.0517349	1.05e-05	1.05e-05	1.05e-05	1.05e-05	0.00250476	1.05e-05	1.05e-05	8.46765	0.0559303	1.05e-05	1.05e-05	0.40542	1.05e-05	0.0514367
ADGRB1	1.05e-05	1.05e-05	1.05e-05	1.05e-05	1.05e-05	1.05e-05	1.05e-05	1.05e-05	1.05e-05	1.05e-05	1.05e-05	1.05e-05	1.05e-05	1.05e-05	1.05e-05	1.05e-05	1.05e-05	1.05e-05	1.05e-05	1.05e-05	1.05e-05	1.05e-05	1.05e-05	1.05e-05	1.05e-05	1.05e-05	1.05e-05	1.05e-05	0.236339	1.05e-05	1.05e-05	1.05e-05	1.05e-05	1.05e-05	1.05e-05	1.05e-05	1.05e-05	1.05e-05	1.05e-05	1.05e-05	1.05e-05	1.05e-05	1.05e-05	1.05e-05	1.05e-05	1.05e-05	1.05e-05	1.05e-05	1.05e-05
ADGRB3	16.9159	14.0999	34.1434	26.7718	65.405	16.698	11.6947	15.6289	17.6956	16.749	12.0066	18.0761	26.0493	91.5024	16.4064	26.7759	18.9452	18.1698	18.65	16.4079	14.4223	26.8508	17.5888	22.2377	13.0199	27.1732	16.7505	18.5603	17.479	21.5289	16.9259	23.723	15.1708	18.39	18.454	35.8514	23.8396	18.3633	14.5999	11.792	21.991	15.7789	20.5707	14.7401	25.8851	19.472	23.1398	12.0938	19.2017
ADGRD1	1.05e-05	1.05e-05	1.05e-05	1.05e-05	1.05e-05	1.05e-05	1.05e-05	1.05e-05	1.05e-05	0.0921525	1.05e-05	1.05e-05	1.05e-05	1.05e-05	1.05e-05	1.05e-05	1.05e-05	1.05e-05	1.05e-05	1.05e-05	1.05e-05	1.05e-05	1.05e-05	1.05e-05	1.05e-05	1.05e-05	1.05e-05	1.05e-05	1.05e-05	1.05e-05	1.05e-05	1.05e-05	1.05e-05	1.05e-05	1.05e-05	1.05e-05	1.05e-05	1.05e-05	1.05e-05	1.05e-05	1.05e-05	1.05e-05	1.05e-05	1.05e-05	1.05e-05	1.05e-05	1.05e-05	1.05e-05	1.05e-05
ADGRE2	1.05e-05	1.05e-05	1.05e-05	0.297797	1.05e-05	1.05e-05	1.05e-05	1.05e-05	1.05e-05	1.05e-05	1.05e-05	1.05e-05	1.05e-05	1.05e-05	1.05e-05	1.05e-05	1.05e-05	1.05e-05	1.05e-05	1.05e-05	1.05e-05	1.05e-05	1.05e-05	1.05e-05	1.05e-05	1.05e-05	1.05e-05	1.05e-05	1.05e-05	1.05e-05	1.05e-05	1.05e-05	1.05e-05	1.05e-05	1.05e-05	1.05e-05	1.05e-05	1.05e-05	1.05e-05	1.05e-05	1.05e-05	1.05e-05	1.05e-05	1.05e-05	1.05e-05	1.05e-05	1.05e-05	1.05e-05	1.05e-05
ADGRE5	0.208334	0.126971	0.239168	0.684539	0.159467	0.283186	0.205431	0.512521	0.166741	0.157732	0.357932	0.140224	0.200563	0.244029	0.185778	0.110986	0.151108	0.067548	0.281031	0.201432	0.185796	0.273184	0.20451	0.313989	0.149849	0.238147	0.25363	0.302826	0.231218	0.0951387	0.310405	0.206399	0.498595	0.424072	0.214711	0.167896	0.19719	0.343719	0.159121	0.397217	0.314129	0.329715	0.280605	0.194435	0.227941	0.49927	0.261353	0.0626924	0.324482
ADGRF5	0.0466021	1.05e-05	1.05e-05	1.05e-05	0.0189246	1.05e-05	1.05e-05	1.05e-05	0.355925	0.549272	0.304126	0.80949	0.701733	0.0260439	0.216754	1.05e-05	0.15477	0.0757946	0.212383	0.262433	0.0739492	0.288432	0.324514	0.444924	0.452575	0.367626	0.146573	0.286344	0.558353	0.128713	0.217709	0.0363418	0.124241	0.46473	0.436603	0.600051	0.212177	0.102969	1.05e-05	0.152986	0.0400567	0.0749211	0.511613	1.1196	0.399403	0.191855	0.0522847	1.05e-05	0.167881
ADGRG1	1.05e-05	1.05e-05	1.05e-05	1.05e-05	1.05e-05	1.05e-05	1.05e-05	1.05e-05	1.05e-05	1.05e-05	1.05e-05	1.05e-05	1.05e-05	1.05e-05	1.05e-05	1.05e-05	1.05e-05	1.05e-05	1.05e-05	1.05e-05	1.05e-05	1.05e-05	1.05e-05	1.05e-05	1.05e-05	1.05e-05	1.05e-05	1.05e-05	0.813949	1.05e-05	1.05e-05	1.05e-05	1.05e-05	1.05e-05	1.05e-05	1.05e-05	1.05e-05	1.05e-05	1.05e-05	1.05e-05	1.05e-05	1.05e-05	1.05e-05	1.05e-05	1.05e-05	1.05e-05	1.05e-05	1.05e-05	1.05e-05
ADGRG3	1.05e-05	1.05e-05	1.05e-05	1.05e-05	1.05e-05	1.05e-05	1.05e-05	1.05e-05	1.05e-05	1.05e-05	1.05e-05	1.05e-05	1.05e-05	1.05e-05	1.05e-05	1.05e-05	1.05e-05	1.05e-05	1.05e-05	1.05e-05	1.05e-05	2.04047	1.05e-05	1.05e-05	1.05e-05	1.05e-05	1.05e-05	0.131104	1.05e-05	1.05e-05	1.05e-05	1.05e-05	1.05e-05	1.05e-05	1.05e-05	1.05e-05	1.05e-05	1.05e-05	1.05e-05	1.05e-05	1.05e-05	1.05e-05	1.05e-05	1.05e-05	1.05e-05	1.05e-05	1.05e-05	1.05e-05	1.05e-05
ADGRG6	0.0994442	0.139778	0.19066	0.0535409	0.183557	0.205691	0.201428	0.22719	0.224606	0.229714	0.265756	0.0331629	0.209361	0.192917	0.203591	0.169947	0.101416	0.157442	0.347052	0.20663	0.275632	0.227036	0.262614	0.320982	0.302724	0.17007	0.193258	1.25519	0.299911	0.217799	0.245552	0.172302	0.278914	0.256589	0.333229	0.133462	0.556512	0.275893	0.30846	1.56415	0.372444	0.4702	0.360432	0.273266	0.285616	0.279203	0.248713	0.425969	0.272321
ADGRL1	1.05e-05	1.05e-05	1.05e-05	1.05e-05	1.05e-05	1.05e-05	1.1073	0.975956	1.05e-05	1.00408	1.1143	1.40944	1.05641	1.05e-05	1.05e-05	1.04163	1.05e-05	1.05e-05	1.05e-05	1.04815	1.02451	1.05e-05	1.05e-05	1.22315	1.05e-05	1.05e-05	1.05e-05	0.821656	1.45221	1.05e-05	1.36789	1.05e-05	1.58574	1.05e-05	1.05e-05	1.05e-05	0.653054	1.05e-05	1.05e-05	1.9002	1.05e-05	1.57516	1.5856	1.05e-05	1.05e-05	1.05e-05	1.05e-05	0.499834	1.07973
ADGRL2	1.05e-05	1.05e-05	1.05e-05	1.05e-05	0.0155	1.05e-05	0.00885865	1.05e-05	1.05e-05	1.05e-05	0.0166021	0.0417711	1.05e-05	1.05e-05	1.05e-05	1.05e-05	1.05e-05	1.05e-05	1.05e-05	0.0248563	1.05e-05	1.05e-05	1.05e-05	1.05e-05	0.0166043	1.05e-05	1.05e-05	0.0451472	1.05e-05	0.0111841	1.97536	1.05e-05	0.482708	1.05e-05	1.05e-05	1.05e-05	0.0709769	1.05e-05	0.130875	1.05e-05	0.0357733	1.05e-05	1.05e-05	1.05e-05	1.05e-05	1.05e-05	1.05e-05	0.0470293	1.05e-05
ADGRL4	1.05e-05	1.05e-05	1.05e-05	0.0144077	1.05e-05	1.05e-05	1.05e-05	1.05e-05	1.05e-05	1.05e-05	1.05e-05	1.05e-05	1.05e-05	1.05e-05	1.05e-05	1.05e-05	1.05e-05	1.05e-05	1.05e-05	1.05e-05	1.05e-05	1.05e-05	0.0172337	1.05e-05	1.05e-05	1.05e-05	1.05e-05	1.05e-05	1.05e-05	1.05e-05	1.05e-05	1.05e-05	1.05e-05	1.05e-05	1.05e-05	1.05e-05	1.05e-05	1.05e-05	1.05e-05	1.05e-05	1.05e-05	1.05e-05	1.05e-05	1.05e-05	1.05e-05	1.05e-05	1.05e-05	1.05e-05	1.05e-05
ADH1A	0.0755732	0.395031	0.785949	0.874731	1.05e-05	0.57657	0.193339	0.541088	0.52654	0.0336305	0.328949	0.0143365	1.05e-05	1.05e-05	0.544817	1.05e-05	0.322678	0.0909846	1.05e-05	2.89285	0.120923	1.05e-05	0.0262746	0.319484	0.207181	1.05e-05	0.300763	0.285391	2.11765	1.19946	0.130425	0.793496	0.239444	1.05e-05	0.229563	1.05e-05	0.138774	0.0991958	0.191346	1.05e-05	0.131828	0.304142	1.87039	0.52648	0.0774296	0.1654	0.418629	1.22802	0.647461
ADH1B	1.69798	0.996412	1.19594	0.798667	0.181331	0.596473	0.247641	0.494037	0.480754	0.133708	0.418602	0.0130898	0.999374	1.05e-05	11.3146	0.718085	0.349332	0.0830729	1.05e-05	24.1447	0.346082	1.05e-05	29.1164	0.428101	0.16287	1.05e-05	0.192098	0.108648	0.216388	0.178374	1.05e-05	0.61415	1.05e-05	1.05e-05	0.435043	1.05e-05	0.126706	0.152135	0.316829	0.235201	0.171686	0.408248	1.05e-05	40.8849	1.05e-05	0.266875	0.382227	1.26865	0.808043
ADH1C	0.0878406	1.05e-05	0.344031	0.0828059	1.05e-05	0.459007	1.05e-05	0.494037	0.642075	0.134382	0.388149	1.05e-05	1.05e-05	1.05e-05	0.523142	0.0734216	0.162604	0.0314221	1.05e-05	3.11712	1.05e-05	1.3859	0.0239898	0.462222	0.189165	1.05e-05	0.0825118	0.450601	0.280196	1.05e-05	0.119084	0.214843	1.05e-05	1.05e-05	0.294955	1.05e-05	0.0259056	0.0905701	0.174707	1.05e-05	0.368235	0.411473	1.92409	0.130044	0.0706966	0.151017	0.161443	1.0753	0.59116
ADH4	1.05e-05	1.05e-05	1.05e-05	1.05e-05	1.05e-05	1.05e-05	1.05e-05	1.05e-05	1.05e-05	1.05e-05	1.05e-05	1.05e-05	1.05e-05	1.05e-05	1.05e-05	1.05e-05	1.05e-05	1.05e-05	1.05e-05	1.05e-05	1.05e-05	1.05e-05	1.05e-05	1.05e-05	1.05e-05	1.05e-05	1.05e-05	0.244767	1.05e-05	1.05e-05	1.05e-05	1.05e-05	1.05e-05	1.05e-05	1.05e-05	1.05e-05	1.05e-05	1.05e-05	1.05e-05	1.05e-05	1.05e-05	1.05e-05	1.05e-05	1.05e-05	1.05e-05	1.05e-05	1.05e-05	1.05e-05	1.05e-05
ADH5	1.05e-05	1.05e-05	0.652602	0.0445585	0.0492899	1.05e-05	1.05e-05	1.05e-05	1.05e-05	1.05e-05	1.05e-05	0.125163	0.274239	1.05e-05	1.05e-05	1.27801	1.05e-05	1.05e-05	1.05e-05	1.05e-05	1.05e-05	1.05e-05	1.05e-05	0.667252	2.07125	1.05e-05	1.05e-05	1.05e-05	0.0542579	1.40184	1.05e-05	1.05e-05	1.05e-05	1.05e-05	1.05e-05	0.19226	1.05e-05	3.52319	1.05e-05	0.0840395	1.05e-05	1.05e-05	1.05e-05	2.06783	1.67683	1.73733	1.05e-05	0.851689	29.0634
ADH6	1.05e-05	1.05e-05	1.05e-05	1.05e-05	1.05e-05	1.05e-05	1.05e-05	1.05e-05	1.05e-05	1.05e-05	1.05e-05	1.05e-05	1.05e-05	1.05e-05	1.05e-05	1.05e-05	1.05e-05	1.05e-05	1.05e-05	1.05e-05	1.05e-05	1.05e-05	1.05e-05	1.05e-05	1.05e-05	1.05e-05	0.321425	1.05e-05	1.05e-05	1.05e-05	1.05e-05	1.05e-05	1.05e-05	1.05e-05	1.05e-05	1.05e-05	1.05e-05	1.05e-05	1.05e-05	1.05e-05	1.05e-05	1.05e-05	1.05e-05	1.05e-05	1.05e-05	1.05e-05	1.05e-05	1.05e-05	1.05e-05
ADH7	1.05e-05	1.05e-05	1.05e-05	1.05e-05	1.05e-05	1.05e-05	1.05e-05	1.05e-05	1.05e-05	1.05e-05	1.05e-05	0.0355719	1.05e-05	1.05e-05	1.05e-05	1.05e-05	1.05e-05	1.05e-05	1.05e-05	1.05e-05	0.0780831	1.05e-05	1.05e-05	1.05e-05	1.05e-05	1.05e-05	1.05e-05	1.05e-05	1.05e-05	1.05e-05	1.05e-05	1.05e-05	1.05e-05	1.05e-05	1.05e-05	1.05e-05	1.05e-05	1.05e-05	1.05e-05	1.05e-05	1.05e-05	1.05e-05	1.87809	1.05e-05	1.05e-05	1.05e-05	1.05e-05	1.05e-05	1.05e-05
ADI1	1.05e-05	1.05e-05	0.341213	0.128934	1.05e-05	1.05e-05	1.05e-05	1.05e-05	1.05e-05	1.05e-05	1.05e-05	1.05e-05	1.05e-05	1.05e-05	1.05e-05	0.160441	1.05e-05	1.05e-05	1.05e-05	1.05e-05	1.05e-05	1.05e-05	0.120339	1.05e-05	1.05e-05	1.05e-05	1.05e-05	1.05e-05	1.05e-05	1.05e-05	1.05e-05	1.05e-05	1.05e-05	1.05e-05	1.05e-05	31.1269	1.05e-05	1.05e-05	1.05e-05	1.05e-05	0.0227557	1.05e-05	1.05e-05	1.05e-05	1.05e-05	1.05e-05	0.12155	1.05e-05	1.05e-05
ADIPOQ	56.2018	33.6015	14.9645	24.5138	31.4631	16.8532	34.7086	23.5811	56.4732	23.4505	22.0651	33.1124	25.0569	54.4184	30.7112	36.4896	57.9725	41.7371	42.7908	12.8429	23.4037	29.3344	15.5857	23.1339	28.2468	15.1039	35.5213	25.0134	10.3686	17.4397	27.7703	35.8143	20.0642	10.9213	31.6227	16.5599	43.2146	16.6964	40.4574	10.5692	22.0729	44.841	16.0512	8.30794	44.7845	26.0945	77.2651	46.9463	28.1154
ADIRF	1.05e-05	1.05e-05	1.05e-05	1.05e-05	1.05e-05	1.05e-05	1.05e-05	1.05e-05	1.05e-05	1.05e-05	1.05e-05	1.05e-05	1.05e-05	0.12356	1.05e-05	1.05e-05	1.05e-05	1.05e-05	1.05e-05	1.05e-05	1.05e-05	1.05e-05	1.05e-05	1.05e-05	1.05e-05	1.05e-05	1.05e-05	1.05e-05	1.05e-05	1.05e-05	1.05e-05	1.05e-05	1.05e-05	1.05e-05	1.05e-05	1.05e-05	1.05e-05	1.05e-05	1.05e-05	1.05e-05	1.05e-05	1.05e-05	1.05e-05	1.05e-05	1.05e-05	1.05e-05	1.05e-05	1.05e-05	1.05e-05
ADK	1.05e-05	0.121802	0.465885	1.05e-05	0.426781	0.039779	1.05e-05	0.0904395	0.0994767	1.05e-05	1.05e-05	1.05e-05	1.05e-05	0.324018	0.203736	1.05e-05	0.194091	1.05e-05	1.05e-05	1.05e-05	0.0082213	1.18982	0.0542038	1.05e-05	1.05e-05	0.425132	0.321005	0.0656983	1.05e-05	1.05e-05	0.771048	0.15295	1.05e-05	0.0243959	1.05e-05	0.203196	1.05e-05	0.142801	1.05e-05	1.05e-05	0.472202	0.0315218	1.05e-05	0.0952808	1.05e-05	1.05e-05	1.05e-05	1.05e-05	0.453981
ADNP	0.023416	1.05e-05	0.00560855	1.05e-05	1.05e-05	1.05e-05	1.05e-05	1.05e-05	0.0308607	1.05e-05	1.05e-05	1.05e-05	1.05e-05	1.05e-05	1.05e-05	1.05e-05	1.05e-05	1.05e-05	1.05e-05	1.05e-05	1.05e-05	1.05e-05	1.05e-05	1.05e-05	1.05e-05	0.999331	1.05e-05	1.05e-05	0.0181459	1.05e-05	1.05e-05	1.05e-05	1.05e-05	1.05e-05	1.05e-05	1.05e-05	1.05e-05	1.05e-05	1.05e-05	1.05e-05	1.05e-05	1.05e-05	1.05e-05	0.065164	1.05e-05	1.05e-05	1.05e-05	1.05e-05	1.05e-05
ADO	1.05e-05	1.05e-05	1.05e-05	1.05e-05	1.05e-05	1.05e-05	1.05e-05	1.05e-05	1.05e-05	1.05e-05	1.05e-05	1.05e-05	1.05e-05	1.05e-05	1.05e-05	1.05e-05	1.05e-05	1.05e-05	1.05e-05	1.05e-05	1.05e-05	1.05e-05	1.05e-05	1.05e-05	1.05e-05	1.05e-05	1.05e-05	1.05e-05	1.05e-05	1.05e-05	1.05e-05	1.05e-05	1.05e-05	1.05e-05	1.05e-05	1.05e-05	1.05e-05	1.05e-05	1.05e-05	1.05e-05	1.05e-05	1.05e-05	1.05e-05	1.05e-05	1.05e-05	1.05e-05	1.05e-05	1.05e-05	1.05e-05
ADPGK	1.05e-05	1.05e-05	0.0172466	1.05e-05	1.05e-05	1.05e-05	1.05e-05	0.0404644	1.05e-05	1.05e-05	1.05e-05	0.0518173	1.05e-05	1.05e-05	1.05e-05	1.05e-05	1.05e-05	1.05e-05	0.0389922	1.05e-05	1.05e-05	1.05e-05	1.05e-05	1.05e-05	1.05e-05	1.05e-05	0.111749	1.05e-05	0.420337	1.05e-05	1.05e-05	1.05e-05	1.05e-05	1.05e-05	0.0329801	1.05e-05	1.05e-05	1.05e-05	1.05e-05	1.05e-05	1.05e-05	1.05e-05	1.05e-05	1.05e-05	1.05e-05	1.05e-05	1.05e-05	1.05e-05	1.05e-05
ADPRS	1.05e-05	1.05e-05	1.05e-05	1.05e-05	1.19459	1.05e-05	1.36537	1.05e-05	1.76346	1.05e-05	1.7361	1.05e-05	1.05e-05	1.05e-05	4.64081	1.05e-05	1.47754	1.05e-05	1.05e-05	1.05e-05	1.05e-05	1.05e-05	1.05e-05	1.05e-05	2.90567	1.99044	1.05e-05	1.05e-05	2.31193	1.05e-05	1.05e-05	1.05e-05	1.05e-05	1.84259	0.416119	3.6349	1.90284	1.79012	1.05e-05	1.05e-05	2.71009	2.80004	1.05e-05	1.05e-05	3.31037	1.05e-05	1.05e-05	1.05e-05	2.29178
ADRM1	1.05e-05	1.05e-05	1.05e-05	1.05e-05	1.05e-05	1.05e-05	1.05e-05	1.05e-05	1.05e-05	1.05e-05	1.05e-05	1.05e-05	1.05e-05	1.05e-05	1.98248	1.05e-05	1.05e-05	1.05e-05	1.05e-05	1.05e-05	1.05e-05	0.0104857	1.05e-05	1.05e-05	1.05e-05	1.05e-05	1.05e-05	1.05e-05	1.05e-05	1.05e-05	1.05e-05	1.05e-05	1.05e-05	1.05e-05	1.05e-05	1.05e-05	1.05e-05	0.0533008	1.05e-05	1.05e-05	0.0136618	1.05e-05	0.00925428	1.05e-05	1.05e-05	1.05e-05	1.05e-05	1.05e-05	1.05e-05
ADSL	1.05e-05	1.40779	0.906043	0.192095	1.05e-05	2.34349	1.23518	1.52122	2.20545	2.33283	0.120762	0.955242	1.5623	1.72858	0.118712	1.05e-05	1.05e-05	2.19628	1.05e-05	3.41272	0.249506	2.26107	1.73902	1.05e-05	1.5911	2.78752	2.48513	0.207201	2.55862	1.22207	2.15386	2.21535	0.801301	1.05e-05	1.1007	1.05e-05	2.1774	0.460174	3.9672	1.05e-05	1.05e-05	1.05e-05	2.95159	1.05e-05	0.290833	0.305654	2.07904	1.05e-05	0.729685
ADSS1	1.05e-05	1.05e-05	1.05e-05	1.05e-05	1.05e-05	1.05e-05	1.05e-05	1.05e-05	1.05e-05	1.05e-05	1.05e-05	1.05e-05	1.05e-05	1.05e-05	1.05e-05	1.05e-05	1.05e-05	1.05e-05	1.05e-05	1.05e-05	1.05e-05	1.05e-05	0.0633529	1.05e-05	1.05e-05	1.05e-05	1.05e-05	1.05e-05	1.05e-05	1.05e-05	1.05e-05	1.05e-05	1.05e-05	1.05e-05	1.05e-05	1.05e-05	1.05e-05	1.05e-05	1.05e-05	1.05e-05	1.05e-05	1.05e-05	1.05e-05	1.05e-05	1.05e-05	1.05e-05	1.05e-05	1.05e-05	1.05e-05
ADSS2	1.05e-05	1.05e-05	0.021621	1.05e-05	1.05e-05	1.05e-05	1.05e-05	0.207407	0.0523011	0.0396544	1.05e-05	1.05e-05	0.0487795	1.05e-05	1.05e-05	1.05e-05	1.05e-05	0.846643	1.05e-05	0.0289212	1.05e-05	1.05e-05	0.105359	0.0754454	1.05e-05	0.714123	0.13645	0.0733378	0.0644104	1.05e-05	1.05e-05	0.0862518	1.05e-05	1.05e-05	0.78482	0.07623	0.0871655	1.05e-05	0.0653618	0.0780605	0.135575	1.05e-05	0.585023	1.05e-05	0.159715	0.108976	1.05e-05	1.05e-05	0.0217017
AEBP1	0.246352	0.351162	0.146654	0.0272826	0.117179	0.0150618	0.101598	0.167496	0.266466	0.939802	0.726867	0.189995	0.281742	1.17348	0.174517	0.221699	0.13093	0.0930553	0.0176757	0.0358494	1.25845	0.0392436	1.6182	0.10804	4.45715	1.41011	0.186782	1.54034	0.209757	0.231344	2.98492	5.23593	2.68191	0.0755064	1.40645	2.35719	0.130844	0.0519976	0.370982	0.182516	0.0833072	0.155207	0.196992	1.40883	0.133049	2.42511	0.158668	0.0534206	1.05e-05
AFAP1L2	1.05e-05	0.304429	1.05e-05	0.0972187	1.05e-05	0.49506	1.05e-05	1.05e-05	1.05e-05	1.05e-05	0.0238815	1.05e-05	1.05e-05	1.05e-05	0.0871847	0.0852709	1.05e-05	0.398451	0.190397	1.05e-05	1.05e-05	1.05e-05	1.05e-05	1.05e-05	0.21385	1.05e-05	0.210175	1.05e-05	1.05e-05	1.05e-05	1.05e-05	1.05e-05	0.295074	0.149679	1.05e-05	1.05e-05	1.05e-05	1.05e-05	1.05e-05	1.05e-05	1.05e-05	1.05e-05	1.05e-05	1.05e-05	0.270285	1.05e-05	0.685635	1.05e-05	1.05e-05
AFDN	1.86023	1.16909	1.15715	0.493853	0.913523	1.06486	1.39999	1.44123	0.265572	0.944014	0.121562	1.55471	2.41769	0.717452	0.106729	1.18557	2.51791	1.05e-05	0.408642	1.57379	0.499462	0.799061	1.22815	2.5	2.16047	0.777401	1.31772	1.45298	0.174318	0.867779	3.63397	0.190794	0.234151	1.1885	1.52645	2.2446	3.32171	1.6854	1.76112	1.47212	0.509496	1.75764	2.9496	2.03518	0.399408	2.43588	0.0691963	0.202157	1.2264
AFF4	1.05e-05	1.05e-05	1.05e-05	1.05e-05	1.05e-05	1.05e-05	1.05e-05	1.05e-05	0.0421977	1.05e-05	1.05e-05	1.05e-05	1.05e-05	1.05e-05	1.05e-05	1.05e-05	1.05e-05	1.05e-05	1.05e-05	1.05e-05	1.05e-05	1.05e-05	1.05e-05	0.0311054	1.05e-05	1.05e-05	1.05e-05	1.05e-05	1.05e-05	1.05e-05	1.05e-05	1.05e-05	1.05e-05	1.05e-05	1.05e-05	1.05e-05	1.05e-05	1.05e-05	1.05e-05	1.05e-05	1.05e-05	1.05e-05	1.05e-05	1.05e-05	1.05e-05	1.05e-05	1.05e-05	1.05e-05	1.05e-05
AFG1L	1.05e-05	1.05e-05	1.05e-05	1.05e-05	1.05e-05	1.05e-05	1.05e-05	1.05e-05	1.05e-05	1.05e-05	1.05e-05	1.05e-05	1.05e-05	1.05e-05	1.05e-05	1.05e-05	1.05e-05	1.05e-05	1.05e-05	1.05e-05	1.05e-05	1.05e-05	1.05e-05	1.05e-05	1.05e-05	1.05e-05	1.05e-05	1.05e-05	1.05e-05	1.05e-05	1.05e-05	1.05e-05	1.05e-05	1.05e-05	1.05e-05	1.05e-05	1.05e-05	1.05e-05	1.05e-05	1.05e-05	1.05e-05	1.05e-05	1.05e-05	1.05e-05	1.05e-05	1.05e-05	1.05e-05	1.05e-05	1.05e-05
AFG3L2	0.0215479	1.05e-05	0.0171749	1.05e-05	0.0695125	1.05e-05	1.05e-05	1.05e-05	1.05e-05	0.0187764	0.0159267	1.05e-05	0.0840852	1.05e-05	0.116766	0.0299479	1.05e-05	0.35752	0.0458131	0.154837	0.0203309	1.05e-05	1.05e-05	0.00345086	1.05e-05	1.05e-05	0.102261	0.00962754	0.00805222	1.05e-05	0.00590486	1.05e-05	1.05e-05	1.05e-05	1.05e-05	1.05e-05	0.50399	0.0790504	1.05e-05	0.00461177	0.00341597	1.05e-05	1.05e-05	1.05e-05	1.05e-05	1.05e-05	0.323849	1.05e-05	0.00846415
AFM	520.179	624.501	548.266	436.334	611.102	559.007	734.556	568.213	589.684	685.612	609.557	604.815	640.59	712.185	758.375	526.609	712.484	693.759	712.205	727.87	487.167	645.11	849.004	752.264	540.14	671.933	549.38	670.643	681.392	1125.3	839.163	678.394	644.76	742.184	566.54	654.664	721.226	729.286	645.359	1021.36	699.964	727.509	847.703	821.509	832.735	686.667	580.866	463.487	649.689
AFMID	1.05e-05	1.05e-05	1.05e-05	1.05e-05	1.05e-05	1.05e-05	1.05e-05	1.05e-05	1.05e-05	0.193155	1.05e-05	1.05e-05	1.05e-05	1.05e-05	1.05e-05	1.05e-05	1.05e-05	1.05e-05	1.05e-05	1.05e-05	1.05e-05	1.05e-05	1.05e-05	1.05e-05	1.05e-05	1.05e-05	1.05e-05	1.05e-05	1.05e-05	1.05e-05	1.05e-05	1.05e-05	1.05e-05	1.05e-05	1.05e-05	1.05e-05	1.05e-05	1.05e-05	1.05e-05	1.05e-05	1.05e-05	1.05e-05	1.05e-05	1.05e-05	1.05e-05	1.05e-05	1.05e-05	1.05e-05	1.05e-05
AFTPH	1.05e-05	1.05e-05	1.05e-05	11.6247	1.05e-05	1.05e-05	1.05e-05	1.05e-05	1.05e-05	1.05e-05	1.05e-05	1.05e-05	1.05e-05	1.05e-05	1.05e-05	1.05e-05	1.05e-05	1.05e-05	1.05e-05	1.05e-05	1.05e-05	1.05e-05	1.05e-05	1.05e-05	1.05e-05	1.05e-05	1.05e-05	1.05e-05	1.05e-05	1.05e-05	1.05e-05	1.05e-05	1.05e-05	1.05e-05	1.05e-05	1.05e-05	1.05e-05	1.05e-05	1.05e-05	1.05e-05	1.05e-05	1.05e-05	1.05e-05	1.05e-05	1.05e-05	1.05e-05	1.05e-05	1.05e-05	1.05e-05
AGA	0.159288	2.843	1.05e-05	1.05e-05	0.862869	0.684822	0.672963	0.837098	0.77305	0.526125	0.821077	0.10263	0.99576	0.267812	0.416113	0.471658	0.435676	0.344164	0.415133	0.663583	0.24639	0.599942	0.460767	0.456972	0.407938	0.120308	0.5684	0.699231	0.39768	1.18155	0.691519	1.00464	0.700968	0.345602	70.6156	1.05e-05	0.464379	0.56068	0.692347	0.479	0.500982	0.530754	0.323646	0.377003	1.06246	0.355687	0.685073	43.7409	0.504723
AGAP1	1.05e-05	1.05e-05	1.05e-05	1.05e-05	1.05e-05	1.05e-05	1.05e-05	1.05e-05	1.05e-05	0.298134	1.05e-05	1.05e-05	1.05e-05	1.05e-05	1.05e-05	1.05e-05	1.05e-05	1.05e-05	1.05e-05	1.05e-05	1.05e-05	1.05e-05	1.05e-05	1.05e-05	1.05e-05	1.05e-05	1.05e-05	1.05e-05	1.05e-05	1.05e-05	0.0055824	0.0197615	1.05e-05	1.05e-05	1.05e-05	1.05e-05	1.05e-05	1.05e-05	1.05e-05	1.05e-05	1.05e-05	1.05e-05	1.05e-05	1.05e-05	0.0106967	1.05e-05	1.05e-05	1.05e-05	1.05e-05
AGAP2	1.05e-05	1.05e-05	1.05e-05	1.05e-05	1.05e-05	1.05e-05	1.05e-05	1.05e-05	1.05e-05	1.05e-05	1.05e-05	1.05e-05	1.05e-05	1.05e-05	1.05e-05	1.05e-05	1.05e-05	1.05e-05	1.05e-05	1.05e-05	1.05e-05	1.05e-05	1.05e-05	1.05e-05	1.05e-05	1.05e-05	1.05e-05	1.05e-05	1.05e-05	1.05e-05	1.05e-05	1.05e-05	1.05e-05	1.05e-05	1.05e-05	1.05e-05	1.05e-05	1.05e-05	1.05e-05	1.05e-05	1.05e-05	1.05e-05	1.05e-05	1.05e-05	1.05e-05	1.05e-05	1.05e-05	1.05e-05	1.05e-05
AGAP3	1.05e-05	0.217229	1.05e-05	1.05e-05	0.293396	0.394448	2.03159	0.181453	1.05e-05	1.05e-05	1.05e-05	0.126423	0.116755	1.05e-05	0.0884538	0.869019	1.05e-05	1.05e-05	1.05e-05	1.05e-05	1.05e-05	1.05e-05	1.05e-05	1.05e-05	1.05e-05	1.05e-05	1.05e-05	1.05e-05	1.05e-05	1.05e-05	0.00623151	0.0220593	1.05e-05	1.05e-05	1.05e-05	1.05e-05	1.05e-05	1.05e-05	1.05e-05	1.05e-05	1.05e-05	1.05e-05	1.05e-05	1.05e-05	1.05e-05	1.05e-05	1.05e-05	0.358145	1.05e-05
AGER	1.05e-05	1.05e-05	1.05e-05	1.05e-05	1.05e-05	1.05e-05	1.05e-05	1.05e-05	1.05e-05	1.05e-05	1.05e-05	1.05e-05	1.05e-05	1.05e-05	1.05e-05	1.05e-05	0.286255	1.05e-05	1.05e-05	1.05e-05	1.05e-05	1.05e-05	2.62504	1.05e-05	1.05e-05	1.05e-05	1.05e-05	1.05e-05	1.05e-05	1.05e-05	1.05e-05	1.05e-05	0.0599405	1.05e-05	1.05e-05	1.05e-05	1.05e-05	1.05e-05	1.05e-05	1.05e-05	1.05e-05	1.05e-05	1.05e-05	1.05e-05	1.05e-05	1.05e-05	1.05e-05	1.05e-05	1.05e-05
AGFG1	1.05e-05	1.05e-05	1.05e-05	1.05e-05	1.05e-05	1.05e-05	1.05e-05	1.05e-05	1.05e-05	1.05e-05	1.05e-05	10.8199	1.05e-05	1.05e-05	1.05e-05	1.05e-05	1.05e-05	1.05e-05	1.05e-05	1.05e-05	1.05e-05	1.05e-05	1.05e-05	1.05e-05	1.05e-05	1.05e-05	0.0132594	1.05e-05	0.320756	1.05e-05	1.05e-05	1.05e-05	1.05e-05	1.05e-05	1.05e-05	0.637592	1.05e-05	1.05e-05	1.05e-05	0.0261508	1.05e-05	1.05e-05	1.05e-05	1.05e-05	1.05e-05	1.05e-05	1.05e-05	1.05e-05	1.05e-05
AGK	1.20405	0.0859114	1.05e-05	1.05e-05	1.05e-05	1.05e-05	0.0758226	1.05e-05	1.05e-05	1.05e-05	1.05e-05	1.05e-05	1.05e-05	1.30038	0.140746	0.696519	1.05e-05	1.05e-05	1.05e-05	1.05e-05	1.05e-05	0.0725475	1.05e-05	0.580761	1.05e-05	1.05e-05	1.05e-05	0.208201	1.05e-05	1.01126	0.0381385	1.05e-05	1.05e-05	1.05e-05	1.05e-05	21.7208	1.05e-05	0.0457577	1.05e-05	1.05e-05	1.05e-05	1.05e-05	1.08034	0.0147271	1.05e-05	1.05e-05	1.05e-05	1.05e-05	1.05e-05
AGL	0.214488	0.483257	0.248862	0.0442185	0.202415	1.05e-05	1.05e-05	1.3285	1.05e-05	1.05e-05	0.345472	0.321394	1.05e-05	0.0659891	0.213991	1.05e-05	1.05e-05	1.05e-05	1.05e-05	0.871979	1.05e-05	0.50356	0.0152422	0.306745	1.05e-05	1.05e-05	0.00726696	1.05e-05	0.100255	0.437142	1.05e-05	0.112433	0.0108194	0.0459252	1.05e-05	1.05e-05	0.113768	1.05e-05	1.05e-05	1.05e-05	0.12022	1.05e-05	1.05e-05	1.05e-05	0.049085	1.05e-05	1.05e-05	1.05e-05	1.05e-05
AGMAT	1.05e-05	1.05e-05	23.7157	1.05e-05	1.05e-05	1.05e-05	0.175309	1.05e-05	1.05e-05	1.05e-05	1.05e-05	1.05e-05	0.60396	1.05e-05	1.05e-05	1.05e-05	1.05e-05	1.05e-05	1.05e-05	1.05e-05	1.05e-05	117.883	1.05e-05	1.05e-05	1.05e-05	1.05e-05	1.05e-05	1.05e-05	1.05e-05	1.05e-05	1.05e-05	0.540077	1.05e-05	1.64704	1.05e-05	6.45913	1.05e-05	1.05e-05	1.05e-05	1.05e-05	1.05e-05	1.05e-05	1.12362	1.05e-05	1.05e-05	0.974643	1.05e-05	1.05e-05	0.0724403
AGO1	1.05e-05	0.0577611	1.05e-05	1.05e-05	1.05e-05	1.05e-05	1.05e-05	0.0561972	1.05e-05	1.05e-05	1.05e-05	1.05e-05	1.05e-05	0.00586341	1.05e-05	1.05e-05	1.05e-05	1.05e-05	1.05e-05	1.05e-05	1.05e-05	1.05e-05	0.00810544	1.05e-05	1.05e-05	0.969116	1.05e-05	1.05e-05	1.05e-05	1.05e-05	1.05e-05	0.375855	1.05e-05	1.05e-05	1.05e-05	1.05e-05	1.05e-05	1.05e-05	1.05e-05	1.05e-05	1.05e-05	1.05e-05	1.05e-05	1.05e-05	1.05e-05	1.05e-05	1.05e-05	1.05e-05	1.05e-05
AGO2	0.0660023	0.0567109	0.325279	0.0902738	0.0244895	1.05e-05	0.655391	0.0226669	1.05e-05	1.05e-05	1.05065	0.0306616	0.117865	0.0337906	0.0938496	0.00673496	1.05e-05	0.453096	0.0127589	1.05e-05	0.34565	1.05e-05	0.00795807	1.05e-05	1.05e-05	1.05e-05	1.05e-05	1.05e-05	0.0349294	1.05e-05	0.0691878	0.0406628	0.0200833	1.05e-05	0.0266502	1.05e-05	1.05e-05	1.05e-05	1.05e-05	1.05e-05	1.05e-05	1.05e-05	1.05e-05	1.05e-05	1.05e-05	1.05e-05	0.0219572	0.97925	1.05e-05
AGO3	1.05e-05	1.05e-05	1.05e-05	1.05e-05	1.05e-05	0.0257272	1.05e-05	1.05e-05	1.05e-05	1.05e-05	1.05e-05	1.05e-05	1.05e-05	0.048581	1.05e-05	1.05e-05	1.05e-05	1.05e-05	1.05e-05	0.0208208	1.05e-05	1.05e-05	0.00810544	1.05e-05	1.05e-05	1.05e-05	1.05e-05	0.0979394	0.0080045	1.05e-05	1.05e-05	1.05e-05	0.00978226	1.05e-05	1.05e-05	1.05e-05	1.05e-05	1.05e-05	0.00757193	1.05e-05	1.05e-05	1.05e-05	1.05e-05	1.05e-05	1.05e-05	1.05e-05	1.05e-05	1.05e-05	1.05e-05
AGO4	1.05e-05	1.05e-05	1.05e-05	1.05e-05	1.05e-05	1.05e-05	1.05e-05	0.0595029	1.05e-05	1.05e-05	1.05e-05	1.05e-05	1.05e-05	0.00620832	1.05e-05	1.05e-05	1.05e-05	1.05e-05	1.05e-05	1.05e-05	1.05e-05	1.05e-05	0.00858223	1.05e-05	1.05e-05	1.05e-05	1.05e-05	1.05e-05	0.00847535	1.05e-05	1.05e-05	1.05e-05	1.05e-05	1.05e-05	1.05e-05	1.05e-05	1.05e-05	1.05e-05	0.00801734	1.05e-05	1.05e-05	1.05e-05	1.05e-05	1.05e-05	1.05e-05	1.05e-05	1.05e-05	1.05e-05	1.05e-05
AGPAT1	1.05e-05	1.05e-05	1.05e-05	1.05e-05	1.05e-05	1.05e-05	1.05e-05	1.05e-05	0.172909	1.05e-05	1.05e-05	1.05e-05	1.05e-05	1.05e-05	1.05e-05	1.05e-05	1.05e-05	1.05e-05	1.05e-05	1.05e-05	0.0687626	0.899652	1.05e-05	0.968335	0.0248017	1.05e-05	0.0148714	1.05e-05	1.05e-05	1.05e-05	0.0127676	1.05e-05	1.05e-05	1.05e-05	1.05e-05	1.19175	1.05e-05	1.67074	1.05e-05	1.05e-05	1.05e-05	2.03573	1.05e-05	1.05e-05	1.05e-05	0.0108735	1.05e-05	1.05e-05	1.56114
AGPAT2	1.05e-05	1.05e-05	1.05e-05	1.05e-05	1.05e-05	1.05e-05	1.05e-05	1.05e-05	1.05e-05	1.05e-05	1.05e-05	1.05e-05	1.05e-05	1.05e-05	1.05e-05	1.05e-05	1.05e-05	1.05e-05	1.05e-05	1.05e-05	1.05e-05	1.05e-05	1.05e-05	1.05e-05	1.05e-05	1.05e-05	1.05e-05	1.05e-05	1.05e-05	1.05e-05	1.05e-05	1.05e-05	1.05e-05	1.05e-05	1.05e-05	1.05e-05	1.05e-05	1.05e-05	1.05e-05	1.05e-05	1.05e-05	1.05e-05	1.05e-05	1.05e-05	1.05e-05	1.05e-05	1.05e-05	1.05e-05	1.05e-05
AGPAT3	0.0386095	1.05e-05	1.05e-05	1.05e-05	1.05e-05	1.05e-05	1.05e-05	1.05e-05	1.05e-05	1.05e-05	1.05e-05	1.05e-05	1.05e-05	1.05e-05	1.05e-05	1.05e-05	1.05e-05	1.05e-05	1.05e-05	0.0824813	1.05e-05	1.05e-05	1.05e-05	1.05e-05	1.05e-05	1.05e-05	1.05e-05	1.05e-05	1.05e-05	1.05e-05	1.05e-05	1.05e-05	1.05e-05	1.05e-05	1.05e-05	1.05e-05	1.05e-05	0.203775	1.05e-05	1.05e-05	1.05e-05	1.05e-05	1.05e-05	1.05e-05	1.05e-05	1.05e-05	1.05e-05	1.05e-05	1.05e-05
AGPAT4	1.05e-05	1.05e-05	1.05e-05	1.05e-05	1.05e-05	1.05e-05	1.05e-05	1.05e-05	1.05e-05	1.05e-05	1.05e-05	1.05e-05	1.05e-05	1.05e-05	1.05e-05	1.05e-05	1.05e-05	1.05e-05	1.05e-05	1.05e-05	1.05e-05	1.05e-05	1.05e-05	1.05e-05	1.05e-05	1.05e-05	1.05e-05	1.05e-05	1.05e-05	1.05e-05	1.05e-05	1.05e-05	1.05e-05	1.05e-05	1.05e-05	1.05e-05	1.05e-05	1.05e-05	1.05e-05	1.05e-05	1.05e-05	1.05e-05	1.05e-05	1.05e-05	1.05e-05	1.05e-05	1.05e-05	1.05e-05	1.05e-05
AGPAT5	1.05e-05	1.05e-05	0.762493	1.14394	0.365766	0.149848	16.3654	1.05e-05	0.517859	2.39568	8.76015	0.897219	0.752131	1.05e-05	1.05e-05	1.05e-05	0.65374	1.05e-05	1.05e-05	1.05e-05	0.392276	0.574481	0.628363	1.05e-05	1.05e-05	0.431955	0.370787	0.169901	0.843312	28.1979	1.05e-05	1.05e-05	1.57658	0.655314	2.5783	1.05e-05	0.564486	1.77084	0.0502772	1.12139	2.00813	0.669156	0.903513	1.73082	0.57327	0.549974	1.00735	1.05e-05	1.1485
AGPS	1.05e-05	1.05e-05	1.05e-05	1.05e-05	0.00491149	0.0346279	1.05e-05	1.05e-05	1.05e-05	0.150903	0.0254643	0.386386	1.05e-05	1.05e-05	1.05e-05	0.0419589	0.0482973	0.289639	1.05e-05	1.05e-05	1.05e-05	0.0347681	1.05e-05	1.05e-05	1.05e-05	0.284052	1.05e-05	0.114012	0.607151	0.935381	1.05e-05	1.05e-05	0.0734246	1.05e-05	1.05e-05	0.222618	1.05e-05	1.05e-05	0.0778318	0.07882	0.0564523	1.05e-05	0.25625	0.0974816	1.05e-05	0.0215155	1.05e-05	0.0160606	1.05e-05
AGR2	1.25582	1.05e-05	1.05e-05	1.05e-05	1.05e-05	1.05e-05	1.05e-05	1.05e-05	1.05e-05	1.05e-05	1.05e-05	1.05e-05	1.05e-05	0.724647	1.05e-05	1.05e-05	1.05e-05	0.0600227	1.05e-05	0.112261	1.05e-05	1.05e-05	1.05e-05	1.05e-05	7.51074	0.102804	1.05e-05	1.05e-05	1.05e-05	1.05e-05	1.05e-05	1.05e-05	1.05e-05	1.05e-05	0.208797	1.05e-05	1.05e-05	1.05e-05	0.331322	1.05e-05	1.05e-05	0.21813	0.129257	1.05e-05	1.05e-05	1.05e-05	1.05e-05	0.106984	1.05e-05
AGR3	1.05e-05	2.45306	1.05e-05	1.05e-05	1.05e-05	0.799386	1.05e-05	4.75951	0.0658692	1.05e-05	0.142107	1.05e-05	1.05e-05	1.05e-05	1.05e-05	1.05e-05	1.05e-05	0.0550208	1.05e-05	1.05e-05	1.05e-05	1.05e-05	3.68464	1.05e-05	1.05e-05	5.75521	1.67178	1.05e-05	1.05e-05	1.05e-05	1.05e-05	1.05e-05	0.0266717	1.05e-05	1.05e-05	1.05e-05	1.05e-05	1.05e-05	3.55258	1.05e-05	1.05e-05	1.05e-05	1.05e-05	1.05e-05	1.05e-05	1.05e-05	1.05e-05	0.110079	1.05e-05
AGRN	1.05e-05	1.05e-05	1.05e-05	1.05e-05	0.00325451	0.0131259	1.05e-05	1.05e-05	0.00784052	1.05e-05	1.05e-05	0.0331695	0.0463496	1.05e-05	1.05e-05	1.05e-05	1.05e-05	0.0772933	0.00140224	0.00402162	1.05e-05	1.05e-05	0.0276033	1.05e-05	0.130932	1.05e-05	1.05e-05	1.05e-05	1.05e-05	0.0134934	1.05e-05	1.05e-05	0.0018403	0.0238798	0.00546097	1.05e-05	1.05e-05	1.05e-05	62.2733	1.05e-05	0.103828	1.05e-05	0.147681	0.00704617	0.0583588	1.05e-05	0.202701	0.48922	0.00732505
AGT	2516.43	2563.14	2906.88	2106.5	2647.74	2314.82	2394.21	2421.82	2470.65	2033.38	2290.14	2247.15	2275.95	1818.02	2015.72	2097.64	2598.27	2094.92	2176.07	3224.21	2731.11	1757.07	1716.97	2161.85	1407.22	3047.15	2040.24	1928.83	2043.74	2413.37	3430.38	2621.48	1872.14	2060.06	2120.36	1465.49	1909.79	2342.84	2497.98	3172.97	2357.98	1898.82	2844.38	1961.24	2145.46	2713.03	1951.08	2361	3002.19
AGTRAP	1.05e-05	1.05e-05	1.05e-05	1.05e-05	1.05e-05	1.05e-05	1.05e-05	1.05e-05	1.05e-05	1.05e-05	1.05e-05	1.05e-05	1.05e-05	1.05e-05	39.1247	1.05e-05	1.05e-05	1.05e-05	1.05e-05	1.05e-05	1.05e-05	0.935885	1.05e-05	1.05e-05	1.05e-05	1.05e-05	1.05e-05	4.57428	1.05e-05	1.05e-05	1.05e-05	1.05e-05	1.05e-05	1.05e-05	1.05e-05	1.05e-05	1.05e-05	1.05e-05	1.05e-05	1.05e-05	1.05e-05	1.05e-05	1.05e-05	1.05e-05	1.05e-05	1.05e-05	1.05e-05	24.4891	1.05e-05
AGXT	1.05e-05	1.05e-05	1.05e-05	1.05e-05	0.378063	0.231802	1.05e-05	1.05e-05	1.05e-05	1.05e-05	1.05e-05	1.05e-05	1.05e-05	0.467656	1.05e-05	1.05e-05	1.05e-05	1.05e-05	1.05e-05	0.279943	1.05e-05	1.05e-05	1.05e-05	1.05e-05	1.05e-05	1.05e-05	1.05e-05	1.05e-05	1.05e-05	1.05e-05	1.05e-05	1.05e-05	1.05e-05	1.05e-05	1.05e-05	1.05e-05	1.05e-05	1.05e-05	1.05e-05	1.05e-05	1.05e-05	1.05e-05	1.05e-05	1.05e-05	1.05e-05	1.05e-05	1.05e-05	1.05e-05	1.05e-05
AGXT2	1.05e-05	1.05e-05	1.05e-05	1.05e-05	1.05e-05	1.05e-05	1.05e-05	1.05e-05	1.05e-05	1.05e-05	1.05e-05	1.05e-05	1.05e-05	1.05e-05	1.05e-05	1.05e-05	1.05e-05	0.214939	1.05e-05	1.05e-05	1.05e-05	1.05e-05	1.05e-05	1.05e-05	1.05e-05	1.05e-05	1.05e-05	1.05e-05	1.05e-05	0.190583	1.05e-05	1.05e-05	1.05e-05	1.05e-05	1.05e-05	1.05e-05	1.05e-05	1.05e-05	1.05e-05	1.05e-05	1.05e-05	1.05e-05	1.05e-05	1.05e-05	1.05e-05	1.05e-05	0.163004	1.05e-05	1.05e-05
AHCTF1	1.05e-05	1.05e-05	1.05e-05	0.204322	1.05e-05	0.00575699	1.05e-05	1.05e-05	1.05e-05	1.05e-05	1.05e-05	0.0241913	1.05e-05	1.05e-05	0.0497984	1.05e-05	1.05e-05	1.05e-05	1.05e-05	1.05e-05	1.05e-05	1.05e-05	1.05e-05	1.05e-05	1.05e-05	1.05e-05	1.05e-05	1.05e-05	1.05e-05	1.05e-05	1.05e-05	1.05e-05	1.05e-05	1.05e-05	0.370475	1.05e-05	1.05e-05	1.05e-05	1.05e-05	1.05e-05	0.0321921	1.05e-05	1.05e-05	1.05e-05	1.05e-05	1.05e-05	1.05e-05	1.05e-05	1.05e-05
AHCY	1.05e-05	2.08993	0.485806	0.0457869	0.500238	1.05e-05	2.57345	2.0067	2.40066	2.09777	0.097787	0.716107	0.0594257	2.06702	0.545446	1.76267	2.12722	0.315761	0.0388387	0.183834	0.216975	1.2564	1.6543	0.235749	0.600865	1.05e-05	1.05e-05	0.621758	0.30037	0.135432	0.261309	0.0428738	1.05e-05	0.168114	1.05e-05	1.26106	0.156584	0.0680539	1.06914	1.13858	0.293894	1.05e-05	1.05e-05	1.05e-05	0.456916	0.109684	2.26202	1.69116	1.05e-05
AHCYL1	1.05e-05	1.05e-05	1.05e-05	1.05e-05	1.05e-05	1.05e-05	0.0231802	1.05e-05	1.05e-05	1.05e-05	1.05e-05	1.05e-05	0.164795	1.05e-05	1.05e-05	1.05e-05	1.05e-05	0.0260523	1.05e-05	1.05e-05	1.05e-05	1.05e-05	1.05e-05	1.05e-05	0.717416	1.05e-05	0.0358479	1.05e-05	0.0552331	0.0584517	1.05e-05	0.0607397	0.0766058	1.05e-05	1.05e-05	1.05e-05	1.05e-05	1.05e-05	1.05e-05	1.05e-05	0.0179462	1.05e-05	0.0280168	1.05e-05	1.05e-05	1.05e-05	0.0427043	0.10238	1.05e-05
AHCYL2	1.05e-05	1.20828	1.05e-05	0.609267	1.05e-05	1.05e-05	0.0219272	1.05e-05	1.05e-05	1.05e-05	1.05e-05	0.68156	1.05e-05	1.05e-05	1.05e-05	0.877542	1.05e-05	0.024644	1.05e-05	1.05e-05	1.05e-05	1.05e-05	1.05e-05	1.05e-05	1.05e-05	1.05e-05	0.0339102	1.05e-05	0.0522475	0.0552922	1.05e-05	1.05e-05	0.0724649	1.05e-05	1.05e-05	1.05e-05	1.05e-05	1.05e-05	1.05e-05	1.05e-05	0.0169761	1.05e-05	0.0265024	1.05e-05	1.05e-05	1.05e-05	1.05e-05	0.0140802	1.05e-05
AHDC1	1.05e-05	1.05e-05	1.05e-05	0.179473	1.05e-05	1.05e-05	1.05e-05	1.05e-05	1.05e-05	1.05e-05	1.05e-05	1.05e-05	1.05e-05	1.05e-05	1.05e-05	1.05e-05	1.05e-05	1.05e-05	1.05e-05	1.05e-05	1.05e-05	1.05e-05	1.05e-05	1.05e-05	1.05e-05	1.05e-05	1.05e-05	1.05e-05	1.05e-05	1.05e-05	1.05e-05	1.05e-05	1.05e-05	1.05e-05	1.05e-05	1.05e-05	1.05e-05	1.05e-05	1.05e-05	1.05e-05	1.05e-05	1.05e-05	1.05e-05	1.05e-05	1.05e-05	1.05e-05	1.05e-05	1.05e-05	1.05e-05
AH0.0000105K	0.058395	0.734692	1.0342	0.445481	0.657283	0.264069	0.151479	1.57558	0.247018	0.64067	0.254553	0.838356	0.302341	3.74665	1.07958	0.415403	1.13991	0.205691	0.827061	0.889785	0.207539	0.289895	1.01329	0.507181	0.297073	0.431067	0.897392	0.886732	0.0891358	0.527539	0.53044	2.48982	0.135549	0.385529	0.757164	0.305532	0.331278	0.729104	0.0427775	3.97782	0.341633	0.533903	1.40922	2.64963	0.523348	0.847777	4.02455	0.219043	0.192083
AH0.0000105K2	0.267707	0.00643934	1.05e-05	0.0506411	1.05e-05	1.05e-05	0.0450456	0.286272	1.05e-05	1.05e-05	0.299587	1.05e-05	0.0777322	1.05e-05	0.149745	1.05e-05	1.05e-05	1.05e-05	1.05e-05	0.0166146	1.05e-05	1.05e-05	0.00176015	1.05e-05	0.360136	1.05e-05	1.05e-05	1.05e-05	1.05e-05	0.18388	0.175362	1.05e-05	0.0632951	1.05e-05	0.343514	1.00023	1.05e-05	0.229026	1.05e-05	0.300126	0.132998	1.05e-05	0.17351	1.05e-05	0.132825	0.249643	0.0213599	0.326403	1.05e-05
AHR	1.05e-05	1.05e-05	1.05e-05	1.05e-05	1.05e-05	1.05e-05	1.05e-05	1.05e-05	1.05e-05	1.05e-05	1.05e-05	1.05e-05	1.05e-05	1.05e-05	1.05e-05	1.05e-05	1.05e-05	1.05e-05	1.05e-05	1.05e-05	1.05e-05	1.05e-05	1.05e-05	1.05e-05	1.05e-05	1.05e-05	1.05e-05	1.05e-05	1.05e-05	1.05e-05	1.05e-05	1.05e-05	1.05e-05	1.05e-05	1.05e-05	1.05e-05	1.71447	1.05e-05	1.05e-05	1.05e-05	0.0366077	1.71698	1.05e-05	1.05e-05	1.05e-05	1.05e-05	1.05e-05	0.057461	1.05e-05
AHSA1	0.211274	1.32523	1.05e-05	0.354983	1.05e-05	1.05e-05	0.0356062	1.05e-05	0.0812782	1.05e-05	0.00216645	1.05e-05	0.366715	1.05e-05	8.66644	1.05e-05	0.599213	0.78689	0.226608	1.05e-05	1.05e-05	0.456711	0.0838495	0.0901049	0.121667	1.05e-05	0.457338	0.336824	0.109343	0.0886867	1.05e-05	0.234896	0.945405	1.05e-05	0.0123801	1.05e-05	1.05e-05	2.97636	0.114035	1.05e-05	0.0794579	0.174935	0.170248	1.05e-05	0.213528	0.106502	0.110194	1.05e-05	1.05e-05
AHSG	1122.84	1258.47	729.188	976.274	1146.56	772.049	1017.48	821.499	974.175	1306.95	1083.71	1270.64	982.356	790.995	836.33	1175.02	760.148	671.777	1024.92	1017.17	1151.07	986.74	902.76	961.42	903.071	1010.79	910.196	600.657	848.879	1113.84	735.794	939.403	1119.75	1241.18	931.478	401.775	946.718	982.142	1651.37	973.495	897.044	988.778	1073.07	960.688	939.151	943.105	855.146	1891.97	1054.62
AHSP	1.05e-05	1.05e-05	1.05e-05	1.05e-05	1.05e-05	1.05e-05	1.05e-05	1.05e-05	1.05e-05	1.05e-05	1.05e-05	1.05e-05	1.05e-05	1.05e-05	1.05e-05	1.05e-05	1.05e-05	1.05e-05	1.05e-05	1.05e-05	1.05e-05	1.05e-05	1.05e-05	1.05e-05	1.05e-05	1.05e-05	1.05e-05	1.05e-05	1.05e-05	1.05e-05	1.05e-05	1.05e-05	1.05e-05	1.05e-05	1.05e-05	1.05e-05	1.05e-05	1.05e-05	1.05e-05	1.05e-05	1.05e-05	1.05e-05	1.05e-05	1.05e-05	1.05e-05	1.05e-05	1.05e-05	1.05e-05	1.05e-05
AIDA	1.05e-05	0.361535	0.253689	1.05e-05	0.592374	1.05e-05	1.05e-05	1.05e-05	1.05e-05	1.05e-05	1.05e-05	1.05e-05	0.350708	1.05e-05	1.05e-05	1.05e-05	1.05e-05	1.05e-05	1.05e-05	1.05e-05	1.05e-05	1.05e-05	1.05e-05	0.392998	1.05e-05	1.05e-05	1.05e-05	0.68489	1.05e-05	0.271236	0.368093	0.563959	1.05e-05	1.05e-05	0.423651	1.05e-05	1.05e-05	0.538576	1.05e-05	1.05e-05	1.05e-05	0.338911	0.592656	0.687942	0.839763	0.737302	1.05e-05	0.125503	0.544194
AIF1	4.15107	3.07922	1.05e-05	1.05e-05	1.05e-05	1.05e-05	1.05e-05	1.05e-05	1.05e-05	1.05e-05	1.05e-05	9.96683	1.05e-05	1.05e-05	1.05e-05	6.80867	2.82298	1.05e-05	1.05e-05	1.05e-05	1.05e-05	1.05e-05	1.05e-05	1.05e-05	0.126689	1.05e-05	1.05e-05	1.05e-05	1.05e-05	2.04235	1.05e-05	1.05e-05	1.05e-05	1.05e-05	1.05e-05	1.05e-05	1.05e-05	1.05e-05	1.05e-05	1.05e-05	1.05e-05	1.05e-05	1.05e-05	0.134642	1.05e-05	1.05e-05	1.05e-05	0.0389156	1.05e-05
AIF1L	1.05e-05	1.05e-05	1.05e-05	1.05e-05	1.05e-05	1.05e-05	1.05e-05	1.05e-05	1.05e-05	1.05e-05	1.05e-05	1.05e-05	1.05e-05	1.05e-05	1.05e-05	1.05e-05	1.05e-05	1.05e-05	1.05e-05	1.05e-05	1.05e-05	1.05e-05	1.05e-05	1.05e-05	1.05e-05	1.05e-05	0.161158	1.05e-05	1.05e-05	1.05e-05	1.05e-05	1.05e-05	1.05e-05	1.05e-05	1.05e-05	1.05e-05	1.05e-05	1.05e-05	1.05e-05	1.05e-05	1.05e-05	1.05e-05	1.05e-05	1.05e-05	1.05e-05	1.05e-05	1.05e-05	1.05e-05	1.05e-05
AIFM1	0.138483	0.251404	1.05e-05	1.05e-05	1.05e-05	1.05e-05	0.546918	0.442144	0.24995	0.285744	1.05e-05	1.05e-05	1.05e-05	1.05e-05	1.05e-05	0.0115846	0.48275	0.123215	1.05e-05	1.05e-05	0.066235	1.05e-05	1.05e-05	1.05e-05	1.05e-05	1.05e-05	1.05e-05	1.05e-05	1.05e-05	0.015563	1.54298	0.0940228	0.0130465	1.05e-05	1.05e-05	0.286806	1.05e-05	2.60441	1.05e-05	1.05e-05	1.05e-05	1.05e-05	1.05e-05	1.05e-05	1.05e-05	0.0121039	1.05e-05	0.352324	0.35412
AIFM2	1.05e-05	1.05e-05	1.05e-05	1.05e-05	1.05e-05	1.05e-05	1.05e-05	1.05e-05	1.05e-05	1.05e-05	1.05e-05	1.05e-05	1.05e-05	1.05e-05	1.05e-05	1.05e-05	1.05e-05	1.05e-05	1.05e-05	1.05e-05	1.05e-05	1.05e-05	1.05e-05	1.05e-05	1.05e-05	1.05e-05	1.05e-05	1.05e-05	1.05e-05	1.05e-05	1.05e-05	1.05e-05	1.05e-05	1.05e-05	1.05e-05	1.05e-05	1.05e-05	1.05e-05	1.05e-05	1.05e-05	1.05e-05	1.05e-05	1.05e-05	1.05e-05	1.05e-05	1.05e-05	1.05e-05	1.05e-05	1.05e-05
AIG1	1.05e-05	1.05e-05	1.05e-05	1.05e-05	1.05e-05	1.05e-05	1.05e-05	1.05e-05	1.05e-05	1.05e-05	1.05e-05	0.481083	1.05e-05	1.05e-05	0.140234	1.05e-05	1.05e-05	1.05e-05	1.05e-05	1.05e-05	1.05e-05	1.05e-05	1.3114	1.05e-05	1.05e-05	1.05e-05	1.05e-05	0.0853448	1.05e-05	1.05e-05	1.05e-05	1.05e-05	1.05e-05	1.05e-05	1.05e-05	1.05e-05	1.05e-05	1.05e-05	1.05e-05	1.05e-05	1.05e-05	1.05e-05	1.05e-05	1.05e-05	1.05e-05	1.05e-05	1.05e-05	1.05e-05	1.05e-05
AIMP1	1.05e-05	1.05e-05	1.05e-05	1.05e-05	1.05e-05	1.05e-05	1.05e-05	6.17283	2.23756	8.87751	1.05e-05	1.05e-05	0.0262128	1.05e-05	1.05e-05	1.05e-05	1.05e-05	5.14416	1.05e-05	0.242892	0.626721	1.05e-05	1.05e-05	1.05e-05	1.05e-05	1.05e-05	1.05e-05	1.05e-05	1.05e-05	1.05e-05	1.05e-05	1.05e-05	1.05e-05	1.05e-05	1.05e-05	1.05e-05	1.05e-05	1.05e-05	1.05e-05	1.05e-05	1.05e-05	1.05e-05	1.05e-05	1.05e-05	0.857151	1.05e-05	1.05e-05	1.05e-05	1.05e-05
AIMP2	1.05e-05	1.05e-05	1.05e-05	1.05e-05	1.05e-05	1.05e-05	1.05e-05	0.0195972	1.05e-05	1.05e-05	1.05e-05	1.05e-05	1.05e-05	1.05e-05	1.05e-05	1.05e-05	1.05e-05	1.05e-05	1.05e-05	4.53691	1.05e-05	1.05e-05	1.05e-05	1.05e-05	1.05e-05	1.05e-05	1.05e-05	1.05e-05	1.05e-05	1.05e-05	1.05e-05	1.05e-05	1.05e-05	1.05e-05	1.05e-05	1.05e-05	1.05e-05	1.05e-05	1.05e-05	1.05e-05	1.05e-05	1.05e-05	1.05e-05	1.05e-05	1.05e-05	0.030166	1.05e-05	1.05e-05	1.05e-05
AIP	1.05e-05	1.05e-05	0.035532	1.05e-05	1.05e-05	1.05e-05	1.05e-05	1.05e-05	1.05e-05	1.05e-05	1.05e-05	1.05e-05	1.05e-05	1.05e-05	1.05e-05	1.05e-05	1.05e-05	0.0750564	1.05e-05	0.106659	0.0842646	1.05e-05	1.05e-05	1.05e-05	1.05e-05	1.05e-05	1.05e-05	1.05e-05	1.05e-05	1.05e-05	1.05e-05	1.05e-05	0.0588683	1.05e-05	1.05e-05	0.655033	1.05e-05	1.05e-05	1.05e-05	1.05e-05	1.05e-05	1.05e-05	1.05e-05	1.05e-05	1.05e-05	1.05e-05	1.05e-05	1.05e-05	1.05e-05
AK1	0.5107	0.641458	0.242125	1.05e-05	0.214033	0.743698	0.171625	0.306398	0.320189	0.263956	0.27713	0.368979	0.226051	0.35399	0.451749	0.115577	0.124681	0.335892	0.278866	0.170536	0.255085	0.396558	0.395568	0.760958	0.572004	0.246351	0.458994	1.11203	0.691366	0.846344	0.706887	0.344221	1.34965	0.82508	1.42108	0.319585	0.480118	0.313833	0.705703	0.539715	0.212973	0.189133	0.709475	0.544527	0.193338	1.35668	0.0996171	0.148272	0.0856791
AK2	0.371443	4.19732	0.951252	1.05e-05	0.0811357	0.295788	1.05e-05	1.05e-05	0.0335469	0.435396	1.05e-05	0.0805454	1.05e-05	0.433459	1.05e-05	9.65646	0.136215	1.05e-05	1.05e-05	0.675112	0.37379	1.05e-05	1.05e-05	1.05e-05	0.239115	1.05e-05	0.146716	1.05e-05	1.05e-05	0.703183	1.05e-05	1.05e-05	0.625538	1.05e-05	0.14101	1.05e-05	1.05e-05	0.0452273	1.05e-05	1.05e-05	1.05e-05	0.161097	1.05e-05	1.05e-05	1.05e-05	0.114039	0.438367	0.0886394	1.05e-05
AK3	0.132914	1.05e-05	1.05e-05	1.05e-05	1.05e-05	1.05e-05	1.05e-05	0.0532445	0.175292	1.05e-05	0.953779	1.05e-05	1.05e-05	1.05e-05	1.05e-05	1.05e-05	0.0247799	1.05e-05	1.05e-05	1.05e-05	0.293979	1.05e-05	1.05e-05	1.05e-05	1.05e-05	1.05e-05	1.05e-05	1.05e-05	1.05e-05	3.14959	1.05e-05	1.05e-05	1.05e-05	0.0502457	1.05e-05	1.05e-05	1.05e-05	1.05e-05	0.0264425	1.05e-05	1.05e-05	1.05e-05	1.05e-05	1.05e-05	1.05e-05	2.13938	0.232678	0.0303561	1.05e-05
AK4	1.05e-05	1.05e-05	1.05e-05	0.213204	1.05e-05	1.05e-05	1.05e-05	1.05e-05	1.05e-05	1.05e-05	1.05e-05	1.05e-05	0.0947186	1.05e-05	1.05e-05	1.05e-05	1.05e-05	0.00755623	1.05e-05	1.05e-05	1.05e-05	1.05e-05	1.05e-05	1.05e-05	1.05e-05	1.16179	1.05e-05	1.05e-05	1.05e-05	0.467941	1.05e-05	0.593232	0.413905	1.05e-05	1.05e-05	0.432713	1.05e-05	1.05e-05	1.05e-05	1.05e-05	1.05e-05	1.05e-05	1.05e-05	1.05e-05	1.05e-05	1.05e-05	1.05e-05	1.05e-05	1.05e-05
AK5	1.05e-05	1.05e-05	0.446345	1.05e-05	1.05e-05	0.0100348	0.00866961	1.05e-05	1.05e-05	0.11998	0.0112045	1.05e-05	1.05e-05	1.05e-05	0.0920411	1.05e-05	1.05e-05	1.05e-05	1.05e-05	1.05e-05	1.05e-05	1.05e-05	1.05e-05	1.05e-05	1.05e-05	1.05e-05	1.05e-05	1.05e-05	1.05e-05	1.05e-05	1.05e-05	1.05e-05	1.05e-05	1.05e-05	1.05e-05	0.0407501	0.00927838	1.05e-05	1.05e-05	1.05e-05	1.05e-05	1.05e-05	1.05e-05	1.05e-05	1.05e-05	1.05e-05	1.05e-05	1.05e-05	1.05e-05
AKAP1	1.05e-05	0.969202	1.05e-05	1.05e-05	1.05e-05	1.05e-05	1.05e-05	1.05e-05	1.05e-05	1.05e-05	1.05e-05	1.05e-05	1.05e-05	1.05e-05	1.05e-05	1.05e-05	1.05e-05	1.05e-05	1.05e-05	1.05e-05	1.05e-05	1.05e-05	1.05e-05	1.05e-05	1.05e-05	1.05e-05	1.05e-05	1.05e-05	2.62188	0.354879	1.05e-05	0.523372	1.05e-05	1.05e-05	1.05e-05	1.05e-05	5.43759	1.05e-05	1.05e-05	1.05e-05	0.679466	2.5246	1.05e-05	1.05e-05	1.05e-05	1.05e-05	3.85942	1.05e-05	1.05e-05
AKAP10	1.05e-05	1.05e-05	1.05e-05	1.05e-05	1.05e-05	1.05e-05	1.05e-05	1.05e-05	1.05e-05	1.05e-05	1.05e-05	0.897611	1.05e-05	1.05e-05	1.05e-05	1.05e-05	1.05e-05	1.05e-05	1.05e-05	1.05e-05	1.05e-05	1.05e-05	1.05e-05	1.05e-05	1.05e-05	1.05e-05	1.05e-05	1.05e-05	1.05e-05	1.05e-05	1.05e-05	1.05e-05	0.0541947	1.05e-05	1.05e-05	1.05e-05	1.05e-05	1.05e-05	1.05e-05	1.05e-05	1.05e-05	1.05e-05	1.05e-05	1.05e-05	1.05e-05	1.05e-05	1.05e-05	1.05e-05	1.05e-05
AKAP11	1.05e-05	1.05e-05	1.05e-05	1.05e-05	1.05e-05	1.05e-05	1.05e-05	1.05e-05	1.05e-05	1.05e-05	1.05e-05	1.05e-05	1.05e-05	1.05e-05	1.05e-05	1.05e-05	1.05e-05	1.05e-05	1.05e-05	1.05e-05	1.05e-05	1.05e-05	1.05e-05	1.05e-05	1.05e-05	1.05e-05	1.05e-05	1.05e-05	1.05e-05	1.05e-05	1.05e-05	1.05e-05	1.05e-05	1.05e-05	1.05e-05	1.05e-05	1.05e-05	1.05e-05	1.05e-05	1.05e-05	1.05e-05	1.05e-05	1.05e-05	1.05e-05	1.05e-05	1.05e-05	1.05e-05	1.05e-05	1.05e-05
AKAP12	1.05e-05	1.05e-05	0.0180389	1.05e-05	1.05e-05	0.765125	1.05119	1.88112	0.0150434	2.68375	0.67436	1.05e-05	0.0135721	0.00399131	1.05e-05	1.51484	0.760383	1.66842	0.816646	0.758849	0.0220051	0.231785	1.05e-05	0.106093	1.99794	0.194603	1.05e-05	2.30972	1.05e-05	0.0152106	0.0112235	1.05e-05	0.00448943	0.00315813	0.466606	0.141931	1.65174	3.12184	1.05e-05	1.28476	0.597939	0.111349	0.700531	1.13232	0.000817106	1.18677	0.943042	0.0841767	0.00866961
AKAP13	1.05e-05	1.05e-05	1.05e-05	1.05e-05	1.05e-05	1.05e-05	1.05e-05	1.05e-05	1.05e-05	1.05e-05	1.05e-05	1.05e-05	1.05e-05	1.05e-05	0.0582241	1.05e-05	1.52061	1.05e-05	1.05e-05	1.05e-05	1.05e-05	1.05e-05	1.05e-05	1.05e-05	1.05e-05	1.05e-05	1.05e-05	1.05e-05	1.05e-05	1.05e-05	1.05e-05	1.05e-05	1.05e-05	1.05e-05	1.05e-05	1.05e-05	1.05e-05	1.05e-05	0.00301547	1.05e-05	1.05e-05	1.05e-05	1.05e-05	1.05e-05	1.05e-05	1.05e-05	1.05e-05	1.05e-05	1.05e-05
AKAP17A	1.05e-05	1.05e-05	1.05e-05	1.05e-05	1.05e-05	1.05e-05	1.05e-05	1.05e-05	1.05e-05	1.05e-05	1.05e-05	1.05e-05	1.05e-05	1.05e-05	1.05e-05	1.05e-05	1.05e-05	1.05e-05	1.05e-05	1.05e-05	1.05e-05	1.05e-05	1.05e-05	1.05e-05	1.05e-05	1.05e-05	1.05e-05	1.05e-05	1.05e-05	1.05e-05	1.05e-05	1.05e-05	1.05e-05	1.05e-05	1.05e-05	1.05e-05	1.05e-05	1.05e-05	1.05e-05	1.05e-05	1.05e-05	1.05e-05	1.05e-05	1.05e-05	1.05e-05	1.05e-05	1.05e-05	1.05e-05	1.05e-05
AKAP8	1.05e-05	1.05e-05	1.05e-05	1.05e-05	1.05e-05	1.05e-05	1.05e-05	1.05e-05	1.05e-05	1.05e-05	1.05e-05	1.05e-05	1.05e-05	1.05e-05	1.05e-05	1.05e-05	1.05e-05	1.05e-05	1.05e-05	1.05e-05	1.05e-05	1.05e-05	1.05e-05	1.05e-05	1.05e-05	0.587331	1.05e-05	1.05e-05	1.05e-05	1.05e-05	1.05e-05	1.05e-05	1.05e-05	1.05e-05	0.0257271	0.523268	1.05e-05	1.05e-05	1.05e-05	1.05e-05	1.05e-05	1.05e-05	1.05e-05	1.05e-05	0.596267	0.0195729	1.05e-05	1.46141	1.05e-05
AKAP8L	1.05e-05	0.0118958	1.05e-05	1.05e-05	1.05e-05	1.05e-05	1.05e-05	1.05e-05	1.05e-05	1.05e-05	1.05e-05	0.0439959	0.00424094	0.0923246	1.05e-05	0.515988	5.52671	1.05e-05	1.05e-05	1.05e-05	0.588697	1.05e-05	1.05e-05	1.05e-05	1.05e-05	0.0624214	1.05e-05	1.11313	1.05e-05	1.05e-05	1.05e-05	1.05e-05	1.05e-05	0.154738	1.05e-05	0.622738	1.05e-05	1.05e-05	1.05e-05	1.05e-05	1.05e-05	1.05e-05	2.89661	0.070327	0.326475	0.784733	1.05e-05	1.05e-05	1.05e-05
AKAP9	1.05e-05	1.05e-05	0.052685	1.05e-05	1.05e-05	0.567188	1.05e-05	1.05e-05	0.735978	0.765064	1.05e-05	1.05e-05	1.05e-05	0.534064	0.598814	0.00609812	1.05e-05	0.0329209	1.05e-05	0.498649	1.05e-05	0.82608	1.05e-05	0.252219	1.05e-05	1.05e-05	1.05e-05	1.05e-05	0.00386094	1.05e-05	1.05e-05	0.296012	0.50156	1.05e-05	1.05e-05	0.0220061	1.05e-05	0.314144	1.05e-05	1.05e-05	1.05e-05	1.05e-05	1.05e-05	0.00215677	0.0588281	0.30943	1.05e-05	0.49429	1.05e-05
AK0.0000105	1.05e-05	1.05e-05	1.05e-05	1.05e-05	1.05e-05	1.05e-05	1.05e-05	1.05e-05	1.05e-05	1.05e-05	1.05e-05	1.05e-05	0.209268	1.05e-05	1.05e-05	0.0252181	1.05e-05	1.05e-05	1.05e-05	1.05e-05	1.05e-05	1.05e-05	1.05e-05	1.05e-05	1.05e-05	1.05e-05	1.05e-05	1.05e-05	1.05e-05	1.05e-05	1.05e-05	1.05e-05	1.05e-05	1.05e-05	1.05e-05	1.05e-05	1.05e-05	1.05e-05	1.05e-05	1.05e-05	1.05e-05	1.05e-05	1.05e-05	1.05e-05	1.05e-05	1.05e-05	0.0102379	1.05e-05	1.05e-05
AKR1A1	1.05e-05	0.575613	1.05e-05	1.05e-05	0.329086	1.05e-05	0.11152	0.113069	0.085638	1.65509	0.660741	0.0411821	1.05e-05	1.05e-05	0.0565585	0.0871604	0.119759	1.05e-05	0.227009	1.05e-05	1.05e-05	1.05e-05	0.315237	1.05e-05	1.05e-05	0.038426	1.05e-05	0.527366	0.195405	1.05e-05	1.05e-05	1.05e-05	1.1706	0.384631	1.05e-05	0.988072	1.05e-05	1.05e-05	1.05e-05	0.110571	0.0955561	1.05e-05	0.310633	0.0734505	0.0444925	0.0182056	1.05e-05	0.0593719	0.468382
AKR1B1	1.05e-05	1.05e-05	1.05e-05	0.581125	1.62176	1.05e-05	1.05e-05	1.05e-05	1.05e-05	1.05e-05	0.0246354	1.05e-05	1.05e-05	2.0457	1.05e-05	1.01339	1.05e-05	2.53995	1.05e-05	1.05e-05	0.591413	1.05e-05	1.05e-05	1.05e-05	2.47694	0.958611	2.47287	2.31919	2.51289	1.05e-05	2.00709	2.66595	1.05e-05	1.05e-05	0.717244	1.05e-05	4.18033	1.05e-05	4.51158	1.05e-05	1.74958	1.80351	1.05e-05	1.05e-05	5.4818	2.70204	1.05e-05	1.05e-05	1.05992
AKR1B10	1.05e-05	12.402	1.05609	1.28032	6.84483	8.17892	7.61424	6.719	11.8383	13.6207	1.26483	1.05e-05	2.68375	3.9583	0.411485	0.148668	8.19897	4.25675	13.1641	24.4751	0.921179	17.9372	5.60719	0.184299	5.82386	2.88927	7.66969	1.01153	1.3315	1.28451	11.4832	1.24194	1.48932	8.90913	0.798925	0.180892	8.53379	1.41437	157.187	1.21199	0.317659	0.14857	1.05e-05	3.24099	0.272837	9.86005	6.06339	119.507	14.982
AKR1B15	1.05e-05	0.21745	0.0433042	1.05e-05	0.109307	1.05e-05	0.0624661	1.05e-05	1.05e-05	1.05e-05	0.110706	1.05e-05	1.88341	1.05e-05	1.05e-05	0.156101	0.132502	0.0904711	0.156418	0.314891	0.246245	1.05e-05	1.05e-05	0.193514	1.05e-05	0.140293	0.0866172	0.202443	0.0970207	0.0400408	0.249387	1.05e-05	0.0398203	0.197113	0.0645116	0.189937	0.0974072	0.234728	0.0429725	0.0879529	0.112355	0.155998	1.05e-05	0.0380312	0.286478	0.0500453	1.05e-05	1.05e-05	0.202009
AKR1C1	1.05e-05	1.05e-05	11.0748	1.05e-05	1.05e-05	1.05e-05	1.05e-05	1.05e-05	1.05e-05	1.05e-05	1.05e-05	0.0182844	0.0208873	1.05e-05	1.05e-05	0.0356097	1.05e-05	0.0527495	0.0613776	1.05e-05	1.05e-05	1.05e-05	1.05e-05	1.96684	0.211998	1.05e-05	1.05e-05	1.05e-05	1.05e-05	1.05e-05	0.0298825	1.05e-05	0.0126262	0.0403008	1.05e-05	1.05e-05	0.0241796	0.538149	1.05e-05	1.05e-05	1.05e-05	0.0501033	1.05e-05	1.05e-05	1.05e-05	0.150711	1.05e-05	1.05e-05	1.05e-05
AKR1C2	1.05e-05	1.05e-05	1.05e-05	1.05e-05	1.05e-05	1.05e-05	1.05e-05	1.05e-05	1.05e-05	1.05e-05	1.05e-05	0.0191551	0.0218819	1.05e-05	1.05e-05	9.22829	1.05e-05	0.0552614	1.05e-05	0.177557	4.12874	1.05e-05	1.05e-05	1.05e-05	0.222093	1.05e-05	1.05e-05	1.05e-05	6.82454	1.05e-05	0.0313055	1.05e-05	1.05e-05	1.05e-05	1.05e-05	1.05e-05	1.05e-05	0.563775	1.05e-05	1.05e-05	1.05e-05	0.0524892	1.05e-05	1.05e-05	1.05e-05	7.3726	1.05e-05	1.05e-05	1.05e-05
AKR1C3	0.764064	3.22684	11.0455	0.914679	1.05e-05	1.05e-05	1.05e-05	0.52727	1.05e-05	1.05e-05	1.05e-05	0.321465	1.05e-05	1.05e-05	1.05e-05	1.05e-05	1.05e-05	1.05e-05	0.0613776	1.05e-05	0.0275902	2.21629	0.274445	2.00674	1.05e-05	1.05e-05	0.0765813	1.05e-05	0.14529	0.458203	1.05e-05	1.05e-05	1.05e-05	0.0403008	1.05e-05	1.05e-05	0.218514	0.538149	1.05e-05	1.05e-05	1.05e-05	0.284411	1.05e-05	1.05e-05	0.170934	0.102737	0.183185	1.05e-05	2.70471
AKR1C4	1.05e-05	1.05e-05	0.503184	1.05e-05	1.05e-05	1.05e-05	1.05e-05	1.05e-05	1.05e-05	1.05e-05	1.05e-05	1.05e-05	1.05e-05	1.05e-05	1.05e-05	1.05e-05	1.05e-05	1.05e-05	0.0613776	1.05e-05	1.05e-05	1.05e-05	1.05e-05	1.96684	1.05e-05	1.05e-05	1.05e-05	1.05e-05	1.05e-05	1.05e-05	1.05e-05	1.05e-05	1.05e-05	0.0403008	1.05e-05	1.05e-05	1.05e-05	0.538149	1.05e-05	1.05e-05	0.2673	1.05e-05	1.05e-05	1.05e-05	1.05e-05	1.05e-05	1.05e-05	1.05e-05	1.05e-05
AKR7A2	1.05e-05	1.05e-05	0.0418943	1.05e-05	1.05e-05	1.05e-05	1.05e-05	1.05e-05	3.00054	1.05e-05	1.05e-05	0.800448	1.05e-05	1.05e-05	1.05e-05	0.0107747	1.05e-05	1.05e-05	0.142714	1.05e-05	1.05e-05	1.05e-05	1.05e-05	1.05e-05	1.05e-05	1.05e-05	1.05e-05	1.59009	1.05e-05	0.109224	1.05e-05	1.05e-05	0.0406764	1.05e-05	1.05e-05	1.05e-05	0.0850972	0.0369593	0.065841	1.05e-05	1.05e-05	0.105123	1.05e-05	1.05e-05	1.05e-05	1.05e-05	1.05e-05	1.05e-05	1.05e-05
AKR7A3	1.05e-05	1.05e-05	1.05e-05	1.05e-05	1.05e-05	1.05e-05	1.05e-05	1.05e-05	1.05e-05	1.05e-05	1.05e-05	0.329466	1.05e-05	1.05e-05	0.0811081	1.05e-05	1.05e-05	1.05e-05	1.05e-05	1.05e-05	1.05e-05	1.05e-05	1.05e-05	1.05e-05	1.05e-05	1.05e-05	1.05e-05	1.05e-05	1.05e-05	1.05e-05	1.05e-05	1.05e-05	1.05e-05	1.05e-05	1.05e-05	1.05e-05	1.05e-05	1.05e-05	1.05e-05	1.05e-05	1.05e-05	1.05e-05	1.05e-05	1.05e-05	1.05e-05	1.05e-05	1.05e-05	1.05e-05	0.0270965
AKR7L	1.05e-05	1.05e-05	1.05e-05	1.05e-05	1.05e-05	1.05e-05	1.05e-05	1.05e-05	1.05e-05	1.05e-05	1.05e-05	0.329466	1.05e-05	1.05e-05	1.05e-05	1.05e-05	1.05e-05	1.05e-05	1.05e-05	1.05e-05	1.05e-05	1.05e-05	1.05e-05	1.05e-05	1.05e-05	1.05e-05	1.05e-05	1.05e-05	1.05e-05	1.05e-05	1.05e-05	1.05e-05	1.05e-05	1.05e-05	1.05e-05	1.05e-05	1.05e-05	1.05e-05	1.05e-05	1.05e-05	1.05e-05	1.05e-05	1.05e-05	1.05e-05	1.05e-05	1.05e-05	1.05e-05	1.05e-05	0.0270965
AKT1	1.05e-05	1.05e-05	1.05e-05	1.05e-05	0.197157	1.05e-05	1.05e-05	1.05e-05	1.05e-05	1.05e-05	1.05e-05	1.05e-05	1.05e-05	1.05e-05	0.65359	1.05e-05	1.05e-05	1.05e-05	1.05e-05	1.05e-05	0.0230003	1.05e-05	0.173157	0.055386	0.317787	0.769647	0.281262	1.05e-05	0.126285	1.05e-05	1.05e-05	0.0774471	1.05e-05	1.05e-05	1.05e-05	1.05e-05	1.05e-05	0.329179	1.05e-05	1.05e-05	0.356072	2.9479	0.165449	1.05e-05	1.05e-05	0.364788	1.50342	1.05e-05	1.05e-05
AKT1S1	1.05e-05	1.05e-05	1.05e-05	1.05e-05	1.05e-05	1.05e-05	1.05e-05	1.05e-05	1.05e-05	1.05e-05	1.05e-05	1.05e-05	1.05e-05	1.05e-05	1.05e-05	1.05e-05	1.05e-05	1.05e-05	1.05e-05	1.05e-05	1.05e-05	1.05e-05	1.05e-05	1.05e-05	1.05e-05	1.05e-05	1.05e-05	1.05e-05	1.05e-05	1.05e-05	1.05e-05	1.05e-05	1.05e-05	1.05e-05	1.05e-05	1.05e-05	1.05e-05	1.05e-05	1.05e-05	1.05e-05	1.05e-05	1.05e-05	1.05e-05	1.05e-05	1.05e-05	1.05e-05	1.05e-05	1.05e-05	1.05e-05
AKT2	1.05e-05	0.0436095	0.01714	1.05e-05	0.119617	1.05e-05	0.0128797	1.05e-05	1.05e-05	1.05e-05	0.037964	1.05e-05	1.05e-05	1.05e-05	1.05e-05	0.0417003	1.05e-05	1.05e-05	1.05e-05	0.00894437	0.0782448	1.05e-05	1.05e-05	1.05e-05	1.05e-05	1.05e-05	1.05e-05	1.05e-05	1.05e-05	1.05e-05	1.05e-05	1.05e-05	1.05e-05	1.05e-05	1.05e-05	1.05e-05	1.05e-05	1.05e-05	1.05e-05	1.05e-05	1.05e-05	0.104615	1.05e-05	1.05e-05	1.05e-05	1.05e-05	1.05e-05	1.05e-05	1.05e-05
AKT3	1.05e-05	1.05e-05	1.05e-05	1.05e-05	1.05e-05	1.05e-05	1.05e-05	1.05e-05	1.05e-05	1.05e-05	1.05e-05	1.05e-05	1.05e-05	1.05e-05	1.05e-05	1.05e-05	1.05e-05	1.05e-05	1.05e-05	1.05e-05	1.05e-05	1.05e-05	1.05e-05	1.05e-05	1.05e-05	1.05e-05	1.05e-05	1.05e-05	1.05e-05	1.05e-05	1.05e-05	1.05e-05	1.05e-05	1.05e-05	0.208555	1.05e-05	1.05e-05	1.05e-05	1.05e-05	1.05e-05	1.05e-05	1.05e-05	1.05e-05	1.05e-05	1.05e-05	1.05e-05	1.05e-05	1.05e-05	1.05e-05
AKTIP	1.05e-05	1.05e-05	1.05e-05	1.05e-05	1.05e-05	1.05e-05	1.05e-05	1.05e-05	1.05e-05	1.05e-05	1.05e-05	1.05e-05	1.05e-05	1.05e-05	1.05e-05	1.05e-05	1.05e-05	1.05e-05	1.05e-05	1.05e-05	1.05e-05	1.05e-05	1.05e-05	1.05e-05	1.05e-05	1.05e-05	1.05e-05	1.05e-05	1.05e-05	1.05e-05	1.05e-05	1.05e-05	1.05e-05	1.05e-05	1.05e-05	3.1567	1.05e-05	1.05e-05	1.05e-05	1.05e-05	1.05e-05	1.05e-05	1.05e-05	1.05e-05	1.05e-05	1.05e-05	2.11051	1.05e-05	1.05e-05
ALAD	11.4844	4.82679	9.75074	8.60827	6.67779	12.5954	9.84214	7.85576	8.29863	14.0348	1.05e-05	7.81435	9.97432	8.63971	9.64245	9.02264	7.22851	6.07952	10.1314	12.1389	10.0159	10.0964	10.1778	7.30575	13.628	8.19901	8.35694	6.92103	8.00046	6.80825	7.96566	12.2269	9.82982	12.5557	19.6139	8.74319	18.4225	8.41862	7.02591	8.84647	5.7222	6.56715	8.4112	7.53033	10.1667	9.96289	11.0605	9.75271	7.30591
ALB	809.196	907.472	1130.2	821.833	2082.86	621.842	724.076	703.382	812.378	694.826	846.972	865.626	939.536	2979.56	824.347	895.616	915.339	941.212	601.286	516.474	682.86	862.558	785.537	906.86	681.982	709.162	752.629	846.641	724.54	1040.55	738.802	1072.47	720.701	558.563	525.879	769.172	913.468	802.316	556.547	623.51	1028.33	866.269	696.044	686.487	1053.49	936.858	905.566	678.466	740.33
ALCAM	4.1226	5.06407	4.11311	1.37807	5.31796	3.31048	4.02934	3.54915	3.6498	3.69632	3.73467	3.6245	7.095	5.20856	2.82968	4.16433	3.67376	4.51859	6.42976	5.13747	1.18977	3.92107	4.26351	5.97371	5.68909	4.80761	7.20096	4.64536	7.83772	5.12131	5.9132	5.671	4.28776	8.15785	4.4279	4.46327	3.86927	5.29073	3.49055	3.97043	5.67343	5.57077	3.50545	7.46034	5.01406	6.23487	6.53194	2.67216	3.56834
ALDH16A1	0.0414137	1.05e-05	1.05e-05	0.0570343	1.05e-05	0.0332111	0.0170684	1.05e-05	0.00721458	0.0663675	1.05e-05	0.216798	1.05e-05	0.0407722	0.019956	1.05e-05	0.0342023	1.05e-05	1.05e-05	1.05e-05	0.027267	1.05e-05	1.05e-05	0.092497	0.0322541	1.05e-05	1.05e-05	0.0254166	1.05e-05	0.0236974	0.0194993	0.08636	1.05e-05	1.05e-05	0.0258332	1.05e-05	1.05e-05	0.0254449	1.05e-05	1.05e-05	1.05e-05	0.0149908	0.0216348	0.0284601	1.05e-05	1.05e-05	1.05e-05	1.05e-05	1.05e-05
ALDH18A1	1.05e-05	0.0135121	0.0311495	1.05e-05	0.0203956	1.05e-05	0.0454591	1.05e-05	1.05e-05	0.0291568	1.05e-05	0.037087	0.198961	0.0237182	0.466552	0.153084	1.05e-05	0.0196466	0.0137165	0.0170684	1.05e-05	1.05e-05	0.381661	0.0695955	0.0100055	0.0148673	0.00887784	0.055858	0.57104	1.05e-05	0.018276	0.0213027	1.05e-05	1.05e-05	0.127438	1.05e-05	1.05e-05	0.123485	0.0476254	0.0234893	1.05e-05	0.0371239	0.0113665	0.0127504	0.0198217	1.05e-05	0.0179371	1.05e-05	1.05e-05
ALDH1A1	1.01776	0.0842421	1.05e-05	0.35894	1.05e-05	0.275782	0.26025	0.0683646	1.05e-05	0.858672	0.427234	1.05e-05	1.05e-05	0.110147	1.05e-05	0.384433	0.203817	1.05e-05	0.180975	0.407884	1.05e-05	0.133566	0.365275	0.0475248	0.173316	0.190916	0.127959	0.296548	1.05e-05	1.04176	0.284732	0.306467	0.891916	1.05e-05	2.29958	1.01326	1.05e-05	0.0879013	1.05e-05	0.208655	0.120138	0.121111	1.05e-05	0.115613	1.05e-05	0.0323975	0.679898	0.0874687	1.05e-05
ALDH1A2	0.0486974	1.05e-05	1.05e-05	1.05e-05	1.05e-05	0.0164662	1.05e-05	1.05e-05	1.05e-05	0.149844	1.05e-05	0.0256681	0.0424043	0.053959	0.0390094	1.05e-05	1.52968	1.05e-05	1.05e-05	1.05e-05	0.0273997	0.0116923	1.05e-05	1.05e-05	1.05e-05	0.0200146	1.05e-05	0.0409367	0.0338063	1.05e-05	0.0315284	1.05e-05	0.0208764	0.252541	0.0290371	0.0447063	0.0214372	1.05e-05	1.05e-05	0.038849	1.84682	0.0231337	0.0383765	1.05e-05	0.0398404	0.0141786	1.05e-05	1.05e-05	1.05e-05
ALDH1A3	1.05e-05	0.373701	1.05e-05	3.11867	1.05e-05	0.0606232	1.05e-05	1.05e-05	1.05e-05	0.149844	1.05e-05	1.05e-05	0.241838	1.05e-05	1.2214	0.0596699	1.05e-05	1.05e-05	1.05e-05	1.05e-05	1.05e-05	1.05e-05	1.05e-05	0.307534	1.05e-05	1.05e-05	1.05e-05	1.05e-05	3.87624	1.05e-05	1.05e-05	2.34981	1.05e-05	1.05e-05	1.05e-05	1.05e-05	1.05e-05	5.1869	3.02156	1.05e-05	0.181184	1.05e-05	4.08387	4.20158	1.05e-05	1.05e-05	1.05e-05	1.39355	1.05e-05
ALDH1B1	1.06497	1.05e-05	1.74142	1.05e-05	0.308782	0.0231486	0.0451451	0.1497	0.257205	0.352898	0.212296	0.165273	1.01907	1.05e-05	0.0776652	1.05e-05	0.605418	0.0723458	0.0564097	1.05e-05	1.05e-05	0.0422808	6.31502	1.05e-05	0.197388	17.5963	0.46198	1.05e-05	0.863284	1.08653	0.646533	1.05e-05	0.741514	1.05e-05	0.0292901	0.166759	0.810372	0.0484834	1.05e-05	0.769094	0.383698	0.195916	1.05e-05	0.380655	0.340714	0.318719	0.262952	1.05e-05	1.05e-05
ALDH1L1	0.128359	1.05e-05	2.81968	4.44384	5.012	1.05e-05	1.05e-05	1.05e-05	1.05e-05	1.05e-05	1.05e-05	0.0266266	0.0396156	4.64282	0.503847	1.05e-05	1.05e-05	0.0805613	1.05e-05	1.05e-05	0.0182143	4.74455	3.7018	1.05e-05	1.05e-05	3.36548	0.0868856	5.55191	1.05e-05	0.027455	1.05e-05	0.119097	0.442013	3.24055	1.02818	1.05e-05	0.0555007	3.76316	3.1378	1.05e-05	1.05e-05	4.74043	1.05e-05	3.54386	2.83713	0.0134052	0.136759	1.05e-05	1.05e-05
ALDH1L2	1.05e-05	1.05e-05	1.05e-05	1.05e-05	1.05e-05	1.05e-05	0.193151	1.05e-05	1.1273	1.05e-05	1.05e-05	1.05e-05	1.05e-05	1.38251	1.05e-05	1.05e-05	1.05e-05	1.05e-05	1.05e-05	1.05e-05	1.05e-05	1.05e-05	1.05e-05	1.05e-05	1.05e-05	1.05e-05	1.05e-05	1.05e-05	0.0763986	1.05e-05	2.47744	1.4467	1.05e-05	1.05e-05	0.233589	0.0232723	1.05e-05	1.05e-05	1.05e-05	1.05e-05	1.05e-05	1.05e-05	0.0995144	1.05e-05	1.05e-05	1.7702	1.05e-05	0.183715	1.05e-05
ALDH2	0.777311	1.54421	0.558209	1.05e-05	1.1484	1.05e-05	1.05e-05	3.08983	0.719339	1.25415	1.15861	0.807723	1.05618	0.781576	1.06843	0.708743	2.85896	1.59349	2.1569	0.400093	1.32214	1.05e-05	0.630594	0.796796	0.843729	0.517602	0.844612	0.817295	2.0631	0.20506	1.62565	0.843595	0.900227	1.74207	1.14571	1.20228	1.08774	0.050215	0.876962	1.48378	2.95186	1.04356	0.302491	0.705936	0.352883	1.31505	1.28833	0.706577	0.619285
ALDH3A1	0.154782	0.192301	1.05e-05	0.0444737	1.05e-05	0.0172149	1.05e-05	0.0862391	0.445134	1.05e-05	1.05e-05	0.0247479	0.0149271	1.05e-05	1.05e-05	0.244647	0.367723	0.18433	0.010495	1.05e-05	0.0431799	1.05e-05	0.0143345	0.0329627	1.05e-05	0.0413402	0.0658097	1.05e-05	0.302647	0.306299	0.134608	0.0201459	0.0707323	0.0583476	0.228961	1.05e-05	1.05e-05	1.05e-05	1.05e-05	0.0601233	0.428286	0.0555297	1.05e-05	0.0329402	0.0470526	0.0303357	1.05e-05	1.05e-05	1.05e-05
ALDH3A2	9.48705	0.165541	14.4599	2.48628	3.34475	5.32154	1.05e-05	0.556943	1.05e-05	1.05e-05	0.918379	1.05e-05	0.403388	0.115847	2.25479	0.868492	0.707928	0.0128039	7.3178	9.06909	6.60525	1.05e-05	1.05e-05	1.76758	2.06938	1.05e-05	2.73258	1.30338	1.71205	0.113931	4.18581	1.05e-05	1.32227	0.130378	0.0128524	18.4654	6.0003	5.11408	4.26756	3.51453	2.99508	2.08082	4.11248	1.46382	1.05e-05	2.6609	2.45308	6.33826	1.05e-05
ALDH3B1	0.0950775	1.05e-05	1.05e-05	1.05e-05	1.05e-05	1.05e-05	1.05e-05	1.05e-05	1.05e-05	1.05e-05	1.05e-05	1.05e-05	1.05e-05	1.05e-05	1.05e-05	1.05e-05	1.05e-05	1.05e-05	1.05e-05	1.05e-05	1.05e-05	1.05e-05	1.05e-05	1.05e-05	1.05e-05	0.140427	1.05e-05	1.05e-05	1.05e-05	1.05e-05	0.0174372	0.0359915	1.05e-05	1.05e-05	0.0123581	1.05e-05	1.05e-05	1.05e-05	1.05e-05	1.05e-05	1.05e-05	1.05e-05	1.05e-05	1.05e-05	1.05e-05	1.05e-05	0.0902674	1.05e-05	1.05e-05
ALDH3B2	1.05e-05	1.05e-05	1.05e-05	1.05e-05	1.05e-05	1.05e-05	1.05e-05	1.05e-05	1.05e-05	1.05e-05	1.05e-05	1.05e-05	1.05e-05	1.05e-05	1.05e-05	1.05e-05	1.05e-05	1.05e-05	1.05e-05	1.05e-05	1.05e-05	1.05e-05	1.05e-05	1.05e-05	1.05e-05	1.05e-05	1.05e-05	1.05e-05	1.05e-05	1.05e-05	1.05e-05	1.05e-05	1.05e-05	1.05e-05	0.0160655	1.05e-05	1.05e-05	1.05e-05	1.05e-05	1.05e-05	1.05e-05	1.05e-05	1.05e-05	1.05e-05	1.05e-05	1.05e-05	1.05e-05	1.05e-05	1.05e-05
ALDH4A1	1.05e-05	1.05e-05	1.05e-05	0.155402	0.060328	0.218232	1.05e-05	1.05e-05	1.05e-05	1.05e-05	1.05e-05	1.05e-05	1.05e-05	1.05e-05	1.05e-05	1.05e-05	1.05e-05	1.05e-05	1.05e-05	1.05e-05	1.05e-05	1.05e-05	0.0535048	1.05e-05	1.05e-05	0.683813	1.44551	1.05e-05	1.05e-05	1.05e-05	1.05e-05	1.05e-05	0.0617876	1.05e-05	1.05e-05	1.05e-05	1.05e-05	1.05e-05	1.05e-05	1.05e-05	1.05e-05	1.05e-05	1.05e-05	1.05e-05	0.204882	1.05e-05	1.05e-05	1.05e-05	1.05e-05
ALDH5A1	1.05e-05	0.0471047	0.0102022	1.05e-05	0.196297	0.017424	1.05e-05	0.0656824	1.05e-05	1.05e-05	0.128744	1.05e-05	1.05e-05	1.05e-05	1.05e-05	4.50415	0.109516	1.05e-05	1.05e-05	1.05e-05	1.05e-05	1.05e-05	1.05e-05	0.0193503	1.05e-05	1.05e-05	1.05e-05	1.05e-05	1.05e-05	1.05e-05	0.0189962	0.033087	1.05e-05	1.05e-05	1.05e-05	0.227851	1.05e-05	0.373003	0.294975	1.05e-05	1.05e-05	0.0451527	1.05e-05	0.0228872	1.05e-05	0.0220782	0.0383817	1.05e-05	1.05e-05
ALDH6A1	1.05e-05	0.712923	1.05e-05	1.05e-05	1.05e-05	0.718246	1.6293	2.64875	5.176	0.649584	1.48331	1.05e-05	1.05e-05	5.64597	0.53385	1.05e-05	1.05e-05	2.61335	1.73691	1.52674	0.120898	0.317459	1.05e-05	1.05e-05	0.97888	1.05e-05	0.733114	1.7159	1.05e-05	0.759765	0.722687	1.05e-05	1.05e-05	1.05e-05	0.448991	2.62465	0.186851	0.728201	2.31687	0.569778	2.70348	0.179681	1.05e-05	0.0377693	1.07446	1.05e-05	1.05e-05	0.40015	0.850715
ALDH7A1	1.05e-05	1.05e-05	20.6401	6.98762	0.282865	0.524797	21.4613	0.50542	1.05e-05	12.062	5.27895	1.11791	0.438961	6.19978	14.647	7.64878	0.0495735	1.63003	1.05e-05	1.05e-05	0.0409569	3.43121	1.05e-05	15.7451	0.171368	1.05e-05	1.05e-05	1.70984	1.05e-05	0.409757	1.05e-05	7.82523	1.05e-05	1.05e-05	4.8655	1.05e-05	1.05e-05	1.05e-05	0.536455	1.05e-05	1.05e-05	0.150288	1.05e-05	1.05e-05	1.05e-05	0.158589	10.2847	79.8739	1.05e-05
ALDH8A1	1.05e-05	1.05e-05	1.05e-05	1.05e-05	1.05e-05	1.05e-05	1.05e-05	1.05e-05	1.05e-05	1.05e-05	1.05e-05	1.05e-05	1.05e-05	1.05e-05	1.05e-05	1.05e-05	1.05e-05	1.05e-05	1.05e-05	1.05e-05	1.05e-05	1.05e-05	1.05e-05	1.05e-05	1.05e-05	1.05e-05	1.05e-05	1.05e-05	1.05e-05	1.05e-05	1.05e-05	1.05e-05	1.05e-05	1.05e-05	1.05e-05	1.05e-05	1.05e-05	1.05e-05	1.05e-05	1.05e-05	1.05e-05	1.05e-05	1.05e-05	1.05e-05	1.05e-05	1.05e-05	1.05e-05	1.05e-05	1.05e-05
ALDH9A1	10.642	8.23937	1.05e-05	5.18992	2.29097	5.45673	6.53863	7.98293	5.19702	6.99389	0.76312	7.848	4.23551	0.0220984	6.20314	7.06559	3.02448	0.0339346	10.9136	4.16529	1.05e-05	4.92882	2.72079	3.46242	5.36049	3.7439	3.28081	1.05e-05	0.326056	0.606851	4.91001	3.89048	1.05e-05	5.12769	5.97839	1.26622	1.26751	6.21619	1.05e-05	3.97367	4.33896	2.42159	0.0348611	4.91449	5.06905	4.44195	7.0757	8.36273	3.37585
ALDOA	1.07051	2.17071	1.68407	0.991463	1.12669	2.10441	14.1186	1.45245	1.18177	9.7105	1.41447	0.950934	2.04585	4.69194	1.53766	1.19608	1.45837	1.92386	1.31511	2.00478	1.42533	2.84289	1.42431	2.88166	3.76872	1.35639	3.2661	3.6733	1.57971	3.11291	1.66032	2.21903	2.7842	12.3809	1.7489	5.41942	1.41412	1.80236	1.99577	1.52927	11.0889	1.74627	2.30218	1.58116	2.55336	1.66499	1.50653	1.31939	0.950958
ALDOB	0.321158	83.0536	0.154066	0.0985362	13.6208	32.5718	4.8585	0.307092	0.256688	0.135842	45.419	0.301941	0.357282	1.15735	0.115401	2.54574	0.471441	3.64581	0.0595826	19.2785	0.156651	0.559741	43.1014	70.6018	1.51985	0.84659	0.97714	0.667786	1.08656	3.38288	52.3617	53.0742	26.9109	1.35451	0.1961	2.07853	40.2149	2.14954	0.0796749	37.6513	56.0923	59.8014	0.791297	1.64002	22.1308	1.90891	1.05e-05	52.4164	0.541367
ALDOC	0.112331	0.329466	1.05e-05	0.314436	1.69806	0.246301	0.760144	0.731739	0.362955	0.124096	0.130241	0.687967	0.418246	0.268207	0.205051	0.184326	0.0493274	1.05e-05	0.499491	1.2705	0.181404	2.23779	0.621148	0.93615	1.22799	0.0449345	0.722155	1.11399	1.15003	0.405804	0.628531	0.467414	0.218256	0.475571	0.339135	0.461097	0.319287	0.899065	0.940408	0.549421	0.299519	0.273988	0.794456	0.112198	0.540272	0.294859	0.597601	0.742029	0.387817
ALG10	1.05e-05	1.05e-05	1.05e-05	1.05e-05	1.05e-05	1.05e-05	1.05e-05	1.05e-05	1.05e-05	1.05e-05	1.05e-05	1.05e-05	1.05e-05	1.05e-05	1.05e-05	0.0499702	1.05e-05	1.05e-05	1.05e-05	1.05e-05	1.05e-05	1.05e-05	0.0582808	1.05e-05	1.05e-05	1.05e-05	1.05e-05	1.05e-05	1.05e-05	1.05e-05	1.05e-05	1.05e-05	1.05e-05	1.05e-05	1.05e-05	1.05e-05	1.05e-05	1.05e-05	1.05e-05	1.05e-05	1.05e-05	1.05e-05	1.05e-05	1.05e-05	1.05e-05	1.05e-05	1.05e-05	1.05e-05	1.05e-05
ALG10B	1.05e-05	1.05e-05	1.05e-05	1.05e-05	1.05e-05	1.05e-05	1.05e-05	1.05e-05	1.05e-05	1.05e-05	1.05e-05	1.05e-05	1.05e-05	1.05e-05	1.05e-05	0.0499702	1.05e-05	1.05e-05	1.05e-05	1.05e-05	1.05e-05	1.05e-05	0.0582808	1.05e-05	1.05e-05	1.05e-05	1.05e-05	1.05e-05	1.05e-05	1.05e-05	1.05e-05	1.05e-05	1.05e-05	1.05e-05	1.05e-05	1.05e-05	1.05e-05	1.05e-05	1.05e-05	1.05e-05	1.05e-05	1.05e-05	1.05e-05	1.05e-05	1.05e-05	1.05e-05	1.05e-05	1.05e-05	1.05e-05
ALG11	1.05e-05	1.05e-05	1.05e-05	1.05e-05	1.05e-05	1.05e-05	1.05e-05	1.05e-05	1.05e-05	1.05e-05	1.05e-05	1.05e-05	1.05e-05	1.05e-05	1.05e-05	0.931627	1.05e-05	1.05e-05	1.05e-05	0.596736	1.05e-05	1.05e-05	1.05e-05	1.05e-05	1.05e-05	1.05e-05	1.05e-05	1.05e-05	1.05e-05	1.05e-05	1.05e-05	1.05e-05	1.05e-05	1.05e-05	1.05e-05	1.05e-05	1.05e-05	1.05e-05	1.05e-05	1.05e-05	1.05e-05	1.05e-05	1.05e-05	1.05e-05	1.05e-05	1.05e-05	2.04531	1.05e-05	1.05e-05
ALG13	1.05e-05	1.05e-05	1.05e-05	1.05e-05	1.05e-05	1.05e-05	1.05e-05	1.05e-05	1.05e-05	1.05e-05	1.05e-05	1.05e-05	1.05e-05	1.05e-05	1.05e-05	1.05e-05	1.05e-05	1.05e-05	1.05e-05	1.05e-05	1.05e-05	1.05e-05	1.05e-05	1.05e-05	1.05e-05	1.05e-05	1.05e-05	1.05e-05	1.05e-05	1.05e-05	1.05e-05	1.05e-05	1.05e-05	1.05e-05	1.05e-05	1.05e-05	1.05e-05	1.05e-05	1.05e-05	1.05e-05	1.05e-05	1.05e-05	1.05e-05	1.05e-05	1.05e-05	1.05e-05	1.05e-05	1.05e-05	1.05e-05
ALG14	2.33499	1.05e-05	1.05e-05	7.78092	8.79641	1.05e-05	1.05e-05	1.05e-05	12.2563	1.05e-05	1.05e-05	0.612211	1.05e-05	1.05e-05	1.05e-05	1.05e-05	6.44024	6.28271	1.05e-05	1.05e-05	1.05e-05	1.05e-05	6.25777	1.05e-05	1.05e-05	1.05e-05	3.78333	1.05e-05	1.05e-05	4.6971	1.05e-05	1.05e-05	1.05e-05	1.05e-05	1.05e-05	1.05e-05	1.05e-05	5.25379	1.05e-05	3.13619	1.05e-05	4.81796	5.88217	5.05569	1.05e-05	1.05e-05	1.05e-05	7.91012	1.05e-05
ALG2	1.05e-05	1.05e-05	1.05e-05	1.05e-05	0.490456	1.05e-05	0.159096	1.05e-05	1.05e-05	0.0820567	0.206773	1.05e-05	1.05e-05	1.05e-05	0.645607	0.524301	1.05e-05	0.132887	1.05e-05	0.284936	1.05e-05	1.05e-05	1.05e-05	1.05e-05	1.05e-05	1.05e-05	1.05e-05	0.0698797	1.05e-05	1.05e-05	1.05e-05	1.05e-05	0.0540108	0.327787	1.05e-05	1.05e-05	1.05e-05	1.05e-05	1.05e-05	0.727873	1.05e-05	0.237374	0.164441	1.05e-05	1.05e-05	1.05e-05	1.05e-05	1.05e-05	1.05e-05
ALG5	1.05e-05	0.888112	1.05e-05	1.05e-05	1.05e-05	1.05e-05	1.41931	1.31664	1.05e-05	2.86204	0.612623	1.05e-05	1.05e-05	0.545283	1.05e-05	1.05e-05	1.05e-05	1.05e-05	1.05e-05	1.05e-05	1.05e-05	1.05e-05	1.05e-05	1.05e-05	1.05e-05	1.05e-05	1.05e-05	1.05e-05	0.379006	1.05e-05	1.05e-05	1.05e-05	1.68912	1.05e-05	1.05e-05	1.05e-05	1.05e-05	1.05e-05	1.05e-05	1.05e-05	1.05e-05	1.05e-05	1.05e-05	1.05e-05	0.176462	1.05e-05	1.56715	1.05e-05	1.05e-05
ALG6	1.05e-05	1.05e-05	1.05e-05	1.05e-05	1.05e-05	1.05e-05	1.05e-05	1.05e-05	1.05e-05	1.05e-05	1.05e-05	1.05e-05	1.05e-05	1.05e-05	1.05e-05	1.05e-05	1.05e-05	1.05e-05	1.05e-05	1.05e-05	1.05e-05	1.05e-05	1.05e-05	1.05e-05	1.05e-05	1.05e-05	1.05e-05	1.05e-05	1.05e-05	1.05e-05	1.05e-05	1.05e-05	1.05e-05	1.05e-05	1.05e-05	1.05e-05	1.05e-05	1.05e-05	1.05e-05	1.05e-05	1.05e-05	1.05e-05	1.05e-05	1.05e-05	1.05e-05	1.05e-05	1.05e-05	1.05e-05	1.05e-05
ALG9	1.05e-05	1.05e-05	1.05e-05	1.05e-05	1.05e-05	1.05e-05	1.05e-05	1.05e-05	1.05e-05	1.05e-05	1.05e-05	1.05e-05	1.05e-05	1.05e-05	1.05e-05	1.05e-05	1.05e-05	1.05e-05	1.05e-05	1.05e-05	1.05e-05	1.05e-05	1.05e-05	1.05e-05	1.05e-05	1.05e-05	1.05e-05	1.05e-05	1.05e-05	1.05e-05	1.05e-05	1.05e-05	1.05e-05	1.05e-05	1.05e-05	1.05e-05	1.05e-05	1.05e-05	1.05e-05	1.05e-05	1.05e-05	1.05e-05	1.05e-05	1.05e-05	1.05e-05	1.05e-05	1.05e-05	1.05e-05	1.05e-05
ALKBH2	1.05e-05	1.05e-05	1.05e-05	1.05e-05	1.05e-05	1.05e-05	1.05e-05	1.05e-05	1.05e-05	1.05e-05	1.05e-05	1.05e-05	1.05e-05	1.05e-05	1.05e-05	1.05e-05	1.05e-05	1.05e-05	1.05e-05	1.05e-05	1.05e-05	1.05e-05	1.05e-05	1.05e-05	1.05e-05	1.05e-05	1.05e-05	1.05e-05	1.05e-05	1.05e-05	1.05e-05	1.05e-05	1.05e-05	1.05e-05	1.05e-05	1.05e-05	1.05e-05	1.05e-05	1.05e-05	1.05e-05	1.05e-05	1.05e-05	1.05e-05	1.05e-05	1.05e-05	1.05e-05	1.05e-05	1.05e-05	1.05e-05
ALKBH4	1.05e-05	1.05e-05	1.05e-05	1.05e-05	1.05e-05	1.05e-05	1.05e-05	1.05e-05	1.05e-05	1.05e-05	1.05e-05	1.05e-05	1.05e-05	1.05e-05	1.05e-05	1.05e-05	1.05e-05	1.05e-05	1.05e-05	1.05e-05	1.05e-05	1.05e-05	1.05e-05	1.05e-05	1.05e-05	1.05e-05	1.05e-05	1.05e-05	1.05e-05	1.05e-05	1.05e-05	1.05e-05	1.05e-05	1.05e-05	1.05e-05	1.05e-05	1.05e-05	1.05e-05	1.05e-05	1.05e-05	1.05e-05	1.05e-05	1.05e-05	1.05e-05	1.05e-05	1.05e-05	1.05e-05	1.05e-05	1.05e-05
ALKBH5	1.05e-05	1.05e-05	1.05e-05	1.05e-05	1.05e-05	1.05e-05	1.05e-05	1.05e-05	1.05e-05	1.05e-05	1.05e-05	1.05e-05	1.05e-05	1.05e-05	1.05e-05	1.05e-05	1.05e-05	1.05e-05	1.05e-05	1.05e-05	1.05e-05	1.05e-05	1.05e-05	1.05e-05	1.05e-05	1.05e-05	1.05e-05	0.107224	1.05e-05	1.05e-05	1.05e-05	1.05e-05	1.05e-05	1.05e-05	1.05e-05	1.05e-05	1.05e-05	1.05e-05	1.05e-05	1.05e-05	1.05e-05	1.05e-05	1.05e-05	1.05e-05	1.05e-05	1.05e-05	1.05e-05	1.05e-05	1.05e-05
ALKBH8	1.05e-05	1.05e-05	1.05e-05	1.05e-05	1.05e-05	1.05e-05	1.05e-05	1.05e-05	1.05e-05	0.0165475	1.05e-05	1.05e-05	1.05e-05	1.05e-05	1.05e-05	1.05e-05	1.05e-05	1.05e-05	1.05e-05	1.05e-05	1.05e-05	1.05e-05	1.05e-05	1.05e-05	1.05e-05	1.05e-05	1.05e-05	1.05e-05	1.05e-05	1.05e-05	1.05e-05	1.05e-05	1.05e-05	1.05e-05	1.05e-05	1.05e-05	1.05e-05	1.05e-05	1.05e-05	1.05e-05	1.05e-05	1.05e-05	1.05e-05	1.05e-05	1.05e-05	1.05e-05	1.05e-05	1.05e-05	1.05e-05
ALOX12	1.05e-05	1.05e-05	1.05e-05	1.05e-05	1.05e-05	1.05e-05	1.05e-05	1.05e-05	1.05e-05	1.05e-05	1.05e-05	1.05e-05	1.05e-05	1.05e-05	1.05e-05	1.05e-05	1.05e-05	1.05e-05	1.05e-05	1.05e-05	1.05e-05	1.05e-05	1.05e-05	1.05e-05	1.05e-05	1.05e-05	1.05e-05	1.05e-05	1.05e-05	1.05e-05	1.05e-05	1.05e-05	1.05e-05	1.05e-05	1.05e-05	1.05e-05	1.05e-05	1.05e-05	1.05e-05	1.05e-05	1.05e-05	1.05e-05	1.05e-05	1.05e-05	1.05e-05	1.05e-05	1.05e-05	1.05e-05	1.05e-05
ALOX12B	1.05e-05	1.05e-05	1.05e-05	1.05e-05	1.05e-05	1.05e-05	1.05e-05	1.05e-05	1.05e-05	1.05e-05	1.05e-05	1.05e-05	1.05e-05	1.05e-05	1.05e-05	1.05e-05	1.05e-05	1.05e-05	0.037869	1.05e-05	1.05e-05	1.05e-05	1.05e-05	1.05e-05	1.05e-05	1.05e-05	1.05e-05	1.05e-05	1.05e-05	1.05e-05	1.05e-05	1.05e-05	1.05e-05	1.05e-05	1.05e-05	1.05e-05	1.05e-05	1.05e-05	1.05e-05	1.05e-05	1.05e-05	1.05e-05	1.05e-05	1.05e-05	1.05e-05	1.05e-05	1.05e-05	1.05e-05	1.05e-05
ALOX15	1.05e-05	1.05e-05	1.05e-05	1.05e-05	1.05e-05	1.05e-05	1.05e-05	1.05e-05	1.05e-05	1.05e-05	1.05e-05	1.05e-05	1.05e-05	1.05e-05	1.05e-05	1.05e-05	1.05e-05	1.05e-05	1.05e-05	1.05e-05	1.05e-05	1.05e-05	1.05e-05	1.05e-05	1.05e-05	1.05e-05	1.05e-05	1.05e-05	1.05e-05	1.05e-05	1.05e-05	1.05e-05	1.05e-05	1.05e-05	1.05e-05	1.05e-05	1.05e-05	1.05e-05	1.05e-05	1.05e-05	1.05e-05	1.05e-05	1.05e-05	1.05e-05	1.05e-05	1.05e-05	1.05e-05	1.05e-05	1.05e-05
ALOX5	0.0436214	1.05e-05	1.05e-05	0.188069	1.05e-05	0.297332	0.0455678	1.05e-05	0.0301799	1.05e-05	1.05e-05	0.0410597	1.05e-05	1.05e-05	1.05e-05	1.05e-05	0.0400117	1.05e-05	1.05e-05	1.05e-05	1.05e-05	1.05e-05	1.51033	1.05e-05	0.0734407	1.05e-05	1.05e-05	0.0426218	1.05e-05	1.05e-05	1.439	1.05e-05	1.05e-05	1.05e-05	1.05e-05	1.05e-05	0.0891877	5.71023	1.05e-05	0.0239468	1.05e-05	5.59798	1.05e-05	3.36922	1.05e-05	0.189587	1.05e-05	0.274396	0.0826898
ALOX5AP	2.77032	1.05e-05	1.05e-05	1.05e-05	1.05e-05	1.05e-05	1.05e-05	1.05e-05	1.05e-05	1.05e-05	1.05e-05	1.05e-05	1.05e-05	1.05e-05	1.05e-05	2.98782	1.05e-05	1.05e-05	1.05e-05	1.05e-05	1.05e-05	23.6914	1.05e-05	0.662283	1.05e-05	1.05e-05	1.05e-05	1.05e-05	1.05e-05	1.05e-05	1.05e-05	1.05e-05	1.05e-05	1.05e-05	1.05e-05	1.05e-05	1.05e-05	1.05e-05	0.0441798	1.05e-05	1.05e-05	1.05e-05	1.05e-05	0.232982	1.05e-05	1.05e-05	1.05e-05	1.05e-05	1.05e-05
ALPG	1.05e-05	1.05e-05	1.05e-05	1.05e-05	1.05e-05	1.05e-05	1.05e-05	1.05e-05	1.05e-05	1.05e-05	1.05e-05	1.05e-05	1.05e-05	1.05e-05	1.05e-05	1.05e-05	1.05e-05	1.05e-05	1.05e-05	0.0132043	0.0212306	1.05e-05	1.05e-05	1.05e-05	1.05e-05	1.05e-05	1.05e-05	1.05e-05	1.05e-05	1.05e-05	1.05e-05	1.05e-05	1.05e-05	1.05e-05	1.05e-05	1.05e-05	1.05e-05	1.05e-05	1.05e-05	1.05e-05	1.05e-05	1.05e-05	1.05e-05	1.05e-05	1.05e-05	1.05e-05	1.05e-05	1.05e-05	1.05e-05
ALPI	1.05e-05	1.05e-05	0.0501988	1.05e-05	1.05e-05	1.05e-05	1.05e-05	1.05e-05	1.05e-05	1.05e-05	1.05e-05	1.05e-05	1.05e-05	1.05e-05	0.180491	1.05e-05	1.05e-05	0.0864179	1.05e-05	1.05e-05	0.0762038	0.00517916	1.05e-05	1.05e-05	0.0235981	1.05e-05	1.05e-05	1.05e-05	1.05e-05	1.05e-05	1.05e-05	1.05e-05	1.05e-05	1.05e-05	1.05e-05	1.05e-05	1.05e-05	1.05e-05	0.0508596	1.05e-05	1.05e-05	1.05e-05	1.05e-05	1.05e-05	1.05e-05	1.05e-05	1.05e-05	1.05e-05	0.119576
ALPL	0.280244	21.2926	1.05e-05	1.05e-05	0.206334	0.292065	0.0998384	14.9955	0.366613	0.215859	30.2702	0.196357	0.500995	0.0086283	2.04876	0.0887958	0.656278	0.391838	0.115053	15.7541	16.5878	23.3876	1.05e-05	0.621393	1.05e-05	28.6244	0.0277796	0.0183657	0.493487	36.736	1.19756	0.0315243	26.0296	33.8228	28.8731	28.6178	0.323281	1.05e-05	31.109	0.00433646	0.714234	0.340857	0.207216	0.143742	0.211761	1.05e-05	1.05e-05	0.211236	19.3594
ALPP	1.05e-05	1.05e-05	0.0451789	1.05e-05	1.05e-05	1.05e-05	1.05e-05	1.05e-05	1.05e-05	1.05e-05	1.05e-05	1.05e-05	1.05e-05	1.05e-05	1.05e-05	1.05e-05	1.05e-05	0.0777761	0.0520738	0.0132043	0.0898141	0.00466124	1.05e-05	1.05e-05	0.0212383	1.05e-05	1.05e-05	1.05e-05	1.05e-05	1.05e-05	1.05e-05	1.05e-05	1.05e-05	1.05e-05	1.05e-05	1.05e-05	1.05e-05	1.05e-05	0.0457736	1.05e-05	1.05e-05	1.05e-05	1.05e-05	1.05e-05	1.05e-05	1.05e-05	1.05e-05	1.05e-05	1.05e-05
ALS2CL	1.05e-05	1.05e-05	1.05e-05	1.05e-05	1.05e-05	1.05e-05	1.05e-05	1.05e-05	1.05e-05	1.05e-05	1.05e-05	1.05e-05	1.05e-05	1.05e-05	1.05e-05	1.05e-05	1.05e-05	1.05e-05	1.05e-05	1.05e-05	1.05e-05	1.05e-05	1.05e-05	1.05e-05	1.05e-05	1.05e-05	1.05e-05	1.05e-05	1.05e-05	1.05e-05	1.05e-05	1.05e-05	1.05e-05	1.05e-05	1.05e-05	1.05e-05	1.05e-05	1.05e-05	1.05e-05	1.05e-05	1.05e-05	1.05e-05	1.05e-05	1.05e-05	1.05e-05	1.05e-05	1.05e-05	1.05e-05	1.05e-05
ALYREF	1.05e-05	1.05e-05	1.05e-05	1.05e-05	0.234677	1.05e-05	1.05e-05	1.05e-05	0.048252	1.05e-05	1.05e-05	1.05e-05	0.422693	1.05e-05	0.436372	1.05e-05	1.05e-05	0.712863	1.05e-05	1.05e-05	1.05e-05	1.05e-05	0.115223	0.455448	0.175109	1.05e-05	1.05e-05	1.05e-05	1.05e-05	1.05e-05	1.05e-05	0.229781	1.05e-05	1.05e-05	1.05e-05	2.33318	1.05e-05	1.05e-05	1.05e-05	0.0774452	1.05e-05	0.0607581	1.05e-05	1.05e-05	1.05e-05	0.132888	0.116066	1.05e-05	1.05e-05
AMACR	1.05e-05	0.0964202	0.903434	1.30145	2.09839	1.05e-05	0.0528559	0.199542	0.900323	1.17374	4.71961	1.05e-05	1.05e-05	0.798033	1.05e-05	1.05e-05	1.05e-05	1.05e-05	0.470756	0.254015	0.647798	1.05e-05	1.05e-05	1.05e-05	1.05e-05	1.05e-05	1.05e-05	1.05e-05	1.55841	0.113582	1.05e-05	1.05e-05	0.0758227	1.05e-05	0.16203	1.05e-05	1.05e-05	0.837678	1.05e-05	1.05e-05	1.05e-05	0.451018	1.05e-05	1.05e-05	1.05e-05	0.072328	1.05e-05	1.05e-05	1.05e-05
AMBP	403.574	462.36	454.706	463.726	502.015	590.233	344.496	441.824	525.385	427.769	424.588	380.263	409.021	498.079	272.538	299.598	492.624	560.341	552.294	426.018	377.611	482.333	394.725	554.828	547.546	519.931	518.97	642.745	597.751	422.859	716.912	740.193	510.296	610.634	545.252	675.813	414.296	521.426	481.189	666.062	516.385	550.505	668.471	468.497	433.745	487.136	669.926	169.242	284.147
AMDHD1	1.05e-05	1.05e-05	1.05e-05	1.05e-05	1.05e-05	1.05e-05	1.05e-05	1.05e-05	1.05e-05	1.05e-05	1.05e-05	1.05e-05	1.05e-05	1.05e-05	1.05e-05	1.05e-05	1.05e-05	1.05e-05	1.05e-05	1.05e-05	1.05e-05	1.05e-05	1.05e-05	1.05e-05	1.05e-05	1.05e-05	1.05e-05	1.05e-05	1.05e-05	1.05e-05	1.05e-05	1.05e-05	1.05e-05	1.05e-05	1.05e-05	1.05e-05	1.05e-05	1.05e-05	1.05e-05	1.05e-05	1.05e-05	1.05e-05	1.05e-05	1.05e-05	1.05e-05	1.05e-05	1.05e-05	1.05e-05	1.05e-05
AMDHD2	1.05e-05	0.0622996	1.05e-05	27.9052	1.05e-05	1.05e-05	1.05e-05	0.967852	1.05e-05	1.05e-05	0.315944	1.05e-05	1.05e-05	0.0758058	1.05e-05	1.05e-05	0.122843	1.05e-05	1.05e-05	1.05e-05	1.05e-05	1.05e-05	1.05e-05	1.05e-05	1.05e-05	1.10097	0.0253944	1.05e-05	1.05e-05	1.05e-05	0.0657243	1.05e-05	0.0643504	1.05e-05	1.05e-05	1.0249	1.63697	1.22795	1.05e-05	1.05e-05	1.47942	1.05e-05	1.05e-05	1.05e-05	0.558968	0.0499666	1.05e-05	0.292454	1.05e-05
AMER2	1.05e-05	1.05e-05	1.05e-05	1.05e-05	1.05e-05	1.05e-05	1.05e-05	1.05e-05	1.05e-05	1.05e-05	1.05e-05	1.05e-05	1.05e-05	1.05e-05	1.05e-05	1.05e-05	1.05e-05	1.05e-05	1.05e-05	1.05e-05	1.05e-05	1.05e-05	1.05e-05	1.05e-05	1.05e-05	1.05e-05	1.05e-05	1.05e-05	1.05e-05	1.05e-05	1.05e-05	1.05e-05	0.035197	1.05e-05	1.05e-05	1.05e-05	1.05e-05	1.05e-05	1.05e-05	1.05e-05	1.05e-05	1.05e-05	1.05e-05	1.05e-05	1.05e-05	1.05e-05	1.05e-05	1.05e-05	1.05e-05
AMFR	1.05e-05	1.05e-05	1.05e-05	1.05e-05	1.05e-05	1.05e-05	1.05e-05	1.05e-05	1.05e-05	1.05e-05	1.05e-05	1.05e-05	1.05e-05	1.05e-05	1.05e-05	1.05e-05	1.05e-05	1.05e-05	1.05e-05	1.05e-05	1.05e-05	1.05e-05	1.05e-05	1.05e-05	1.05e-05	1.05e-05	1.05e-05	1.05e-05	1.05e-05	1.05e-05	1.05e-05	1.05e-05	1.05e-05	1.05e-05	1.05e-05	1.05e-05	1.05e-05	1.05e-05	1.05e-05	1.05e-05	1.05e-05	1.05e-05	1.05e-05	1.05e-05	1.05e-05	1.05e-05	1.05e-05	1.05e-05	0.385158
AMN	1.05e-05	1.05e-05	1.05e-05	1.05e-05	1.05e-05	1.05e-05	1.05e-05	1.05e-05	1.05e-05	1.05e-05	1.05e-05	1.05e-05	1.05e-05	1.05e-05	1.05e-05	1.05e-05	1.05e-05	1.05e-05	1.05e-05	1.05e-05	1.05e-05	1.05e-05	1.05e-05	1.05e-05	1.05e-05	1.05e-05	1.05e-05	1.05e-05	1.05e-05	1.05e-05	1.05e-05	1.05e-05	1.05e-05	1.05e-05	1.05e-05	1.05e-05	1.05e-05	1.05e-05	1.05e-05	1.05e-05	1.05e-05	1.05e-05	1.05e-05	1.05e-05	1.05e-05	1.05e-05	1.05e-05	1.05e-05	1.05e-05
AMOT	1.05e-05	1.05e-05	1.05e-05	1.05e-05	1.05e-05	1.05e-05	1.05e-05	1.05e-05	1.05e-05	1.05e-05	1.05e-05	1.05e-05	1.05e-05	1.05e-05	1.05e-05	1.05e-05	1.05e-05	1.05e-05	1.05e-05	1.05e-05	1.05e-05	1.05e-05	1.05e-05	1.05e-05	1.05e-05	1.05e-05	1.05e-05	1.05e-05	1.05e-05	1.05e-05	1.05e-05	1.05e-05	1.05e-05	1.05e-05	1.05e-05	1.05e-05	1.05e-05	1.05e-05	1.05e-05	1.05e-05	1.05e-05	1.05e-05	1.05e-05	1.05e-05	1.05e-05	1.05e-05	1.05e-05	1.05e-05	1.05e-05
AMOTL1	1.05e-05	1.05e-05	1.05e-05	1.05e-05	1.05e-05	1.05e-05	1.05e-05	1.05e-05	1.05e-05	1.05e-05	1.05e-05	1.05e-05	1.05e-05	1.05e-05	1.05e-05	1.05e-05	1.05e-05	1.05e-05	1.05e-05	1.05e-05	1.05e-05	1.05e-05	1.05e-05	1.05e-05	1.05e-05	1.05e-05	1.05e-05	1.05e-05	1.05e-05	1.05e-05	1.05e-05	1.05e-05	1.05e-05	1.05e-05	1.05e-05	1.05e-05	1.05e-05	1.05e-05	1.05e-05	1.05e-05	1.05e-05	1.05e-05	1.05e-05	1.05e-05	1.05e-05	1.05e-05	1.05e-05	1.05e-05	1.05e-05
AMPD2	0.0201365	1.05e-05	1.05e-05	1.05e-05	0.028388	1.05e-05	0.0738088	0.328125	1.05e-05	0.0170144	1.05e-05	1.05e-05	0.0101805	1.05e-05	1.05e-05	1.05e-05	1.05e-05	1.05e-05	1.05e-05	1.05e-05	1.05e-05	1.05e-05	1.05e-05	1.05e-05	1.05e-05	1.05e-05	1.05e-05	1.05e-05	1.05e-05	1.05e-05	1.05e-05	1.05e-05	1.05e-05	1.05e-05	1.05e-05	0.0365161	1.05e-05	1.05e-05	1.05e-05	1.05e-05	1.05e-05	1.05e-05	1.05e-05	1.05e-05	1.05e-05	1.05e-05	1.05e-05	1.05e-05	1.05e-05
AMPD3	0.171485	0.643297	1.05e-05	0.0718974	2.61051	1.05e-05	1.05e-05	1.05e-05	1.05e-05	1.05e-05	0.332419	1.05e-05	0.248395	1.08617	1.05e-05	0.642026	1.59653	0.060379	1.41562	1.05e-05	0.341974	0.625553	1.34635	1.05e-05	1.05e-05	2.34891	1.39024	1.05e-05	0.813067	1.34602	0.97727	0.0258081	1.9838	1.66104	1.05e-05	1.05e-05	1.16108	0.865566	1.1369	1.05e-05	2.07178	0.180753	1.26041	1.76351	1.98451	0.509548	2.40432	0.535095	1.05e-05
AMPH	1.05e-05	1.05e-05	1.05e-05	4.50535	1.05e-05	9.16988	1.05e-05	1.05e-05	1.05e-05	1.05e-05	1.05e-05	1.05e-05	1.05e-05	1.05e-05	1.05e-05	1.05e-05	1.05e-05	1.05e-05	1.05e-05	1.05e-05	1.05e-05	1.05e-05	1.05e-05	1.05e-05	1.05e-05	1.05e-05	1.05e-05	1.05e-05	1.05e-05	1.05e-05	1.05e-05	1.05e-05	0.175356	1.05e-05	1.05e-05	1.05e-05	1.05e-05	1.05e-05	1.05e-05	1.05e-05	1.05e-05	1.05e-05	1.05e-05	1.05e-05	0.0432851	1.05e-05	0.228066	1.05e-05	1.05e-05
AMT	1.05e-05	1.05e-05	1.05e-05	1.05e-05	1.05e-05	1.05e-05	1.05e-05	1.05e-05	1.05e-05	1.05e-05	1.05e-05	1.05e-05	1.05e-05	1.05e-05	1.05e-05	1.05e-05	1.05e-05	1.05e-05	0.0189309	1.05e-05	1.05e-05	1.05e-05	1.05e-05	1.05e-05	1.05e-05	1.05e-05	1.05e-05	1.05e-05	1.05e-05	1.05e-05	1.05e-05	1.05e-05	1.05e-05	1.05e-05	1.05e-05	1.05e-05	1.05e-05	1.05e-05	1.05e-05	1.05e-05	1.05e-05	1.05e-05	1.05e-05	1.05e-05	1.05e-05	1.05e-05	1.05e-05	1.05e-05	1.05e-05
AMY1A	0.374272	0.380467	0.0974567	0.0243075	0.0360874	0.160844	0.0545919	0.361253	0.134268	0.380899	0.117456	0.262359	0.241676	0.0512209	0.302107	0.148361	0.173867	0.189576	0.739412	0.0679192	0.610397	0.0600447	0.0489017	0.0223576	0.00599907	0.0928194	0.197744	0.320428	0.0653211	0.120807	0.383478	0.50197	0.0688629	0.676145	0.0794751	0.113571	0.0468021	0.104939	0.192488	0.0259929	0.0400158	0.0522302	0.0655772	0.0749501	0.10981	0.489207	0.142064	0.200337	0.0279595
AMY2A	0.387178	0.292638	0.100817	0.0251457	0.0289155	0.16639	0.0471902	0.37371	0.138898	0.479081	0.121506	0.271405	0.173919	0.0298986	0.276661	0.153477	0.179863	0.196113	0.764908	0.054637	0.123667	0.0621152	0.050588	0.0231286	0.00620593	0.09602	0.256944	0.393752	0.166573	0.038919	0.454308	0.494701	0.0253563	0.906759	0.0822156	0.117487	0.0358468	0.0833646	0.199125	0.0161559	0.0272887	0.0721328	0.0424615	0.070165	0.104674	0.368687	0.0802922	0.207245	0.0289236
AMY2B	0.387178	0.292638	0.100817	0.0251457	0.0289155	0.16639	0.0471902	0.37371	0.138898	0.394033	0.121506	0.271405	0.173919	0.0298986	0.312524	0.153477	0.179863	0.196113	0.764908	0.054637	0.123667	0.0621152	0.050588	0.0231286	0.00620593	0.09602	0.148388	0.178725	0.0119375	0.038919	0.396701	0.494701	0.0253563	0.682985	0.0822156	0.117487	0.0358468	0.0833646	0.199125	0.0161559	0.0272887	0.0180434	0.0424615	0.070165	0.104674	0.368687	0.0802922	0.207245	0.0289236
A0.0000105PC1	1.05e-05	1.05e-05	1.05e-05	1.05e-05	1.05e-05	1.05e-05	0.0128672	1.05e-05	1.05e-05	1.05e-05	1.05e-05	0.190729	1.05e-05	1.05e-05	1.05e-05	1.05e-05	1.05e-05	1.05e-05	1.05e-05	1.05e-05	1.05e-05	1.05e-05	1.05e-05	1.05e-05	0.0524926	1.05e-05	0.0525324	1.05e-05	1.05e-05	1.05e-05	1.05e-05	0.0499554	1.05e-05	1.05e-05	1.05e-05	1.05e-05	1.05e-05	0.038597	1.05e-05	1.05e-05	1.05e-05	1.05e-05	0.028849	0.0819465	0.0441946	1.05e-05	1.05e-05	1.05e-05	1.05e-05
A0.0000105PC13	1.05e-05	1.05e-05	1.05e-05	1.05e-05	1.05e-05	1.05e-05	1.05e-05	1.05e-05	1.05e-05	1.05e-05	1.05e-05	1.05e-05	1.05e-05	1.05e-05	1.05e-05	1.05e-05	1.05e-05	1.05e-05	1.05e-05	1.05e-05	1.05e-05	1.05e-05	1.05e-05	1.05e-05	1.05e-05	1.05e-05	1.05e-05	1.05e-05	1.05e-05	1.05e-05	1.05e-05	1.05e-05	1.05e-05	1.05e-05	1.05e-05	1.05e-05	1.05e-05	1.05e-05	1.05e-05	1.05e-05	1.05e-05	1.05e-05	1.05e-05	1.05e-05	1.05e-05	1.05e-05	1.05e-05	1.05e-05	1.05e-05
A0.0000105PC4	1.05e-05	1.05e-05	1.05e-05	1.05e-05	1.05e-05	0.129726	1.05e-05	1.05e-05	1.05e-05	1.05e-05	1.05e-05	1.05e-05	1.05e-05	1.05e-05	1.05e-05	1.05e-05	1.05e-05	1.05e-05	1.05e-05	1.05e-05	1.05e-05	1.05e-05	1.05e-05	1.05e-05	1.05e-05	1.05e-05	1.05e-05	1.05e-05	1.05e-05	1.05e-05	1.05e-05	1.05e-05	1.05e-05	1.05e-05	1.05e-05	1.05e-05	1.05e-05	1.05e-05	1.05e-05	1.05e-05	1.05e-05	1.05e-05	1.05e-05	1.05e-05	1.05e-05	1.05e-05	1.05e-05	1.05e-05	1.05e-05
A0.0000105PC5	1.05e-05	1.05e-05	1.05e-05	1.05e-05	1.05e-05	1.05e-05	1.05e-05	1.05e-05	0.0184394	1.05e-05	1.05e-05	1.05e-05	1.05e-05	1.05e-05	1.05e-05	1.05e-05	1.05e-05	1.05e-05	1.05e-05	1.05e-05	1.05e-05	1.05e-05	1.05e-05	1.05e-05	1.05e-05	1.05e-05	1.05e-05	1.05e-05	1.05e-05	1.05e-05	1.05e-05	1.05e-05	1.05e-05	1.05e-05	1.05e-05	1.05e-05	1.05e-05	1.05e-05	1.05e-05	1.05e-05	1.05e-05	1.05e-05	1.05e-05	1.05e-05	1.05e-05	1.05e-05	1.05e-05	1.05e-05	1.05e-05
A0.0000105PC7	1.05e-05	1.05e-05	1.05e-05	1.05e-05	0.0222631	1.05e-05	1.05e-05	1.05e-05	1.05e-05	1.05e-05	1.05e-05	0.118349	1.05e-05	1.05e-05	0.206362	1.05e-05	1.05e-05	1.05e-05	1.05e-05	1.05e-05	0.0712476	1.05e-05	1.05e-05	1.05e-05	1.05e-05	1.05e-05	1.05e-05	1.05e-05	0.146994	1.05e-05	1.05e-05	1.05e-05	0.032168	1.05e-05	1.05e-05	1.05e-05	1.05e-05	1.05e-05	1.05e-05	1.05e-05	1.05e-05	1.05e-05	1.05e-05	1.05e-05	0.0325503	1.05e-05	1.05e-05	1.05e-05	1.05e-05
ANG	239.82	4.57743	73.3378	297.158	2.1021	1.44024	1.06713	256.42	1.60228	0.5723	258.67	2.72887	366.312	2.51107	4.18724	528.933	294.101	2.94284	0.753043	50.5041	0.892875	1.74591	248.512	1.94327	4.26604	1.58901	3.72468	2.99516	1.65627	321.003	309.998	3.59999	146.722	1.70571	0.177507	1.48285	374.915	2.5726	1.73879	1.62888	3.24836	4.98981	1.10044	2.25599	3.04416	399.002	255.066	0.938311	0.682154
ANGEL2	1.05e-05	1.05e-05	0.0474482	1.05e-05	1.05e-05	1.05e-05	0.0243847	1.05e-05	1.05e-05	1.05e-05	1.05e-05	1.05e-05	1.05e-05	1.05e-05	1.05e-05	0.0335126	1.05e-05	1.05e-05	1.05e-05	1.05e-05	1.05e-05	1.05e-05	1.05e-05	1.05e-05	1.05e-05	1.05e-05	1.05e-05	0.119837	1.05e-05	1.05e-05	1.05e-05	1.05e-05	1.05e-05	1.05e-05	1.05e-05	1.05e-05	1.05e-05	1.05e-05	1.05e-05	1.05e-05	1.05e-05	1.05e-05	1.05e-05	1.05e-05	1.05e-05	1.05e-05	1.05e-05	1.05e-05	1.05e-05
ANGPT2	1.05e-05	1.05e-05	1.05e-05	1.05e-05	1.05e-05	1.05e-05	1.05e-05	1.05e-05	1.05e-05	1.05e-05	1.05e-05	1.05e-05	1.05e-05	1.05e-05	1.05e-05	1.05e-05	1.05e-05	1.05e-05	1.05e-05	1.05e-05	1.05e-05	1.05e-05	1.05e-05	1.05e-05	1.05e-05	1.05e-05	1.05e-05	1.05e-05	1.05e-05	1.05e-05	1.05e-05	1.05e-05	1.05e-05	1.05e-05	1.05e-05	1.05e-05	1.05e-05	1.05e-05	1.05e-05	1.05e-05	1.05e-05	1.05e-05	1.05e-05	1.05e-05	1.05e-05	1.05e-05	1.05e-05	1.05e-05	1.05e-05
ANGPTL2	1.05e-05	1.05e-05	1.05e-05	1.05e-05	1.05e-05	1.05e-05	1.05e-05	1.05e-05	1.05e-05	1.05e-05	1.05e-05	1.05e-05	0.198247	1.05e-05	1.05e-05	1.05e-05	0.186594	1.05e-05	1.05e-05	1.05e-05	1.05e-05	1.05e-05	1.05e-05	1.05e-05	1.05e-05	1.05e-05	1.05e-05	1.05e-05	0.615571	0.640677	0.0846291	1.05e-05	0.424067	1.05e-05	1.05e-05	1.05e-05	1.05e-05	1.05e-05	1.05e-05	1.05e-05	1.05e-05	1.05e-05	1.05e-05	1.05e-05	0.46488	1.05e-05	1.05e-05	11.3937	1.05e-05
ANGPTL3	0.426041	0.0864651	1.05e-05	0.989889	0.383039	4.55819	2.8592	1.79181	0.182724	0.137192	0.485148	1.05e-05	1.04363	1.59553	2.19036	1.30701	0.624295	0.491926	3.58473	1.05e-05	0.530188	0.390423	1.05e-05	7.32697	2.83763	1.05e-05	0.87146	6.90169	2.92238	0.885419	0.489436	5.37077	4.00992	4.559	0.117596	1.05e-05	2.59021	0.942772	0.344824	2.36286	0.0706794	0.650282	1.64214	4.46779	2.13007	1.62025	0.954375	0.420456	1.92328
ANGPTL4	1.05e-05	1.05e-05	1.05e-05	1.05e-05	1.05e-05	1.05e-05	1.05e-05	1.05e-05	1.05e-05	1.05e-05	1.05e-05	1.05e-05	1.05e-05	1.05e-05	1.05e-05	1.05e-05	1.05e-05	1.05e-05	1.05e-05	1.05e-05	1.05e-05	1.05e-05	1.05e-05	1.05e-05	1.05e-05	1.05e-05	1.05e-05	1.05e-05	1.05e-05	1.05e-05	1.05e-05	1.05e-05	1.05e-05	1.05e-05	1.05e-05	1.05e-05	1.05e-05	1.05e-05	1.05e-05	1.05e-05	1.05e-05	1.05e-05	1.05e-05	1.05e-05	1.05e-05	1.05e-05	1.05e-05	1.05e-05	1.05e-05
ANGPTL6	1.05e-05	1.05e-05	1.05e-05	1.05e-05	1.05e-05	1.05e-05	1.05e-05	1.05e-05	1.05e-05	1.05e-05	1.05e-05	1.05e-05	1.05e-05	1.05e-05	1.05e-05	1.05e-05	1.05e-05	1.05e-05	1.05e-05	1.05e-05	1.05e-05	1.05e-05	1.05e-05	1.05e-05	1.05e-05	1.05e-05	1.05e-05	1.05e-05	1.05e-05	1.05e-05	1.05e-05	1.05e-05	1.05e-05	1.05e-05	1.05e-05	1.05e-05	1.05e-05	1.05e-05	1.05e-05	1.05e-05	1.05e-05	1.05e-05	1.05e-05	1.05e-05	1.05e-05	1.05e-05	1.05e-05	1.05e-05	1.05e-05
ANK1	2.63833	3.3489	5.65731	4.68761	2.58913	1.55566	3.25618	2.42362	3.76464	2.93183	2.83307	2.61354	2.88863	5.50016	3.60734	3.61152	3.08382	4.90544	8.1048	3.12095	2.99363	3.14658	5.44808	5.5631	2.49602	4.6513	3.3048	13.6809	4.16713	0.818411	4.76531	4.87369	2.33417	6.36894	4.14688	6.38742	5.2971	12.0036	3.56879	4.15794	3.99189	5.81074	1.8172	4.0038	3.12682	3.78031	4.43527	2.44021	7.61796
ANK2	1.05e-05	1.05e-05	0.651887	1.05e-05	1.05e-05	1.05e-05	1.05e-05	1.05e-05	0.120186	0.170882	0.0473871	0.153623	1.05e-05	1.05e-05	1.05e-05	1.05e-05	1.05e-05	0.137056	0.149915	1.05e-05	0.179242	1.05e-05	0.10759	0.0218674	1.05e-05	1.05e-05	1.05e-05	1.05e-05	0.489015	0.0438981	1.05e-05	0.509043	0.414285	1.05e-05	0.426512	0.311752	1.05e-05	0.500647	0.167204	1.05e-05	1.05e-05	1.05e-05	1.05e-05	1.05e-05	0.349362	0.423538	0.0928856	1.05e-05	1.05e-05
ANK3	1.05e-05	1.05e-05	0.0663207	1.05e-05	1.05e-05	1.05e-05	1.05e-05	1.05e-05	0.0331461	0.181497	1.05e-05	1.05e-05	1.05e-05	1.05e-05	0.0260673	1.05e-05	1.05e-05	1.05e-05	0.00196517	1.05e-05	1.05e-05	1.05e-05	1.05e-05	0.0331065	1.05e-05	1.05e-05	1.05e-05	4.33846	0.683907	1.05e-05	0.820241	1.05e-05	1.05e-05	1.05e-05	1.05e-05	1.05e-05	1.05e-05	3.67148	1.05e-05	0.233531	1.05e-05	0.0126808	0.0265247	1.05e-05	1.05e-05	1.05e-05	1.05e-05	1.05e-05	1.05e-05
ANKFY1	0.00789084	1.05e-05	9.23107	1.05e-05	0.190953	0.268378	0.181605	1.05e-05	0.132854	0.0903087	1.05e-05	0.0067116	0.0906159	1.05e-05	0.10851	1.05e-05	0.186781	0.0993824	1.05e-05	0.219899	0.154036	0.166603	1.05e-05	0.194226	1.05e-05	0.0608145	0.0522321	0.174423	1.05e-05	1.05e-05	1.05e-05	0.234045	1.05e-05	1.05e-05	0.0874434	1.05e-05	1.05e-05	0.157726	1.05e-05	1.05e-05	0.261332	0.0228027	1.05e-05	1.05e-05	0.243879	0.470042	0.115272	0.0352278	1.05e-05
ANKH	1.05e-05	1.05e-05	1.05e-05	0.165234	1.05e-05	1.05e-05	1.05e-05	1.05e-05	1.05e-05	1.05e-05	1.05e-05	1.05e-05	1.05e-05	1.05e-05	1.05e-05	0.137902	1.05e-05	1.05e-05	1.05e-05	1.05e-05	1.05e-05	1.05e-05	1.05e-05	1.05e-05	1.05e-05	1.05e-05	1.05e-05	1.05e-05	1.05e-05	1.05e-05	1.05e-05	1.05e-05	1.05e-05	1.05e-05	1.05e-05	1.05e-05	1.05e-05	1.05e-05	1.05e-05	1.05e-05	1.05e-05	1.05e-05	1.05e-05	1.05e-05	1.05e-05	1.05e-05	1.05e-05	1.05e-05	1.05e-05
ANKHD1	0.471117	1.05e-05	1.05e-05	1.05e-05	0.685448	1.05e-05	2.06952	1.66307	1.1726	2.08956	1.05e-05	1.05e-05	1.05e-05	1.05e-05	1.05e-05	0.787105	1.05e-05	1.05e-05	0.693836	0.961012	1.05e-05	1.1907	0.692973	0.0424048	1.18528	1.05e-05	1.05e-05	1.05e-05	1.05e-05	0.57155	1.05e-05	1.05e-05	2.17161	0.698817	0.47032	0.747108	1.05e-05	1.21353	0.713743	1.05e-05	1.05e-05	1.91379	1.05e-05	0.907725	1.05e-05	1.05e-05	1.47558	0.319059	1.22789
ANKIB1	1.05e-05	1.05e-05	1.05e-05	1.05e-05	1.05e-05	1.05e-05	1.05e-05	1.05e-05	1.05e-05	1.05e-05	1.05e-05	1.05e-05	1.05e-05	1.05e-05	1.05e-05	1.05e-05	1.05e-05	1.05e-05	1.05e-05	1.05e-05	1.05e-05	1.05e-05	1.05e-05	1.05e-05	1.05e-05	1.05e-05	1.05e-05	1.05e-05	1.05e-05	1.05e-05	1.05e-05	1.05e-05	1.05e-05	1.05e-05	1.05e-05	1.05e-05	1.05e-05	1.05e-05	1.05e-05	0.228858	1.05e-05	1.05e-05	1.05e-05	1.05e-05	1.05e-05	1.05e-05	1.05e-05	1.05e-05	1.05e-05
ANKLE2	1.05e-05	1.05e-05	1.05e-05	1.05e-05	1.05e-05	1.05e-05	1.05e-05	1.05e-05	1.05e-05	1.05e-05	1.05e-05	1.05e-05	1.05e-05	1.05e-05	1.05e-05	1.05e-05	1.05e-05	1.05e-05	1.05e-05	1.05e-05	1.05e-05	1.05e-05	1.05e-05	1.05e-05	1.05e-05	1.05e-05	1.05e-05	1.05e-05	1.05e-05	1.05e-05	1.05e-05	1.05e-05	1.05e-05	1.05e-05	1.05e-05	1.05e-05	1.05e-05	1.05e-05	1.05e-05	1.05e-05	1.05e-05	1.05e-05	1.05e-05	1.05e-05	1.05e-05	1.05e-05	1.05e-05	1.05e-05	1.05e-05
ANKMY2	1.05e-05	1.05e-05	1.05e-05	1.05e-05	1.05e-05	1.05e-05	1.05e-05	1.05e-05	1.05e-05	1.05e-05	1.05e-05	1.05e-05	1.05e-05	1.05e-05	1.05e-05	1.05e-05	1.05e-05	1.05e-05	1.05e-05	1.05e-05	1.05e-05	1.05e-05	1.05e-05	1.05e-05	1.05e-05	1.05e-05	1.05e-05	1.05e-05	1.05e-05	1.05e-05	1.05e-05	1.05e-05	1.05e-05	1.05e-05	1.05e-05	1.05e-05	1.05e-05	1.05e-05	1.05e-05	1.05e-05	1.05e-05	1.05e-05	1.05e-05	1.05e-05	1.05e-05	1.05e-05	1.05e-05	1.05e-05	1.05e-05
ANKRD13A	0.0935418	0.0874176	1.05e-05	1.05e-05	1.05e-05	1.05e-05	0.0555629	1.05e-05	0.0389003	0.0809394	0.0607248	0.0180834	0.0693893	0.122689	0.0768218	0.0300695	0.164723	0.183696	1.05e-05	0.105549	0.0122354	0.0980726	1.05e-05	1.05e-05	1.05e-05	1.05e-05	1.05e-05	1.05e-05	0.196424	1.05e-05	1.05e-05	0.150915	0.0657205	1.05e-05	1.05e-05	0.095007	1.05e-05	1.05e-05	0.0462633	1.05e-05	1.05e-05	1.05e-05	0.193115	1.05e-05	1.05e-05	1.05e-05	0.121298	1.05e-05	1.05e-05
ANKRD13D	0.103218	0.0871808	1.05e-05	1.05e-05	1.05e-05	1.05e-05	0.0613107	1.05e-05	0.0429244	0.0893124	0.0670066	0.0199541	1.05e-05	0.135381	0.0847689	0.0331801	0.181763	0.202699	1.05e-05	0.116467	0.0135011	0.108218	1.05e-05	1.05e-05	1.05e-05	1.05e-05	1.05e-05	1.05e-05	0.216744	1.05e-05	1.05e-05	0.166526	0.0725192	1.05e-05	1.05e-05	0.104835	1.05e-05	1.05e-05	0.0510491	1.05e-05	1.05e-05	1.05e-05	0.213092	1.05e-05	1.05e-05	1.05e-05	0.133846	1.05e-05	1.05e-05
ANKRD17	0.475179	1.05e-05	1.05e-05	1.05e-05	0.691357	1.05e-05	2.08736	1.6774	1.18271	2.10757	1.05e-05	1.05e-05	1.05e-05	1.05e-05	1.05e-05	0.793891	1.05e-05	1.05e-05	0.699817	1.05016	1.05e-05	1.20096	0.698947	0.0427704	1.1955	1.05e-05	1.05e-05	1.05e-05	1.05e-05	0.576477	1.05e-05	1.05e-05	2.19033	0.704841	0.474375	0.753549	1.05e-05	1.22399	0.719896	1.05e-05	1.05e-05	1.93029	1.05e-05	0.91555	1.05e-05	1.05e-05	1.4883	0.32181	1.23848
ANKRD22	1.05e-05	1.05e-05	1.05e-05	1.05e-05	1.05e-05	1.05e-05	1.05e-05	1.05e-05	1.05e-05	1.05e-05	1.05e-05	1.05e-05	1.05e-05	1.05e-05	1.05e-05	1.05e-05	1.05e-05	1.05e-05	1.05e-05	1.05e-05	1.05e-05	1.05e-05	1.05e-05	1.05e-05	1.05e-05	1.05e-05	1.05e-05	1.05e-05	1.05e-05	1.05e-05	1.05e-05	1.05e-05	1.05e-05	1.05e-05	1.05e-05	1.05e-05	1.05e-05	1.05e-05	1.05e-05	1.05e-05	1.05e-05	1.05e-05	1.05e-05	1.05e-05	1.05e-05	1.05e-05	1.05e-05	1.05e-05	1.05e-05
ANKRD27	1.05e-05	1.05e-05	1.05e-05	1.05e-05	1.05e-05	1.05e-05	1.05e-05	1.05e-05	1.05e-05	1.05e-05	1.05e-05	1.05e-05	1.05e-05	1.05e-05	1.05e-05	1.05e-05	1.05e-05	1.05e-05	1.05e-05	1.05e-05	1.05e-05	1.05e-05	1.05e-05	1.05e-05	1.05e-05	1.05e-05	1.05e-05	1.05e-05	1.05e-05	1.05e-05	1.05e-05	1.05e-05	1.05e-05	1.05e-05	1.05e-05	1.05e-05	1.05e-05	1.05e-05	1.05e-05	1.05e-05	1.05e-05	1.05e-05	1.05e-05	1.05e-05	1.05e-05	1.05e-05	1.05e-05	1.05e-05	1.05e-05
ANKRD28	1.05e-05	1.05e-05	1.05e-05	1.05e-05	1.05e-05	1.05e-05	1.05e-05	1.05e-05	1.05e-05	1.05e-05	1.05e-05	1.05e-05	1.05e-05	1.05e-05	1.05e-05	1.05e-05	1.05e-05	1.05e-05	1.05e-05	1.05e-05	1.05e-05	1.05e-05	1.05e-05	1.05e-05	1.05e-05	1.05e-05	1.05e-05	1.05e-05	1.05e-05	0.0237517	1.05e-05	1.05e-05	1.05e-05	1.05e-05	1.05e-05	1.05e-05	1.05e-05	1.05e-05	1.05e-05	1.05e-05	1.05e-05	1.05e-05	1.05e-05	1.05e-05	1.05e-05	1.05e-05	1.05e-05	1.05e-05	1.05e-05
ANKRD35	1.05e-05	1.05e-05	1.05e-05	1.05e-05	1.05e-05	1.05e-05	1.05e-05	1.05e-05	1.05e-05	1.05e-05	1.05e-05	1.05e-05	1.05e-05	1.05e-05	1.05e-05	1.05e-05	1.05e-05	1.05e-05	1.05e-05	1.05e-05	1.05e-05	1.05e-05	1.05e-05	1.05e-05	1.05e-05	1.05e-05	1.05e-05	1.05e-05	1.05e-05	1.05e-05	1.05e-05	1.05e-05	1.05e-05	1.05e-05	1.05e-05	1.05e-05	1.05e-05	1.05e-05	1.05e-05	1.05e-05	1.05e-05	1.05e-05	1.05e-05	1.05e-05	1.05e-05	1.05e-05	1.05e-05	1.05e-05	1.05e-05
ANKRD44	0.039482	0.0478579	1.05e-05	1.05e-05	1.05e-05	3.70919	1.05e-05	1.05e-05	1.05e-05	1.05e-05	1.05e-05	1.05e-05	1.05e-05	1.05e-05	1.05e-05	1.05e-05	1.05e-05	1.05e-05	1.05e-05	1.05e-05	0.0768372	1.05e-05	0.00875703	1.05e-05	1.05e-05	1.05e-05	1.05e-05	1.05e-05	1.05e-05	1.05e-05	0.0105091	1.05e-05	0.024659	1.05e-05	1.05e-05	1.05e-05	1.05e-05	1.05e-05	1.05e-05	1.05e-05	1.05e-05	1.05e-05	1.05e-05	1.05e-05	1.05e-05	1.05e-05	1.05e-05	1.05e-05	1.05e-05
ANKRD49	1.05e-05	1.05e-05	1.05e-05	1.05e-05	1.05e-05	1.05e-05	1.05e-05	1.05e-05	1.05e-05	1.05e-05	1.05e-05	1.05e-05	1.05e-05	1.05e-05	1.05e-05	1.05e-05	1.05e-05	1.05e-05	1.05e-05	1.05e-05	1.05e-05	1.05e-05	1.05e-05	1.05e-05	1.05e-05	1.05e-05	1.05e-05	1.05e-05	1.05e-05	1.05e-05	1.05e-05	1.05e-05	1.05e-05	1.05e-05	1.05e-05	4.21766	1.05e-05	1.05e-05	1.05e-05	1.05e-05	1.05e-05	1.05e-05	1.05e-05	1.05e-05	1.05e-05	1.05e-05	1.05e-05	1.05e-05	1.05e-05
ANKS1A	1.05e-05	0.0307496	1.05e-05	1.05e-05	1.05e-05	1.05e-05	1.05e-05	1.05e-05	1.05e-05	1.23879	1.05e-05	0.0829546	0.120597	1.05e-05	0.03477	1.05e-05	1.05e-05	1.05e-05	1.05e-05	0.0574738	0.0107216	1.05e-05	1.05e-05	1.05e-05	1.05e-05	1.05e-05	1.05e-05	1.2298	1.05e-05	1.05e-05	1.05e-05	1.05e-05	1.05e-05	1.05e-05	1.05e-05	0.406035	1.05e-05	0.0266685	1.05e-05	1.05e-05	0.190219	1.05e-05	1.05e-05	1.05e-05	0.0789873	1.05e-05	1.05e-05	1.05e-05	1.05e-05
ANKZF1	1.05e-05	1.05e-05	1.05e-05	1.05e-05	1.05e-05	1.05e-05	1.05e-05	1.05e-05	1.05e-05	1.05e-05	1.05e-05	1.05e-05	1.05e-05	1.05e-05	1.05e-05	0.0320058	1.05e-05	1.05e-05	1.05e-05	1.05e-05	1.05e-05	1.05e-05	1.05e-05	1.05e-05	1.05e-05	1.05e-05	1.05e-05	1.05e-05	1.05e-05	1.05e-05	1.05e-05	1.05e-05	1.05e-05	1.05e-05	1.05e-05	1.05e-05	1.05e-05	1.05e-05	1.05e-05	1.05e-05	1.05e-05	1.05e-05	1.05e-05	1.05e-05	1.05e-05	1.05e-05	1.05e-05	1.05e-05	1.05e-05
ANLN	1.05e-05	1.05e-05	1.05e-05	1.05e-05	1.05e-05	1.05e-05	1.05e-05	1.05e-05	1.05e-05	1.05e-05	1.05e-05	1.05e-05	1.05e-05	1.05e-05	1.05e-05	1.05e-05	1.05e-05	1.05e-05	1.05e-05	1.05e-05	1.05e-05	1.05e-05	1.05e-05	1.05e-05	1.05e-05	1.05e-05	1.05e-05	1.05e-05	1.05e-05	1.05e-05	1.05e-05	1.05e-05	1.05e-05	1.05e-05	1.05e-05	1.05e-05	1.05e-05	1.05e-05	1.05e-05	1.05e-05	1.05e-05	1.05e-05	1.05e-05	1.05e-05	1.05e-05	1.05e-05	1.05e-05	1.05e-05	1.05e-05
ANO1	1.05e-05	1.05e-05	1.05e-05	1.05e-05	1.05e-05	1.05e-05	1.05e-05	1.05e-05	1.05e-05	1.05e-05	1.05e-05	1.05e-05	1.05e-05	1.05e-05	1.05e-05	1.05e-05	1.05e-05	1.05e-05	1.05e-05	1.05e-05	1.05e-05	1.05e-05	1.05e-05	1.05e-05	1.05e-05	1.05e-05	1.05e-05	1.05e-05	1.05e-05	1.05e-05	1.05e-05	1.05e-05	1.05e-05	1.05e-05	1.05e-05	1.05e-05	1.05e-05	1.05e-05	1.05e-05	1.05e-05	1.05e-05	1.05e-05	1.05e-05	1.05e-05	1.05e-05	1.05e-05	1.05e-05	1.05e-05	1.05e-05
ANO10	1.05e-05	1.05e-05	1.05e-05	1.05e-05	1.05e-05	1.05e-05	1.05e-05	1.05e-05	1.05e-05	1.05e-05	1.05e-05	1.05e-05	1.05e-05	1.05e-05	1.05e-05	1.05e-05	1.05e-05	1.05e-05	1.05e-05	1.05e-05	1.05e-05	1.05e-05	1.05e-05	1.05e-05	1.05e-05	1.05e-05	1.05e-05	1.05e-05	1.05e-05	1.05e-05	1.05e-05	1.05e-05	1.05e-05	1.05e-05	1.05e-05	1.05e-05	1.05e-05	1.05e-05	1.05e-05	1.05e-05	1.05e-05	1.05e-05	1.05e-05	1.05e-05	1.05e-05	1.05e-05	1.05e-05	1.05e-05	1.05e-05
ANO6	1.05e-05	1.05e-05	1.05e-05	1.05e-05	1.05e-05	1.05e-05	1.05e-05	1.05e-05	1.05e-05	1.05e-05	1.05e-05	1.05e-05	1.05e-05	1.05e-05	1.05e-05	1.05e-05	1.05e-05	1.05e-05	1.05e-05	1.05e-05	1.05e-05	1.05e-05	1.05e-05	1.05e-05	1.05e-05	1.05e-05	1.05e-05	1.05e-05	1.05e-05	1.05e-05	1.05e-05	1.05e-05	1.05e-05	1.05e-05	1.05e-05	1.05e-05	1.05e-05	1.05e-05	1.05e-05	1.05e-05	1.05e-05	1.05e-05	1.05e-05	1.05e-05	1.05e-05	1.05e-05	1.05e-05	1.05e-05	1.05e-05
ANP32A	1.05e-05	1.05e-05	1.05e-05	1.05e-05	1.05e-05	0.242383	1.05e-05	1.05e-05	1.05e-05	1.05e-05	0.0574709	1.05e-05	1.05e-05	4.76512	1.05e-05	0.945337	1.05e-05	1.05e-05	1.05e-05	1.05e-05	1.05e-05	1.05e-05	0.0544509	1.05e-05	0.115036	1.05e-05	1.05e-05	1.05e-05	1.05e-05	0.0634586	1.05e-05	1.05e-05	0.215723	1.05e-05	1.05e-05	1.05e-05	1.05e-05	0.171503	1.05e-05	1.05e-05	1.05e-05	1.05e-05	1.05e-05	10.174	1.05e-05	1.05e-05	1.05e-05	1.05e-05	0.113362
ANP32B	1.05e-05	0.402556	1.05e-05	1.05e-05	0.393488	0.242383	0.265711	1.05e-05	1.05e-05	1.05e-05	1.05e-05	1.05e-05	1.05e-05	1.05e-05	1.05e-05	0.143176	1.05e-05	1.05e-05	1.57735	1.05e-05	0.416131	1.05e-05	1.05e-05	1.05e-05	0.960051	1.05e-05	1.05e-05	1.05e-05	1.05e-05	0.012307	1.05e-05	1.44532	1.05e-05	1.05e-05	1.05e-05	1.05e-05	1.90267	1.05e-05	3.69315	1.05e-05	1.05e-05	1.05e-05	1.05e-05	0.0504324	0.287199	1.05e-05	1.05e-05	1.05e-05	0.113362
ANP32C	1.05e-05	1.05e-05	1.05e-05	1.05e-05	1.05e-05	1.05e-05	1.05e-05	1.05e-05	1.05e-05	1.05e-05	0.0574709	1.05e-05	1.05e-05	1.05e-05	1.05e-05	0.945337	1.05e-05	1.05e-05	1.05e-05	1.05e-05	1.05e-05	1.05e-05	0.0544509	1.05e-05	0.115036	1.05e-05	1.05e-05	1.05e-05	1.05e-05	0.0511516	1.05e-05	1.05e-05	0.215723	1.05e-05	1.05e-05	1.05e-05	1.05e-05	0.171503	1.05e-05	1.05e-05	1.05e-05	1.05e-05	1.05e-05	1.05e-05	1.05e-05	1.05e-05	1.05e-05	1.05e-05	1.05e-05
ANP32D	1.05e-05	1.05e-05	1.05e-05	1.05e-05	1.05e-05	1.05e-05	1.05e-05	1.05e-05	1.05e-05	1.05e-05	0.0766278	1.05e-05	1.05e-05	1.05e-05	1.05e-05	1.26045	1.05e-05	1.05e-05	1.05e-05	1.05e-05	1.05e-05	1.05e-05	0.0726012	1.05e-05	0.153382	1.05e-05	1.05e-05	1.05e-05	1.05e-05	0.0682021	1.05e-05	1.05e-05	0.28763	1.05e-05	1.05e-05	1.05e-05	1.05e-05	0.22867	1.05e-05	1.05e-05	1.05e-05	1.05e-05	1.05e-05	1.05e-05	1.05e-05	1.05e-05	1.05e-05	1.05e-05	1.05e-05
ANP32E	1.05e-05	1.05e-05	1.05e-05	1.05e-05	1.05e-05	1.05e-05	1.05e-05	1.05e-05	1.05e-05	1.05e-05	0.188376	1.05e-05	1.05e-05	1.05e-05	1.05e-05	1.05e-05	1.05e-05	1.05e-05	1.05e-05	0.206708	1.05e-05	1.05e-05	1.05e-05	1.05e-05	0.167516	1.05e-05	1.05e-05	0.121252	1.05e-05	1.05e-05	1.05e-05	1.05e-05	1.05e-05	1.05e-05	1.05e-05	1.05e-05	1.05e-05	1.05e-05	1.05e-05	1.05e-05	1.05e-05	1.05e-05	1.05e-05	1.05e-05	1.05e-05	1.05e-05	1.05e-05	1.05e-05	1.05e-05
ANPEP	4.05961	6.65555	5.10214	3.35247	4.12886	9.99732	6.29884	4.40985	6.52446	7.53287	6.40224	8.92779	4.24698	6.97612	7.32259	13.8297	7.18814	8.53551	6.42044	7.97508	4.31166	7.21459	7.6343	6.24106	8.13316	7.23344	4.95844	4.94254	5.63532	9.67837	5.83028	4.98079	6.37728	5.14899	5.84765	7.56309	6.12861	6.02954	4.08528	3.82411	5.68163	4.69741	4.67645	4.6201	4.72259	6.23597	5.0545	6.89157	6.19161
ANTXR1	1.05e-05	1.05e-05	1.05e-05	1.05e-05	1.05e-05	1.05e-05	0.453265	0.0168621	0.434447	1.05e-05	0.332879	0.847755	1.05e-05	1.05e-05	0.203462	1.15259	0.554908	1.05e-05	1.05e-05	1.05e-05	0.463209	1.05e-05	1.05e-05	1.05e-05	0.218612	1.05e-05	0.519762	1.05e-05	0.00861798	1.05e-05	0.39248	1.05e-05	0.229424	1.05e-05	1.05e-05	1.05e-05	1.05e-05	1.05e-05	0.0639603	1.05e-05	0.330966	0.170768	1.05e-05	1.05e-05	1.05e-05	0.547297	0.560005	0.466332	1.05e-05
ANTXR2	1.05e-05	1.05e-05	1.05e-05	1.05e-05	1.05e-05	1.05e-05	1.05e-05	1.05e-05	1.05e-05	1.05e-05	1.05e-05	0.138439	1.05e-05	1.05e-05	1.05e-05	1.05e-05	1.05e-05	1.05e-05	1.05e-05	1.05e-05	1.05e-05	1.05e-05	1.05e-05	1.05e-05	1.05e-05	1.05e-05	1.05e-05	1.05e-05	1.05e-05	1.05e-05	1.05e-05	1.05e-05	1.05e-05	0.0828365	1.05e-05	1.05e-05	1.05e-05	1.05e-05	1.05e-05	1.05e-05	1.05e-05	1.05e-05	1.05e-05	1.05e-05	1.05e-05	1.05e-05	1.05e-05	1.05e-05	1.05e-05
ANXA1	0.384306	0.138883	3.13433	1.05e-05	0.312841	0.0662796	1.05e-05	1.05e-05	1.05e-05	1.05e-05	0.0846413	0.507387	0.164237	1.05e-05	4.04886	0.33424	1.88553	0.0107815	0.144937	0.153289	0.115734	1.05e-05	1.05e-05	1.05e-05	1.05e-05	0.00639939	1.05e-05	1.05e-05	0.746318	2.25277	3.81012	0.673112	1.05e-05	0.223366	2.51788	1.05e-05	0.919129	1.05e-05	2.37055	0.134739	1.05e-05	4.53688	5.824	0.0232	0.162287	0.174143	0.107453	1.37648	0.350922
ANXA10	1.05e-05	14.293	1.05e-05	1.05e-05	1.05e-05	1.05e-05	2.15877	1.32768	7.77135	6.51445	6.37036	1.05e-05	1.05e-05	1.05e-05	9.57451	13.2387	1.05e-05	1.05e-05	1.05e-05	1.05e-05	1.05e-05	1.05e-05	1.05e-05	1.05e-05	1.05e-05	1.05e-05	2.21217	1.05e-05	1.05e-05	1.05e-05	1.05e-05	0.0219391	1.05e-05	1.05e-05	1.05e-05	1.05e-05	1.05e-05	0.625651	1.05e-05	1.05e-05	1.05e-05	1.05e-05	1.05e-05	2.84638	2.03344	1.05e-05	0.0771275	1.05e-05	1.05e-05
ANXA11	0.960962	0.809079	0.0301119	0.221225	0.221956	0.725226	1.05e-05	0.594127	1.27622	1.05e-05	2.4818	0.0733816	1.31341	0.141291	1.05e-05	0.00962799	0.956221	1.05e-05	1.05e-05	0.345237	1.03334	0.365239	0.726553	2.5104	0.507896	1.05e-05	1.0793	2.65263	2.5899	1.05e-05	0.74023	1.6211	2.33781	1.05e-05	1.05e-05	1.05e-05	0.017765	0.0499912	0.691816	1.867	1.30169	1.74034	0.304054	0.353612	0.384234	0.963057	1.10765	2.72032	0.467977
ANXA13	0.255435	0.679822	0.0877236	1.05e-05	0.267224	1.05e-05	0.482051	1.04174	1.05e-05	1.79372	0.386523	1.05e-05	0.198198	0.104035	9.32611	0.155528	3.33326	0.256187	1.05e-05	0.633692	1.05e-05	1.05e-05	0.244428	1.05e-05	0.18074	1.05e-05	0.186514	0.109728	0.41867	0.170538	1.05e-05	0.617295	0.163426	1.05e-05	1.05e-05	83.3707	0.0976766	0.529699	0.155613	0.489247	0.354439	0.609876	1.05e-05	0.422081	0.715732	1.53221	0.248211	1.05e-05	0.356781
ANXA2	0.506152	1.44223	1.05e-05	0.747101	0.613876	0.597624	0.220589	1.29624	3.28003	1.31384	2.28378	1.57465	1.89305	1.05e-05	5.08794	3.06373	3.4116	1.05e-05	0.0123448	0.142497	9.07803	0.0279724	0.0848259	0.0601856	10.6981	0.0497842	3.18947	2.95176	0.318426	2.18268	2.37688	1.8326	2.77336	0.0154944	0.297382	0.758165	0.519816	1.05e-05	0.175904	2.79181	1.24182	0.59832	3.83586	0.196497	1.02985	5.12621	0.106666	1.78239	1.24838
ANXA2P2	0.13802	0.0339489	1.05e-05	1.05e-05	0.640566	0.161662	0.23018	0.0124721	3.42264	1.37097	2.38308	1.64312	1.97536	1.05e-05	5.28298	3.19693	3.55993	1.05e-05	1.05e-05	0.148693	5.46176	0.0291886	0.088514	0.0628024	10.6066	1.05e-05	3.24877	3.0801	0.025615	2.27758	1.05e-05	1.91228	1.24955	0.0161681	1.05e-05	0.245803	0.542417	1.05e-05	0.183552	2.00734	0.617728	0.624334	3.56528	0.0401945	0.921231	2.88288	0.0148865	1.25072	1.30266
ANXA3	1.05e-05	1.05e-05	2.99088	1.05e-05	0.279239	0.064797	1.05e-05	0.818996	1.05e-05	1.05e-05	1.05e-05	1.05e-05	0.892412	1.05e-05	1.05e-05	1.05e-05	1.05e-05	1.05e-05	1.05e-05	0.596424	0.26728	1.05e-05	1.05e-05	1.75675	1.05e-05	0.94839	1.04057	0.026907	1.05e-05	0.140547	0.591279	0.771415	0.0315699	0.708437	1.45036	1.05e-05	0.0182109	0.341288	1.05e-05	0.734775	0.0236217	0.92287	2.25035	1.05e-05	1.05e-05	1.05e-05	0.820675	0.0488667	1.05646
ANXA4	0.566339	0.155039	1.71869	9.28919	1.05e-05	0.373617	7.89996	0.0901607	2.30772	1.05e-05	0.419096	0.227593	0.155604	1.05e-05	6.74652	0.175846	1.05e-05	1.05e-05	6.13485	7.11588	0.262335	1.05e-05	4.82386	1.05e-05	15.6177	1.05e-05	0.135046	1.05e-05	0.362887	1.05e-05	1.05e-05	0.102628	6.30285	5.70751	0.312313	0.192489	0.028414	5.58295	4.55113	1.33789	6.93078	1.05e-05	0.0662873	1.05e-05	0.463323	0.0597787	1.05e-05	8.7765	1.05e-05
ANXA5	0.0740369	1.05e-05	100.643	0.385685	0.187175	71.0775	0.0184066	0.174604	0.274673	1.05e-05	0.0208401	0.125858	1.05e-05	1.05e-05	1.05e-05	3.48071	0.843122	0.143009	0.640856	1.05e-05	1.05e-05	0.418488	119.847	61.6655	1.3584	1.05e-05	0.146792	1.05e-05	0.46484	0.0439139	54.5402	0.137393	0.310067	0.222187	1.05e-05	0.0539473	0.838388	1.05e-05	0.722666	0.0630186	0.0482948	0.0726196	1.05e-05	0.119009	1.05e-05	1.05e-05	0.0189762	1.05e-05	0.163938
ANXA6	28.2324	38.4287	27.7141	27.2674	29.4077	31.7766	20.2472	24.0493	22.4542	24.3689	41.0375	24.2727	40.1864	39.7709	33.8238	25.3844	28.631	32.7011	27.6186	37.4978	26.3742	26.7239	26.9799	22.6654	34.2043	20.6465	24.2143	47.3774	36.515	27.1987	42.3488	37.501	23.3559	25.4371	18.0389	27.0373	31.2805	29.0655	23.0331	21.7289	38.3924	35.9	24.8426	33.2584	30.048	37.3064	34.2447	30.7382	26.124
ANXA7	1.05e-05	0.211527	1.05e-05	0.0573008	1.05e-05	0.09804	1.05e-05	0.107169	1.05e-05	0.112117	0.0576888	0.781221	1.05e-05	0.00816384	1.05e-05	0.552674	0.0121098	1.05e-05	0.0101398	0.08826	1.03413	1.05e-05	1.05e-05	1.05e-05	1.05e-05	1.05e-05	1.05e-05	0.00782599	1.05e-05	0.231062	0.215825	1.05e-05	0.467517	1.05e-05	1.05e-05	0.00957158	1.05e-05	0.993982	0.07433	0.0848256	1.05e-05	0.0115596	1.05e-05	1.05e-05	0.0312878	0.439468	0.113327	1.05e-05	0.170975
ANXA8	1.05e-05	1.05e-05	1.05e-05	1.05e-05	1.05e-05	1.05e-05	1.05e-05	1.05e-05	0.0535475	1.05e-05	1.05e-05	1.05e-05	1.05e-05	1.05e-05	1.05e-05	1.05e-05	1.05e-05	1.05e-05	1.05e-05	0.0643635	1.05e-05	1.05e-05	1.05e-05	1.05e-05	1.05e-05	0.432266	1.05e-05	1.05e-05	1.05e-05	0.374296	0.0219302	1.05e-05	1.05e-05	1.05e-05	1.05e-05	0.278147	1.05e-05	1.05e-05	1.05e-05	1.05e-05	0.331683	1.05e-05	1.05e-05	1.05e-05	1.05e-05	0.0917073	1.05e-05	1.05e-05	1.05e-05
ANXA8L1	1.05e-05	1.05e-05	1.05e-05	1.05e-05	1.05e-05	1.05e-05	1.05e-05	1.05e-05	0.0535475	1.05e-05	1.05e-05	1.05e-05	1.05e-05	1.05e-05	1.05e-05	1.05e-05	1.05e-05	1.05e-05	1.05e-05	0.0643635	1.05e-05	1.05e-05	1.05e-05	1.05e-05	1.05e-05	0.432266	1.05e-05	1.05e-05	1.05e-05	0.374296	0.0219302	1.05e-05	1.05e-05	1.05e-05	1.05e-05	0.278147	1.05e-05	1.05e-05	1.05e-05	1.05e-05	0.331683	1.05e-05	1.05e-05	1.05e-05	1.05e-05	0.0917073	1.05e-05	1.05e-05	1.05e-05
ANXA9	1.05e-05	1.05e-05	1.05e-05	1.05e-05	1.05e-05	1.05e-05	1.05e-05	1.05e-05	1.05e-05	1.05e-05	1.05e-05	1.05e-05	0.034577	1.05e-05	1.05e-05	1.05e-05	1.05e-05	1.05e-05	1.05e-05	1.05e-05	1.05e-05	1.05e-05	1.05e-05	1.05e-05	1.05e-05	1.05e-05	1.05e-05	1.05e-05	1.05e-05	1.05e-05	1.05e-05	1.05e-05	1.05e-05	1.05e-05	1.05e-05	1.05e-05	1.05e-05	1.05e-05	1.05e-05	1.05e-05	1.05e-05	1.05e-05	1.05e-05	1.05e-05	1.05e-05	1.05e-05	1.05e-05	1.05e-05	1.05e-05
AOC1	0.814541	1.05e-05	1.22333	1.05e-05	2.25456	1.05e-05	1.05e-05	1.99769	2.39158	2.02014	2.7442	0.0675343	0.0309108	0.0548776	1.05e-05	1.59311	1.05e-05	1.05e-05	1.73533	2.73641	1.05e-05	0.699715	1.05e-05	1.5331	2.36339	1.05454	1.26368	1.05e-05	1.05e-05	1.05e-05	1.05e-05	1.50592	1.05e-05	0.0406359	0.0522946	1.92421	0.599579	0.51873	0.123271	1.76756	1.32765	1.05e-05	1.05e-05	1.26982	1.05e-05	1.05e-05	0.458418	1.05e-05	2.05715
AOC2	0.211735	0.122784	0.0142152	0.0160614	0.0368134	0.0102977	0.0979014	0.0770767	0.145893	0.0215316	0.222243	0.137998	0.269743	0.17174	0.533199	0.0743031	0.269208	0.0778693	0.0153235	0.352591	0.011348	0.189586	0.0319729	0.267516	0.0788395	0.0331961	0.156588	0.112674	0.0212377	0.176075	0.240445	0.0104733	0.175935	0.107042	0.107768	0.0471899	0.063843	0.126536	0.120928	0.0498983	0.0707382	0.141805	0.136642	0.119428	0.0643605	0.0132463	0.16418	1.05e-05	0.0234265
AOC3	2.03469	0.589787	0.302519	0.448427	0.789352	2.31051	2.16587	2.28225	0.972964	1.52599	12.54	0.882416	1.51967	2.4156	1.69211	1.45384	1.85843	1.63198	1.25153	1.07495	0.750352	1.06585	0.596466	2.87382	0.89837	0.405581	0.992429	0.692808	0.755402	0.748952	1.1976	0.992477	0.741196	0.805162	0.583403	0.811947	0.840126	0.793528	0.725386	0.826506	1.13544	0.728597	0.534232	1.09425	0.708476	2.95403	0.802355	0.186932	0.427604
AOX1	1.05e-05	1.05e-05	1.05e-05	1.05e-05	1.05e-05	1.05e-05	1.05e-05	1.05e-05	1.05e-05	1.05e-05	1.05e-05	1.05e-05	1.05e-05	1.05e-05	1.05e-05	1.05e-05	1.05e-05	1.05e-05	0.0502705	1.05e-05	0.467716	1.05e-05	1.05e-05	1.05e-05	1.05e-05	1.05e-05	1.05e-05	0.0832131	1.05e-05	1.05e-05	1.05e-05	1.05e-05	0.0394151	0.0328596	1.05e-05	1.05e-05	1.05e-05	1.05e-05	1.05e-05	1.05e-05	1.05e-05	0.0368956	1.05e-05	1.05e-05	1.05e-05	1.05e-05	1.05e-05	1.05e-05	0.152897
AP1B1	1.05e-05	2.26527	6.17566	6.74461	0.023738	6.88539	4.10215	4.84082	20.8969	7.82821	6.78536	0.00957022	4.04905	4.6434	3.7229	3.26623	7.44661	5.15963	1.05e-05	1.25054	0.0296176	5.96124	7.65942	5.79228	1.62743	1.05e-05	1.05e-05	5.05016	5.02411	1.48283	4.00243	1.05e-05	2.69735	4.64666	1.05e-05	10.061	2.66345	2.53087	3.88112	3.03212	5.10884	5.21541	3.13896	1.43867	3.51464	3.65199	5.73619	3.59242	3.38841
AP1G1	1.05e-05	0.0192789	1.05e-05	1.05e-05	1.05e-05	1.05e-05	1.05e-05	1.05e-05	1.05e-05	1.05e-05	1.05e-05	0.276621	0.100207	0.13437	0.203901	1.05e-05	1.05e-05	1.05e-05	1.05e-05	1.05e-05	1.05e-05	1.05e-05	1.05e-05	0.0706413	1.05e-05	1.05e-05	1.05e-05	2.4704	2.54571	1.05e-05	0.0278048	1.05e-05	1.05e-05	1.05e-05	1.05e-05	1.05e-05	1.05e-05	1.05e-05	1.05e-05	1.05e-05	1.05e-05	1.05e-05	1.05e-05	0.0278076	1.05e-05	1.05e-05	1.05e-05	1.05e-05	1.05e-05
AP1G2	1.05e-05	1.05e-05	1.05e-05	1.05e-05	1.05e-05	1.05e-05	1.05e-05	1.05e-05	1.05e-05	1.05e-05	1.05e-05	1.05e-05	1.05e-05	1.05e-05	1.05e-05	1.05e-05	1.05e-05	1.05e-05	1.05e-05	1.05e-05	1.05e-05	1.05e-05	1.05e-05	1.05e-05	1.05e-05	1.05e-05	1.05e-05	1.05e-05	1.05e-05	1.05e-05	1.05e-05	1.05e-05	1.05e-05	1.05e-05	1.05e-05	1.05e-05	1.05e-05	1.05e-05	1.05e-05	1.05e-05	1.05e-05	1.05e-05	1.05e-05	1.05e-05	1.05e-05	1.05e-05	1.05e-05	1.05e-05	1.05e-05
AP1M1	0.0306544	8.20753	8.97215	1.05e-05	1.05e-05	1.05e-05	1.05e-05	0.424842	1.05e-05	0.140614	1.05e-05	1.05e-05	4.72238	27.0919	1.05e-05	1.05e-05	0.0476033	0.252917	1.05e-05	0.240411	1.05e-05	1.05e-05	0.0191189	0.0370938	1.05e-05	4.82901	19.7316	1.05e-05	0.0104981	0.0962582	1.05e-05	1.05e-05	1.05e-05	1.05e-05	0.119426	1.05e-05	21.3091	0.494922	1.05e-05	1.05e-05	1.05e-05	0.119472	1.05e-05	24.941	1.05e-05	1.05e-05	1.05e-05	1.05e-05	9.83926
AP1M2	0.261818	1.05e-05	1.05e-05	1.05e-05	0.251595	0.354331	1.05e-05	1.05e-05	1.05e-05	1.05e-05	1.05e-05	1.05e-05	1.05e-05	1.05e-05	1.05e-05	1.05e-05	1.05e-05	0.284307	1.05e-05	0.473413	1.05e-05	0.450452	0.490955	1.05e-05	0.232177	1.05e-05	1.05e-05	1.05e-05	0.467023	1.05e-05	0.267969	1.05e-05	1.05e-05	0.394442	0.671948	0.422883	0.292455	0.286032	0.333262	0.415084	0.136285	1.05e-05	0.0986325	0.210641	0.358046	1.05e-05	1.05e-05	1.05e-05	1.05e-05
AP1S1	1.05e-05	1.05e-05	1.05e-05	1.05e-05	1.05e-05	1.05e-05	1.05e-05	1.05e-05	1.05e-05	1.05e-05	1.05e-05	1.05e-05	1.05e-05	1.05e-05	1.05e-05	1.05e-05	1.05e-05	1.05e-05	1.05e-05	1.05e-05	1.05e-05	1.05e-05	1.05e-05	1.05e-05	1.05e-05	1.05e-05	1.05e-05	1.05e-05	1.05e-05	1.05e-05	1.05e-05	1.05e-05	1.05e-05	1.05e-05	1.05e-05	1.05e-05	1.05e-05	1.05e-05	1.05e-05	1.05e-05	1.05e-05	1.05e-05	1.05e-05	1.05e-05	1.05e-05	1.05e-05	1.05e-05	1.05e-05	1.05e-05
AP1S2	1.05e-05	1.05e-05	1.05e-05	1.05e-05	1.39689	1.05e-05	1.05e-05	1.05e-05	1.05e-05	1.05e-05	1.05e-05	2.02203	1.05e-05	1.05e-05	1.05e-05	1.05e-05	1.05e-05	1.05e-05	1.05e-05	1.05e-05	1.5654	1.05e-05	1.05e-05	1.05e-05	1.05e-05	1.05e-05	1.05e-05	1.05e-05	1.05e-05	1.05e-05	1.05e-05	1.05e-05	1.05e-05	0.731093	1.05e-05	1.05e-05	1.05e-05	1.05e-05	1.05e-05	0.514919	1.05e-05	1.05e-05	1.05e-05	1.05e-05	1.05e-05	1.05e-05	1.05e-05	1.05e-05	1.05e-05
AP2A1	1.05e-05	0.2553	1.05e-05	0.230741	0.147166	0.231881	1.05e-05	0.116371	0.0802437	1.05e-05	1.05e-05	0.0162265	0.0568648	0.321321	1.05e-05	0.0430597	1.05e-05	1.05e-05	0.120607	0.024593	0.0617202	0.0909001	1.05e-05	1.05e-05	1.05e-05	1.05e-05	0.0497704	0.185208	0.118493	0.12706	0.165281	1.05e-05	0.434695	0.0608144	0.0783283	1.05e-05	0.213216	0.380315	1.05e-05	0.180372	1.05e-05	1.05e-05	1.05e-05	1.05e-05	1.05e-05	0.0509964	0.0441533	0.114059	1.05e-05
AP2A2	0.184861	0.405595	1.05e-05	0.246655	1.05e-05	0.126289	0.208706	0.175046	0.0202081	0.116576	0.135838	0.198177	0.221107	1.27217	0.749241	0.132144	0.447143	0.219824	1.05e-05	0.126004	0.160119	0.291687	0.24889	0.209702	1.05e-05	0.218413	1.05e-05	0.0515196	0.262646	0.262901	1.05e-05	0.320042	0.780473	0.0422136	0.42913	0.25132	0.111705	0.517108	1.05e-05	0.0405176	0.564218	0.0482839	0.0342259	0.285582	0.221812	1.05e-05	0.183097	0.130542	0.0251551
AP2B1	0.0688765	1.05e-05	1.05526	0.0655877	0.0117967	1.05e-05	0.010399	1.05e-05	1.00377	0.0997472	1.05e-05	0.00957022	0.590211	1.05e-05	1.05e-05	1.05e-05	1.05e-05	0.0233707	2.03525	0.215819	0.149772	1.05e-05	1.05e-05	1.05e-05	1.05e-05	1.05e-05	0.00749554	1.05e-05	0.0113017	0.0133562	0.0654056	0.0417161	0.0496432	0.0122933	1.05e-05	1.05e-05	0.207414	0.0139565	0.977015	0.0620877	1.05e-05	1.05e-05	0.218476	0.153656	0.0686938	0.0304423	0.0177824	1.05e-05	1.05e-05
AP2M1	1.05e-05	1.05e-05	0.272628	1.05e-05	1.05e-05	1.05e-05	1.18126	0.0446723	0.054231	1.05e-05	0.773976	1.05e-05	1.05e-05	0.430851	1.05e-05	1.05e-05	1.05e-05	1.05e-05	1.05e-05	1.05e-05	1.05e-05	0.5769	0.339687	1.05e-05	1.05e-05	0.0350908	1.05e-05	0.18508	1.05e-05	0.0739997	1.05e-05	1.05e-05	0.0675018	0.326494	1.05e-05	1.05e-05	0.184891	1.05e-05	1.05e-05	0.154969	1.05e-05	1.05e-05	1.05e-05	0.118313	1.05e-05	0.149644	0.133016	1.05e-05	1.05e-05
AP2S1	1.05e-05	4.26943	1.05e-05	1.04313	1.05e-05	1.05e-05	1.05e-05	1.05e-05	1.05e-05	1.05e-05	1.05e-05	1.05e-05	1.05e-05	1.05e-05	1.05e-05	1.05e-05	1.05e-05	1.05e-05	1.05e-05	1.05e-05	1.05e-05	1.05e-05	1.05e-05	1.05e-05	1.05e-05	1.05e-05	1.05e-05	1.05e-05	1.05e-05	1.05e-05	1.05e-05	1.05e-05	1.05e-05	1.05e-05	1.05e-05	1.05e-05	1.05e-05	1.05e-05	1.05e-05	1.05e-05	1.05e-05	1.05e-05	1.05e-05	1.05e-05	1.05e-05	1.05e-05	1.05e-05	1.05e-05	1.05e-05
AP3B1	1.05e-05	1.05e-05	0.0748564	1.05e-05	0.111879	1.05e-05	0.0068904	1.05e-05	1.05e-05	1.05e-05	0.0799834	1.05e-05	0.296717	0.0202058	0.323142	0.068757	0.0192202	1.05e-05	1.05e-05	0.0652449	1.05e-05	1.05e-05	0.0350174	1.05e-05	1.05e-05	1.05e-05	1.05e-05	0.00956859	0.162361	1.05e-05	0.266205	0.0154593	0.0505012	0.0350281	1.05e-05	1.05e-05	1.05e-05	0.355579	0.0684913	0.0611075	0.0484939	0.075582	0.126504	0.0509046	1.05e-05	0.170697	1.05e-05	1.05e-05	1.05e-05
AP3B2	1.05e-05	1.05e-05	1.05e-05	1.05e-05	1.05e-05	1.05e-05	1.05e-05	1.05e-05	1.05e-05	1.05e-05	1.05e-05	1.05e-05	1.05e-05	1.05e-05	1.05e-05	1.05e-05	1.05e-05	1.05e-05	1.05e-05	1.05e-05	1.05e-05	1.05e-05	1.05e-05	1.05e-05	1.05e-05	1.05e-05	1.05e-05	1.05e-05	1.05e-05	1.05e-05	1.05e-05	0.0152319	1.05e-05	1.05e-05	1.05e-05	1.05e-05	1.05e-05	1.05e-05	1.05e-05	1.05e-05	0.0477808	1.05e-05	1.05e-05	1.05e-05	1.05e-05	1.05e-05	1.05e-05	1.05e-05	1.05e-05
AP3D1	0.189192	0.309471	1.37154	0.988536	1.05e-05	1.05e-05	1.05e-05	1.05e-05	1.05e-05	1.05e-05	1.05e-05	0.0858366	1.02925	2.94523	0.1779	0.00423964	1.05e-05	1.02854	0.713689	0.687417	0.0652252	1.05e-05	0.127788	0.0255056	0.863789	0.468651	0.0984535	1.05e-05	1.05e-05	1.05e-05	0.0128179	0.0976104	0.370231	1.05e-05	1.05e-05	1.05e-05	1.05e-05	1.05e-05	0.0490162	1.05e-05	0.900759	1.05e-05	1.05e-05	1.05e-05	0.0125515	0.0114263	0.0523061	1.05e-05	0.130826
AP3M1	0.230829	2.71625	1.05e-05	0.129868	0.268458	0.105896	0.166038	0.399727	0.157735	0.2083	1.05e-05	0.199506	1.05e-05	1.05e-05	0.193441	0.0695629	1.05e-05	1.05e-05	0.158303	0.157796	1.05e-05	0.126298	0.149911	1.05e-05	0.0410467	0.121004	0.0823064	1.05e-05	0.045011	0.0746974	1.05e-05	0.0787253	0.13577	1.08484	2.18024	0.202174	0.0973421	0.0965381	1.05e-05	1.05e-05	1.05e-05	1.05e-05	1.05e-05	0.595442	0.0769166	0.0756212	0.212736	0.0746416	0.177095
AP3M2	1.05e-05	1.05e-05	1.05e-05	1.05e-05	1.05e-05	1.05e-05	1.05e-05	1.05e-05	1.05e-05	1.05e-05	1.05e-05	1.05e-05	1.05e-05	1.05e-05	1.05e-05	1.05e-05	1.05e-05	1.05e-05	1.05e-05	1.05e-05	1.05e-05	1.05e-05	1.05e-05	1.05e-05	0.0709146	1.05e-05	1.05e-05	1.05e-05	1.05e-05	1.05e-05	1.05e-05	1.05e-05	1.05e-05	1.05e-05	1.05e-05	1.05e-05	1.05e-05	1.05e-05	1.05e-05	1.05e-05	1.05e-05	1.05e-05	1.05e-05	1.05e-05	1.05e-05	1.05e-05	1.05e-05	1.05e-05	1.05e-05
AP3S1	1.05e-05	1.05e-05	1.05e-05	1.05e-05	1.05e-05	1.05e-05	1.05e-05	1.05e-05	1.05e-05	1.05e-05	1.05e-05	1.05e-05	1.05e-05	1.05e-05	1.05e-05	1.05e-05	1.05e-05	1.05e-05	1.05e-05	1.05e-05	1.05e-05	1.05e-05	1.05e-05	1.05e-05	1.05e-05	1.05e-05	1.05e-05	1.05e-05	1.05e-05	1.05e-05	1.05e-05	1.05e-05	1.05e-05	1.05e-05	1.05e-05	1.05e-05	1.05e-05	1.05e-05	1.05e-05	1.05e-05	1.05e-05	1.05e-05	1.05e-05	1.05e-05	1.05e-05	1.05e-05	1.05e-05	1.05e-05	1.05e-05
AP3S2	1.05e-05	1.05e-05	1.05e-05	1.05e-05	1.05e-05	1.05e-05	1.05e-05	1.05e-05	1.05e-05	1.05e-05	1.05e-05	1.05e-05	1.05e-05	1.05e-05	1.05e-05	1.05e-05	1.05e-05	1.05e-05	1.05e-05	1.05e-05	1.05e-05	1.05e-05	1.05e-05	1.05e-05	1.05e-05	1.05e-05	1.05e-05	1.05e-05	1.05e-05	1.05e-05	1.05e-05	1.05e-05	1.05e-05	1.05e-05	1.05e-05	1.05e-05	1.05e-05	1.05e-05	1.05e-05	1.05e-05	1.05e-05	1.05e-05	1.05e-05	1.05e-05	1.05e-05	1.05e-05	1.05e-05	1.05e-05	1.05e-05
AP4B1	1.05e-05	1.05e-05	0.0114995	1.05e-05	1.05e-05	1.05e-05	1.05e-05	1.05e-05	1.05e-05	1.05e-05	1.05e-05	1.05e-05	1.05e-05	1.05e-05	1.05e-05	1.05e-05	1.05e-05	1.05e-05	1.05e-05	1.05e-05	1.05e-05	1.05e-05	1.05e-05	1.05e-05	1.05e-05	1.05e-05	1.05e-05	1.05e-05	1.05e-05	1.05e-05	1.05e-05	1.05e-05	1.05e-05	1.05e-05	1.05e-05	1.05e-05	1.05e-05	1.05e-05	1.05e-05	1.05e-05	1.05e-05	1.05e-05	1.05e-05	1.05e-05	1.05e-05	1.05e-05	1.05e-05	1.05e-05	1.05e-05
AP4E1	1.05e-05	1.05e-05	1.05e-05	1.05e-05	1.05e-05	1.05e-05	1.05e-05	1.05e-05	1.05e-05	1.05e-05	1.05e-05	1.05e-05	1.05e-05	1.05e-05	1.05e-05	1.05e-05	1.05e-05	1.05e-05	1.05e-05	1.05e-05	1.05e-05	1.05e-05	1.05e-05	1.05e-05	1.05e-05	1.05e-05	1.05e-05	1.05e-05	1.05e-05	1.05e-05	1.05e-05	1.05e-05	1.05e-05	1.05e-05	1.05e-05	1.05e-05	1.05e-05	1.05e-05	1.05e-05	1.05e-05	1.05e-05	1.05e-05	0.4135	1.05e-05	1.05e-05	1.05e-05	1.05e-05	1.05e-05	1.05e-05
AP5B1	0.030966	0.0649325	0.0207485	1.05e-05	0.0389624	0.126118	0.0160818	0.0590356	0.0803972	0.0553293	0.107619	0.0246793	0.099401	0.140684	1.05e-05	1.05e-05	1.05e-05	0.106543	0.0446418	0.136052	0.0288465	1.05e-05	1.05e-05	1.05e-05	0.127135	1.05e-05	0.223537	1.05e-05	1.05e-05	1.05e-05	1.05e-05	1.05e-05	0.218178	0.0115099	1.05e-05	1.05e-05	1.05e-05	0.0214916	1.05e-05	1.05e-05	0.0258728	0.0424287	0.0377186	0.0394937	1.05e-05	1.05e-05	0.054776	1.05e-05	1.05e-05
AP5Z1	1.05e-05	1.05e-05	1.05e-05	1.05e-05	1.05e-05	1.05e-05	1.05e-05	1.05e-05	1.05e-05	1.05e-05	1.05e-05	1.05e-05	1.05e-05	1.05e-05	1.05e-05	1.05e-05	1.05e-05	1.05e-05	1.05e-05	1.05e-05	1.05e-05	1.05e-05	1.05e-05	1.05e-05	0.0973224	1.05e-05	1.05e-05	1.05e-05	1.05e-05	1.05e-05	1.05e-05	1.05e-05	1.05e-05	1.05e-05	1.05e-05	1.05e-05	1.05e-05	1.05e-05	1.05e-05	1.05e-05	1.05e-05	1.05e-05	1.05e-05	1.05e-05	0.0313418	1.05e-05	1.05e-05	1.05e-05	1.05e-05
APAF1	1.05e-05	0.0383188	0.0256932	1.05e-05	1.05e-05	1.05e-05	1.05e-05	1.05e-05	0.0654883	1.05e-05	1.05e-05	0.0438239	1.05e-05	1.05e-05	1.05e-05	1.05e-05	0.049272	1.05e-05	1.05e-05	1.05e-05	1.05e-05	1.05e-05	1.05e-05	1.05e-05	1.05e-05	0.0968685	1.05e-05	1.05e-05	0.0795767	1.05e-05	1.05e-05	1.05e-05	1.05e-05	1.05e-05	1.05e-05	1.05e-05	1.05e-05	0.144118	0.160224	1.05e-05	1.05e-05	0.211049	1.05e-05	1.05e-05	1.05e-05	0.636336	1.05e-05	1.05e-05	1.05e-05
APBB1	1.05e-05	1.05e-05	1.05e-05	1.05e-05	1.05e-05	1.05e-05	1.05e-05	1.05e-05	0.0043133	1.05e-05	1.05e-05	1.05e-05	1.05e-05	1.05e-05	1.05e-05	1.05e-05	1.05e-05	1.05e-05	1.05e-05	1.05e-05	1.05e-05	1.05e-05	1.05e-05	1.05e-05	1.05e-05	1.05e-05	1.05e-05	1.05e-05	1.05e-05	1.05e-05	1.05e-05	1.05e-05	1.05e-05	1.05e-05	1.05e-05	1.05e-05	1.05e-05	1.05e-05	1.05e-05	1.05e-05	1.05e-05	1.05e-05	1.05e-05	1.05e-05	1.05e-05	1.05e-05	1.05e-05	0.0602914	1.05e-05
APBB1IP	1.05e-05	1.05e-05	1.05e-05	1.05e-05	0.0562529	1.05e-05	1.05e-05	1.05e-05	1.05e-05	1.05e-05	1.05e-05	1.05e-05	1.05e-05	1.05e-05	0.0358697	1.05e-05	1.05e-05	1.05e-05	1.05e-05	1.05e-05	1.05e-05	0.0606696	1.05e-05	1.05e-05	0.0696945	1.05e-05	1.05e-05	1.05e-05	1.05e-05	1.05e-05	1.05e-05	1.05e-05	1.05e-05	1.05e-05	1.05e-05	1.05e-05	1.05e-05	1.05e-05	1.05e-05	1.05e-05	1.05e-05	1.05e-05	1.05e-05	0.0108137	1.05e-05	1.05e-05	1.05e-05	1.05e-05	1.05e-05
APBB2	1.05e-05	1.05e-05	1.05e-05	1.05e-05	0.0401812	1.05e-05	1.05e-05	1.05e-05	1.05e-05	1.05e-05	1.05e-05	1.05e-05	1.05e-05	1.05e-05	1.05e-05	1.05e-05	1.05e-05	1.05e-05	1.05e-05	1.05e-05	1.05e-05	1.05e-05	1.05e-05	1.05e-05	1.05e-05	1.05e-05	1.05e-05	1.05e-05	1.05e-05	1.05e-05	1.05e-05	1.05e-05	1.05e-05	1.05e-05	1.77217	1.05e-05	2.3943	1.05e-05	1.05e-05	1.05e-05	1.05e-05	1.05e-05	1.05e-05	1.05e-05	1.05e-05	1.05e-05	1.05e-05	1.05e-05	1.05e-05
APCS	420.654	1084.17	917.565	942.088	568.022	1275.58	776.248	554.003	753.608	1067.86	930.681	1056.7	819.475	916.757	704.088	928.618	887.54	896.071	909.49	1091.9	1069.1	1036.4	1252.81	733.221	1013.57	1052.13	943.495	1186.44	1087.02	1350.63	712.477	742.532	921.253	1015.34	481.914	1482.5	765.096	746.67	773.693	860.146	788.108	1071.21	1109.89	1290.37	757.482	1101.34	584.024	444.409	1098.15
APEH	0.210885	0.277398	0.51254	1.05e-05	0.371073	1.05e-05	0.358376	1.05e-05	0.58702	0.442752	1.36911	1.62419	9.12109	0.516125	0.179423	0.502634	0.325354	0.016265	0.187458	0.935277	0.4486	1.05e-05	0.0657452	1.05e-05	1.05e-05	0.461873	0.308111	0.055985	0.584448	0.015521	0.231808	1.52651	2.23353	0.0458477	0.675855	0.191133	1.4991	0.14907	0.194455	0.761176	0.0215695	1.46278	1.24074	1.05e-05	0.323532	24.2995	0.273337	0.671882	0.120786
APEX1	2.24266	2.12824	2.4956	2.72411	1.05e-05	3.7065	0.243108	1.05e-05	1.05e-05	1.62531	2.62139	0.718793	3.9512	0.224224	0.0613673	1.05e-05	0.125177	1.05e-05	0.702637	1.05e-05	1.05e-05	1.05e-05	1.58151	7.00899	0.0242019	0.132244	1.05e-05	0.0845995	0.137632	0.180656	2.27268	0.385132	1.05e-05	1.05e-05	1.05e-05	0.697006	1.90227	1.05e-05	1.05078	0.331133	1.57695	1.05e-05	0.27412	1.05e-05	1.05e-05	5.19725	0.456459	1.05e-05	1.53097
API5	1.05e-05	1.05e-05	1.05e-05	0.0791247	1.05e-05	1.05e-05	1.05e-05	1.05e-05	0.0377961	1.05e-05	1.05e-05	1.05e-05	1.05e-05	1.05e-05	1.05e-05	1.05e-05	1.05e-05	1.05e-05	0.0347712	0.0374114	0.0459796	1.05e-05	1.05e-05	0.108	0.133606	1.05e-05	1.05e-05	1.05e-05	1.05e-05	1.05e-05	1.05e-05	0.0521856	1.05e-05	1.05e-05	1.05e-05	1.05e-05	1.05e-05	0.0298958	1.05e-05	1.05e-05	0.260707	1.05e-05	1.05e-05	1.05e-05	1.05e-05	1.05e-05	0.0233227	1.05e-05	1.05e-05
APIP	1.05e-05	1.05e-05	13.3561	1.05e-05	1.05e-05	1.05e-05	1.05e-05	1.05e-05	1.05e-05	10.6219	0.242851	1.05e-05	1.05e-05	1.05e-05	1.05e-05	1.05e-05	1.05e-05	1.05e-05	1.05e-05	1.05e-05	19.2631	1.05e-05	1.05e-05	1.05e-05	1.05e-05	1.05e-05	1.05e-05	1.05e-05	1.05e-05	1.05e-05	1.05e-05	1.05e-05	1.05e-05	1.05e-05	1.05e-05	1.05e-05	1.05e-05	1.05e-05	1.05e-05	14.7049	1.05e-05	1.05e-05	1.05e-05	1.05e-05	1.05e-05	1.05e-05	1.05e-05	1.05e-05	14.348
APLP1	0.263757	2.63061	0.593177	16.4896	2.77331	1.05827	1.5036	1.27769	1.57574	1.78982	42.1601	1.05e-05	0.0258335	0.10203	1.48471	0.484836	2.02145	0.0330119	0.905357	1.0103	1.0563	4.58391	1.17644	2.0059	1.95412	0.490542	1.68227	1.4503	1.18166	1.06004	0.56058	1.20377	0.896144	0.0223622	0.276422	1.05e-05	1.37626	1.35165	0.330575	0.691124	1.80405	2.1202	1.44709	0.925324	1.66851	0.931883	1.75009	3.70695	1.05e-05
APLP2	0.0104797	1.50796	1.05e-05	0.079342	1.05e-05	0.828883	0.00993081	1.05e-05	1.05e-05	1.05e-05	0.0339771	1.05e-05	0.0422686	1.05e-05	1.05e-05	0.156197	0.12194	3.22759	0.00822271	0.0255354	1.05e-05	1.05e-05	0.00590385	1.05e-05	0.821838	0.0048725	0.0588229	0.279488	0.049181	1.05e-05	1.05e-05	0.025287	0.0279713	1.05e-05	1.05e-05	0.0591059	0.0555	0.0245726	0.0390951	1.05e-05	1.05e-05	0.0400544	0.0772995	1.05e-05	2.02539	1.05e-05	1.05e-05	0.965083	1.05e-05
APMAP	31.5542	7.30282	7.07848	73.68	3.94046	1.03595	3.72531	1.60494	2.3897	10.0455	6.50013	53.879	0.651816	5.96412	6.26131	23.947	4.29709	15.1309	5.47958	3.05936	27.6167	3.38593	11.0093	7.9387	1.11791	3.72784	2.95724	2.7	3.34202	0.678751	4.42144	2.4657	2.80446	1.17072	4.85988	6.61283	3.31648	2.48546	2.48144	2.23844	2.68689	2.54251	3.18458	2.70436	1.90763	2.18908	3.4895	13.1081	1.81714
APOA1	14042.1	11830.6	11722.6	14287.5	12231.4	13325.1	13701.3	13156.4	11029.5	11777.3	12549.1	12297.3	11317.4	11853.3	10466.2	13968.7	11093	10727.1	10529.9	10342	16130.2	10537.4	10767.5	11573.1	10971.1	12670.4	11036.8	10868	9180.51	12146.7	11502.4	11477.1	10707.1	10752	10582.3	10413.4	10300.2	11923.9	11029.8	10858.6	11500	11605	11677.3	11084.8	10956.4	10327.4	11312.5	11864.2	11832.5
APOA2	1085.69	1192.05	1508.86	2482.31	1157.24	1068.14	1763.21	1145.43	1164.52	1041.8	1405.4	1188.31	1232.72	1256.64	1382.17	1116.66	1479.67	1100.59	916.258	1051.49	1149.55	1244.91	944.73	1054.72	1141.92	1356.83	1225.8	1109.95	1190.25	1370.63	1716.54	1549.63	1334.78	1016.68	1106.5	1123.02	1640.83	1469.45	2459.99	1718.84	1464.28	1273.84	1464.9	1333.87	1384.9	1203.42	994.481	1963.74	1536.32
APOA4	1706.46	951.113	478.476	1195.16	1130.7	327.458	1008.58	744.463	819.774	815.546	935.825	1533.76	1205.88	1145.04	890.725	1411.97	999.636	846.937	731.354	638.436	640.013	1031.55	1219.39	1044.91	1025.43	614.931	1440.42	464.258	892.589	1075.76	1026.15	773.342	825.962	1248.47	1020.98	917.683	955.823	1860.07	1282.27	1003.66	776.335	1640.92	771.629	1173.84	1446.72	900.512	605.021	1270.66	1378.02
APOA5	1.05e-05	1.05e-05	1.05e-05	1.05e-05	1.05e-05	1.05e-05	1.05e-05	1.05e-05	0.100573	1.05e-05	1.05e-05	1.05e-05	1.05e-05	1.05e-05	1.05e-05	0.418459	1.05e-05	1.05e-05	1.05e-05	1.05e-05	1.05e-05	1.05e-05	1.05e-05	1.05e-05	1.05e-05	1.05e-05	0.0744355	1.05e-05	1.05e-05	1.05e-05	1.05e-05	1.05e-05	1.05e-05	1.05e-05	1.05e-05	1.05e-05	1.05e-05	0.0998904	1.05e-05	1.05e-05	1.05e-05	1.05e-05	1.05e-05	1.05e-05	1.05e-05	1.05e-05	1.05e-05	1.05e-05	1.05e-05
APOB	427.41	397.969	752.074	518.667	420.291	345.082	453.317	494.067	399.306	355.932	601.228	523.477	629.064	473.686	685.141	648.405	529.095	934.337	601.256	520.176	707.977	565.845	478.664	584.205	462.98	477.546	499.285	648.324	601.074	120.968	589.129	375.636	434.425	397.976	496.042	554.77	442.298	391.029	497.139	915.63	713.937	686.813	271.835	386.258	459.434	650.738	547.598	396.587	528.054
APOBEC2	1.05e-05	1.05e-05	1.05e-05	1.05e-05	1.05e-05	1.05e-05	1.05e-05	1.05e-05	1.05e-05	1.05e-05	1.05e-05	1.05e-05	1.05e-05	1.05e-05	1.05e-05	1.05e-05	1.05e-05	1.05e-05	1.05e-05	1.05e-05	1.05e-05	1.05e-05	1.05e-05	1.05e-05	1.05e-05	1.05e-05	1.05e-05	1.05e-05	1.05e-05	1.05e-05	1.05e-05	1.05e-05	1.05e-05	1.05e-05	1.05e-05	1.05e-05	1.05e-05	1.05e-05	1.05e-05	1.05e-05	1.05e-05	1.05e-05	0.139989	1.05e-05	1.05e-05	1.05e-05	0.227161	1.05e-05	1.05e-05
APOBEC3A	1.05e-05	1.05e-05	1.05e-05	1.05e-05	1.05e-05	1.05e-05	1.05e-05	1.05e-05	1.05e-05	1.05e-05	1.05e-05	1.05e-05	1.05e-05	1.05e-05	1.05e-05	1.05e-05	1.05e-05	1.05e-05	1.05e-05	1.05e-05	1.05e-05	1.05e-05	1.05e-05	1.05e-05	1.05e-05	1.05e-05	1.05e-05	1.05e-05	1.05e-05	1.05e-05	1.05e-05	1.05e-05	1.05e-05	1.05e-05	1.05e-05	1.05e-05	1.05e-05	1.05e-05	1.05e-05	1.05e-05	1.05e-05	1.05e-05	1.05e-05	1.05e-05	1.05e-05	1.05e-05	1.05e-05	1.05e-05	0.088674
APOBEC3B	1.05e-05	1.05e-05	1.05e-05	1.05e-05	1.05e-05	1.05e-05	1.05e-05	1.05e-05	1.05e-05	1.05e-05	1.05e-05	1.05e-05	1.05e-05	1.05e-05	1.05e-05	1.05e-05	1.05e-05	1.05e-05	1.05e-05	1.05e-05	1.05e-05	1.05e-05	1.05e-05	1.05e-05	1.05e-05	1.05e-05	1.05e-05	1.05e-05	1.05e-05	1.05e-05	1.05e-05	1.05e-05	1.05e-05	1.05e-05	1.05e-05	1.05e-05	1.05e-05	1.05e-05	1.05e-05	1.05e-05	1.05e-05	0.0128377	1.05e-05	1.05e-05	1.05e-05	1.05e-05	1.05e-05	1.05e-05	0.0539755
APOBEC3C	1.05e-05	1.05e-05	1.05e-05	1.05e-05	1.05e-05	1.05e-05	1.05e-05	1.05e-05	1.05e-05	1.05e-05	1.05e-05	1.05e-05	1.05e-05	1.05e-05	1.05e-05	1.05e-05	1.05e-05	1.05e-05	1.05e-05	1.05e-05	1.05e-05	1.05e-05	1.05e-05	1.05e-05	0.0430789	1.05e-05	1.05e-05	1.05e-05	1.05e-05	1.05e-05	1.05e-05	1.05e-05	1.05e-05	1.05e-05	1.05e-05	1.05e-05	1.05e-05	1.05e-05	1.05e-05	0.371624	1.05e-05	1.05e-05	1.05e-05	0.135197	1.05e-05	1.05e-05	1.05e-05	1.05e-05	1.05e-05
APOBEC3D	1.05e-05	1.05e-05	1.05e-05	1.05e-05	1.05e-05	1.05e-05	1.05e-05	1.05e-05	1.05e-05	1.05e-05	1.05e-05	1.05e-05	1.05e-05	1.05e-05	1.05e-05	1.05e-05	1.05e-05	1.05e-05	1.05e-05	1.05e-05	1.05e-05	1.05e-05	1.05e-05	1.05e-05	1.05e-05	1.05e-05	1.05e-05	1.05e-05	1.05e-05	1.05e-05	1.05e-05	1.05e-05	1.05e-05	1.05e-05	1.05e-05	1.05e-05	1.05e-05	1.05e-05	1.05e-05	1.05e-05	1.05e-05	0.0140604	1.05e-05	1.05e-05	1.05e-05	1.05e-05	1.05e-05	1.05e-05	1.05e-05
APOBEC3F	1.05e-05	1.05e-05	1.05e-05	1.05e-05	1.05e-05	1.05e-05	1.05e-05	1.05e-05	1.05e-05	1.05e-05	1.05e-05	1.05e-05	1.05e-05	1.05e-05	1.05e-05	1.05e-05	1.05e-05	1.05e-05	1.05e-05	1.05e-05	1.05e-05	1.05e-05	1.05e-05	1.05e-05	1.05e-05	1.05e-05	1.05e-05	1.05e-05	1.05e-05	1.05e-05	1.05e-05	1.05e-05	1.05e-05	1.05e-05	1.05e-05	1.05e-05	1.05e-05	1.05e-05	1.05e-05	1.05e-05	1.05e-05	1.05e-05	1.05e-05	1.05e-05	1.05e-05	1.05e-05	1.05e-05	1.05e-05	1.05e-05
APOBEC3G	1.05e-05	1.05e-05	1.05e-05	1.05e-05	1.05e-05	1.05e-05	1.05e-05	1.05e-05	1.05e-05	1.05e-05	1.05e-05	1.05e-05	1.05e-05	1.05e-05	1.05e-05	1.05e-05	1.05e-05	1.05e-05	1.05e-05	1.05e-05	1.05e-05	1.05e-05	1.05e-05	1.05e-05	1.05e-05	1.05e-05	1.05e-05	1.05e-05	1.05e-05	1.05e-05	1.05e-05	1.05e-05	1.05e-05	1.05e-05	1.05e-05	1.05e-05	1.05e-05	1.05e-05	1.05e-05	1.10751	1.05e-05	1.05e-05	1.05e-05	1.05e-05	4.93197	1.05e-05	1.05e-05	1.05e-05	0.117804
APOBR	1.05e-05	0.0421369	1.05e-05	1.05e-05	1.05e-05	1.05e-05	1.05e-05	1.05e-05	1.05e-05	1.05e-05	1.05e-05	0.510932	1.05e-05	1.05e-05	1.05e-05	1.05e-05	1.05e-05	0.0731694	1.95021	1.05e-05	1.05e-05	1.05e-05	1.52187	1.05e-05	1.05e-05	1.05e-05	0.40782	0.44889	1.05e-05	1.05e-05	0.229135	1.05e-05	0.31682	1.05e-05	1.05e-05	1.05e-05	1.05e-05	1.05e-05	1.05e-05	0.323171	1.05e-05	1.05e-05	1.05e-05	0.473647	0.235327	1.05e-05	0.024967	1.52092	1.05e-05
APOC1	2623.48	2323.25	2777.28	2462.12	2191.76	2121.08	2597.06	2121.81	2160.51	1078.91	2658.51	1518.74	2057.25	2115.7	2288.5	1790.99	1987.45	2690.4	3572.22	2240.36	2562.68	1993.8	2246.2	2409.47	2788.53	2760.4	2539.38	2685	2412.78	1460.04	2220.68	2404.18	2243.88	2470.18	4277.37	2397.82	3600.5	2926.18	3074.88	2710.26	2313.27	3236.3	1689.57	3266.91	2515.56	2986	2297.78	2208.9	1721.44
APOC2	1263.28	1056.95	876.671	892.164	997.374	899.786	852.71	592.109	651.093	251.177	854.798	622.097	751.992	750.54	905.927	855.451	663.756	1294.65	598.193	471.012	1449.63	524.022	578.024	625.497	1212.36	824.625	1094.61	1009.85	827.762	440.498	838.963	809.052	1784.77	415.03	816.408	478.586	1278.19	586.819	831.723	882.25	886.196	816.399	581.781	920.616	869.403	853.591	615.74	670.345	244.809
APOC3	2688.56	2340.54	2279.54	2150.75	2210.53	1617.92	1854.41	1971.44	1413.59	773.015	1799.02	1351	1380.16	1553.08	1324.22	1851.65	1141.14	2055.79	2935.5	3006.52	3152.43	1509.19	1947.34	2287.93	2294.15	3139.7	1641.61	1142.16	2244.94	1050.8	1943.94	1879.57	1661.78	1858.32	3250.11	1750.52	2188.58	1293.19	3034.96	3582.07	1745.02	2370.88	2267.73	2652.23	2374.85	1602.33	1277.19	3277.9	1625.51
APOC4	96.8362	117.109	87.0705	50.0946	56.9049	82.4647	59.159	59.6077	38.848	22.5688	114.732	45.2718	92.2557	57.1068	68.0402	78.5091	66.069	151.137	59.4094	63.5039	121.292	37.4867	96.7023	41.3376	92.9275	80.1129	49.6322	83.1206	69.1532	42.1948	89.923	71.2508	111.34	23.9003	119.113	20.4861	47.365	45.3474	51.7895	127.778	56.8587	75.9105	109.818	86.8573	55.3387	70.9261	28.2884	45.9909	29.3787
APOD	586.878	694.716	462.926	361.258	354.859	304.498	265.598	295.336	315.81	201.202	315.152	308.13	250.871	310.507	324.41	476.503	292.246	347.852	446.358	336.66	543.722	317.593	319.872	335.447	298.947	416.258	347.456	279.295	238.226	207.497	258.554	353.126	259.274	254.201	415.536	80.745	431.825	355.36	252.025	138.371	404.306	515.348	282.046	296.229	354.697	312.883	210.389	391.123	360.978
APOE	591.657	386.488	468.405	325.284	358.655	254.163	294.187	290.498	271.179	175.132	318.467	382.965	392.433	423.426	406.44	379.498	260.003	603.402	571.385	396.356	430.593	368.398	291.111	419.873	388.462	666.742	381.314	345.105	357.838	180.339	342.147	300.179	486.798	432.187	260.994	405.241	616.131	310.623	440.728	536.928	370.175	457.61	298.574	403.936	306.272	364.007	257.271	292.473	222.966
APOF	28.2928	22.3044	25.4145	31.6844	29.7573	21.9646	24.6956	26.6022	31.2944	13.0222	14.6792	19.9423	29.561	18.3195	28.8142	21.05	24.6374	26.348	30.6449	25.9849	32.1748	38.6262	17.1057	25.4215	18.0903	15.1404	14.637	41.2698	22.9045	2.25787	12.7022	21.1855	14.0695	22.4587	23.4725	39.6533	32.784	20.6906	27.7212	7.8571	30.9374	36.9924	23.3877	16.9284	19.4004	17.7535	33.847	15.5341	13.909
APOH	271.785	254.426	62.4628	89.9005	102.715	188.67	244.481	237.155	361.976	290.523	182.981	311.795	169.098	142.37	301.812	267.241	271.538	201.147	65.3437	89.0897	105.335	90.6086	77.9819	97.8751	127.329	70.041	260.572	63.6444	76.811	339.322	208.6	123.184	213.675	63.3076	46.1749	106.034	61.2595	69.1263	138.505	111.117	137.659	106.605	90.9741	88.2098	86.0614	195.182	238.219	184.383	100.31
APOL1	22.46	36.366	36.0438	25.5176	24.9342	20.6837	29.1207	16.0143	38.8001	30.3605	31.0679	32.2773	28.7391	40.9068	24.9861	40.186	30.797	35.9793	26.466	34.9685	44.9136	18.0603	41.9494	31.4011	21.2723	43.0487	29.4779	11.31	28.757	27.815	34.82	27.7316	29.867	30.1262	37.3926	26.545	27.2603	26.1073	34.2198	36.8265	30.5893	45.5146	37.1756	25.1838	32.7131	29.3807	21.0532	34.8617	57.1746
APOL2	1.05e-05	1.05e-05	1.05e-05	1.05e-05	1.05e-05	1.05e-05	1.05e-05	1.05e-05	1.05e-05	1.05e-05	1.05e-05	1.05e-05	1.05e-05	1.05e-05	1.05e-05	1.05e-05	1.48494	1.05e-05	1.05e-05	1.05e-05	0.656354	0.993749	1.05e-05	1.05e-05	1.05e-05	1.05e-05	1.05e-05	1.05e-05	1.05e-05	1.05e-05	1.43667	1.05e-05	1.05e-05	1.05e-05	0.312852	0.230927	1.05e-05	1.05e-05	1.05e-05	1.05e-05	1.05e-05	1.05e-05	0.813205	1.05e-05	1.05e-05	0.310139	0.640115	1.87989	1.05e-05
APOL3	0.137478	1.05e-05	1.05e-05	1.05e-05	1.05e-05	1.05e-05	1.05e-05	1.05e-05	1.05e-05	1.05e-05	1.05e-05	1.05e-05	1.05e-05	1.05e-05	1.05e-05	1.05e-05	1.05e-05	1.05e-05	1.05e-05	1.05e-05	1.05e-05	1.05e-05	1.05e-05	1.05e-05	0.0796894	1.05e-05	1.05e-05	1.05e-05	1.05e-05	1.05e-05	1.05e-05	1.05e-05	0.220138	1.05e-05	1.05e-05	1.05e-05	1.05e-05	0.0173742	1.05e-05	1.05e-05	1.05e-05	1.05e-05	1.05e-05	1.05e-05	1.05e-05	1.05e-05	1.05e-05	1.05e-05	1.05e-05
APOM	162.483	162.777	74.3021	143.234	137.317	148.527	91.2926	125.683	106.36	82.7847	160.833	106.891	129.274	141.681	121.402	120.614	124.394	181.628	120.232	62.3496	133.779	135.877	101.75	111.161	92.1941	100.764	126.63	167.93	140.149	115.044	127.91	118.681	141.304	72.7001	82.129	101.323	146.133	137.58	120.326	131.136	138.201	132.931	97.92	114.423	142.813	96.2597	158.621	109.26	103.284
APOO	1.05e-05	0.377033	1.05e-05	1.05e-05	1.05e-05	1.05e-05	1.05e-05	1.05e-05	1.05e-05	1.05e-05	1.05e-05	1.05e-05	1.05e-05	1.05e-05	1.05e-05	1.05e-05	1.05e-05	1.05e-05	1.64638	1.05e-05	1.05e-05	1.05e-05	1.05e-05	1.05e-05	1.05e-05	1.05e-05	1.05e-05	0.809457	1.05e-05	0.536049	1.05e-05	1.05e-05	0.0545582	1.05e-05	1.05e-05	1.05e-05	1.05e-05	1.05e-05	1.05e-05	1.05e-05	1.05e-05	1.05e-05	0.45568	1.05e-05	1.05e-05	1.05e-05	1.05e-05	1.05e-05	0.0334219
APOOL	1.05e-05	1.05e-05	1.05e-05	1.05e-05	1.05e-05	0.139903	1.05e-05	1.05e-05	1.05e-05	1.05e-05	1.05e-05	1.05e-05	0.0708018	1.187	1.05e-05	1.05e-05	1.05e-05	1.05e-05	1.05e-05	1.05e-05	1.05e-05	1.05e-05	1.05e-05	0.254522	1.05e-05	1.05e-05	0.198355	1.05e-05	0.0631668	1.05e-05	0.141117	1.05e-05	1.05e-05	0.327448	1.05e-05	1.05e-05	1.05e-05	1.05e-05	1.05e-05	1.05e-05	1.05e-05	1.05e-05	0.171253	0.130005	1.05e-05	1.05e-05	1.05e-05	1.05e-05	1.05e-05
APP	12.5402	10.5931	16.6383	14.5815	7.76379	12.7393	10.5236	6.24813	16.2017	12.4045	7.1922	15.8059	16.461	13.3621	13.7923	14.5995	14.9582	12.4693	11.3854	15.3015	12.9412	7.40717	1.8447	10.6517	15.6099	11.6047	18.8413	10.0496	16.9047	20.6394	7.72834	1.0389	9.7786	13.9704	11.962	22.2537	11.939	1.6184	10.5442	18.481	22.5169	14.6289	18.443	12.6455	17.7924	14.3075	11.4586	7.0259	7.94759
APPL1	1.05e-05	1.05e-05	1.05e-05	1.05e-05	0.0951868	0.0303988	1.05e-05	1.05e-05	1.05e-05	1.05e-05	1.05e-05	1.05e-05	1.05e-05	1.05e-05	1.05e-05	1.05e-05	1.05e-05	0.0183695	0.697496	0.113381	1.05e-05	0.00951592	0.029586	1.05e-05	1.05e-05	0.885144	1.05e-05	0.166917	0.764912	1.05e-05	1.05e-05	1.05e-05	0.0138896	1.05e-05	1.05e-05	1.05e-05	0.0921209	1.05e-05	1.05e-05	0.289114	0.0106408	0.209344	1.05e-05	0.11408	0.0126144	1.05e-05	1.05e-05	1.05e-05	0.393702
APPL2	1.05e-05	1.05e-05	5.02832	1.05e-05	1.05e-05	1.05e-05	1.05e-05	35.8508	0.172581	22.7031	0.0626525	1.05e-05	1.05e-05	1.05e-05	1.05e-05	1.05e-05	1.05e-05	1.05e-05	0.215416	0.537921	1.05e-05	1.05e-05	1.05e-05	1.05e-05	1.05e-05	4.97288	1.05e-05	1.05e-05	1.05e-05	3.05145	1.05e-05	1.05e-05	0.28598	1.05e-05	1.05e-05	13.4888	1.05e-05	1.05e-05	0.138277	0.0522458	1.05e-05	1.05e-05	1.05e-05	1.05e-05	0.506105	1.05e-05	1.05e-05	1.05e-05	1.05e-05
APRT	1.05e-05	1.05e-05	1.05e-05	0.968826	1.05e-05	592.78	292.938	1.05e-05	0.0247904	1.05e-05	0.399926	0.893921	1.05e-05	1.05e-05	1.05e-05	0.750846	0.194987	0.489839	0.994314	1.05e-05	1.05e-05	1.05e-05	1.05e-05	1.05e-05	1.05e-05	1.05e-05	1.05e-05	0.122324	1.05e-05	0.0577709	1.05e-05	1.05e-05	1.05e-05	0.251124	1.05e-05	1.05e-05	1.05e-05	1.05e-05	164.127	1.05e-05	1.05e-05	1.05e-05	1.05e-05	1.05e-05	1.05e-05	1.05e-05	1.05e-05	1.05e-05	1.05e-05
AQP1	1.05e-05	1.05e-05	1.05e-05	1.05e-05	1.05e-05	1.05e-05	1.05e-05	1.05e-05	1.05e-05	1.05e-05	1.05e-05	1.05e-05	1.05e-05	1.05e-05	1.05e-05	1.05e-05	1.05e-05	1.05e-05	1.05e-05	1.05e-05	1.05e-05	1.05e-05	1.05e-05	1.05e-05	1.05e-05	1.05e-05	1.05e-05	1.05e-05	1.05e-05	1.05e-05	1.05e-05	1.05e-05	1.05e-05	1.05e-05	1.05e-05	1.05e-05	1.05e-05	1.05e-05	1.05e-05	1.05e-05	1.05e-05	1.05e-05	1.05e-05	1.05e-05	1.05e-05	1.05e-05	1.05e-05	2.87934	1.05e-05
AQP2	1.05e-05	1.05e-05	1.05e-05	1.05e-05	1.05e-05	1.05e-05	1.05e-05	1.05e-05	1.05e-05	1.05e-05	1.05e-05	3.08744	1.05e-05	1.05e-05	1.05e-05	1.05e-05	1.05e-05	1.05e-05	1.05e-05	1.05e-05	1.05e-05	1.05e-05	1.05e-05	1.05e-05	1.05e-05	1.05e-05	1.05e-05	1.05e-05	1.05e-05	1.05e-05	1.05e-05	1.05e-05	1.05e-05	1.05e-05	1.05e-05	1.05e-05	1.05e-05	1.05e-05	1.05e-05	1.05e-05	1.05e-05	1.05e-05	1.05e-05	1.05e-05	1.05e-05	1.05e-05	1.05e-05	1.05e-05	1.05e-05
AQP3	1.05e-05	1.05e-05	1.05e-05	1.05e-05	1.05e-05	1.05e-05	1.05e-05	1.05e-05	1.05e-05	1.05e-05	1.05e-05	1.05e-05	1.05e-05	1.05e-05	1.05e-05	1.05e-05	1.05e-05	1.05e-05	1.05e-05	1.05e-05	1.05e-05	1.05e-05	1.05e-05	1.05e-05	1.05e-05	1.05e-05	1.05e-05	1.05e-05	1.05e-05	1.05e-05	1.05e-05	1.05e-05	1.05e-05	1.05e-05	1.05e-05	1.05e-05	1.05e-05	1.05e-05	1.05e-05	1.05e-05	1.05e-05	1.05e-05	1.05e-05	1.05e-05	1.05e-05	1.05e-05	1.05e-05	1.05e-05	1.05e-05
AQP9	1.05e-05	1.05e-05	1.05e-05	1.05e-05	1.05e-05	1.05e-05	1.05e-05	1.05e-05	0.506787	1.05e-05	1.05e-05	1.05e-05	1.05e-05	1.05e-05	1.05e-05	1.05e-05	1.05e-05	1.05e-05	1.05e-05	1.05e-05	1.05e-05	1.05e-05	0.90696	1.05e-05	1.05e-05	1.05e-05	1.05e-05	1.05e-05	1.05e-05	1.05e-05	1.05e-05	1.05e-05	1.05e-05	1.05e-05	0.777086	1.05e-05	1.05e-05	1.05e-05	1.05e-05	1.05e-05	1.05e-05	1.05e-05	1.05e-05	1.05e-05	1.05e-05	1.05e-05	1.05e-05	1.05e-05	1.05e-05
AQR	3.68793	4.20471	9.59012	4.76015	3.50866	7.09465	11.6012	4.16649	5.276	4.91945	4.54622	1.83553	5.43524	8.36275	3.00956	3.20858	2.41779	4.26545	18.4033	8.17541	5.88465	3.63083	4.82357	18.6764	5.54854	2.95859	4.57017	4.45773	4.45204	7.40684	4.64809	4.4426	4.63968	5.25331	3.0553	7.55726	8.85638	5.48487	10.9782	6.08654	4.84069	5.06404	7.03564	9.31027	2.92505	7.51953	9.56883	3.46511	5.14087
ARAF	1.05e-05	1.05e-05	1.05e-05	1.05e-05	1.05e-05	1.05e-05	1.05e-05	1.05e-05	1.05e-05	1.05e-05	1.05e-05	1.05e-05	1.05e-05	1.05e-05	1.05e-05	1.05e-05	1.05e-05	1.05e-05	1.05e-05	1.05e-05	1.05e-05	1.05e-05	1.05e-05	1.05e-05	1.05e-05	1.05e-05	1.05e-05	1.05e-05	1.05e-05	1.05e-05	1.05e-05	1.05e-05	1.05e-05	1.05e-05	1.05e-05	1.05e-05	1.05e-05	0.0452368	1.05e-05	1.05e-05	1.05e-05	1.05e-05	1.05e-05	1.05e-05	1.05e-05	1.05e-05	1.05e-05	1.05e-05	1.05e-05
ARAP1	7.45981	1.05e-05	1.05e-05	1.05e-05	0.100628	1.05e-05	1.05e-05	1.05e-05	1.05e-05	1.05e-05	1.05e-05	1.05e-05	1.05e-05	1.05e-05	1.05e-05	1.05e-05	1.05e-05	1.05e-05	1.05e-05	1.05e-05	1.05e-05	1.05e-05	1.05e-05	1.05e-05	0.0145642	1.05e-05	1.05e-05	1.05e-05	0.199882	1.05e-05	1.05e-05	0.159779	0.0132167	1.05e-05	1.05e-05	1.05e-05	1.05e-05	1.05e-05	1.05e-05	1.05e-05	1.05e-05	0.130056	1.05e-05	1.05e-05	1.05e-05	0.0612868	0.102518	1.05e-05	1.05e-05
ARCN1	1.05e-05	1.05e-05	0.253559	0.173444	0.0419781	1.05e-05	0.546447	0.463614	0.16772	0.199333	1.05e-05	0.513016	1.05e-05	1.05e-05	0.446842	1.05e-05	0.568768	0.301513	0.428471	1.25227	1.05e-05	0.600822	0.164377	0.575844	0.214531	1.20374	0.0187205	1.05e-05	0.385614	0.560568	1.29367	2.10872	0.300826	1.05e-05	0.900622	0.616919	0.878107	0.913273	0.0274672	0.394619	0.454218	0.979127	0.83509	0.390699	1.40397	1.01907	0.228564	0.00464045	1.05e-05
ARF1	0.0230119	0.306868	0.299379	1.05e-05	2.67668	0.0857637	0.0611222	0.124968	1.05e-05	0.160026	0.0191595	1.05e-05	0.5314	0.408498	1.05e-05	0.036612	0.0265918	1.05e-05	2.83745	0.0203876	1.05e-05	0.0148083	0.0262942	0.130997	0.532051	1.05e-05	0.190334	5.47086	0.409131	2.18205	0.122757	3.88882	15.6165	0.0663132	0.133573	0.0549719	0.0449582	0.102093	0.191645	0.356547	0.0271119	0.168195	0.106747	0.228777	0.0630803	0.199653	0.273798	1.05e-05	0.0215822
ARF3	0.0230119	0.306868	0.299379	1.05e-05	2.67668	0.0857637	0.0611222	0.124968	1.05e-05	0.160026	0.0191595	1.05e-05	0.5314	0.408498	1.05e-05	0.036612	0.0265918	1.05e-05	2.83745	0.0203876	1.05e-05	0.0148083	0.0262942	0.130997	0.532051	1.05e-05	0.190334	5.47086	0.409131	2.18205	0.122757	3.88882	15.6165	0.0663132	0.133573	0.0549719	0.0449582	0.102093	0.191645	0.356547	0.0271119	0.168195	0.106747	0.228777	0.0630803	0.199653	0.273798	1.05e-05	0.0215822
ARF4	18.2728	29.946	28.701	22.937	14.4264	20.444	19.439	17.6395	22.2053	25.1737	16.7475	18.5803	12.452	15.6331	13.4797	25.2369	12.0801	11.7226	14.3191	19.2967	27.0042	18.437	14.7646	16.788	30.4637	14.7908	18.8382	20.2754	18.0178	20.2875	23.6142	23.3119	16.577	23.8729	11.2847	26.2147	16.4605	16.3867	18.9754	19.6708	1.05e-05	15.8597	12.5928	17.091	16.6524	21.1186	19.0168	10.9061	13.869
ARF5	0.196781	0.504542	0.27635	0.235866	2.45463	0.0686627	0.0564205	0.115355	1.05e-05	0.0681926	0.577988	1.05e-05	0.777058	1.05e-05	1.05e-05	0.00409635	0.0245463	1.05e-05	1.05e-05	0.0188193	1.05e-05	0.0136692	0.0242715	0.238545	0.313619	1.05e-05	0.175693	0.322298	0.377659	1.05e-05	0.113314	0.12615	0.076093	0.0612122	0.160989	0.0507433	0.0414999	0.133919	0.176903	0.105905	0.33258	0.155257	0.0587374	0.132447	0.0582279	0.133614	0.252737	1.05e-05	0.0199221
ARF6	1.05e-05	1.05e-05	1.05e-05	2.08212	1.05e-05	1.05e-05	1.05e-05	1.05e-05	1.05e-05	1.05e-05	1.05e-05	1.05e-05	1.05e-05	1.05e-05	1.05e-05	0.597156	1.05e-05	1.05e-05	1.05e-05	1.05e-05	0.658032	1.05e-05	1.05e-05	0.286261	0.659576	1.05e-05	0.165438	0.579176	1.05e-05	0.294405	0.100445	1.05e-05	1.05e-05	0.119391	1.05e-05	1.05e-05	1.05e-05	1.05e-05	1.05e-05	0.512122	0.701092	1.05e-05	1.05e-05	1.05e-05	1.05e-05	1.05e-05	1.05e-05	1.05e-05	1.05e-05
ARFGAP1	1.05e-05	1.05e-05	1.05e-05	1.05e-05	0.0343777	1.05e-05	1.05e-05	1.05e-05	1.05e-05	1.05e-05	1.05e-05	1.05e-05	1.05e-05	1.05e-05	1.05e-05	1.05e-05	0.0463501	1.05e-05	1.05e-05	1.05e-05	1.05e-05	1.05e-05	1.05e-05	1.05e-05	1.05e-05	1.05e-05	1.05e-05	1.05e-05	1.05e-05	1.05e-05	1.05e-05	1.05e-05	1.05e-05	1.05e-05	1.05e-05	1.05e-05	1.05e-05	1.05e-05	1.05e-05	1.05e-05	1.05e-05	1.05e-05	1.05e-05	1.05e-05	1.05e-05	1.05e-05	1.05e-05	1.05e-05	0.0694461
ARFGAP2	0.432125	0.381186	1.05e-05	0.0614026	1.05e-05	0.27777	0.350569	1.05e-05	1.05e-05	0.123398	1.05e-05	1.05e-05	1.05e-05	0.0664184	1.05e-05	0.210676	1.05e-05	1.05e-05	0.179144	1.05e-05	1.05e-05	1.05e-05	0.146516	1.05e-05	1.05e-05	0.0702678	0.340888	0.139212	0.0811768	1.05e-05	1.05e-05	0.0969823	1.05e-05	0.0765264	0.0354248	0.0759666	1.05e-05	1.05e-05	0.0771106	0.174979	1.05e-05	1.05e-05	1.05e-05	1.05e-05	0.25259	0.132545	1.05e-05	0.183186	0.0725414
ARFGAP3	0.215487	1.05e-05	1.05e-05	1.05e-05	1.05e-05	1.05e-05	1.05e-05	1.86484	1.05e-05	1.88708	1.05e-05	1.05e-05	1.05e-05	1.05e-05	1.05e-05	1.05e-05	0.020659	1.05e-05	1.05e-05	1.05e-05	1.05e-05	1.05e-05	1.05e-05	1.05e-05	1.05e-05	1.05e-05	1.05e-05	1.05e-05	1.05e-05	0.224578	0.0636894	1.05e-05	1.05e-05	1.05e-05	1.05e-05	1.05e-05	1.05e-05	1.05e-05	1.05e-05	1.05e-05	1.05e-05	1.05e-05	0.0231049	1.05e-05	1.05e-05	0.146512	1.05e-05	1.05e-05	1.05e-05
ARFGEF1	1.05e-05	1.05e-05	0.0146064	1.05e-05	0.0227887	1.05e-05	1.05e-05	0.0312656	1.05e-05	0.00511904	0.123165	1.05e-05	1.05e-05	0.0799734	0.0484941	1.05e-05	1.05e-05	1.05e-05	1.05e-05	1.05e-05	0.14624	1.05e-05	1.05e-05	1.05e-05	1.05e-05	0.00587321	1.05e-05	1.05e-05	0.0298213	1.05e-05	1.05e-05	1.05e-05	0.00442381	0.00373476	1.05e-05	0.0938218	1.05e-05	1.05e-05	0.0336319	1.05e-05	0.0392468	1.05e-05	1.05e-05	1.05e-05	1.05e-05	1.05e-05	0.133759	1.05e-05	1.05e-05
ARFGEF2	0.487338	1.05e-05	1.05e-05	1.05e-05	0.0217714	1.05e-05	1.05e-05	1.05e-05	1.05e-05	0.00489051	1.05e-05	2.13329	1.05e-05	0.151337	1.05e-05	1.05e-05	1.05e-05	1.05e-05	1.05e-05	1.05e-05	1.05e-05	0.0104878	1.05e-05	1.05e-05	1.05e-05	1.05e-05	1.05e-05	1.05e-05	1.05e-05	1.05e-05	1.05e-05	1.05e-05	0.00422631	1.05e-05	1.05e-05	1.05e-05	0.00646893	1.05e-05	1.05e-05	1.05e-05	1.05e-05	1.05e-05	1.05e-05	1.05e-05	1.05e-05	0.0513918	1.05e-05	1.05e-05	1.05e-05
ARFGEF3	1.05e-05	1.05e-05	1.05e-05	1.05e-05	1.05e-05	1.05e-05	1.05e-05	1.05e-05	1.05e-05	1.05e-05	1.05e-05	1.05e-05	1.05e-05	1.05e-05	1.05e-05	1.05e-05	1.05e-05	1.05e-05	1.05e-05	1.05e-05	1.05e-05	1.05e-05	1.05e-05	1.05e-05	1.05e-05	1.05e-05	1.05e-05	1.05e-05	1.05e-05	1.05e-05	1.05e-05	1.05e-05	1.05e-05	1.05e-05	1.05e-05	1.05e-05	1.05e-05	1.05e-05	1.05e-05	1.05e-05	1.05e-05	1.05e-05	1.05e-05	1.05e-05	1.05e-05	1.05e-05	1.05e-05	1.05e-05	1.05e-05
ARFIP1	1.05e-05	1.05e-05	1.05e-05	1.05e-05	1.85192	1.05e-05	1.05e-05	1.05e-05	1.05e-05	1.05e-05	0.0127114	0.441935	1.05e-05	1.05e-05	4.56783	1.05e-05	1.05e-05	1.76552	2.22057	1.05e-05	0.0938756	4.7295	1.05e-05	1.05e-05	1.05e-05	1.05e-05	1.05e-05	1.05e-05	1.05e-05	0.0721556	1.05e-05	0.0307439	1.05e-05	0.0504013	3.67114	1.05e-05	1.05e-05	1.05e-05	1.05e-05	1.05e-05	0.0215014	1.05e-05	1.05e-05	1.05e-05	1.05e-05	1.05e-05	1.05e-05	0.286804	1.05e-05
ARFIP2	1.05e-05	1.05e-05	1.05e-05	1.05e-05	1.05e-05	1.05e-05	1.05e-05	1.05e-05	0.0551109	1.05e-05	1.05e-05	1.05e-05	1.05e-05	1.05e-05	1.05e-05	1.05e-05	1.05e-05	1.05e-05	1.05e-05	1.05e-05	1.05e-05	1.05e-05	1.05e-05	1.05e-05	1.05e-05	1.05e-05	1.05e-05	1.05e-05	1.05e-05	1.05e-05	1.05e-05	1.05e-05	1.05e-05	1.05e-05	1.05e-05	1.05e-05	1.05e-05	1.05e-05	1.05e-05	1.05e-05	1.05e-05	1.05e-05	1.05e-05	1.05e-05	0.124796	1.05e-05	1.05e-05	1.05e-05	1.05e-05
ARFRP1	1.05e-05	1.05e-05	1.05e-05	1.05e-05	1.05e-05	1.05e-05	1.05e-05	1.05e-05	1.05e-05	1.05e-05	1.05e-05	1.05e-05	1.05e-05	1.05e-05	1.05e-05	1.05e-05	1.05e-05	1.05e-05	1.05e-05	1.05e-05	1.05e-05	1.05e-05	1.05e-05	1.05e-05	1.05e-05	1.05e-05	1.05e-05	1.05e-05	1.05e-05	1.05e-05	1.05e-05	1.05e-05	1.05e-05	1.05e-05	1.05e-05	1.05e-05	1.05e-05	1.05e-05	1.05e-05	1.05e-05	1.05e-05	1.05e-05	1.05e-05	1.05e-05	1.05e-05	1.05e-05	1.05e-05	1.05e-05	1.05e-05
ARG1	0.15579	0.159307	0.0615918	0.251264	0.0799779	0.0604388	0.0545377	0.0393477	67.7436	65.5005	0.116012	0.129718	0.108992	36.968	0.264396	0.109549	0.0896975	0.233891	0.0688678	0.307247	0.110039	0.261636	0.057588	6.64186	34.8702	0.160496	72.6748	0.0666558	0.105214	101.322	46.0689	42.7637	64.69	0.982834	0.0813562	0.107965	0.0939232	14.4088	0.0685367	20.8661	0.0782857	0.102928	5.81592	0.0502437	0.142211	42.7359	77.9735	0.0157298	0.143315
ARHGAP1	0.111047	1.05e-05	1.05e-05	0.512432	1.05e-05	1.05e-05	1.24065	1.05e-05	0.0414318	1.05e-05	1.05e-05	1.05e-05	1.05e-05	1.05e-05	1.05e-05	1.05e-05	1.05e-05	1.05e-05	0.288382	0.216749	0.092829	1.05e-05	0.152347	1.05e-05	0.218049	1.05e-05	1.05e-05	1.05e-05	1.05e-05	1.05e-05	1.05e-05	1.05e-05	1.05e-05	31.2464	1.05e-05	0.0329556	1.05e-05	1.05e-05	1.05e-05	1.05e-05	34.7439	1.05e-05	1.05e-05	1.05e-05	37.6208	1.05e-05	0.360666	0.0550393	1.05e-05
ARHGAP10	1.05e-05	1.05e-05	1.05e-05	1.05e-05	1.05e-05	1.05e-05	1.05e-05	1.05e-05	1.05e-05	1.05e-05	1.05e-05	0.0933005	1.05e-05	1.05e-05	1.05e-05	1.05e-05	1.05e-05	1.05e-05	1.05e-05	1.05e-05	1.05e-05	1.05e-05	1.05e-05	1.05e-05	1.05e-05	1.05e-05	1.05e-05	1.05e-05	1.05e-05	1.05e-05	1.05e-05	1.05e-05	1.05e-05	1.05e-05	1.05e-05	1.05e-05	1.05e-05	1.05e-05	1.05e-05	1.05e-05	1.05e-05	1.05e-05	1.05e-05	1.05e-05	1.05e-05	1.05e-05	1.05e-05	1.05e-05	1.05e-05
ARHGAP12	1.05e-05	1.05e-05	1.05e-05	1.05e-05	1.05e-05	1.05e-05	1.05e-05	1.05e-05	1.05e-05	1.05e-05	1.05e-05	0.637206	1.05e-05	1.05e-05	1.05e-05	0.880957	1.05e-05	1.05e-05	1.05e-05	1.05e-05	1.05e-05	1.05e-05	1.05e-05	1.05e-05	1.05e-05	1.05e-05	1.05e-05	1.05e-05	1.05e-05	1.05e-05	1.05e-05	1.05e-05	1.05e-05	1.05e-05	1.05e-05	1.05e-05	1.05e-05	1.05e-05	1.05e-05	1.05e-05	1.05e-05	1.05e-05	1.05e-05	1.05e-05	1.05e-05	1.05e-05	1.25891	1.05e-05	1.05e-05
ARHGAP15	1.05e-05	1.05e-05	1.05e-05	1.05e-05	1.05e-05	1.05e-05	1.05e-05	1.05e-05	1.05e-05	1.05e-05	1.05e-05	1.05e-05	1.05e-05	0.0919574	1.05e-05	1.05e-05	1.05e-05	1.05e-05	1.05e-05	1.05e-05	1.05e-05	1.05e-05	1.05e-05	1.05e-05	1.05e-05	1.05e-05	1.05e-05	1.05e-05	1.05e-05	1.05e-05	1.05e-05	1.05e-05	1.05e-05	1.05e-05	1.05e-05	1.05e-05	1.05e-05	1.05e-05	1.05e-05	1.05e-05	1.05e-05	1.05e-05	1.05e-05	1.05e-05	1.05e-05	1.05e-05	1.05e-05	1.05e-05	1.05e-05
ARHGAP17	82.1038	3.05973	1.05e-05	2.12744	3.36452	4.07104	3.52965	1.55722	1.05e-05	4.10565	2.38441	2.90811	1.05e-05	3.43752	1.05e-05	2.69546	3.64278	1.05e-05	3.3023	4.05476	2.63025	1.05e-05	3.93396	4.54167	5.06266	5.65855	3.87246	6.50939	1.05e-05	4.3383	6.23589	1.05e-05	4.29478	5.60925	3.79744	5.95879	4.61541	5.46457	5.88137	3.19763	4.96586	4.74877	4.55134	4.86168	1.05e-05	4.46495	1.05e-05	2.24489	1.35908
ARHGAP18	1.05e-05	1.05e-05	1.05e-05	3.80211	1.05e-05	1.05e-05	1.05e-05	1.05e-05	1.05e-05	1.05e-05	1.05e-05	1.05e-05	0.0685988	1.05e-05	1.05e-05	1.05e-05	1.05e-05	1.05e-05	1.05e-05	1.05e-05	1.05e-05	1.05e-05	1.05e-05	1.05e-05	1.05e-05	1.05e-05	1.05e-05	1.05e-05	1.05e-05	1.05e-05	1.05e-05	0.081696	1.05e-05	1.05e-05	1.05e-05	1.05e-05	1.05e-05	1.05e-05	1.05e-05	1.05e-05	1.05e-05	1.05e-05	1.05e-05	1.05e-05	1.05e-05	1.05e-05	1.05e-05	1.05e-05	1.05e-05
ARHGAP21	1.05e-05	1.05e-05	1.05e-05	1.05e-05	1.05e-05	1.05e-05	1.05e-05	1.05e-05	1.05e-05	1.05e-05	1.05e-05	1.05e-05	1.05e-05	1.05e-05	1.05e-05	1.05e-05	1.05e-05	1.05e-05	1.05e-05	1.05e-05	1.05e-05	1.05e-05	1.05e-05	1.05e-05	1.05e-05	1.05e-05	0.143913	0.185506	1.05e-05	1.05e-05	1.05e-05	1.05e-05	1.05e-05	1.05e-05	1.05e-05	1.05e-05	1.05e-05	1.05e-05	1.05e-05	1.05e-05	1.05e-05	1.05e-05	1.05e-05	0.0369651	1.05e-05	1.05e-05	1.05e-05	1.05e-05	1.05e-05
ARHGAP24	1.05e-05	1.05e-05	1.05e-05	1.05e-05	1.05e-05	1.05e-05	1.05e-05	1.05e-05	1.05e-05	1.05e-05	1.05e-05	1.05e-05	1.05e-05	1.05e-05	1.05e-05	1.05e-05	1.05e-05	1.05e-05	1.05e-05	1.05e-05	1.05e-05	1.05e-05	1.05e-05	1.05e-05	1.05e-05	1.05e-05	1.05e-05	1.05e-05	1.05e-05	1.05e-05	1.05e-05	1.05e-05	1.05e-05	0.0955552	1.05e-05	1.05e-05	1.05e-05	1.05e-05	1.05e-05	1.05e-05	0.0442379	1.05e-05	1.05e-05	1.05e-05	1.05e-05	1.05e-05	1.05e-05	1.05e-05	1.05e-05
ARHGAP25	6.24235	4.67368	1.19695	1.8535	2.91059	0.927987	2.37624	2.22026	1.83732	2.23179	2.21838	0.186923	2.62328	37.8991	2.01429	0.391352	2.30012	1.47887	0.419707	1.05e-05	0.286235	1.41297	1.68487	2.02415	2.20825	0.210305	2.29474	0.988411	1.16602	2.19036	1.13785	3.70601	2.49498	0.28376	0.18331	1.14648	1.55613	3.82265	2.78076	3.35712	2.10432	3.01948	1.29958	6.30602	2.98612	1.45335	2.01377	3.00904	1.37217
ARHGAP26	1.05e-05	1.05e-05	1.05e-05	1.05e-05	1.05e-05	1.05e-05	1.05e-05	1.05e-05	1.05e-05	1.05e-05	1.05e-05	1.05e-05	1.05e-05	1.05e-05	1.05e-05	1.05e-05	1.05e-05	1.05e-05	1.05e-05	1.05e-05	1.05e-05	1.05e-05	1.05e-05	1.05e-05	1.05e-05	1.05e-05	1.05e-05	0.593836	1.05e-05	1.05e-05	1.05e-05	1.05e-05	1.05e-05	1.05e-05	3.31495	1.05e-05	1.05e-05	3.13761	4.07426	1.05e-05	1.05e-05	1.05e-05	1.05e-05	1.05e-05	1.05e-05	1.05e-05	1.05e-05	1.05e-05	1.05e-05
ARHGAP27	1.05e-05	1.05e-05	1.05e-05	1.05e-05	1.05e-05	1.05e-05	1.05e-05	1.05e-05	1.05e-05	1.05e-05	1.05e-05	1.05e-05	1.05e-05	1.05e-05	1.05e-05	1.05e-05	1.05e-05	1.05e-05	1.05e-05	1.05e-05	1.05e-05	1.05e-05	1.05e-05	1.05e-05	1.05e-05	1.05e-05	1.05e-05	1.05e-05	1.05e-05	1.05e-05	1.05e-05	0.196297	1.05e-05	1.05e-05	1.05e-05	1.05e-05	1.05e-05	1.05e-05	1.05e-05	1.05e-05	1.05e-05	1.05e-05	1.05e-05	1.05e-05	1.05e-05	1.05e-05	1.05e-05	1.09204	1.05e-05
ARHGAP29	1.05e-05	1.05e-05	1.05e-05	1.05e-05	1.05e-05	1.05e-05	0.0259485	1.05e-05	1.05e-05	1.05e-05	1.05e-05	1.05e-05	1.05e-05	1.05e-05	1.05e-05	1.05e-05	1.05e-05	1.05e-05	1.05e-05	1.05e-05	1.05e-05	1.05e-05	1.05e-05	1.05e-05	1.05e-05	1.05e-05	1.05e-05	1.05e-05	1.05e-05	1.05e-05	1.05e-05	1.05e-05	1.05e-05	1.05e-05	1.05e-05	1.05e-05	1.05e-05	1.05e-05	1.05e-05	1.05e-05	1.05e-05	1.05e-05	1.05e-05	1.05e-05	1.05e-05	1.05e-05	1.05e-05	1.05e-05	1.05e-05
ARHGAP30	1.05e-05	1.05e-05	1.05e-05	1.05e-05	1.05e-05	1.05e-05	1.05e-05	0.949778	1.05e-05	1.05e-05	1.05e-05	1.05e-05	1.05e-05	1.05e-05	1.05e-05	1.05e-05	1.05e-05	1.05e-05	1.05e-05	1.05e-05	1.05e-05	1.05e-05	1.05e-05	1.05e-05	1.05e-05	1.05e-05	1.05e-05	1.05e-05	1.05e-05	1.05e-05	1.05e-05	1.05e-05	1.05e-05	1.05e-05	0.0418158	1.05e-05	1.05e-05	1.05e-05	1.05e-05	1.05e-05	1.05e-05	1.05e-05	1.05e-05	1.05e-05	0.0371637	1.05e-05	1.05e-05	1.05e-05	1.05e-05
ARHGAP32	1.05e-05	1.05e-05	1.05e-05	1.05e-05	1.05e-05	1.05e-05	1.05e-05	1.05e-05	1.05e-05	1.05e-05	1.05e-05	1.05e-05	1.05e-05	1.05e-05	1.05e-05	1.05e-05	1.05e-05	1.05e-05	1.05e-05	1.05e-05	1.05e-05	1.05e-05	1.05e-05	1.05e-05	1.05e-05	1.05e-05	1.05e-05	1.05e-05	1.05e-05	1.05e-05	0.0166872	1.05e-05	1.05e-05	1.05e-05	1.05e-05	1.05e-05	1.05e-05	1.05e-05	1.05e-05	1.05e-05	1.05e-05	1.05e-05	1.05e-05	1.05e-05	1.05e-05	1.05e-05	1.05e-05	1.05e-05	1.05e-05
ARHGAP33	1.05e-05	1.05e-05	1.05e-05	1.05e-05	1.05e-05	1.05e-05	1.05e-05	1.05e-05	1.05e-05	1.05e-05	1.05e-05	1.05e-05	1.05e-05	1.05e-05	1.05e-05	1.05e-05	1.05e-05	1.05e-05	1.05e-05	1.05e-05	1.05e-05	1.05e-05	1.05e-05	1.05e-05	1.05e-05	1.05e-05	1.05e-05	1.05e-05	1.05e-05	1.05e-05	1.05e-05	1.05e-05	1.05e-05	1.05e-05	1.05e-05	1.05e-05	1.05e-05	1.05e-05	1.05e-05	1.05e-05	1.05e-05	1.05e-05	1.05e-05	1.05e-05	1.05e-05	1.05e-05	1.05e-05	1.05e-05	1.05e-05
ARHGAP35	1.05e-05	1.05e-05	1.05e-05	0.0152174	1.05e-05	1.05e-05	1.05e-05	1.05e-05	1.05e-05	1.05e-05	1.05e-05	1.05e-05	1.05e-05	0.0453217	1.05e-05	0.0270154	1.05e-05	1.05e-05	1.05e-05	1.05e-05	1.05e-05	1.05e-05	1.05e-05	1.05e-05	1.05e-05	0.0565509	0.0115609	1.05e-05	1.05e-05	1.05e-05	1.05e-05	1.05e-05	1.05e-05	1.05e-05	0.00735655	1.05e-05	1.05e-05	0.0513695	1.05e-05	1.05e-05	1.05e-05	1.05e-05	0.0202272	1.05e-05	1.05e-05	0.0846462	1.05e-05	1.05e-05	1.05e-05
ARHGAP39	1.05e-05	1.05e-05	1.05e-05	1.05e-05	1.05e-05	1.05e-05	1.05e-05	1.05e-05	1.05e-05	1.05e-05	1.05e-05	1.05e-05	1.05e-05	1.05e-05	1.05e-05	1.05e-05	1.05e-05	1.05e-05	1.05e-05	1.05e-05	1.05e-05	1.05e-05	1.05e-05	1.05e-05	1.05e-05	1.05e-05	1.05e-05	1.05e-05	1.05e-05	1.05e-05	1.05e-05	1.05e-05	1.05e-05	1.05e-05	1.05e-05	1.05e-05	1.05e-05	1.05e-05	1.05e-05	1.05e-05	1.05e-05	1.05e-05	1.05e-05	1.05e-05	1.05e-05	1.05e-05	1.05e-05	1.05e-05	1.05e-05
ARHGAP4	0.0217205	1.37184	0.100341	1.05e-05	0.0290368	1.05e-05	1.05e-05	1.05e-05	1.05e-05	0.144777	0.356197	1.05e-05	1.05e-05	1.05e-05	1.05e-05	1.98939	1.05e-05	1.05e-05	1.05e-05	15.8485	0.214278	1.05e-05	1.05e-05	1.05e-05	1.05e-05	1.05e-05	1.05e-05	1.05e-05	0.0373553	1.05e-05	1.05e-05	1.05e-05	1.05e-05	1.05e-05	1.05e-05	1.05e-05	1.05e-05	1.05e-05	1.05e-05	0.0320215	0.0701166	1.05e-05	0.0266203	1.05e-05	1.05e-05	0.0866721	1.05e-05	1.88112	1.05e-05
ARHGAP42	1.05e-05	1.05e-05	1.05e-05	1.05e-05	1.05e-05	1.05e-05	1.05e-05	1.05e-05	1.05e-05	1.05e-05	1.05e-05	1.05e-05	1.05e-05	1.05e-05	1.05e-05	1.05e-05	1.05e-05	1.05e-05	1.05e-05	1.05e-05	1.05e-05	1.05e-05	1.05e-05	1.05e-05	1.05e-05	1.05e-05	1.05e-05	1.05e-05	1.39879	1.05e-05	1.05e-05	1.05e-05	1.05e-05	1.05e-05	1.05e-05	1.05e-05	1.05e-05	1.05e-05	1.05e-05	1.05e-05	1.05e-05	1.05e-05	1.05e-05	1.05e-05	1.05e-05	1.05e-05	1.05e-05	1.05e-05	1.05e-05
ARHGAP44	1.05e-05	1.05e-05	1.05e-05	1.05e-05	1.05e-05	1.05e-05	1.05e-05	1.05e-05	1.05e-05	1.05e-05	1.05e-05	1.05e-05	1.05e-05	1.05e-05	1.05e-05	1.05e-05	1.05e-05	1.05e-05	1.05e-05	1.05e-05	1.05e-05	1.05e-05	1.05e-05	1.05e-05	1.05e-05	1.05e-05	1.05e-05	1.05e-05	1.05e-05	1.05e-05	1.05e-05	1.05e-05	1.05e-05	1.05e-05	1.05e-05	1.05e-05	1.05e-05	1.05e-05	1.05e-05	1.05e-05	1.05e-05	1.05e-05	1.05e-05	1.05e-05	1.05e-05	1.05e-05	1.05e-05	1.05e-05	1.05e-05
ARHGAP45	1.05e-05	1.05e-05	1.05e-05	0.0399263	1.05e-05	0.0643814	0.906271	0.0128161	1.05e-05	0.0439549	0.0386753	0.0508674	0.0287946	0.156675	0.0526086	1.05e-05	1.05e-05	0.0606123	0.291056	0.0493326	0.0156134	1.05e-05	0.0693707	0.0987689	0.113167	0.0246353	0.0404819	0.181153	0.113929	0.266346	0.092049	0.0698295	0.15419	0.0794652	0.0200961	0.170483	0.0500531	0.122363	1.05e-05	0.0658792	0.168242	0.167331	0.135371	0.227772	0.163148	0.14143	0.138749	1.05e-05	1.05e-05
ARHGAP5	0.00728708	1.05e-05	1.05e-05	1.05e-05	1.05e-05	0.1084	1.05e-05	0.0831603	1.05e-05	1.05e-05	1.05e-05	0.025307	0.142729	1.05e-05	1.05e-05	1.05e-05	1.05e-05	0.454832	1.05e-05	1.05e-05	0.0161123	1.05e-05	1.05e-05	1.05e-05	1.05e-05	1.05e-05	1.05e-05	1.05e-05	1.05e-05	1.05e-05	1.05e-05	0.535191	1.05e-05	1.05e-05	1.05e-05	1.05e-05	1.05e-05	1.05e-05	1.05e-05	1.05e-05	1.05e-05	1.05e-05	0.903903	1.05e-05	1.05e-05	1.05e-05	1.05e-05	1.05e-05	1.05e-05
ARHGAP6	1.05e-05	1.05e-05	1.05e-05	1.05e-05	1.05e-05	1.05e-05	1.05e-05	1.05e-05	1.05e-05	1.05e-05	1.05e-05	1.05e-05	1.05e-05	1.05e-05	1.05e-05	1.05e-05	1.05e-05	1.05e-05	1.05e-05	1.05e-05	1.05e-05	1.05e-05	1.05e-05	1.05e-05	1.05e-05	1.05e-05	1.05e-05	1.05e-05	1.05e-05	1.05e-05	1.05e-05	1.05e-05	1.05e-05	1.05e-05	1.05e-05	0.0246593	1.05e-05	1.05e-05	1.05e-05	1.05e-05	1.05e-05	1.05e-05	1.05e-05	1.05e-05	1.05e-05	1.05e-05	1.05e-05	1.05e-05	1.05e-05
ARHGAP9	1.05e-05	1.05e-05	1.05e-05	1.05e-05	1.05e-05	1.05e-05	1.05e-05	1.05e-05	1.05e-05	1.05e-05	1.05e-05	1.05e-05	3.10492	0.0717716	1.05e-05	1.05e-05	1.05e-05	1.05e-05	1.05e-05	0.98423	1.05e-05	1.05e-05	1.05e-05	1.05e-05	1.05e-05	1.05e-05	4.44881	1.05e-05	2.37865	1.05e-05	1.05e-05	1.63156	1.05e-05	1.05e-05	1.05e-05	1.05e-05	1.05e-05	1.05e-05	1.05e-05	1.05e-05	1.05e-05	4.02164	1.73904	2.51121	1.05e-05	2.19241	1.05e-05	1.05e-05	1.05e-05
ARHGDIA	27.473	23.8101	14.3776	13.1789	3.93746	12.5444	16.902	17.4251	9.87366	17.9125	30.3406	24.94	4.96512	9.57588	10.2885	20.215	13.8492	0.785618	13.5045	30.4264	18.8056	1.05e-05	16.6187	16.2839	11.4234	1.05e-05	13.7566	13.3628	11.7735	10.1174	7.18976	9.20318	10.5682	18.279	1.15565	2.44103	0.839931	5.96897	5.78667	7.26481	5.21978	12.3577	10.2536	5.92395	19.5228	9.95499	33.7331	13.1347	18.2079
ARHGDIB	0.309161	0.342018	0.286884	1.72169	0.279497	0.70114	0.290908	0.317483	0.285586	0.442059	1.09679	2.06326	0.537167	0.372155	0.831038	0.279125	0.207418	1.24154	0.365579	0.345464	1.93048	0.0445725	0.717009	1.64251	1.32337	0.65031	0.657726	3.16894	2.4223	2.56749	1.20759	1.60506	1.5858	1.27738	0.801724	1.26056	0.611238	1.67499	0.385377	3.69305	0.759482	0.694458	2.82782	1.62192	2.31668	1.20733	1.05347	0.526527	0.895952
ARHGEF1	1.05e-05	1.05e-05	0.684109	1.05e-05	0.0432382	0.0479349	0.869583	0.13337	1.05e-05	1.05e-05	0.300196	0.0464807	1.05e-05	1.05e-05	0.496078	0.0413418	0.159744	2.11688	0.0354815	1.05e-05	1.05e-05	1.05e-05	0.139469	1.05e-05	0.0724052	1.05e-05	1.05e-05	0.782902	1.05e-05	1.05e-05	1.05e-05	1.05e-05	0.0471186	0.046218	0.511405	1.28354	1.05e-05	0.0758143	0.0417413	1.05e-05	1.05e-05	0.561181	0.615165	1.05e-05	0.250344	0.12079	0.407495	1.05e-05	1.76295
ARHGEF10	1.05e-05	1.05e-05	1.05e-05	1.05e-05	1.05e-05	1.05e-05	1.05e-05	1.05e-05	1.05e-05	1.05e-05	0.387688	1.05e-05	1.05e-05	0.0510226	1.05e-05	1.05e-05	1.05e-05	1.05e-05	1.05e-05	0.130492	1.05e-05	1.05e-05	6.24658	1.05e-05	1.05e-05	1.05e-05	1.05e-05	1.05e-05	1.05e-05	1.05e-05	1.05e-05	1.05e-05	1.05e-05	1.05e-05	1.05e-05	1.05e-05	1.05e-05	1.05e-05	1.05e-05	0.0358664	0.0340618	1.05e-05	1.05e-05	1.05e-05	1.05e-05	1.05e-05	1.05e-05	1.05e-05	1.05e-05
ARHGEF10L	0.647599	0.672664	0.0263719	1.05e-05	1.05e-05	1.05e-05	1.05e-05	0.0778322	1.05e-05	1.05e-05	1.05e-05	1.05e-05	1.05e-05	0.0518075	1.05e-05	0.726518	1.05e-05	1.05e-05	0.0190644	0.0946473	1.05e-05	1.05e-05	1.05e-05	1.05e-05	1.05e-05	1.05e-05	1.05e-05	0.0161678	1.05e-05	1.05e-05	1.05e-05	1.05e-05	1.05e-05	1.05e-05	1.05e-05	1.05e-05	1.05e-05	0.0299058	1.05e-05	1.05e-05	1.05e-05	1.05e-05	1.05e-05	1.05e-05	1.05e-05	0.0091162	1.05e-05	1.05e-05	1.05e-05
ARHGEF11	1.05e-05	1.05e-05	1.05e-05	1.05e-05	0.00888709	1.05e-05	1.05e-05	1.05e-05	1.05e-05	1.05e-05	1.05e-05	1.05e-05	1.05e-05	1.05e-05	1.05e-05	1.05e-05	1.05e-05	1.05e-05	1.05e-05	1.05e-05	1.05e-05	1.05e-05	1.05e-05	1.05e-05	1.05e-05	1.05e-05	0.0636302	1.05e-05	1.05e-05	1.05e-05	0.0654582	1.05e-05	1.05e-05	1.05e-05	1.05e-05	0.0378728	1.05e-05	0.0245378	1.05e-05	0.0805818	1.05e-05	1.05e-05	1.05e-05	1.05e-05	1.05e-05	0.0241974	1.05e-05	0.00232035	1.05e-05
ARHGEF12	1.05e-05	1.05e-05	6.26507	1.05e-05	1.05e-05	0.0512808	1.05e-05	1.05e-05	1.05e-05	1.05e-05	1.05e-05	0.371478	0.0835445	1.05e-05	2.32894	1.05e-05	0.101233	0.136961	1.05e-05	1.05e-05	1.05e-05	1.05e-05	1.05e-05	1.05e-05	1.05e-05	1.05e-05	0.0267781	1.05e-05	0.229115	1.05e-05	1.05e-05	1.05e-05	1.05e-05	1.05e-05	1.05e-05	5.97409	1.05e-05	1.05e-05	1.05e-05	1.05e-05	1.05e-05	1.05e-05	1.05e-05	0.047522	1.05e-05	0.0528574	1.05e-05	0.20801	1.05e-05
ARHGEF15	1.05e-05	1.05e-05	1.05e-05	1.05e-05	1.05e-05	1.05e-05	1.05e-05	1.05e-05	1.05e-05	1.05e-05	1.05e-05	1.05e-05	1.05e-05	1.05e-05	1.05e-05	1.05e-05	1.05e-05	1.05e-05	1.05e-05	1.05e-05	1.05e-05	1.05e-05	1.05e-05	1.05e-05	1.05e-05	1.05e-05	1.05e-05	1.05e-05	1.05e-05	1.05e-05	1.05e-05	1.05e-05	1.05e-05	1.05e-05	1.05e-05	1.05e-05	1.05e-05	1.05e-05	1.05e-05	1.05e-05	1.05e-05	1.05e-05	1.05e-05	1.05e-05	1.05e-05	1.05e-05	1.05e-05	1.05e-05	1.05e-05
ARHGEF16	1.05e-05	1.05e-05	1.05e-05	0.566925	0.663326	1.05e-05	1.05e-05	1.05e-05	1.05e-05	0.910127	1.05e-05	1.05e-05	1.05e-05	1.05e-05	1.05e-05	1.05e-05	0.0995694	1.05e-05	1.52916	1.05e-05	0.348468	1.05e-05	1.05e-05	1.05e-05	1.05e-05	1.05e-05	0.104674	1.05e-05	1.05e-05	1.05e-05	1.05e-05	0.25159	1.05e-05	0.979578	1.05e-05	1.05e-05	1.40436	1.05e-05	1.05e-05	1.05e-05	1.05e-05	1.05e-05	1.05e-05	1.05e-05	1.05e-05	1.05e-05	1.05e-05	1.05e-05	1.05e-05
ARHGEF17	1.05e-05	1.05e-05	1.05e-05	1.05e-05	1.05e-05	1.05e-05	1.05e-05	1.05e-05	1.05e-05	1.05e-05	1.05e-05	1.05e-05	1.05e-05	1.05e-05	1.05e-05	1.05e-05	1.05e-05	1.05e-05	1.05e-05	1.05e-05	1.05e-05	1.05e-05	1.05e-05	1.05e-05	1.05e-05	0.134949	1.05e-05	1.05e-05	0.0244082	1.05e-05	1.05e-05	1.05e-05	0.102596	1.05e-05	1.05e-05	1.05e-05	1.05e-05	1.05e-05	1.05e-05	1.05e-05	1.05e-05	0.321025	1.05e-05	1.05e-05	1.05e-05	1.05e-05	1.05e-05	1.05e-05	1.05e-05
ARHGEF18	1.05e-05	1.05e-05	1.05e-05	1.05e-05	1.05e-05	1.05e-05	1.05e-05	1.05e-05	1.05e-05	1.05e-05	1.05e-05	1.05e-05	1.05e-05	1.05e-05	1.05e-05	1.05e-05	1.05e-05	1.05e-05	1.05e-05	1.05e-05	1.05e-05	1.05e-05	1.05e-05	1.05e-05	1.05e-05	1.05e-05	1.05e-05	1.05e-05	1.05e-05	1.05e-05	1.05e-05	1.05e-05	1.05e-05	1.05e-05	1.05e-05	1.05e-05	1.05e-05	1.05e-05	1.05e-05	1.05e-05	1.05e-05	1.05e-05	1.05e-05	1.05e-05	1.05e-05	1.05e-05	1.05e-05	1.05e-05	1.05e-05
ARHGEF2	0.466913	0.154657	0.366625	1.05e-05	1.05e-05	0.653869	0.850648	0.671271	0.808813	1.04212	0.443851	0.29268	0.534396	0.337716	0.984944	0.62837	0.824097	0.557236	0.506902	0.588322	0.346574	0.434553	0.290242	1.05e-05	0.12386	0.41363	0.153498	1.05e-05	1.05e-05	0.40084	0.266453	0.394996	0.228708	0.321463	0.333229	0.0943745	0.349291	0.310351	1.05e-05	0.402219	0.104374	1.05e-05	0.45088	0.205993	0.216219	0.0598769	0.557019	0.662419	1.05e-05
ARHGEF25	1.05e-05	1.05e-05	1.05e-05	1.05e-05	0.00455662	1.05e-05	1.05e-05	1.05e-05	1.05e-05	1.05e-05	1.05e-05	1.05e-05	1.05e-05	1.05e-05	1.05e-05	1.05e-05	1.05e-05	1.05e-05	1.05e-05	1.05e-05	1.05e-05	1.05e-05	1.05e-05	1.05e-05	1.05e-05	1.05e-05	1.05e-05	1.05e-05	1.05e-05	1.05e-05	1.05e-05	1.05e-05	1.05e-05	1.05e-05	1.05e-05	1.05e-05	1.05e-05	1.05e-05	1.05e-05	1.05e-05	1.05e-05	1.05e-05	1.05e-05	1.05e-05	1.05e-05	1.05e-05	1.05e-05	1.05e-05	1.05e-05
ARHGEF35	1.05e-05	1.05e-05	1.05e-05	1.05e-05	1.05e-05	1.05e-05	1.05e-05	1.05e-05	1.05e-05	1.05e-05	1.05e-05	1.05e-05	1.05e-05	1.05e-05	1.05e-05	1.05e-05	1.05e-05	1.05e-05	1.05e-05	1.05e-05	1.05e-05	1.05e-05	1.05e-05	1.05e-05	1.05e-05	1.05e-05	1.05e-05	1.05e-05	1.05e-05	1.05e-05	0.081133	1.05e-05	1.05e-05	1.05e-05	1.05e-05	1.05e-05	1.05e-05	1.05e-05	1.05e-05	1.05e-05	1.05e-05	1.05e-05	1.05e-05	1.05e-05	1.05e-05	1.05e-05	1.05e-05	1.05e-05	1.05e-05
ARHGEF37	1.05e-05	1.05e-05	1.05e-05	1.05e-05	1.05e-05	1.05e-05	1.05e-05	1.05e-05	1.05e-05	1.05e-05	1.05e-05	1.05e-05	0.00804785	1.05e-05	1.05e-05	1.05e-05	1.05e-05	1.05e-05	1.05e-05	1.05e-05	1.05e-05	1.05e-05	1.05e-05	1.05e-05	1.05e-05	1.05e-05	1.05e-05	1.05e-05	1.05e-05	0.0140521	1.05e-05	1.05e-05	1.05e-05	1.05e-05	1.05e-05	1.05e-05	1.05e-05	1.05e-05	1.05e-05	1.05e-05	1.05e-05	1.05e-05	1.05e-05	1.05e-05	1.05e-05	1.05e-05	1.05e-05	1.05e-05	1.05e-05
ARHGEF4	1.05e-05	1.05e-05	1.05e-05	1.05e-05	1.05e-05	1.05e-05	1.05e-05	1.05e-05	1.05e-05	1.05e-05	1.05e-05	1.05e-05	1.05e-05	1.05e-05	1.05e-05	1.05e-05	1.05e-05	1.05e-05	1.05e-05	1.05e-05	1.05e-05	1.05e-05	1.05e-05	1.05e-05	1.05e-05	1.05e-05	1.05e-05	1.05e-05	1.05e-05	1.05e-05	1.05e-05	1.05e-05	1.05e-05	1.05e-05	1.05e-05	1.05e-05	1.05e-05	1.05e-05	1.05e-05	1.05e-05	1.05e-05	1.05e-05	1.05e-05	1.05e-05	1.05e-05	1.05e-05	1.05e-05	1.05e-05	1.05e-05
ARHGEF40	0.452368	1.05e-05	1.05e-05	1.05e-05	1.05e-05	1.05e-05	1.05e-05	1.05e-05	1.05e-05	1.05e-05	1.05e-05	1.05e-05	0.132001	1.05e-05	1.05e-05	0.245011	1.05e-05	1.05e-05	1.58006	1.05e-05	1.05e-05	1.05e-05	1.05e-05	1.05e-05	1.05e-05	0.056653	1.05e-05	1.05e-05	1.05e-05	0.0609934	1.05e-05	1.05e-05	1.05e-05	1.05e-05	1.10433	1.05e-05	1.05e-05	1.05e-05	0.467267	1.05e-05	1.05e-05	1.05e-05	0.162981	1.05e-05	1.05e-05	1.42475	0.026856	1.05e-05	1.05e-05
ARHGEF5	1.05e-05	0.176132	1.05e-05	1.05e-05	1.05e-05	1.05e-05	1.05e-05	1.05e-05	1.05e-05	1.05e-05	1.05e-05	1.05e-05	1.05e-05	1.05e-05	1.05e-05	1.05e-05	1.05e-05	1.05e-05	1.05e-05	1.05e-05	1.05e-05	1.05e-05	1.05e-05	1.05e-05	1.05e-05	1.05e-05	1.05e-05	1.05e-05	1.05e-05	1.05e-05	1.05e-05	1.05e-05	1.05e-05	1.05e-05	1.05e-05	1.05e-05	1.05e-05	1.05e-05	1.05e-05	1.05e-05	1.05e-05	1.05e-05	1.05e-05	1.05e-05	1.05e-05	1.05e-05	1.05e-05	1.05e-05	1.05e-05
ARHGEF6	1.05e-05	1.05e-05	1.05e-05	1.05e-05	1.05e-05	1.05e-05	0.0385274	1.05e-05	1.05e-05	1.05e-05	1.05e-05	1.05e-05	1.05e-05	1.05e-05	1.05e-05	1.05e-05	1.05e-05	1.05e-05	1.05e-05	1.05e-05	1.05e-05	1.05e-05	1.05e-05	1.05e-05	1.05e-05	1.05e-05	1.05e-05	1.05e-05	1.05e-05	0.0362562	1.05e-05	1.05e-05	1.05e-05	1.05e-05	1.05e-05	1.05e-05	1.05e-05	1.05e-05	0.0372385	1.05e-05	1.05e-05	1.05e-05	1.05e-05	1.05e-05	1.05e-05	1.05e-05	1.05e-05	1.05e-05	1.05e-05
ARHGEF7	1.05e-05	1.05e-05	0.781655	0.271907	0.0281369	1.05e-05	1.05e-05	1.05e-05	0.26057	0.551442	1.05e-05	1.05e-05	1.05e-05	0.365649	0.395807	1.05e-05	1.05e-05	1.05e-05	1.05e-05	1.05e-05	0.0365089	1.05e-05	1.05e-05	1.05e-05	1.05e-05	0.492192	1.05e-05	0.183641	1.05e-05	0.0340364	0.292742	1.05e-05	1.05e-05	1.05e-05	1.05e-05	1.05e-05	1.05e-05	1.05e-05	1.05e-05	1.05e-05	1.05e-05	1.05e-05	1.05e-05	1.05e-05	1.05e-05	1.05e-05	1.05e-05	1.05e-05	0.0665978
ARID1A	2.34213	1.05e-05	1.05e-05	1.05e-05	5.09132	1.05e-05	0.0389873	0.779409	1.05e-05	1.05e-05	0.0238925	1.05e-05	0.191381	1.05e-05	1.05e-05	1.05e-05	1.05e-05	1.05e-05	1.05e-05	1.05e-05	2.94078	1.05e-05	1.05e-05	1.05e-05	1.05e-05	1.05e-05	1.05e-05	1.05e-05	1.05e-05	1.05e-05	2.57906	1.05e-05	1.05e-05	1.05e-05	1.05e-05	0.00883492	1.05e-05	1.05e-05	1.05e-05	1.05e-05	1.05e-05	1.05e-05	2.80246	2.14625	1.05e-05	1.05e-05	1.05e-05	1.05e-05	0.727584
ARID1B	0.0321159	1.05e-05	1.05e-05	1.05e-05	1.05e-05	1.05e-05	1.05e-05	1.05e-05	0.207567	1.05e-05	1.05e-05	1.05e-05	1.05e-05	1.05e-05	1.05e-05	1.05e-05	1.05e-05	1.05e-05	1.05e-05	1.05e-05	1.05e-05	1.05e-05	1.05e-05	0.297593	1.05e-05	1.05e-05	1.05e-05	1.05e-05	1.05e-05	1.05e-05	1.05e-05	1.05e-05	1.05e-05	0.0197163	1.05e-05	1.05e-05	1.05e-05	1.05e-05	1.05e-05	1.05e-05	1.05e-05	1.05e-05	1.05e-05	1.05e-05	1.05e-05	1.05e-05	1.05e-05	1.05e-05	1.05e-05
ARID3A	1.05e-05	1.05e-05	1.05e-05	1.05e-05	4.49055	1.05e-05	1.05e-05	1.05e-05	1.05e-05	1.05e-05	1.05e-05	1.05e-05	1.05e-05	1.05e-05	1.05e-05	1.05e-05	1.05e-05	1.05e-05	1.05e-05	1.05e-05	1.05e-05	0.56828	1.05e-05	1.59307	1.05e-05	1.05e-05	1.05e-05	1.05e-05	1.05e-05	1.05e-05	0.0701042	1.05e-05	1.05e-05	1.05e-05	1.05e-05	1.05e-05	1.05e-05	1.05e-05	1.05e-05	1.05e-05	1.05e-05	1.05e-05	1.05e-05	1.05e-05	1.05e-05	0.0550296	1.05e-05	1.05e-05	1.05e-05
ARID3C	1.05e-05	1.05e-05	1.05e-05	1.05e-05	1.05e-05	1.05e-05	1.05e-05	1.05e-05	1.05e-05	1.05e-05	1.05e-05	1.05e-05	1.05e-05	1.05e-05	1.05e-05	1.05e-05	1.05e-05	1.05e-05	1.05e-05	1.05e-05	1.05e-05	1.05e-05	1.05e-05	1.05e-05	1.05e-05	1.05e-05	1.05e-05	1.05e-05	1.05e-05	1.05e-05	1.05e-05	1.05e-05	1.05e-05	1.05e-05	1.05e-05	1.05e-05	1.05e-05	1.05e-05	1.05e-05	1.05e-05	1.05e-05	1.05e-05	1.05e-05	1.05e-05	1.05e-05	1.05e-05	1.05e-05	1.05e-05	1.05e-05
ARIH1	1.05e-05	1.05e-05	1.05e-05	1.05e-05	1.05e-05	1.05e-05	1.05e-05	1.05e-05	1.05e-05	1.05e-05	4.30358	0.936696	1.05e-05	1.05e-05	1.05e-05	1.05e-05	1.05e-05	1.05e-05	1.05e-05	0.981491	1.09267	1.05e-05	1.05e-05	1.05e-05	1.05e-05	1.05e-05	1.09424	1.05e-05	0.110739	1.05e-05	1.05e-05	1.05e-05	1.63136	1.05e-05	1.05e-05	1.05e-05	1.14565	1.05e-05	1.05e-05	1.05e-05	1.05e-05	1.05e-05	0.0514802	1.05e-05	1.05e-05	1.05e-05	1.05e-05	0.786349	1.05e-05
ARIH2	1.05e-05	1.05e-05	1.05e-05	1.05e-05	1.05e-05	1.05e-05	1.05e-05	1.05e-05	1.05e-05	1.05e-05	1.05e-05	0.0170483	1.05e-05	1.05e-05	1.05e-05	1.05e-05	1.05e-05	1.05e-05	1.05e-05	1.05e-05	1.05e-05	1.05e-05	1.05e-05	1.05e-05	1.05e-05	1.05e-05	1.05e-05	1.05e-05	1.05e-05	1.05e-05	1.05e-05	1.05e-05	1.05e-05	1.05e-05	1.05e-05	1.05e-05	1.05e-05	1.05e-05	1.05e-05	1.05e-05	1.05e-05	1.05e-05	1.05e-05	1.05e-05	1.05e-05	1.05e-05	1.05e-05	1.05e-05	1.05e-05
ARL1	1.05e-05	1.05e-05	1.05e-05	1.05e-05	1.05e-05	0.123247	1.40015	1.05e-05	1.05e-05	1.05e-05	1.05e-05	0.568528	1.05e-05	1.05e-05	1.05e-05	1.05e-05	1.05e-05	1.05e-05	1.05e-05	2.05981	1.05e-05	0.567618	1.05e-05	1.05e-05	0.215271	1.05e-05	1.05e-05	1.05e-05	1.05e-05	0.238453	1.58815	1.05e-05	1.05e-05	0.574718	1.05e-05	1.05e-05	1.05e-05	1.05e-05	1.05e-05	0.363642	0.0903244	1.05e-05	1.05e-05	1.05e-05	1.05e-05	1.37624	1.05e-05	1.05e-05	1.05e-05
ARL11	1.05e-05	1.05e-05	1.05e-05	1.05e-05	1.05e-05	1.05e-05	1.05e-05	1.05e-05	1.05e-05	1.05e-05	1.05e-05	1.05e-05	1.05e-05	1.05e-05	1.05e-05	1.05e-05	1.05e-05	1.05e-05	1.05e-05	1.05e-05	1.05e-05	1.05e-05	1.05e-05	1.05e-05	1.05e-05	1.05e-05	1.05e-05	1.05e-05	1.05e-05	0.0293615	1.05e-05	1.05e-05	1.05e-05	1.05e-05	1.05e-05	1.05e-05	1.05e-05	1.05e-05	1.05e-05	1.05e-05	1.05e-05	1.05e-05	1.05e-05	1.05e-05	1.05e-05	1.05e-05	1.05e-05	1.05e-05	1.05e-05
ARL14EP	1.05e-05	1.05e-05	1.05e-05	1.05e-05	1.05e-05	1.05e-05	1.05e-05	1.05e-05	1.05e-05	1.05e-05	1.05e-05	1.05e-05	1.05e-05	1.05e-05	1.05e-05	1.05e-05	1.05e-05	1.05e-05	1.05e-05	1.05e-05	1.05e-05	1.05e-05	1.05e-05	1.05e-05	1.05e-05	1.05e-05	1.05e-05	1.05e-05	1.05e-05	1.05e-05	1.05e-05	1.05e-05	1.05e-05	1.05e-05	1.05e-05	1.05e-05	1.05e-05	1.05e-05	1.05e-05	1.05e-05	1.05e-05	1.05e-05	1.05e-05	1.05e-05	1.05e-05	1.05e-05	1.05e-05	1.05e-05	1.05e-05
ARL2	87.5951	60.6329	78.7388	58.2045	109.829	102.705	87.0883	91.235	106.654	102.29	36.9394	78.6	76.6017	131.259	133.705	105.669	123.417	68.8504	109.458	86.6058	0.125701	106.757	114.419	99.4076	129.616	75.5647	85.3018	137.937	32.2386	40.134	1.05e-05	72.6391	100.778	93.4248	63.2487	87.1415	104.81	89.7894	77.5916	1.05e-05	93.943	132.003	135.961	123.128	131.421	0.10175	130.673	65.2207	136.145
ARL2BP	1.05e-05	1.05e-05	1.05e-05	1.05e-05	1.05e-05	1.05e-05	1.05e-05	1.05e-05	1.05e-05	1.05e-05	1.05e-05	1.05e-05	1.05e-05	1.05e-05	1.05e-05	1.05e-05	1.05e-05	1.05e-05	1.05e-05	1.05e-05	1.05e-05	1.05e-05	1.05e-05	1.05e-05	1.05e-05	1.05e-05	1.05e-05	1.05e-05	1.05e-05	1.05e-05	1.05e-05	1.05e-05	1.05e-05	1.05e-05	1.05e-05	1.05e-05	1.05e-05	1.05e-05	1.05e-05	1.05e-05	1.05e-05	1.05e-05	1.05e-05	1.05e-05	1.05e-05	1.05e-05	1.05e-05	1.05e-05	1.05e-05
ARL3	1.05e-05	1.05e-05	1.05e-05	1.05e-05	1.05e-05	0.127139	1.05e-05	1.05e-05	1.05e-05	1.05e-05	1.05e-05	1.05e-05	1.05e-05	1.05e-05	1.05e-05	1.05e-05	1.05e-05	0.966018	1.05e-05	1.05e-05	1.05e-05	1.05e-05	1.05e-05	1.05e-05	1.05e-05	0.634574	1.05e-05	1.05e-05	0.512274	1.05e-05	1.05e-05	2.16435	1.05e-05	0.1727	1.05e-05	1.05e-05	1.05e-05	1.05e-05	1.05e-05	2.2	1.05e-05	1.05e-05	1.05e-05	1.05e-05	1.05e-05	1.05e-05	1.05e-05	1.05e-05	1.05e-05
ARL5A	1.05e-05	1.05e-05	0.216437	1.05e-05	1.05e-05	1.05e-05	1.05e-05	1.05e-05	1.05e-05	1.05e-05	1.05e-05	1.05e-05	1.05e-05	1.05e-05	1.05e-05	1.05e-05	1.05e-05	1.05e-05	1.05e-05	1.05e-05	1.05e-05	1.05e-05	1.05e-05	1.05e-05	1.05e-05	1.05e-05	1.05e-05	1.05e-05	1.05e-05	1.05e-05	1.05e-05	1.05e-05	1.05e-05	1.05e-05	1.05e-05	1.05e-05	1.05e-05	1.05e-05	1.05e-05	1.05e-05	1.05e-05	1.05e-05	1.05e-05	1.05e-05	1.05e-05	1.05e-05	1.05e-05	1.05e-05	1.05e-05
ARL5B	1.05e-05	1.05e-05	1.05e-05	1.05e-05	1.05e-05	1.05e-05	1.05e-05	1.05e-05	1.05e-05	1.05e-05	1.05e-05	1.05e-05	1.05e-05	1.05e-05	1.05e-05	1.05e-05	1.05e-05	1.05e-05	1.05e-05	1.05e-05	1.05e-05	1.05e-05	1.05e-05	1.05e-05	1.05e-05	1.05e-05	1.05e-05	1.05e-05	1.05e-05	1.05e-05	1.05e-05	1.05e-05	1.05e-05	1.05e-05	1.05e-05	1.05e-05	1.05e-05	1.05e-05	1.05e-05	1.05e-05	1.05e-05	1.05e-05	1.05e-05	1.05e-05	1.05e-05	1.05e-05	1.05e-05	1.05e-05	1.05e-05
ARL6	1.05e-05	1.05e-05	1.05e-05	1.05e-05	1.05e-05	1.05e-05	1.05e-05	1.05e-05	1.05e-05	1.05e-05	1.05e-05	1.05e-05	1.05e-05	1.05e-05	1.05e-05	1.05e-05	1.05e-05	1.05e-05	1.05e-05	1.05e-05	1.05e-05	1.05e-05	1.05e-05	1.05e-05	1.05e-05	1.05e-05	1.05e-05	1.05e-05	1.05e-05	1.05e-05	1.05e-05	1.05e-05	1.05e-05	1.05e-05	1.05e-05	1.05e-05	1.05e-05	1.05e-05	1.05e-05	1.05e-05	1.05e-05	1.05e-05	1.05e-05	1.05e-05	1.05e-05	1.05e-05	1.05e-05	1.05e-05	1.05e-05
ARL6IP4	1.05e-05	1.05e-05	1.05e-05	1.05e-05	1.05e-05	1.05e-05	1.05e-05	1.05e-05	1.05e-05	1.05e-05	0.445686	1.05e-05	1.05e-05	1.05e-05	0.529349	1.05e-05	1.05e-05	1.05e-05	1.05e-05	1.05e-05	1.05e-05	1.05e-05	1.05e-05	1.05e-05	1.05e-05	1.05e-05	1.05e-05	1.05e-05	1.05e-05	1.86312	1.05e-05	1.05e-05	1.05e-05	1.05e-05	1.05e-05	1.05e-05	2.34011	1.05e-05	1.05e-05	1.62687	1.05e-05	1.05e-05	1.05e-05	1.05e-05	1.05e-05	1.05e-05	1.05e-05	1.05e-05	1.05e-05
ARL6IP5	8.44808	16.6864	10.6643	11.6817	1.59801	0.932401	1.05e-05	1.05e-05	1.05e-05	1.05e-05	1.05e-05	1.05e-05	2.56022	1.05e-05	1.05e-05	1.05e-05	1.05e-05	1.05e-05	0.112485	1.39403	1.05e-05	0.338312	1.05e-05	1.05e-05	1.05e-05	2.53431	0.490048	1.05e-05	1.05e-05	1.05e-05	1.05e-05	1.05e-05	0.797157	1.05e-05	0.0479363	9.77661	3.44475	1.05e-05	10.2068	1.05e-05	0.424662	1.05e-05	0.0808225	1.05e-05	1.05e-05	0.290064	1.05e-05	1.05e-05	0.841162
ARL6IP6	1.05e-05	1.05e-05	1.05e-05	1.05e-05	1.05e-05	1.05e-05	1.05e-05	1.05e-05	1.05e-05	1.05e-05	1.05e-05	1.05e-05	1.05e-05	1.05e-05	2.18471	1.05e-05	1.05e-05	1.05e-05	1.05e-05	1.05e-05	1.05e-05	1.05e-05	1.05e-05	1.05e-05	1.05e-05	1.05e-05	1.05e-05	1.05e-05	1.05e-05	1.05e-05	1.05e-05	1.05e-05	1.05e-05	1.05e-05	1.05e-05	1.05e-05	1.05e-05	1.05e-05	1.05e-05	1.05e-05	1.05e-05	1.05e-05	1.05e-05	1.05e-05	1.05e-05	1.05e-05	1.05e-05	1.05e-05	1.05e-05
ARL8A	1.05e-05	1.05e-05	0.197628	0.592917	1.05e-05	5.21751	1.05e-05	1.05e-05	3.31954	1.05e-05	1.53437	1.05e-05	1.05e-05	1.05e-05	1.05e-05	0.0125585	1.05e-05	1.05e-05	1.05e-05	1.05e-05	1.05e-05	1.05e-05	1.27425	3.87303	1.05e-05	0.195995	1.05e-05	1.05e-05	3.23448	1.41125	1.05e-05	3.84098	0.120611	0.381167	1.05e-05	1.05e-05	1.05e-05	1.05e-05	0.386167	0.814181	0.130592	1.05e-05	3.29258	0.781849	2.3175	1.45592	4.21863	1.05e-05	1.05e-05
ARL8B	0.0276906	1.05e-05	0.197628	1.16437	0.0511594	0.185837	1.05e-05	1.05e-05	1.05e-05	1.05e-05	1.05e-05	1.05e-05	1.05e-05	1.05e-05	1.05e-05	0.0125585	1.05e-05	1.05e-05	1.05e-05	0.136371	0.023958	1.05e-05	1.05e-05	2.40773	1.05e-05	0.195995	2.11791	1.05e-05	0.212089	2.30045	1.05e-05	0.269635	0.123394	1.05e-05	0.116471	1.05e-05	1.05e-05	0.306842	0.479312	3.00029	1.05e-05	1.05e-05	0.23226	0.781849	0.0929107	1.05e-05	0.330268	1.05e-05	1.05e-05
ARMC1	1.05e-05	1.05e-05	1.05e-05	1.05e-05	1.05e-05	1.05e-05	1.05e-05	1.05e-05	1.05e-05	1.05e-05	1.05e-05	1.05e-05	1.05e-05	1.05e-05	1.05e-05	1.05e-05	1.05e-05	1.05e-05	1.05e-05	1.05e-05	1.05e-05	1.05e-05	1.05e-05	1.05e-05	1.05e-05	1.05e-05	1.05e-05	0.0520962	1.05e-05	0.226505	1.05e-05	1.05e-05	1.05e-05	1.05e-05	1.05e-05	0.225426	1.05e-05	1.05e-05	1.05e-05	1.05e-05	1.05e-05	1.05e-05	1.05e-05	1.05e-05	1.05e-05	1.05e-05	1.05e-05	1.05e-05	0.0843527
ARMC10	1.05e-05	1.05e-05	1.05e-05	1.05e-05	1.05e-05	1.05e-05	1.05e-05	1.05e-05	1.05e-05	1.05e-05	1.05e-05	1.05e-05	1.05e-05	1.05e-05	1.05e-05	0.551857	1.05e-05	1.05e-05	1.05e-05	1.05e-05	1.05e-05	0.0192238	1.05e-05	1.05e-05	1.05e-05	1.05e-05	1.05e-05	1.05e-05	1.05e-05	1.05e-05	1.05e-05	1.05e-05	1.05e-05	1.05e-05	1.05e-05	1.05e-05	1.05e-05	1.05e-05	1.05e-05	1.05e-05	1.05e-05	0.0141883	0.0276115	1.05e-05	1.05e-05	1.05e-05	1.05e-05	1.05e-05	1.05e-05
ARMC6	1.05e-05	1.05e-05	1.05e-05	1.05e-05	1.05e-05	1.05e-05	1.05e-05	1.05e-05	1.05e-05	1.05e-05	1.05e-05	1.05e-05	1.05e-05	1.05e-05	1.05e-05	1.05e-05	1.05e-05	1.05e-05	1.05e-05	0.337558	1.05e-05	1.05e-05	1.05e-05	1.05e-05	1.05e-05	1.05e-05	1.05e-05	1.05e-05	1.05e-05	1.05e-05	1.05e-05	1.05e-05	1.05e-05	1.05e-05	1.05e-05	1.05e-05	1.05e-05	1.05e-05	1.05e-05	1.05e-05	1.05e-05	1.05e-05	1.05e-05	1.05e-05	1.05e-05	1.05e-05	1.05e-05	1.05e-05	1.05e-05
ARMC8	1.05e-05	1.05e-05	1.05e-05	0.0168356	19.1655	1.05e-05	7.91354	1.48686	7.52592	12.9662	1.05e-05	1.05e-05	1.52347	1.10079	1.05e-05	1.05e-05	1.05e-05	1.05e-05	15.2297	18.6386	0.815716	14.5629	18.4727	17.3702	13.9527	15.2237	12.9857	13.4228	21.0768	1.18277	1.05e-05	1.05e-05	18.4895	17.9065	7.85936	18.4069	11.7746	13.675	8.51042	1.05e-05	10.5168	1.05e-05	1.05e-05	1.05e-05	14.8485	1.05e-05	2.63895	0.890856	12.3109
ARMC9	1.05e-05	1.05e-05	1.05e-05	1.05e-05	1.05e-05	1.05e-05	1.05e-05	1.05e-05	1.05e-05	1.05e-05	1.05e-05	1.05e-05	1.05e-05	1.05e-05	1.05e-05	1.05e-05	1.05e-05	1.05e-05	1.05e-05	1.05e-05	1.05e-05	1.05e-05	1.05e-05	1.05e-05	1.05e-05	1.05e-05	1.05e-05	1.05e-05	1.05e-05	1.05e-05	1.05e-05	1.05e-05	1.05e-05	1.05e-05	1.05e-05	0.0784318	1.05e-05	1.05e-05	1.05e-05	1.05e-05	1.05e-05	1.05e-05	1.05e-05	1.05e-05	1.05e-05	1.05e-05	1.05e-05	1.05e-05	1.05e-05
ARMCX1	0.019529	0.0202461	1.05e-05	1.05e-05	1.05e-05	0.602558	1.05e-05	1.05e-05	1.05e-05	1.05e-05	1.05e-05	1.05e-05	1.05e-05	1.05e-05	1.05e-05	1.05e-05	1.05e-05	1.05e-05	1.05e-05	1.05e-05	1.05e-05	1.05e-05	1.05e-05	1.05e-05	1.05e-05	1.05e-05	0.374512	1.05e-05	1.05e-05	1.05e-05	1.05e-05	1.05e-05	1.05e-05	1.05e-05	1.05e-05	1.05e-05	1.05e-05	1.05e-05	1.05e-05	1.05e-05	1.05e-05	1.05e-05	1.05e-05	1.05e-05	1.05e-05	1.05e-05	1.05e-05	1.05e-05	1.05e-05
ARMCX2	1.05e-05	1.05e-05	1.05e-05	1.05e-05	1.05e-05	1.05e-05	1.05e-05	1.05e-05	1.05e-05	1.05e-05	1.05e-05	1.05e-05	1.05e-05	1.05e-05	1.05e-05	1.05e-05	1.05e-05	1.05e-05	1.05e-05	1.05e-05	1.05e-05	1.05e-05	1.05e-05	1.05e-05	1.05e-05	1.05e-05	1.05e-05	1.05e-05	1.05e-05	1.05e-05	1.05e-05	1.05e-05	1.05e-05	1.05e-05	1.05e-05	1.05e-05	1.05e-05	0.0574098	1.05e-05	1.05e-05	1.05e-05	1.05e-05	1.05e-05	1.05e-05	1.05e-05	1.05e-05	1.05e-05	1.04687	1.05e-05
ARMCX3	1.05e-05	1.05e-05	1.05e-05	1.05e-05	1.05e-05	1.05e-05	1.05e-05	1.05e-05	1.05e-05	1.05e-05	1.05e-05	0.230294	1.05e-05	1.05e-05	1.05e-05	1.05e-05	1.05e-05	1.05e-05	1.05e-05	1.05e-05	1.05e-05	1.05e-05	1.05e-05	1.05e-05	1.05e-05	1.05e-05	1.05e-05	1.05e-05	1.05e-05	1.05e-05	1.05e-05	1.05e-05	1.05e-05	1.05e-05	1.05e-05	1.05e-05	1.05e-05	1.05e-05	1.05e-05	1.05e-05	1.05e-05	1.05e-05	1.05e-05	1.05e-05	1.05e-05	1.05e-05	1.05e-05	1.05e-05	1.05e-05
ARMCX5	1.05e-05	1.05e-05	0.274542	1.05e-05	1.05e-05	1.05e-05	1.05e-05	1.05e-05	1.05e-05	1.05e-05	1.05e-05	1.05e-05	1.05e-05	1.05e-05	1.05e-05	1.05e-05	1.05e-05	1.05e-05	1.05e-05	1.05e-05	1.05e-05	1.05e-05	1.05e-05	1.05e-05	1.05e-05	1.05e-05	1.05e-05	1.05e-05	1.05e-05	1.05e-05	1.05e-05	1.05e-05	1.05e-05	1.05e-05	1.05e-05	1.05e-05	1.05e-05	1.05e-05	1.05e-05	1.05e-05	1.05e-05	1.05e-05	1.05e-05	1.05e-05	1.05e-05	1.05e-05	1.05e-05	1.05e-05	1.05e-05
ARMH3	1.05e-05	1.05e-05	0.10184	1.05e-05	1.05e-05	1.05e-05	1.05e-05	1.05e-05	1.05e-05	1.05e-05	1.05e-05	1.05e-05	1.05e-05	1.05e-05	1.05e-05	1.05e-05	1.05e-05	1.05e-05	1.05e-05	1.05e-05	1.05e-05	1.05e-05	1.05e-05	1.05e-05	1.05e-05	1.05e-05	1.05e-05	1.05e-05	1.05e-05	1.05e-05	1.05e-05	1.05e-05	1.05e-05	0.0349407	1.05e-05	1.05e-05	1.05e-05	1.05e-05	1.05e-05	1.05e-05	1.05e-05	1.05e-05	1.05e-05	0.0548538	1.05e-05	1.05e-05	1.05e-05	1.05e-05	0.0206777
ARMT1	1.05e-05	1.05e-05	1.05e-05	1.05e-05	1.05e-05	1.05e-05	1.05e-05	1.05e-05	1.05e-05	1.05e-05	1.05e-05	1.05e-05	1.05e-05	1.05e-05	1.05e-05	1.05e-05	1.05e-05	1.05e-05	1.05e-05	1.05e-05	1.05e-05	1.05e-05	1.05e-05	1.05e-05	1.05e-05	1.05e-05	1.05e-05	1.05e-05	1.05e-05	1.05e-05	1.05e-05	1.05e-05	1.05e-05	1.05e-05	1.05e-05	1.05e-05	1.05e-05	1.05e-05	1.05e-05	1.05e-05	1.05e-05	1.05e-05	0.0689247	1.05e-05	1.05e-05	1.05e-05	1.05e-05	1.05e-05	1.05e-05
ARPC1A	1.05e-05	1.05e-05	0.874772	1.05e-05	1.05e-05	1.05e-05	1.05e-05	1.05e-05	0.0545762	1.05e-05	1.05e-05	1.05e-05	1.05e-05	1.05e-05	1.05e-05	1.05e-05	1.05e-05	0.985967	0.0297679	1.05e-05	1.05e-05	0.182534	1.05e-05	1.05e-05	0.110476	1.05e-05	1.05e-05	1.05e-05	1.05e-05	1.05e-05	1.05e-05	1.05e-05	1.05e-05	1.05e-05	1.05e-05	1.05e-05	1.05e-05	1.05e-05	1.05e-05	1.05e-05	1.05e-05	1.05e-05	1.05e-05	1.05e-05	1.05e-05	0.568667	1.05e-05	0.0555305	0.1062
ARPC1B	0.00959471	1.05e-05	5.428	12.878	14.0244	19.7704	13.5259	17.497	0.0654915	9.05925	14.4051	3.30156	8.3459	12.2903	1.05e-05	16.6827	13.4337	15.4713	1.05e-05	12.8457	22.9573	2.38047	18.8748	1.05e-05	1.05e-05	23.5895	9.92464	1.05e-05	4.84832	1.05e-05	9.16499	12.6663	1.05e-05	15.9634	1.05e-05	1.05e-05	1.05e-05	6.19683	17.4517	13.519	18.9312	0.0295408	19.5512	11.5407	0.251524	10.0168	0.0461103	14.4963	12.4928
ARPC2	0.314601	0.775049	0.251803	0.0476287	0.089449	0.373613	0.159566	0.74341	5.09275	2.15198	1.05e-05	0.478846	1.14231	1.05e-05	1.92516	0.241254	0.444544	0.49795	1.58555	0.193731	1.05e-05	0.599072	1.05e-05	0.537453	1.05e-05	1.05e-05	3.03015	2.20153	0.369274	0.160096	0.233856	0.182581	0.551385	1.05e-05	1.05e-05	0.0737875	0.308177	0.101135	1.05e-05	0.199446	1.31696	0.951556	1.29044	0.107005	1.05e-05	1.7499	0.181421	0.123659	1.90603
ARPC3	1.05e-05	1.05e-05	0.10139	1.05e-05	1.05e-05	1.05e-05	1.05e-05	1.05e-05	1.05e-05	0.0795566	1.05e-05	0.206697	0.486594	1.05e-05	1.05e-05	1.05e-05	1.05e-05	1.05e-05	1.05e-05	0.388282	0.0692322	0.194426	1.05e-05	1.05e-05	1.05e-05	1.05e-05	0.567206	0.34128	1.05e-05	1.05e-05	0.264568	1.05e-05	1.05e-05	1.05e-05	1.05e-05	0.104017	1.05e-05	1.05e-05	1.05e-05	1.05e-05	1.05e-05	0.223306	0.0893888	1.05e-05	0.204118	0.644721	0.158868	1.05e-05	1.05e-05
ARPC4	1.05e-05	1.05e-05	1.05e-05	8.42229	11.3671	0.4062	11.5635	11.1543	11.0118	1.05e-05	1.05e-05	1.05e-05	4.03857	1.05e-05	2.87151	1.05e-05	4.96141	5.80363	11.449	9.8742	5.70168	9.77494	3.9421	1.05e-05	2.25203	1.05e-05	4.98432	6.78419	1.05e-05	1.05e-05	1.05e-05	7.67967	6.06477	9.57326	6.87342	1.05e-05	3.66824	1.05e-05	13.1275	9.23886	0.120583	1.05e-05	1.05e-05	0.0703527	5.20504	1.05e-05	6.14392	1.69854	7.41465
ARPC5	1.05e-05	2.3203	1.05e-05	1.05e-05	1.05e-05	1.05e-05	0.516894	1.05e-05	1.05e-05	1.05e-05	1.05e-05	1.05e-05	1.05e-05	1.05e-05	1.74823	3.31121	1.56759	1.14025	1.05e-05	1.05e-05	1.05e-05	1.05e-05	1.05e-05	1.05e-05	1.05e-05	1.05e-05	0.849931	1.05e-05	1.05e-05	1.90875	1.31194	1.06337	1.05e-05	1.05e-05	1.05e-05	1.05e-05	1.05e-05	1.05e-05	1.31433	1.05e-05	1.05e-05	1.05e-05	1.05e-05	1.05e-05	1.05e-05	1.17458	2.33445	1.05e-05	1.05e-05
ARPC5L	1.05e-05	1.05e-05	1.05e-05	1.05e-05	1.05e-05	1.05e-05	1.05e-05	1.05e-05	1.05e-05	1.05e-05	1.05e-05	1.05e-05	1.05e-05	1.05e-05	1.05e-05	1.05e-05	1.05e-05	1.05e-05	1.05e-05	1.05e-05	1.05e-05	1.05e-05	1.05e-05	1.05e-05	1.05e-05	1.05e-05	1.05e-05	1.05e-05	1.05e-05	1.05e-05	1.05e-05	1.05e-05	1.05e-05	1.05e-05	1.05e-05	1.05e-05	1.05e-05	1.05e-05	1.05e-05	1.05e-05	1.05e-05	1.05e-05	1.05e-05	1.05e-05	1.05e-05	1.05e-05	1.05e-05	1.05e-05	1.05e-05
ARPIN	1.05e-05	1.05e-05	1.05e-05	1.05e-05	1.05e-05	1.05e-05	1.05e-05	1.05e-05	1.05e-05	1.05e-05	0.0625801	1.05e-05	1.05e-05	1.05e-05	1.05e-05	1.05e-05	1.05e-05	1.05e-05	1.05e-05	1.05e-05	1.05e-05	1.05e-05	1.05e-05	1.05e-05	1.05e-05	1.05e-05	1.05e-05	0.147552	1.05e-05	1.05e-05	1.05e-05	1.05e-05	1.05e-05	1.05e-05	0.110136	1.05e-05	1.05e-05	1.05e-05	1.05e-05	0.283108	1.05e-05	1.05e-05	1.05e-05	1.05e-05	1.05e-05	1.05e-05	1.05e-05	1.05e-05	1.05e-05
ARPP19	1.05e-05	1.05e-05	1.05e-05	1.05e-05	1.05e-05	1.05e-05	1.05e-05	1.05e-05	1.05e-05	1.05e-05	1.05e-05	1.05e-05	1.05e-05	1.05e-05	1.05e-05	1.05e-05	1.05e-05	1.05e-05	1.05e-05	1.05e-05	1.05e-05	1.05e-05	1.05e-05	1.05e-05	1.05e-05	1.05e-05	1.05e-05	0.163359	1.05e-05	1.05e-05	1.05e-05	1.05e-05	1.05e-05	1.05e-05	1.05e-05	1.05e-05	1.05e-05	1.05e-05	1.05e-05	0.176625	1.05e-05	1.05e-05	1.05e-05	1.05e-05	1.05e-05	1.05e-05	1.05e-05	1.05e-05	1.05e-05
ARRB1	1.05e-05	1.05e-05	0.757124	1.05e-05	1.05e-05	1.05e-05	0.742082	1.05e-05	1.05e-05	1.05e-05	1.05e-05	1.05e-05	1.05e-05	1.05e-05	1.05e-05	1.05e-05	1.05e-05	1.05e-05	1.05e-05	1.05e-05	1.05e-05	1.05e-05	1.05e-05	1.05e-05	0.335539	1.05e-05	1.05e-05	1.05e-05	1.05e-05	1.05e-05	1.05e-05	1.05e-05	1.05e-05	1.05e-05	1.05e-05	0.0575226	1.05e-05	1.05e-05	1.05e-05	1.05e-05	1.05e-05	1.05e-05	1.05e-05	1.05e-05	1.05e-05	1.05e-05	0.0509034	1.05e-05	1.05e-05
ARRB2	1.05e-05	1.05e-05	1.05e-05	1.05e-05	1.05e-05	1.05e-05	1.05e-05	1.05e-05	1.05e-05	1.05e-05	1.05e-05	1.05e-05	1.05e-05	1.05e-05	1.05e-05	1.05e-05	1.05e-05	1.05e-05	1.05e-05	1.05e-05	1.05e-05	1.05e-05	1.05e-05	1.05e-05	1.05e-05	2.68272	1.05e-05	1.05e-05	0.946111	1.05e-05	1.05e-05	1.05e-05	1.05e-05	1.05e-05	1.05e-05	1.05e-05	1.05e-05	1.05e-05	1.05e-05	1.05e-05	1.05e-05	1.05e-05	1.05e-05	1.05e-05	1.05e-05	1.05e-05	1.05e-05	1.05e-05	1.05e-05
ARRDC1	1.05e-05	1.05e-05	1.05e-05	1.05e-05	1.05e-05	1.05e-05	1.05e-05	1.05e-05	1.05e-05	1.05e-05	1.05e-05	1.05e-05	1.05e-05	1.05e-05	1.05e-05	1.05e-05	1.05e-05	1.05e-05	1.05e-05	1.05e-05	1.05e-05	1.05e-05	1.05e-05	1.05e-05	1.05e-05	1.05e-05	1.05e-05	1.05e-05	1.05e-05	1.05e-05	1.05e-05	1.05e-05	1.05e-05	1.05e-05	1.05e-05	1.05e-05	1.05e-05	1.05e-05	1.05e-05	1.05e-05	1.05e-05	1.05e-05	1.05e-05	1.05e-05	1.05e-05	1.05e-05	1.05e-05	1.05e-05	1.05e-05
ARSA	11.5343	1.05e-05	11.8053	2.31651	1.05e-05	0.433213	1.05e-05	3.75283	4.82977	3.32722	1.05e-05	1.62329	0.205431	6.96538	0.497464	1.05e-05	0.388452	0.471829	1.05e-05	0.750376	5.81839	0.012876	1.05e-05	0.984094	0.0398225	9.17088	0.0881885	0.0391658	1.50237	0.397872	9.52523	0.816913	1.05e-05	1.05e-05	1.05e-05	0.235236	1.05e-05	6.53769	1.05e-05	1.05e-05	3.41686	5.61645	1.05e-05	0.434329	5.21809	1.05e-05	5.57008	1.05e-05	6.43153
ARSB	1.05e-05	1.05e-05	1.05e-05	1.05e-05	1.05e-05	1.05e-05	1.05e-05	1.05e-05	1.05e-05	1.05e-05	1.05e-05	1.05e-05	1.05e-05	1.05e-05	1.05e-05	1.05e-05	1.05e-05	1.05e-05	1.05e-05	1.05e-05	1.05e-05	1.05e-05	1.05e-05	1.05e-05	1.05e-05	1.05e-05	1.05e-05	1.05e-05	1.05e-05	1.05e-05	1.05e-05	0.0980783	1.05e-05	1.05e-05	1.05e-05	1.05e-05	1.05e-05	1.05e-05	1.05e-05	1.05e-05	1.05e-05	1.05e-05	1.05e-05	1.05e-05	1.05e-05	1.05e-05	1.05e-05	1.05e-05	1.05e-05
ARSD	1.05e-05	1.05e-05	1.05e-05	1.05e-05	1.05e-05	1.05e-05	1.05e-05	1.05e-05	1.05e-05	1.05e-05	0.438267	1.05e-05	1.05e-05	1.05e-05	1.05e-05	1.05e-05	1.05e-05	1.05e-05	1.05e-05	1.05e-05	1.72305	1.05e-05	1.05e-05	0.935017	1.05e-05	1.05e-05	1.05e-05	1.05e-05	1.05e-05	1.05e-05	0.321108	1.05e-05	1.05e-05	1.05e-05	1.05e-05	1.05e-05	0.0287289	1.05e-05	1.05e-05	0.0389202	1.05e-05	1.05e-05	0.0877404	1.05e-05	0.0209817	1.05e-05	1.05e-05	1.05e-05	1.05e-05
ARSF	1.05e-05	1.05e-05	1.05e-05	1.05e-05	1.05e-05	1.05e-05	1.05e-05	1.05e-05	1.05e-05	1.05e-05	1.05e-05	1.05e-05	1.05e-05	1.05e-05	1.05e-05	1.05e-05	1.05e-05	1.05e-05	1.05e-05	1.05e-05	1.77527	1.05e-05	1.05e-05	1.05e-05	1.05e-05	1.05e-05	1.05e-05	1.05e-05	1.05e-05	0.010812	0.330839	1.05e-05	1.05e-05	1.05e-05	1.05e-05	1.05e-05	0.0295994	1.05e-05	1.05e-05	0.0400996	1.05e-05	1.05e-05	0.0903992	1.05e-05	0.0216175	1.05e-05	1.05e-05	1.05e-05	1.05e-05
ARSH	1.05e-05	1.05e-05	1.05e-05	1.05e-05	1.05e-05	1.05e-05	1.05e-05	1.05e-05	1.05e-05	1.05e-05	0.425745	1.05e-05	1.05e-05	1.05e-05	1.05e-05	1.05e-05	1.05e-05	1.05e-05	1.05e-05	1.05e-05	1.67382	1.05e-05	1.05e-05	1.05e-05	1.05e-05	1.05e-05	1.05e-05	1.05e-05	1.05e-05	1.05e-05	0.311934	1.05e-05	1.05e-05	1.05e-05	1.05e-05	1.05e-05	0.027908	1.05e-05	1.05e-05	0.0378082	1.05e-05	1.05e-05	0.0852335	1.05e-05	0.0203822	1.05e-05	1.05e-05	1.05e-05	1.05e-05
ARSL	1.05e-05	1.05e-05	1.05e-05	1.05e-05	0.0505165	1.05e-05	1.05e-05	1.05e-05	1.05e-05	1.05e-05	0.451548	1.05e-05	1.05e-05	1.05e-05	1.05e-05	1.05e-05	1.05e-05	0.0384231	1.05e-05	1.05e-05	1.77527	1.05e-05	1.05e-05	1.05e-05	0.0413133	0.0342814	1.05e-05	1.05e-05	1.05e-05	1.05e-05	0.330839	1.05e-05	1.05e-05	1.05e-05	1.05e-05	1.05e-05	0.0295994	1.05e-05	1.05e-05	0.0400996	1.05e-05	1.05e-05	0.0903992	1.05e-05	0.0457694	1.05e-05	1.05e-05	1.05e-05	1.05e-05
ART3	0.929466	1.05e-05	1.05e-05	0.051521	0.832792	0.882196	0.924925	2.58867	1.33003	2.86812	1.01711	0.180929	0.655482	0.354657	0.0241344	0.390503	1.05e-05	1.05e-05	0.79264	1.05e-05	0.871342	1.23472	1.9919	1.97077	0.485079	1.22761	0.373011	0.406119	0.245987	0.594759	0.237448	1.49586	1.17105	1.01625	0.436261	0.796641	1.05e-05	1.05e-05	1.31679	0.414223	0.644375	0.386324	0.542835	0.58951	0.460297	0.0217972	1.0243	1.05e-05	0.227702
ART4	0.838724	1.05e-05	1.05e-05	1.05e-05	1.05e-05	11.9531	1.05e-05	1.05e-05	1.05e-05	1.05e-05	1.05e-05	0.759024	1.05e-05	1.05e-05	1.05e-05	1.03709	1.05e-05	1.05e-05	1.05e-05	5.10257	0.219446	1.05e-05	1.05e-05	1.05e-05	1.05e-05	1.05e-05	6.37999	1.05e-05	1.05e-05	1.05e-05	0.234434	0.363417	1.05e-05	1.05e-05	4.46653	1.05e-05	0.190705	1.05e-05	1.05e-05	0.161097	1.05e-05	1.05e-05	1.05e-05	1.05e-05	1.05e-05	1.05e-05	1.05e-05	1.05e-05	10.2549
ARVCF	11.761	0.0226417	1.05e-05	0.12123	1.05e-05	1.05e-05	1.05e-05	0.0114091	1.05e-05	1.05e-05	1.05e-05	1.05e-05	0.0525804	1.05e-05	1.05e-05	0.0453548	0.0145901	1.05e-05	1.05e-05	1.05e-05	1.05e-05	1.05e-05	1.35394	1.05e-05	1.05e-05	1.05e-05	1.05e-05	1.05e-05	0.194566	1.05e-05	1.05e-05	1.05e-05	1.05e-05	1.05e-05	1.05e-05	1.05e-05	0.193382	1.05e-05	1.05e-05	1.05e-05	1.05e-05	0.29881	1.05e-05	1.05e-05	1.05e-05	1.05e-05	0.358648	1.05e-05	1.05e-05
AS3MT	1.05e-05	1.05e-05	1.05e-05	1.05e-05	1.05e-05	1.05e-05	1.05e-05	1.05e-05	1.05e-05	1.05e-05	1.05e-05	1.05e-05	1.05e-05	1.05e-05	1.05e-05	1.05e-05	1.05e-05	1.05e-05	1.05e-05	1.05e-05	1.05e-05	1.05e-05	1.05e-05	1.05e-05	1.05e-05	1.05e-05	1.05e-05	1.05e-05	1.05e-05	1.05e-05	1.05e-05	1.05e-05	1.05e-05	1.05e-05	1.05e-05	1.05e-05	1.05e-05	1.05e-05	1.05e-05	1.05e-05	1.05e-05	1.05e-05	1.05e-05	1.05e-05	1.05e-05	1.05e-05	1.05e-05	1.05e-05	1.05e-05
ASAH1	4.54177	0.717629	1.298	1.05e-05	0.0983022	1.09323	0.852719	1.05e-05	2.16825	1.50841	0.453834	2.15115	0.121777	2.30538	2.71844	0.718126	1.05e-05	1.05e-05	0.097775	0.130021	0.798119	1.05e-05	1.13869	0.312652	1.05e-05	0.298471	0.0336558	0.0437376	1.37213	1.05e-05	0.0576404	1.08002	0.0115429	0.0973311	1.43604	1.05e-05	1.05e-05	2.19263	1.05e-05	0.23663	0.232662	1.05e-05	1.05987	0.0239985	0.0540865	1.05e-05	1.05e-05	1.05e-05	0.672758
ASAH2	1.05e-05	1.05e-05	1.05e-05	1.05e-05	1.05e-05	1.05e-05	1.05e-05	1.05e-05	1.05e-05	1.05e-05	1.05e-05	1.05e-05	1.05e-05	1.05e-05	1.05e-05	1.05e-05	0.0176905	1.05e-05	1.05e-05	0.129544	1.05e-05	1.05e-05	1.05e-05	1.05e-05	1.05e-05	1.05e-05	1.05e-05	1.05e-05	0.0131902	1.05e-05	1.05e-05	0.0154657	1.05e-05	1.05e-05	1.05e-05	1.05e-05	0.0303962	1.05e-05	1.05e-05	1.05e-05	1.05e-05	1.05e-05	0.0199741	1.05e-05	0.0221269	0.033825	1.05e-05	1.05e-05	1.05e-05
ASAP1	1.05e-05	1.05e-05	1.33195	1.05e-05	8.54921	1.05e-05	1.05e-05	1.05e-05	1.05e-05	1.05e-05	9.84235	1.05e-05	1.05e-05	1.05e-05	0.0167852	1.05e-05	1.05e-05	1.05e-05	1.05e-05	1.05e-05	1.05e-05	8.56942	1.05e-05	1.05e-05	1.05e-05	8.66663	1.05e-05	1.05e-05	1.05e-05	0.0118577	1.05e-05	12.9673	1.05e-05	9.24502	3.57525	1.05e-05	1.05e-05	1.05e-05	1.05e-05	1.05e-05	1.05e-05	1.05e-05	1.05e-05	1.05e-05	1.05e-05	1.05e-05	1.05e-05	1.05e-05	1.05e-05
ASAP2	1.05e-05	1.05e-05	1.05e-05	1.05e-05	1.05e-05	1.05e-05	1.05e-05	1.05e-05	1.05e-05	1.05e-05	1.05e-05	1.05e-05	1.05e-05	1.05e-05	1.05e-05	1.05e-05	1.05e-05	1.05e-05	1.05e-05	1.05e-05	1.05e-05	1.05e-05	1.05e-05	1.05e-05	1.05e-05	1.05e-05	1.05e-05	1.05e-05	1.05e-05	1.05e-05	1.05e-05	1.05e-05	1.05e-05	1.05e-05	1.05e-05	1.05e-05	1.05e-05	1.05e-05	1.05e-05	1.05e-05	1.05e-05	1.05e-05	1.05e-05	1.05e-05	0.05679	1.05e-05	1.05e-05	1.05e-05	1.05e-05
ASAP3	1.05e-05	1.05e-05	1.05e-05	1.05e-05	1.05e-05	1.05e-05	1.05e-05	1.05e-05	1.05e-05	1.05e-05	1.05e-05	1.05e-05	1.05e-05	1.05e-05	1.05e-05	1.05e-05	1.05e-05	1.05e-05	1.05e-05	1.05e-05	1.05e-05	1.05e-05	1.05e-05	1.05e-05	1.05e-05	1.05e-05	1.05e-05	1.05e-05	1.05e-05	1.05e-05	1.05e-05	1.05e-05	1.05e-05	1.05e-05	1.05e-05	1.05e-05	1.05e-05	1.05e-05	1.05e-05	1.05e-05	1.05e-05	1.05e-05	1.05e-05	1.05e-05	1.05e-05	1.05e-05	1.05e-05	1.05e-05	1.05e-05
ASB9	1.05e-05	1.05e-05	1.05e-05	1.05e-05	1.86596	1.05e-05	1.05e-05	1.05e-05	1.05e-05	1.05e-05	1.05e-05	1.05e-05	1.05e-05	1.05e-05	1.05e-05	1.05e-05	1.05e-05	1.05e-05	1.05e-05	1.05e-05	1.05e-05	1.05e-05	1.05e-05	1.05e-05	1.05e-05	1.05e-05	1.05e-05	1.05e-05	1.05e-05	1.05e-05	1.05e-05	1.05e-05	1.05e-05	1.05e-05	1.05e-05	1.05e-05	1.05e-05	1.05e-05	1.05e-05	1.05e-05	1.05e-05	1.05e-05	1.05e-05	1.05e-05	1.05e-05	0.0465456	1.05e-05	1.05e-05	1.05e-05
ASCC1	1.05e-05	1.05e-05	1.05e-05	1.05e-05	1.05e-05	1.05e-05	1.05e-05	1.05e-05	1.05e-05	1.05e-05	1.05e-05	1.05e-05	1.05e-05	1.05e-05	1.05e-05	1.05e-05	1.05e-05	1.05e-05	1.05e-05	3.26321	3.11818	1.05e-05	1.05e-05	1.05e-05	1.05e-05	1.05e-05	1.05e-05	1.05e-05	1.05e-05	1.38947	2.98563	1.77137	2.84392	1.05e-05	2.27602	1.05e-05	1.05e-05	0.430546	1.05e-05	19.3354	1.05e-05	1.05e-05	1.05e-05	1.05e-05	2.18269	3.75041	1.05e-05	1.05e-05	1.05e-05
ASCC2	0.669641	1.05e-05	1.05e-05	1.05e-05	1.05e-05	1.05e-05	1.05e-05	1.05e-05	1.05e-05	0.660699	1.05e-05	1.05e-05	1.05e-05	1.05e-05	0.926257	1.05e-05	1.05e-05	1.05e-05	0.0438459	1.05e-05	1.05e-05	1.05e-05	1.05e-05	1.05e-05	0.00696478	0.345577	1.05e-05	0.941	1.05e-05	1.05e-05	1.15152	1.05e-05	1.05e-05	0.036871	1.05e-05	1.05e-05	1.05e-05	1.05e-05	1.05e-05	1.05e-05	1.05e-05	1.05e-05	1.05e-05	1.05e-05	1.05e-05	1.44309	0.047751	1.05e-05	0.00734948
ASCC3	1.05e-05	1.05e-05	0.172167	1.05e-05	0.244989	1.05e-05	1.05e-05	1.05e-05	1.05e-05	0.102038	0.245467	1.05e-05	0.376215	0.309119	0.237653	1.05e-05	0.206019	0.547357	0.216259	0.346087	0.321253	0.107007	0.180929	0.00573903	0.276266	1.05e-05	0.0688644	1.05e-05	0.107052	0.154236	0.0447003	0.146144	1.05e-05	1.05e-05	0.491697	1.05e-05	1.05e-05	0.0956816	1.05e-05	0.387889	1.05e-05	0.145812	0.383518	0.235665	0.163913	1.05e-05	0.0549993	0.0322386	0.0358269
ASDURF	1.05e-05	1.05e-05	1.05e-05	1.05e-05	1.05e-05	1.05e-05	1.05e-05	1.05e-05	1.05e-05	1.05e-05	1.05e-05	1.05e-05	1.05e-05	1.05e-05	1.05e-05	1.05e-05	1.05e-05	1.05e-05	1.05e-05	1.05e-05	1.05e-05	1.05e-05	1.05e-05	1.05e-05	1.05e-05	1.05e-05	1.05e-05	1.05e-05	1.05e-05	1.05e-05	1.05e-05	1.05e-05	1.05e-05	1.05e-05	1.05e-05	1.05e-05	1.05e-05	1.05e-05	1.05e-05	1.05e-05	1.05e-05	1.05e-05	1.05e-05	1.05e-05	1.05e-05	1.05e-05	1.05e-05	1.05e-05	1.05e-05
ASF1A	1.05e-05	1.05e-05	1.05e-05	1.05e-05	1.05e-05	1.05e-05	1.05e-05	1.05e-05	1.05e-05	1.05e-05	1.05e-05	1.05e-05	1.05e-05	1.05e-05	1.05e-05	1.05e-05	1.05e-05	1.05e-05	1.05e-05	1.05e-05	1.05e-05	1.05e-05	1.05e-05	1.05e-05	1.05e-05	1.05e-05	1.05e-05	1.05e-05	1.05e-05	1.05e-05	1.05e-05	1.05e-05	1.05e-05	1.05e-05	1.05e-05	1.05e-05	1.05e-05	1.05e-05	1.05e-05	1.05e-05	1.05e-05	1.05e-05	1.05e-05	1.05e-05	0.255638	1.05e-05	1.05e-05	1.05e-05	1.05e-05
ASF1B	1.38994	1.05e-05	1.05e-05	1.05e-05	1.05e-05	1.05e-05	1.05e-05	1.05e-05	1.05e-05	1.05e-05	1.05e-05	1.05e-05	1.05e-05	1.05e-05	1.05e-05	1.05e-05	1.05e-05	1.05e-05	1.05e-05	1.05e-05	1.05e-05	1.05e-05	1.05e-05	1.05e-05	1.05e-05	1.05e-05	1.05e-05	1.05e-05	1.05e-05	1.05e-05	1.05e-05	1.05e-05	1.05e-05	1.05e-05	1.05e-05	1.05e-05	1.05e-05	1.05e-05	1.05e-05	1.05e-05	1.05e-05	1.05e-05	1.05e-05	1.05e-05	1.05e-05	1.05e-05	1.05e-05	0.125849	1.05e-05
ASGR2	1.05e-05	0.0929882	1.05e-05	0.0694156	0.0570957	2.50521	0.0740066	0.0930828	0.0757276	1.05e-05	0.621403	0.105135	0.0376734	0.193129	1.05e-05	1.05e-05	0.302308	1.05e-05	0.0969284	0.13078	1.05e-05	2.24721	0.259762	0.114464	1.05e-05	0.228987	1.05e-05	1.05e-05	0.265517	0.0713939	0.355686	0.0718572	1.05e-05	0.390221	0.152749	1.54556	0.195992	0.0549564	0.332849	0.344533	0.0599515	0.0536391	0.695874	0.260547	1.05e-05	0.367608	1.05e-05	1.05e-05	1.05e-05
ASH2L	1.05e-05	1.05e-05	1.05e-05	1.05e-05	1.05e-05	1.05e-05	1.05e-05	1.05e-05	1.05e-05	1.56402	0.0206176	1.05e-05	1.05e-05	1.05e-05	1.05e-05	1.05e-05	1.05e-05	1.05e-05	1.05e-05	1.05e-05	0.687722	1.05e-05	1.05e-05	1.05e-05	1.05e-05	1.05e-05	1.05e-05	1.05e-05	1.05e-05	1.05e-05	1.05e-05	1.05e-05	1.05e-05	1.05e-05	1.05e-05	0.732036	1.05e-05	1.05e-05	1.05e-05	0.0202976	1.05e-05	1.05e-05	1.05e-05	1.05e-05	1.05e-05	1.05e-05	1.05e-05	1.05e-05	1.05e-05
ASL	57.4062	0.294945	43.9512	110.15	79.9788	106.84	112.844	41.6379	114.936	111.499	1.05e-05	118.746	0.218951	223.593	1.05e-05	139.644	1.05e-05	69.2906	127.129	1.05e-05	80.6694	158.373	88.9467	1.03007	0.441003	1.05e-05	1.05e-05	1.05e-05	1.05e-05	0.515354	1.39979	80.9006	1.05e-05	111.919	117.132	1.05e-05	0.591977	140.892	74.9338	1.05e-05	11.5001	45.6528	16.2272	6.10321	0.921662	0.793111	65.7432	0.186849	1.05e-05
ASMTL	1.05e-05	1.05e-05	1.05e-05	1.05e-05	1.05e-05	0.0614021	1.05e-05	1.05e-05	1.05e-05	1.05e-05	1.05e-05	1.05e-05	1.05e-05	1.05e-05	0.0183536	1.05e-05	0.116052	1.05e-05	1.05e-05	1.05e-05	0.0653971	1.05e-05	1.05e-05	1.05e-05	1.05e-05	1.05e-05	1.05e-05	1.05e-05	1.05e-05	1.05e-05	1.05e-05	1.05e-05	1.05e-05	1.05e-05	1.05e-05	1.05e-05	1.05e-05	1.05e-05	1.05e-05	1.05e-05	1.05e-05	1.05e-05	1.05e-05	1.05e-05	1.05e-05	1.05e-05	1.05e-05	0.748965	1.05e-05
ASNS	1.51087	1.05e-05	1.04255	1.36478	1.05e-05	1.05e-05	1.05e-05	1.05e-05	1.05e-05	1.05e-05	0.999976	0.6921	0.0178357	1.05e-05	1.05e-05	0.802745	0.188036	1.05e-05	0.0621186	1.05e-05	1.05e-05	1.05e-05	1.05e-05	1.05e-05	0.193695	0.0627011	0.0579021	1.05e-05	1.05e-05	0.2836	0.147665	1.05e-05	1.05e-05	1.05e-05	1.05e-05	1.05e-05	0.112003	1.05e-05	1.05e-05	1.05e-05	0.281047	0.028947	0.537907	1.05e-05	0.164273	1.30032	1.05e-05	1.05e-05	1.05e-05
ASPA	1.05e-05	1.05e-05	1.05e-05	1.05e-05	1.05e-05	1.05e-05	1.05e-05	1.05e-05	1.05e-05	1.05e-05	1.05e-05	1.05e-05	1.05e-05	1.05e-05	1.05e-05	1.05e-05	1.05e-05	1.05e-05	1.05e-05	1.05e-05	1.05e-05	1.05e-05	1.05e-05	1.05e-05	1.05e-05	1.05e-05	1.05e-05	1.05e-05	1.05e-05	1.05e-05	1.05e-05	1.05e-05	1.05e-05	1.05e-05	1.05e-05	1.05e-05	1.05e-05	1.05e-05	1.05e-05	1.05e-05	1.05e-05	1.05e-05	1.05e-05	1.05e-05	1.05e-05	1.05e-05	1.05e-05	1.05e-05	1.05e-05
ASPDH	1.05e-05	1.05e-05	1.05e-05	15.2591	9.45263	1.05e-05	1.05e-05	1.05e-05	1.05e-05	1.05e-05	1.05e-05	11.5389	1.05e-05	1.05e-05	1.05e-05	1.05e-05	1.05e-05	0.104184	1.05e-05	11.1657	1.05e-05	1.05e-05	1.05e-05	1.05e-05	1.05e-05	1.05e-05	9.79441	1.05e-05	1.05e-05	11.2824	1.05e-05	1.05e-05	1.05e-05	1.05e-05	1.05e-05	14.1696	1.05e-05	1.05e-05	1.05e-05	1.05e-05	1.05e-05	1.05e-05	1.05e-05	1.05e-05	1.05e-05	1.05e-05	1.05e-05	1.05e-05	1.05e-05
ASPG	1.05e-05	1.05e-05	1.05e-05	1.05e-05	1.05e-05	1.05e-05	1.05e-05	1.05e-05	1.05e-05	1.05e-05	1.05e-05	1.05e-05	1.05e-05	1.05e-05	1.05e-05	1.05e-05	1.05e-05	1.05e-05	1.05e-05	1.05e-05	1.05e-05	1.05e-05	1.05e-05	1.05e-05	1.05e-05	1.05e-05	1.05e-05	1.05e-05	1.05e-05	1.05e-05	1.05e-05	1.05e-05	1.05e-05	1.05e-05	1.05e-05	1.05e-05	1.05e-05	1.05e-05	1.05e-05	1.05e-05	1.05e-05	1.05e-05	1.05e-05	1.05e-05	1.05e-05	1.05e-05	1.05e-05	1.05e-05	1.05e-05
ASPH	1.05e-05	1.05e-05	1.05e-05	0.0453332	1.05e-05	3.79447	0.0398246	4.74881	0.0167059	0.0329896	1.05e-05	1.05e-05	0.547314	0.117119	1.05e-05	1.05e-05	0.481752	0.408165	1.05e-05	1.05e-05	0.0220424	1.05e-05	0.269601	0.434719	1.05e-05	0.29541	1.94291	1.05e-05	1.05e-05	1.05e-05	0.487999	0.253039	0.513036	1.05e-05	7.59038	6.42984	3.46549	1.05e-05	0.660491	1.05e-05	1.05e-05	1.05e-05	0.244231	0.6215	1.05e-05	0.21545	0.896184	0.051954	1.05e-05
ASPHD1	1.05e-05	1.05e-05	0.489686	1.05e-05	1.05e-05	1.05e-05	1.05e-05	1.05e-05	1.05e-05	1.05e-05	1.05e-05	1.05e-05	1.05e-05	1.05e-05	1.05e-05	1.05e-05	1.05e-05	1.05e-05	1.05e-05	1.05e-05	1.05e-05	1.05e-05	1.05e-05	1.05e-05	1.05e-05	1.05e-05	1.05e-05	1.05e-05	1.05e-05	1.05e-05	1.05e-05	1.05e-05	1.05e-05	1.05e-05	1.05e-05	1.05e-05	1.05e-05	1.05e-05	1.05e-05	1.05e-05	1.05e-05	1.05e-05	1.05e-05	1.05e-05	1.05e-05	1.05e-05	1.05e-05	1.05e-05	1.05e-05
ASPN	1.05e-05	1.05e-05	1.21958	1.05e-05	1.05e-05	1.05e-05	1.05e-05	1.05e-05	2.82818	1.05e-05	1.05e-05	1.05e-05	1.05e-05	0.0137252	3.47748	1.05e-05	1.05e-05	1.05e-05	1.05e-05	0.402499	1.05e-05	1.05e-05	1.05e-05	1.05e-05	0.0644928	0.0507589	1.05e-05	1.05e-05	1.05e-05	1.05e-05	1.05e-05	1.05e-05	1.05e-05	1.05e-05	0.367122	0.266467	1.05e-05	1.05e-05	1.05e-05	1.05e-05	1.05e-05	1.39325	1.05e-05	1.05e-05	1.05e-05	1.05e-05	0.0397926	1.05e-05	0.819605
ASPRV1	1.05e-05	1.05e-05	1.05e-05	1.05e-05	1.05e-05	1.05e-05	1.05e-05	1.05e-05	1.05e-05	1.05e-05	1.05e-05	1.05e-05	1.05e-05	1.05e-05	1.05e-05	1.05e-05	1.05e-05	1.05e-05	1.05e-05	1.05e-05	1.05e-05	1.05e-05	1.05e-05	1.05e-05	1.05e-05	1.05e-05	1.05e-05	1.05e-05	1.05e-05	0.430773	1.05e-05	1.05e-05	1.05e-05	1.05e-05	1.05e-05	1.05e-05	1.05e-05	1.05e-05	1.05e-05	1.05e-05	1.05e-05	1.05e-05	1.05e-05	1.05e-05	1.05e-05	1.05e-05	1.05e-05	1.05e-05	1.05e-05
ASPSCR1	1.05e-05	1.05e-05	1.05e-05	1.05e-05	1.05e-05	1.05e-05	1.05e-05	1.05e-05	1.05e-05	0.0225269	0.211468	1.05e-05	0.0210364	1.05e-05	0.0600734	1.05e-05	0.391752	1.05e-05	1.05e-05	1.05e-05	1.05e-05	1.05e-05	1.05e-05	1.05e-05	1.05e-05	1.05e-05	1.05e-05	1.05e-05	1.05e-05	1.05e-05	1.05e-05	1.05e-05	1.05e-05	1.05e-05	0.278655	1.05e-05	0.313433	1.05e-05	1.05e-05	0.251159	1.05e-05	1.05e-05	1.23647	1.05e-05	1.05e-05	1.05e-05	1.05e-05	1.05e-05	1.05e-05
ASRGL1	1.05e-05	1.05e-05	1.05e-05	1.05e-05	1.05e-05	1.05e-05	1.05e-05	1.05e-05	1.05e-05	1.05e-05	1.05e-05	1.05e-05	1.05e-05	1.05e-05	4.45609	1.05e-05	1.05e-05	1.05e-05	1.05e-05	1.05e-05	1.05e-05	1.05e-05	1.05e-05	1.05e-05	1.05e-05	1.05e-05	1.05e-05	1.05e-05	0.799585	1.05e-05	1.05e-05	1.05e-05	1.05e-05	1.05e-05	1.05e-05	1.05e-05	1.05e-05	1.05e-05	1.05e-05	1.05e-05	1.05e-05	1.05e-05	1.05e-05	1.05e-05	1.05e-05	1.05e-05	1.05e-05	1.05e-05	1.05e-05
ASS1	9.52069	10.8376	0.85409	1.05e-05	0.0409158	0.0858138	0.0796122	1.05e-05	0.684613	1.05e-05	1.46041	1.05e-05	1.05e-05	1.05e-05	1.05e-05	0.386422	10.6563	1.05e-05	1.05e-05	1.05e-05	1.05e-05	1.05e-05	0.406801	0.600128	0.373655	0.122953	0.279824	1.05e-05	1.05e-05	1.05e-05	0.721446	0.534542	0.346288	3.73995	0.803778	1.05e-05	0.471482	0.295901	1.05e-05	1.05e-05	1.49109	1.3907	0.265893	1.05e-05	1.05e-05	0.608518	0.637086	1.05e-05	0.0705458
ASTN1	1.05e-05	1.05e-05	1.05e-05	1.05e-05	1.05e-05	1.05e-05	1.05e-05	1.05e-05	1.05e-05	1.05e-05	1.05e-05	1.05e-05	1.05e-05	1.05e-05	1.05e-05	1.05e-05	1.05e-05	1.05e-05	1.05e-05	1.05e-05	1.05e-05	1.05e-05	1.05e-05	1.05e-05	1.05e-05	1.05e-05	1.05e-05	1.05e-05	1.05e-05	1.05e-05	1.05e-05	0.313272	1.05e-05	1.05e-05	1.05e-05	1.05e-05	1.05e-05	1.05e-05	1.05e-05	1.05e-05	1.05e-05	1.05e-05	0.241011	1.05e-05	1.05e-05	1.05e-05	0.181867	1.05e-05	1.05e-05
ATAD1	1.32122	2.78041	1.81249	2.52403	1.50024	2.81477	1.55984	1.05054	1.62388	3.27313	2.88319	2.50382	1.93183	1.93094	1.71379	1.67983	2.23283	2.34746	1.75285	2.32931	1.1338	2.00068	3.09909	1.34573	1.63065	2.28779	1.66033	1.87825	1.80545	2.42316	1.75601	1.2637	1.91905	2.12651	1.21919	2.3438	1.6173	1.3342	1.45002	1.75437	1.00541	1.62039	1.60146	2.05247	1.93203	2.26572	1.30161	1.60949	13.6152
ATAD2	1.05e-05	1.05e-05	1.05e-05	1.05e-05	1.05e-05	1.05e-05	1.05e-05	1.05e-05	1.05e-05	1.05e-05	0.318075	1.05e-05	1.05e-05	1.05e-05	1.05e-05	1.05e-05	1.05e-05	1.05e-05	1.05e-05	1.05e-05	1.05e-05	1.05e-05	1.05e-05	1.05e-05	1.05e-05	1.05e-05	1.05e-05	1.05e-05	1.05e-05	1.05e-05	1.05e-05	1.05e-05	1.05e-05	1.05e-05	1.05e-05	1.05e-05	1.05e-05	1.05e-05	1.05e-05	1.05e-05	1.05e-05	1.05e-05	1.05e-05	1.05e-05	1.05e-05	1.05e-05	1.05e-05	1.05e-05	1.05e-05
ATAD2B	1.05e-05	1.05e-05	1.05e-05	1.05e-05	1.05e-05	1.05e-05	1.05e-05	1.05e-05	1.05e-05	1.05e-05	1.05e-05	1.05e-05	1.05e-05	0.792783	1.05e-05	1.05e-05	1.05e-05	1.05e-05	1.05e-05	1.05e-05	1.05e-05	1.05e-05	1.05e-05	1.05e-05	1.05e-05	1.05e-05	1.05e-05	1.05e-05	1.05e-05	1.05e-05	0.063467	1.05e-05	1.05e-05	1.05e-05	1.05e-05	1.05e-05	1.05e-05	1.05e-05	1.05e-05	1.05e-05	1.05e-05	1.05e-05	1.05e-05	1.05e-05	1.05e-05	1.05e-05	1.05e-05	1.05e-05	1.05e-05
ATAD3A	0.316888	0.482754	1.05e-05	1.09058	1.05e-05	1.05e-05	1.05e-05	1.05e-05	1.05e-05	1.05e-05	1.05e-05	1.05e-05	1.75323	0.628398	1.05e-05	1.05e-05	1.47626	1.01094	1.05e-05	0.102155	1.05e-05	0.207633	0.0816158	1.05e-05	0.212455	0.232258	0.573079	0.357717	0.437154	1.05e-05	0.152429	0.403259	1.05e-05	0.0283457	1.05e-05	1.42055	0.574316	0.650573	0.145907	0.744186	1.05e-05	0.04389	0.417922	3.26362	1.05e-05	1.05e-05	1.05e-05	1.11721	0.184177
ATAD3B	1.05e-05	1.05e-05	1.05e-05	0.0918273	1.05e-05	1.05e-05	1.05e-05	1.05e-05	1.05e-05	1.05e-05	1.05e-05	1.05e-05	1.05e-05	0.635765	1.05e-05	1.05e-05	0.0349466	0.0318494	1.05e-05	0.104477	1.05e-05	0.212352	0.0834707	1.05e-05	0.217283	0.208857	0.586104	1.05e-05	0.113753	1.05e-05	0.155894	0.412424	1.05e-05	0.0289899	1.05e-05	1.05e-05	0.0124031	0.197666	0.149223	1.05e-05	1.05e-05	0.0448875	0.231321	1.05e-05	1.05e-05	1.05e-05	1.05e-05	1.1426	0.0157527
ATAD3C	1.05e-05	1.05e-05	1.05e-05	1.05e-05	1.05e-05	1.05e-05	1.05e-05	1.05e-05	1.05e-05	1.05e-05	1.05e-05	1.05e-05	1.05e-05	0.0104922	1.05e-05	1.05e-05	1.05e-05	1.05e-05	1.05e-05	0.0140202	1.05e-05	1.05e-05	1.05e-05	1.05e-05	0.329671	0.360401	0.544007	1.05e-05	1.05e-05	1.05e-05	1.05e-05	0.625746	1.05e-05	1.05e-05	1.05e-05	1.05e-05	1.05e-05	0.299906	0.108664	1.05e-05	1.05e-05	0.0385667	1.05e-05	1.05e-05	1.05e-05	1.05e-05	1.05e-05	1.05e-05	0.261891
ATAT1	1.05e-05	1.28137	2.14824	1.99489	2.95795	1.05e-05	1.5362	0.622057	1.05e-05	1.05e-05	0.681007	1.05e-05	1.05e-05	2.00732	1.05e-05	1.05e-05	1.26929	1.43209	3.41226	1.49381	5.21845	1.94057	1.05e-05	0.875392	1.05e-05	1.39665	1.05e-05	2.05341	2.80922	1.05e-05	2.82784	2.58488	0.181797	1.05e-05	4.40717	3.01825	3.10575	1.05e-05	1.05e-05	1.05e-05	1.45692	2.28444	1.05e-05	1.05e-05	1.56081	1.36025	1.47179	1.05e-05	0.837822
ATCAY	1.05e-05	1.05e-05	1.05e-05	1.05e-05	1.05e-05	1.05e-05	1.05e-05	1.05e-05	1.05e-05	1.05e-05	1.05e-05	1.05e-05	1.05e-05	1.05e-05	1.05e-05	1.05e-05	1.05e-05	1.05e-05	1.05e-05	1.05e-05	1.05e-05	1.05e-05	1.05e-05	1.05e-05	1.05e-05	1.05e-05	1.05e-05	1.05e-05	1.05e-05	1.05e-05	1.05e-05	1.05e-05	1.05e-05	1.05e-05	1.05e-05	1.05e-05	1.05e-05	1.05e-05	1.05e-05	1.05e-05	1.05e-05	1.05e-05	1.05e-05	1.05e-05	1.05e-05	1.05e-05	1.05e-05	1.05e-05	1.05e-05
ATE1	1.05e-05	1.05e-05	0.18816	1.05e-05	1.05e-05	1.05e-05	1.05e-05	1.05e-05	1.05e-05	1.05e-05	1.05e-05	1.05e-05	1.05e-05	1.05e-05	1.05e-05	1.05e-05	1.05e-05	1.05e-05	1.05e-05	0.331658	1.05e-05	1.05e-05	1.05e-05	1.05e-05	0.425381	1.05e-05	1.05e-05	0.202193	1.05e-05	1.05e-05	1.05e-05	0.278693	0.0429175	1.05e-05	1.05e-05	1.05e-05	1.05e-05	0.0898173	1.05e-05	1.05e-05	0.137514	1.05e-05	0.568604	1.05e-05	0.244098	1.05e-05	0.218835	1.05e-05	1.05e-05
ATF6	0.690855	0.919389	1.28976	0.23698	1.28207	1.05e-05	0.333947	0.615369	0.23874	0.961952	0.641783	0.650746	0.790822	0.574375	0.746405	0.516951	0.370081	0.596098	0.573183	0.737085	0.998034	0.817304	0.653639	0.941019	0.912321	1.16532	0.637337	0.643481	1.1256	1.05e-05	1.05e-05	0.323433	0.807062	0.466054	0.460211	0.288666	0.733859	0.15066	0.556855	0.884541	0.446795	0.690818	0.421804	0.516688	0.506681	1.14024	0.544995	0.105585	1.05e-05
ATF6B	1.05e-05	1.05e-05	1.05e-05	1.05e-05	1.05e-05	1.05e-05	1.05e-05	1.05e-05	1.05e-05	0.0947386	1.05e-05	1.05e-05	1.05e-05	1.05e-05	1.05e-05	1.05e-05	1.05e-05	1.05e-05	1.05e-05	1.05e-05	1.05e-05	1.05e-05	1.05e-05	0.109756	1.05e-05	1.05e-05	1.05e-05	1.05e-05	1.05e-05	1.05e-05	1.05e-05	1.05e-05	1.05e-05	1.05e-05	1.05e-05	1.05e-05	1.05e-05	1.05e-05	1.05e-05	1.05e-05	1.05e-05	1.05e-05	1.05e-05	1.05e-05	1.05e-05	0.0492126	1.05e-05	1.05e-05	0.0354881
ATG101	1.05e-05	1.05e-05	1.05e-05	1.05e-05	1.05e-05	1.05e-05	1.05e-05	1.05e-05	1.05e-05	1.05e-05	1.05e-05	1.05e-05	7.47592	1.05e-05	1.05e-05	1.05e-05	1.05e-05	1.05e-05	1.05e-05	1.05e-05	1.05e-05	1.05e-05	1.05e-05	1.05e-05	1.05e-05	1.05e-05	1.05e-05	1.05e-05	1.05e-05	1.05e-05	1.05e-05	1.05e-05	1.05e-05	1.05e-05	1.05e-05	1.05e-05	1.05e-05	1.05e-05	1.05e-05	1.05e-05	1.05e-05	1.05e-05	1.05e-05	1.05e-05	1.05e-05	1.05e-05	1.05e-05	1.05e-05	1.05e-05
ATG13	1.05e-05	1.05e-05	1.05e-05	1.05e-05	1.05e-05	1.05e-05	1.05e-05	1.05e-05	1.05e-05	1.05e-05	1.05e-05	1.05e-05	1.05e-05	1.05e-05	1.05e-05	0.109215	1.05e-05	1.05e-05	1.05e-05	1.05e-05	1.05e-05	1.05e-05	1.05e-05	1.05e-05	1.05e-05	1.05e-05	1.05e-05	1.05e-05	1.05e-05	1.05e-05	1.05e-05	1.05e-05	1.05e-05	1.05e-05	1.05e-05	1.05e-05	1.05e-05	1.05e-05	1.05e-05	1.05e-05	1.05e-05	1.05e-05	2.57795	1.05e-05	0.315014	1.05e-05	1.05e-05	1.05e-05	1.05e-05
ATG16L1	1.05e-05	1.05e-05	1.05e-05	1.05e-05	1.05e-05	1.05e-05	1.05e-05	1.05e-05	1.05e-05	1.05e-05	1.05e-05	1.05e-05	1.05e-05	1.05e-05	1.05e-05	1.05e-05	1.05e-05	1.05e-05	1.05e-05	1.05e-05	1.05e-05	0.0837672	0.0408777	1.05e-05	0.0516933	1.05e-05	1.05e-05	1.05e-05	1.05e-05	1.05e-05	1.05e-05	1.05e-05	1.05e-05	1.05e-05	1.05e-05	1.05e-05	1.05e-05	1.05e-05	1.05e-05	1.05e-05	1.05e-05	1.05e-05	1.05e-05	1.05e-05	1.05e-05	1.05e-05	1.05e-05	1.05e-05	1.05e-05
ATG2A	1.05e-05	1.05e-05	1.05e-05	1.05e-05	1.05e-05	1.05e-05	1.05e-05	1.05e-05	1.05e-05	1.05e-05	1.05e-05	1.05e-05	1.05e-05	0.0392099	1.05e-05	1.05e-05	1.05e-05	1.05e-05	0.0248064	1.05e-05	1.05e-05	1.05e-05	1.05e-05	1.05e-05	1.05e-05	1.05e-05	1.05e-05	1.05e-05	1.05e-05	1.05e-05	0.0719893	1.05e-05	1.05e-05	1.05e-05	1.05e-05	1.05e-05	1.05e-05	1.05e-05	1.05e-05	0.144658	1.05e-05	1.05e-05	1.05e-05	1.05e-05	0.0143367	1.05e-05	1.05e-05	1.05e-05	1.05e-05
ATG2B	1.05e-05	1.05e-05	1.05e-05	1.05e-05	1.05e-05	1.05e-05	1.05e-05	0.0454202	1.05e-05	1.05e-05	1.05e-05	1.05e-05	1.05e-05	1.05e-05	1.05e-05	1.05e-05	0.0262605	1.05e-05	1.05e-05	1.05e-05	1.05e-05	1.05e-05	1.05e-05	1.05e-05	1.05e-05	1.05e-05	1.05e-05	1.05e-05	1.05e-05	1.05e-05	1.05e-05	1.05e-05	1.05e-05	1.05e-05	1.05e-05	1.05e-05	1.05e-05	1.05e-05	1.05e-05	1.05e-05	1.05e-05	1.05e-05	1.05e-05	1.05e-05	1.05e-05	1.05e-05	0.092437	1.05e-05	1.05e-05
ATG3	1.05e-05	0.275256	1.05e-05	1.05e-05	1.05e-05	1.05e-05	1.05e-05	1.05e-05	1.05e-05	1.05e-05	1.05e-05	1.05e-05	1.05e-05	1.05e-05	1.05e-05	1.05e-05	1.05e-05	1.05e-05	1.05e-05	1.05e-05	1.05e-05	1.05e-05	1.05e-05	0.185758	1.05e-05	1.05e-05	1.05e-05	0.404193	1.05e-05	1.05e-05	1.05e-05	2.93216	1.05e-05	1.05e-05	1.05e-05	1.05e-05	1.05e-05	1.05e-05	1.05e-05	1.05e-05	1.05e-05	3.60506	1.05e-05	0.240789	3.15738	1.05e-05	1.05e-05	1.05e-05	1.05e-05
ATG4B	1.05e-05	1.05e-05	1.05e-05	1.05e-05	1.05e-05	0.03026	1.05e-05	1.05e-05	1.05e-05	2.19934	1.05e-05	1.05e-05	1.05e-05	1.05e-05	1.05e-05	1.05e-05	1.05e-05	1.05e-05	1.05e-05	1.05e-05	1.05e-05	1.05e-05	1.05e-05	0.0142556	2.16784	1.05e-05	1.05e-05	1.05e-05	0.630439	1.05e-05	1.05e-05	1.05e-05	1.05e-05	0.681911	1.05e-05	1.05e-05	1.05e-05	1.05e-05	1.05e-05	1.05e-05	1.05e-05	1.05e-05	1.05e-05	1.05e-05	1.05e-05	1.05e-05	1.05e-05	0.0885684	1.05e-05
ATG5	1.05e-05	1.05e-05	1.05e-05	1.05e-05	1.05e-05	1.05e-05	1.05e-05	1.05e-05	1.05e-05	1.05e-05	1.05e-05	1.05e-05	1.05e-05	1.05e-05	1.05e-05	1.05e-05	1.05e-05	1.05e-05	1.05e-05	1.05e-05	1.05e-05	1.05e-05	1.05e-05	1.05e-05	1.05e-05	1.05e-05	1.05e-05	1.05e-05	1.05e-05	1.05e-05	1.05e-05	1.05e-05	1.05e-05	1.05e-05	1.05e-05	1.05e-05	1.05e-05	1.05e-05	1.05e-05	1.05e-05	1.05e-05	1.05e-05	1.05e-05	1.05e-05	1.05e-05	1.05e-05	1.05e-05	1.05e-05	1.05e-05
ATG7	0.214851	0.611198	0.662175	1.04054	0.411868	0.666637	0.347189	0.415968	0.649262	0.551516	0.64918	1.05e-05	1.05e-05	0.671234	1.05e-05	0.390282	1.05e-05	0.714612	0.694539	0.659253	1.05e-05	0.460735	0.424658	1.05e-05	1.05e-05	0.317602	1.05e-05	0.104431	1.05e-05	0.0428771	1.05e-05	0.579819	1.05e-05	0.587619	0.176393	1.05e-05	1.05e-05	1.05e-05	0.262787	1.05e-05	1.05e-05	1.05e-05	1.05e-05	1.05e-05	0.110103	1.05e-05	1.05e-05	1.05e-05	1.05e-05
ATG9A	1.05e-05	0.0424078	1.05e-05	1.05e-05	1.05e-05	1.05e-05	1.05e-05	1.05e-05	1.05e-05	1.05e-05	1.05e-05	1.05e-05	0.0337838	1.05e-05	1.05e-05	0.0251883	1.05e-05	1.05e-05	1.05e-05	1.05e-05	0.0169984	1.05e-05	1.05e-05	1.05e-05	1.05e-05	1.05e-05	1.05e-05	1.05e-05	1.05e-05	1.05e-05	1.05e-05	1.05e-05	1.05e-05	1.05e-05	1.05e-05	1.05e-05	1.05e-05	1.05e-05	1.05e-05	0.054858	1.05e-05	1.05e-05	1.05e-05	1.05e-05	1.05e-05	1.05e-05	1.05e-05	1.05e-05	1.05e-05
ATIC	0.127063	1.05e-05	0.738586	0.903545	0.251899	0.476548	0.873994	0.012525	1.05e-05	0.0484882	1.59968	0.851276	0.123916	0.0386728	0.11214	4.02849	0.0131028	0.0975394	0.319333	3.59938	1.19519	1.05e-05	0.929047	2.22319	0.373121	0.419916	1.05e-05	1.88374	0.0560784	0.320262	0.23223	0.271575	0.0343953	0.0804143	0.0492552	0.341849	0.0779589	0.345984	0.682328	0.0470503	1.05e-05	0.0154353	0.00426454	1.05e-05	2.73166	0.521977	0.140865	1.08011	0.359429
ATL1	1.05e-05	0.315671	1.05e-05	0.0330977	1.05e-05	1.05e-05	1.05e-05	0.01855	1.05e-05	1.05e-05	1.05e-05	1.05e-05	1.05e-05	1.05e-05	1.05e-05	1.05e-05	1.05e-05	1.05e-05	1.05e-05	1.05e-05	1.05e-05	1.05e-05	1.05e-05	1.05e-05	0.0412754	1.05e-05	1.05e-05	1.05e-05	1.05e-05	1.05e-05	1.05e-05	0.156481	1.05e-05	0.0389246	1.05e-05	0.0412047	1.05e-05	1.05e-05	1.05e-05	1.05e-05	1.05e-05	1.05e-05	0.347496	1.05e-05	1.05e-05	1.05e-05	1.05e-05	1.44741	1.14549
ATL2	1.05e-05	1.05e-05	0.310803	0.31801	1.05e-05	1.05e-05	1.05e-05	1.05e-05	1.05e-05	1.05e-05	0.0263855	1.05e-05	1.05e-05	1.05e-05	1.05e-05	1.05e-05	1.05e-05	1.05e-05	1.05e-05	1.05e-05	1.05e-05	1.05e-05	1.05e-05	1.05e-05	1.05e-05	1.05e-05	1.05e-05	0.0470397	1.05e-05	1.05e-05	1.05e-05	1.05e-05	1.05e-05	1.05e-05	1.05e-05	1.05e-05	1.05e-05	1.05e-05	1.05e-05	1.05e-05	1.05e-05	0.12918	1.05e-05	1.05e-05	1.05e-05	0.0111381	1.05e-05	1.05e-05	1.05e-05
ATL3	0.0332448	1.05e-05	0.192345	0.0736042	1.05e-05	1.05e-05	1.05e-05	1.20615	1.05e-05	1.05e-05	0.502746	1.05e-05	0.407877	1.05e-05	1.04314	6.51521	1.05e-05	0.247689	1.05e-05	1.05e-05	1.05e-05	1.05e-05	1.05e-05	1.05e-05	0.0939389	1.05e-05	1.05e-05	0.158663	1.05e-05	1.05e-05	0.0991042	0.8804	1.05e-05	1.05e-05	1.09757	1.05e-05	1.05e-05	1.05e-05	1.05e-05	0.196672	1.05e-05	1.05e-05	1.05e-05	0.0649782	1.05e-05	1.05e-05	1.21468	0.184961	1.05e-05
ATM	0.0276051	0.390551	0.585441	1.05e-05	1.05e-05	0.450038	1.05e-05	0.0464705	0.382509	0.321418	0.307984	1.05e-05	1.05e-05	0.579928	0.0184542	0.207563	0.249633	1.05e-05	0.318154	0.369263	0.328428	1.05e-05	1.05e-05	1.05e-05	1.05e-05	0.0313119	1.05e-05	1.05e-05	0.0193319	0.395106	0.277133	1.05e-05	1.05e-05	0.408323	0.246168	1.05e-05	0.102082	1.05e-05	1.05e-05	1.05e-05	0.402953	1.05e-05	0.369194	0.224174	1.05e-05	1.05e-05	1.05e-05	1.05e-05	0.217041
ATOX1	1.05e-05	1.05e-05	1.05e-05	1.05e-05	1.05e-05	1.05e-05	1.05e-05	1.05e-05	1.05e-05	1.05e-05	1.05e-05	1.05e-05	1.05e-05	1.05e-05	1.05e-05	1.05e-05	1.05e-05	1.05e-05	1.05e-05	1.05e-05	1.05e-05	1.05e-05	1.05e-05	1.05e-05	1.05e-05	1.05e-05	1.05e-05	1.05e-05	1.05e-05	1.05e-05	1.05e-05	1.05e-05	1.05e-05	1.05e-05	1.05e-05	1.05e-05	1.05e-05	1.05e-05	1.05e-05	1.05e-05	1.05e-05	1.05e-05	1.05e-05	1.05e-05	1.05e-05	1.05e-05	1.05e-05	1.05e-05	1.05e-05
ATP11A	0.402666	1.05e-05	1.05e-05	0.028809	1.05e-05	1.05e-05	1.05e-05	1.05e-05	1.05e-05	1.05e-05	1.05e-05	1.05e-05	1.05e-05	1.05e-05	1.05e-05	1.05e-05	1.05e-05	1.05e-05	1.05e-05	1.05e-05	1.05e-05	1.05e-05	1.05e-05	1.05e-05	1.05e-05	1.05e-05	1.05e-05	1.05e-05	1.05e-05	1.05e-05	1.05e-05	1.05e-05	1.05e-05	1.05e-05	1.05e-05	1.05e-05	0.541185	1.05e-05	1.05e-05	1.05e-05	1.05e-05	1.05e-05	1.05e-05	1.05e-05	1.05e-05	1.05e-05	1.05e-05	1.05e-05	1.05e-05
ATP11B	1.05e-05	1.05e-05	1.05e-05	1.05e-05	1.05e-05	1.05e-05	1.05e-05	1.05e-05	1.05e-05	1.05e-05	1.05e-05	1.05e-05	1.05e-05	1.05e-05	1.05e-05	1.05e-05	1.05e-05	1.05e-05	1.05e-05	1.05e-05	1.05e-05	1.05e-05	1.05e-05	1.05e-05	1.05e-05	1.05e-05	1.05e-05	1.05e-05	1.05e-05	1.05e-05	1.05e-05	1.05e-05	1.05e-05	1.05e-05	1.05e-05	1.05e-05	1.05e-05	1.05e-05	1.05e-05	1.05e-05	1.05e-05	1.05e-05	1.05e-05	1.05e-05	1.05e-05	1.05e-05	1.05e-05	1.05e-05	1.05e-05
ATP11C	1.05e-05	1.05e-05	1.05e-05	1.05e-05	1.05e-05	1.05e-05	1.05e-05	1.05e-05	1.05e-05	1.05e-05	1.05e-05	1.05e-05	1.05e-05	1.05e-05	1.05e-05	1.05e-05	1.05e-05	1.05e-05	1.05e-05	1.05e-05	1.05e-05	1.05e-05	1.05e-05	1.05e-05	1.05e-05	1.05e-05	1.05e-05	1.05e-05	1.05e-05	0.412028	1.05e-05	1.05e-05	1.05e-05	1.05e-05	1.05e-05	0.22119	1.05e-05	1.05e-05	0.413136	1.05e-05	1.05e-05	1.05e-05	1.05e-05	1.05e-05	1.05e-05	1.05e-05	1.05e-05	1.05e-05	1.05e-05
ATP12A	1.05e-05	1.05e-05	1.05e-05	1.05e-05	1.05e-05	1.05e-05	1.05e-05	1.05e-05	0.00101652	1.05e-05	1.05e-05	1.05e-05	1.05e-05	1.05e-05	1.05e-05	1.05e-05	0.0644319	1.05e-05	1.05e-05	1.05e-05	1.05e-05	0.000481246	1.05e-05	1.05e-05	0.101843	1.05e-05	1.05e-05	1.05e-05	1.05e-05	1.05e-05	1.05e-05	1.05e-05	0.0683686	1.05e-05	1.05e-05	1.05e-05	0.114027	1.05e-05	1.05e-05	1.05e-05	1.05e-05	1.05e-05	1.05e-05	1.05e-05	4.59521	1.05e-05	1.05e-05	0.0832167	1.05e-05
ATP13A1	0.0841374	0.00962871	1.05e-05	1.05e-05	1.05e-05	1.05e-05	0.0803629	1.05e-05	1.05e-05	1.05e-05	0.303638	0.103106	1.05e-05	1.05e-05	0.781451	1.05e-05	0.459938	1.05e-05	1.05e-05	1.05e-05	1.05e-05	1.05e-05	1.05e-05	1.05e-05	1.05e-05	1.05e-05	1.05e-05	0.0890874	1.05e-05	1.05e-05	0.391744	1.05e-05	0.0244378	0.42287	0.242235	1.05e-05	0.100975	1.05e-05	1.05e-05	1.05e-05	1.0197	1.05e-05	0.0107905	1.05e-05	1.05e-05	0.255081	1.05e-05	0.77468	1.05e-05
ATP13A2	7.1895	1.05e-05	1.05e-05	1.05e-05	7.95733	10.1568	1.05e-05	1.05e-05	1.05e-05	9.79673	1.05e-05	1.05e-05	1.05e-05	1.05e-05	1.05e-05	1.05e-05	1.05e-05	1.05e-05	1.05e-05	9.89967	1.05e-05	10.1335	8.44232	10.5538	1.05e-05	9.43065	1.05e-05	11.6361	11.5784	8.31894	7.27868	1.05e-05	1.05e-05	11.0002	1.05e-05	12.0929	1.05e-05	8.72568	9.46077	10.1192	8.6456	1.05e-05	1.05e-05	1.05e-05	9.25417	1.05e-05	1.05e-05	6.73107	1.05e-05
ATP13A3	1.05e-05	1.05e-05	1.05e-05	1.05e-05	1.05e-05	1.05e-05	1.05e-05	1.05e-05	1.05e-05	1.05e-05	1.05e-05	1.05e-05	1.05e-05	1.05e-05	1.05e-05	1.05e-05	1.05e-05	1.05e-05	1.05e-05	1.05e-05	1.05e-05	1.05e-05	1.05e-05	1.05e-05	1.05e-05	1.05e-05	1.05e-05	1.05e-05	1.05e-05	1.05e-05	1.05e-05	1.05e-05	1.05e-05	1.05e-05	1.05e-05	1.05e-05	1.05e-05	1.05e-05	1.05e-05	1.05e-05	1.05e-05	1.05e-05	1.05e-05	1.05e-05	1.05e-05	1.05e-05	1.05e-05	1.05e-05	1.05e-05
ATP1A1	0.101982	0.0331283	0.888404	1.19763	0.183979	0.0763562	0.156515	0.140892	0.817294	0.0316434	0.363318	0.0297694	0.0426779	0.392462	0.332591	0.295402	0.598547	0.64747	0.257391	0.22988	1.41617	0.689604	0.326505	0.10676	0.688011	0.0395898	0.699195	0.476425	0.0596354	0.800944	1.05422	0.0199747	0.836507	0.120567	1.00627	3.44774	1.57074	0.598142	0.0388281	0.0184883	0.799837	0.0541616	0.537272	0.434104	0.0860729	0.0284443	0.257578	0.108329	0.12207
ATP1A2	0.085198	0.00427799	2.45295	0.671158	0.118332	0.0501903	0.141791	0.123798	0.548271	0.0171072	0.00635432	1.05e-05	0.0212228	0.330197	0.286197	0.130002	0.194036	0.581106	0.240232	0.164121	0.873698	0.0431596	0.0303171	1.05e-05	0.284175	0.0320133	0.26557	0.233484	1.05e-05	0.700829	0.677974	1.05e-05	0.420438	0.0946283	0.0127143	0.00476437	0.582458	0.348761	0.00911706	0.00286701	0.499308	0.0301345	0.47988	0.38619	4.44929	0.00478126	0.216885	0.081797	0.0886282
ATP1A3	0.440569	0.00475332	0.911472	0.745731	0.179747	0.0557669	0.162312	0.137553	0.60919	0.019008	0.0379915	1.05e-05	0.0235808	0.400275	0.317996	0.144447	0.216008	0.645673	0.266924	0.182357	0.970776	0.0479551	1.05e-05	1.05e-05	0.327224	0.0355703	0.320354	0.310343	1.05e-05	0.778699	0.753304	1.05e-05	0.467153	0.105143	0.014127	0.00529375	0.653742	0.387512	0.0101301	0.00318557	0.554786	0.0334828	0.533201	0.485265	4.94365	0.0100115	0.362707	0.0908855	0.0984757
ATP1A4	0.0851578	1.05e-05	0.192903	0.192092	0.122054	0.0494404	0.149254	0.130313	0.577127	0.0180076	0.00357275	1.05e-05	0.0214647	1.05e-05	0.166426	0.127073	0.0655623	1.05e-05	1.05e-05	0.172759	0.573241	0.000489689	1.05e-05	1.05e-05	0.299132	0.0336982	0.00809172	0.0208389	1.05e-05	0.481039	0.502413	1.05e-05	0.0771735	0.0996088	0.0133834	1.05e-05	0.60788	0.0234315	0.00959691	1.05e-05	0.147725	0.0282516	0.0216136	0.0280091	4.67583	1.05e-05	0.00879077	0.0846766	0.00286399
ATP1B1	1.05e-05	1.05e-05	1.05e-05	1.05e-05	1.05e-05	1.05e-05	1.05e-05	1.05e-05	0.107353	0.565279	0.0258647	1.05e-05	1.05e-05	1.05e-05	1.05e-05	1.05e-05	1.05e-05	1.05e-05	1.05e-05	1.05e-05	1.05e-05	1.05e-05	1.05e-05	0.155286	0.288341	1.05e-05	1.05e-05	1.05e-05	1.05e-05	1.05e-05	1.05e-05	1.05e-05	1.05e-05	1.05e-05	1.05e-05	1.05e-05	1.05e-05	1.05e-05	1.05e-05	1.05e-05	0.453131	1.05e-05	1.05e-05	1.05e-05	1.05e-05	1.05e-05	0.1527	1.05e-05	1.05e-05
ATP1B2	1.05e-05	1.05e-05	1.05e-05	1.05e-05	1.05e-05	1.05e-05	1.05e-05	1.05e-05	1.05e-05	1.05e-05	1.05e-05	1.05e-05	1.05e-05	1.05e-05	1.05e-05	1.05e-05	1.05e-05	1.05e-05	1.05e-05	1.05e-05	1.05e-05	1.05e-05	1.05e-05	1.05e-05	1.05e-05	1.05e-05	1.05e-05	1.05e-05	1.05e-05	1.05e-05	1.05e-05	1.05e-05	1.05e-05	1.22679	1.3861	1.05e-05	1.05e-05	1.05e-05	1.05e-05	1.05e-05	1.05e-05	1.05e-05	1.58925	1.05e-05	1.05e-05	1.05e-05	1.05e-05	1.05e-05	1.05e-05
ATP1B3	1.05e-05	0.162035	1.05e-05	1.05e-05	0.166606	1.05e-05	1.29066	1.05e-05	1.05e-05	1.35377	1.05e-05	0.0491828	1.05e-05	2.01637	1.05e-05	0.0473641	0.254261	1.05e-05	1.05e-05	1.05e-05	1.05e-05	0.713438	1.05e-05	1.05e-05	1.05e-05	1.05e-05	1.05e-05	1.05e-05	1.05e-05	0.445703	1.05e-05	1.05e-05	1.05e-05	1.05e-05	0.599856	1.05e-05	1.05e-05	1.05e-05	1.05e-05	1.05e-05	1.05e-05	1.05e-05	1.05e-05	1.05e-05	1.05e-05	1.05e-05	1.05e-05	1.05e-05	1.05e-05
ATP2A1	0.00940219	0.0811853	1.24403	0.0838832	1.05e-05	0.0198771	0.784561	0.690195	1.01486	1.02275	1.05e-05	0.0412346	1.23861	0.255749	1.05e-05	0.285148	0.0291504	0.17643	0.907611	1.13888	0.111126	0.865541	0.912129	1.05e-05	0.0810977	0.562732	0.988972	0.273601	0.0174228	0.0725423	0.508099	1.09415	0.148451	0.793088	0.100385	0.535288	0.525975	0.0675609	0.10628	1.3181	0.238761	0.132608	0.156457	1.10559	0.570484	1.05e-05	0.840129	0.27501	0.109935
ATP2A2	0.00907798	0.191844	1.20113	0.317161	0.0783991	0.1984	0.757507	0.666395	0.979869	0.987483	1.05e-05	0.159895	1.1959	0.310666	0.0624629	0.23531	0.0281452	0.170346	0.939426	1.09961	0.136934	0.835694	1.08443	0.0394344	0.338789	0.543327	0.95487	0.558386	0.246124	0.120138	0.90719	1.43871	0.342393	0.76574	0.0969234	0.51683	0.507838	0.268487	0.102615	1.65969	0.298653	0.295053	0.509853	1.29126	0.864105	0.612743	0.811159	0.265527	0.106144
ATP2A3	1.05e-05	1.05e-05	1.05e-05	1.05e-05	0.0262562	1.05e-05	0.418703	1.05e-05	0.0444398	0.0534066	1.05e-05	0.102239	0.165598	0.209085	0.0466292	0.201024	1.05e-05	1.05e-05	1.05e-05	0.172338	1.05e-05	1.05e-05	1.05e-05	1.05e-05	0.00809151	0.661959	0.00597015	1.05e-05	0.0223836	0.0474708	0.0228416	0.352626	0.223825	0.0163932	0.0546203	0.0266552	0.238987	0.0373347	0.0160463	1.05e-05	0.0137071	1.05e-05	1.05e-05	1.05e-05	0.101773	0.194704	0.233513	1.05e-05	1.05e-05
ATP2B1	0.153347	0.193913	1.05e-05	1.05e-05	1.05e-05	1.05e-05	1.05e-05	1.05e-05	1.05e-05	1.05e-05	1.05e-05	1.05e-05	0.00900998	0.103803	0.0139496	1.05e-05	1.05e-05	1.05e-05	1.05e-05	1.05e-05	1.05e-05	1.05e-05	1.05e-05	1.05e-05	0.00849025	1.05e-05	1.05e-05	1.05e-05	1.05e-05	1.05e-05	1.05e-05	0.0139817	1.05e-05	1.05e-05	1.05e-05	1.05e-05	1.05e-05	0.0215789	0.0111751	1.05e-05	1.05e-05	1.05e-05	1.05e-05	1.05e-05	1.05e-05	1.05e-05	1.05e-05	0.130847	1.05e-05
ATP2B2	1.05e-05	1.05e-05	1.05e-05	1.05e-05	1.05e-05	1.05e-05	1.05e-05	1.05e-05	1.05e-05	1.05e-05	1.05e-05	1.98057	0.00900998	0.0286363	0.0139496	1.05e-05	1.05e-05	1.05e-05	1.05e-05	1.05e-05	1.05e-05	1.05e-05	1.05e-05	1.05e-05	1.05e-05	1.05e-05	1.05e-05	1.05e-05	1.05e-05	1.05e-05	1.05e-05	0.0139817	1.05e-05	1.05e-05	1.05e-05	1.05e-05	1.05e-05	1.05e-05	1.05e-05	1.05e-05	1.05e-05	1.05e-05	1.05e-05	1.05e-05	1.05e-05	1.05e-05	1.05e-05	0.0108472	1.05e-05
ATP2B3	1.05e-05	1.05e-05	1.05e-05	1.05e-05	1.05e-05	1.05e-05	1.05e-05	1.05e-05	1.05e-05	1.05e-05	1.05e-05	1.05e-05	0.00955604	0.0303718	0.0147951	1.05e-05	1.05e-05	1.05e-05	1.05e-05	1.05e-05	1.05e-05	1.05e-05	1.05e-05	1.05e-05	1.05e-05	1.05e-05	1.05e-05	1.05e-05	1.05e-05	1.05e-05	1.05e-05	0.0148291	1.05e-05	1.05e-05	1.05e-05	1.05e-05	1.05e-05	1.05e-05	1.05e-05	1.05e-05	1.05e-05	1.05e-05	1.05e-05	1.05e-05	1.05e-05	1.05e-05	1.05e-05	0.0115046	1.05e-05
ATP2B4	0.217686	1.05e-05	1.05e-05	1.05e-05	1.05e-05	1.05e-05	1.05e-05	1.05e-05	0.0401856	1.05e-05	1.05e-05	0.430188	0.00927498	0.106856	0.0143599	0.158843	1.05e-05	0.00249875	1.05e-05	1.05e-05	0.0894366	1.05e-05	1.05e-05	1.05e-05	0.00873996	0.626125	1.05e-05	1.05e-05	0.29248	1.05e-05	1.05e-05	0.0143929	1.05e-05	1.05e-05	1.05e-05	1.10465	1.05e-05	0.0222136	0.0115038	1.05e-05	1.05e-05	1.05e-05	1.05e-05	1.05e-05	1.05e-05	0.0488035	1.05e-05	0.0111662	1.05e-05
ATP2C1	1.05e-05	1.05e-05	1.05e-05	1.05e-05	1.05e-05	1.05e-05	1.05e-05	1.05e-05	1.05e-05	1.05e-05	0.0179383	1.05e-05	0.0228998	1.05e-05	1.05e-05	1.05e-05	1.05e-05	1.05e-05	1.05e-05	1.05e-05	1.05e-05	1.05e-05	1.05e-05	1.05e-05	1.05e-05	1.05e-05	1.05e-05	1.05e-05	1.05e-05	1.05e-05	0.082977	1.05e-05	1.05e-05	1.05e-05	1.05e-05	0.0174366	1.05e-05	1.05e-05	1.05e-05	1.05e-05	1.05e-05	1.05e-05	1.05e-05	1.05e-05	1.05e-05	1.05e-05	1.05e-05	1.05e-05	1.05e-05
ATP2C2	1.05e-05	0.269103	1.05e-05	1.05e-05	1.05e-05	1.05e-05	1.05e-05	1.05e-05	1.05e-05	1.05e-05	1.05e-05	1.05e-05	1.05e-05	1.05e-05	1.05e-05	1.05e-05	1.05e-05	1.05e-05	1.05e-05	1.05e-05	1.05e-05	1.05e-05	1.05e-05	1.05e-05	1.05e-05	1.05e-05	1.05e-05	1.05e-05	1.05e-05	1.05e-05	1.05e-05	1.05e-05	1.05e-05	1.05e-05	1.05e-05	1.05e-05	1.05e-05	1.05e-05	1.05e-05	1.05e-05	1.05e-05	1.05e-05	1.05e-05	1.05e-05	1.05e-05	1.05e-05	1.05e-05	1.05e-05	1.05e-05
ATP4A	0.00452434	0.00450315	0.670597	0.51439	0.0025065	0.00339144	1.05e-05	1.05e-05	0.00103435	1.05e-05	0.00311601	1.05e-05	0.000875091	0.347576	0.134834	0.00977093	0.204249	0.611691	0.252876	1.05e-05	0.346441	0.0454312	1.05e-05	1.05e-05	0.103629	1.05e-05	0.271455	0.224934	0.221277	0.256676	0.211244	1.05e-05	0.437387	1.05e-05	1.05e-05	0.00501513	0.121261	0.343685	0.0128499	0.0030179	0.377862	0.00346896	0.483524	0.378507	0.0122654	0.00503291	0.219509	0.0846766	0.0904288
ATP5F1A	13.7899	21.546	11.6253	21.1127	16.9087	26.6632	21.4096	18.7869	17.135	22.183	17.3912	21.8282	16.8231	11.7887	17.0449	23.1029	15.4661	9.82087	13.1777	17.7397	23.5682	28.3607	24.4384	13.6881	23.4576	23.1588	22.7837	31.6403	28.7632	12.6443	13.5065	16.38	14.1969	26.9623	2.63641	21.5704	0.711489	0.826136	15.7605	15.5815	21.8527	20.6424	14.0852	48.1964	0.392141	15.6801	15.1729	52.9503	22.1613
ATP5F1B	0.139333	13.058	15.3278	14.2646	8.90843	11.9084	8.92385	1.276	0.525902	15.8007	4.96675	11.8534	15.6689	15.9887	11.7483	29.949	16.4956	17.4614	10.464	17.1078	12.2897	14.258	22.6233	13.8134	15.6231	18.6972	13.931	13.7718	22.6107	11.1636	16.6627	12.706	0.188071	19.5129	6.70557	13.8027	14.7074	14.9898	11.6272	14.4157	13.0411	11.2175	12.3439	12.467	12.6852	13.8925	13.9977	17.3822	19.861
ATP5F1C	1.05e-05	0.0789614	1.05e-05	0.0762696	1.05e-05	1.05e-05	1.05e-05	1.05e-05	0.337018	1.05e-05	1.05e-05	1.05e-05	1.05e-05	1.05e-05	1.05e-05	0.127813	0.0434729	1.05e-05	1.05e-05	1.05e-05	1.05e-05	1.05e-05	1.05e-05	1.05e-05	0.209843	1.05e-05	0.198358	1.05e-05	1.05e-05	0.0349184	0.0355255	0.126512	0.0978953	1.05e-05	1.05e-05	0.0538512	0.563584	1.05e-05	1.05e-05	0.0775093	1.05e-05	0.0496398	0.303095	0.0659157	1.05e-05	0.182326	0.150078	1.05e-05	1.05e-05
ATP5F1D	1.05e-05	1.05e-05	1.05e-05	1.05e-05	1.05e-05	1.05e-05	1.05e-05	1.05e-05	1.05e-05	0.346237	1.52945	1.06745	2.77735	1.05e-05	0.805873	1.05e-05	1.05e-05	1.05e-05	0.386487	0.360788	1.05e-05	1.05e-05	0.34247	1.05e-05	1.05e-05	0.445296	1.05e-05	1.05e-05	8.22233	0.389865	0.490045	0.259897	0.588612	1.05e-05	1.05e-05	0.732705	0.418981	5.33313	0.302539	1.05e-05	0.45629	1.23337	1.05e-05	1.05e-05	1.05e-05	1.4769	1.05e-05	1.05e-05	0.410083
ATP5MD	1.05e-05	1.05e-05	1.05e-05	1.05e-05	1.05e-05	1.05e-05	1.05e-05	1.05e-05	1.05e-05	1.05e-05	1.05e-05	1.05e-05	1.05e-05	1.05e-05	1.05e-05	1.05e-05	1.05e-05	1.05e-05	1.05e-05	1.05e-05	1.05e-05	1.05e-05	1.05e-05	0.983291	1.05e-05	1.05e-05	1.05e-05	1.05e-05	1.05e-05	1.05e-05	1.05e-05	1.05e-05	1.05e-05	1.05e-05	1.05e-05	1.05e-05	1.05e-05	1.05e-05	1.05e-05	1.05e-05	1.05e-05	1.05e-05	1.05e-05	1.05e-05	1.05e-05	1.05e-05	1.05e-05	1.05e-05	1.05e-05
ATP5ME	1.05e-05	1.05e-05	1.05e-05	1.05e-05	1.05e-05	1.05e-05	1.05e-05	4.37057	1.05e-05	1.05e-05	1.05e-05	1.05e-05	1.05e-05	1.05e-05	1.05e-05	1.05e-05	1.05e-05	1.05e-05	1.05e-05	1.05e-05	0.98447	1.05e-05	1.05e-05	1.05e-05	1.05e-05	1.05e-05	1.05e-05	1.05e-05	1.05e-05	1.05e-05	2.84202	5.07689	1.05e-05	1.05e-05	1.05e-05	1.05e-05	1.05e-05	1.05e-05	1.05e-05	1.05e-05	1.05e-05	1.05e-05	1.05e-05	1.05e-05	1.05e-05	1.05e-05	1.05e-05	1.05e-05	1.05e-05
ATP5MF	1.05e-05	1.05e-05	1.05e-05	0.70315	0.345875	0.214762	1.05e-05	1.05e-05	4.90105	4.29049	0.168171	1.05e-05	1.05e-05	1.05e-05	2.04791	1.05e-05	1.05e-05	1.05e-05	1.05e-05	0.254076	1.05e-05	1.05e-05	1.05e-05	1.05e-05	0.287783	1.05e-05	0.152211	1.05e-05	1.05e-05	1.05e-05	0.409707	1.05e-05	0.656608	1.05e-05	1.05e-05	1.05e-05	1.05e-05	1.05e-05	0.609791	1.05e-05	1.05e-05	0.492174	1.05e-05	1.05e-05	1.05e-05	1.05e-05	1.05e-05	2.16067	1.05e-05
ATP5MG	4.8873	1.05e-05	1.05e-05	1.05e-05	1.05e-05	1.05e-05	2.45484	6.26281	1.05e-05	1.05e-05	1.05e-05	1.05e-05	1.05e-05	1.05e-05	1.05e-05	1.05e-05	1.05e-05	1.05e-05	2.8476	1.05e-05	5.73595	14.6368	3.86463	0.998533	2.47278	1.05e-05	1.05e-05	1.05e-05	1.05e-05	1.05e-05	2.07025	0.532847	1.05e-05	0.194963	1.05e-05	1.05e-05	1.05e-05	1.05e-05	1.05e-05	1.05e-05	1.05e-05	1.05e-05	1.05e-05	1.05e-05	1.05e-05	1.05e-05	2.09469	7.78426	11.2007
ATP5MGL	1.05e-05	1.05e-05	1.05e-05	1.05e-05	1.05e-05	1.05e-05	1.05e-05	1.05e-05	1.05e-05	1.05e-05	1.05e-05	1.05e-05	1.05e-05	1.05e-05	1.05e-05	1.05e-05	1.05e-05	1.05e-05	1.05e-05	1.05e-05	1.05e-05	1.05e-05	1.05e-05	1.05e-05	1.05e-05	1.05e-05	1.05e-05	1.05e-05	1.05e-05	1.05e-05	1.05e-05	1.05e-05	1.05e-05	1.05e-05	1.05e-05	1.05e-05	1.05e-05	1.05e-05	1.05e-05	1.05e-05	1.05e-05	1.05e-05	1.05e-05	1.05e-05	1.05e-05	1.05e-05	1.05e-05	1.05e-05	1.05e-05
ATP5MPL	10.7798	1.05e-05	1.05e-05	1.05e-05	115.059	1.05e-05	1.05e-05	275.441	1.05e-05	186.251	1.05e-05	1.05e-05	1.05e-05	1.05e-05	1.05e-05	6.25241	0.406192	1.05e-05	0.306904	0.551827	1.05e-05	1.05e-05	1.05e-05	1.05e-05	1.05e-05	1.05e-05	1.05e-05	1.05e-05	1.05e-05	1.05e-05	1.05e-05	1.05e-05	186.348	1.05e-05	1.05e-05	98.9904	1.05e-05	1.05e-05	91.4926	1.05e-05	1.05e-05	1.05e-05	75.8673	1.05e-05	133.347	1.05e-05	1.05e-05	276.034	1.05e-05
ATP5PB	0.0359713	1.05e-05	1.05e-05	0.284944	1.05e-05	1.05e-05	1.05e-05	1.05e-05	1.05e-05	1.05e-05	0.312972	1.05e-05	1.05e-05	1.05e-05	0.112946	1.05e-05	0.0171017	0.0384477	1.05e-05	1.05e-05	0.0424743	1.05e-05	1.05e-05	1.05e-05	1.05e-05	1.05e-05	1.05e-05	2.7098	1.05e-05	1.05e-05	1.05e-05	1.05e-05	0.0937017	1.05e-05	1.05e-05	1.05e-05	1.05e-05	1.05e-05	1.05e-05	1.05e-05	1.05e-05	3.77743	1.05e-05	1.05e-05	1.05e-05	0.035013	6.16397	0.0639797	1.05e-05
ATP5PD	0.244048	0.467021	26.8612	1.26547	1.05e-05	0.468275	1.73741	1.05e-05	1.05e-05	1.05e-05	0.0830065	0.533596	1.05e-05	23.2416	1.05e-05	0.224046	1.05e-05	0.505075	0.415803	0.195017	0.626923	1.05e-05	1.85124	1.05e-05	1.05e-05	0.11765	1.05e-05	1.05e-05	1.05e-05	1.05e-05	1.05e-05	0.158574	1.05e-05	1.05e-05	1.05e-05	1.05e-05	1.05e-05	9.10661	0.107559	1.05e-05	1.05e-05	1.05e-05	1.05e-05	1.05e-05	1.05e-05	1.05e-05	1.05e-05	0.35219	1.04586
ATP5PF	1.05e-05	1.05e-05	1.05e-05	1.05e-05	1.05e-05	14.2317	18.4154	0.939475	13.3619	1.05e-05	1.05e-05	1.05e-05	1.05e-05	1.05e-05	0.707545	1.05e-05	18.3966	1.05e-05	1.05e-05	1.05e-05	1.05e-05	16.0152	1.05e-05	2.5328	1.05e-05	19.3087	20.391	0.453937	1.05e-05	1.05e-05	1.05e-05	16.0447	1.05e-05	1.05e-05	1.05e-05	1.05e-05	1.05e-05	1.05e-05	19.4659	1.05e-05	1.05e-05	1.05e-05	1.05e-05	1.05e-05	1.05e-05	0.652485	1.05e-05	1.05e-05	1.05e-05
ATP5PO	0.512371	0.72465	0.21064	0.0849825	0.170649	0.0799683	0.171898	0.0983926	0.17019	1.05e-05	0.58458	2.14837	1.05e-05	0.0783674	0.77166	0.148147	0.129121	0.34026	1.05e-05	1.27977	0.195073	1.05e-05	0.259989	0.238151	0.219176	0.0447507	0.18453	0.266295	0.788835	1.33805	0.462462	0.214897	0.161915	0.780257	0.125456	0.148933	0.69098	0.594511	1.30312	0.669379	0.322992	0.294509	0.603277	0.374357	0.194551	0.335017	0.269701	1.05e-05	0.150478
ATP6AP1	1.05e-05	1.05e-05	1.05e-05	1.05e-05	1.05e-05	1.05e-05	1.05e-05	1.05e-05	1.05e-05	1.05e-05	1.05e-05	1.05e-05	1.05e-05	1.05e-05	1.05e-05	0.596133	1.05e-05	1.05e-05	1.05e-05	1.05e-05	1.05e-05	1.05e-05	1.05e-05	1.05e-05	1.06116	1.05e-05	1.05e-05	1.05e-05	1.05e-05	1.05e-05	1.05e-05	0.755344	0.0774971	0.118494	1.05e-05	1.05e-05	1.05e-05	1.05e-05	1.05e-05	0.92511	1.05e-05	1.05e-05	1.05e-05	1.05e-05	1.05e-05	1.05e-05	1.05e-05	1.05e-05	1.05e-05
ATP6AP2	1.05e-05	10.7194	1.05e-05	1.05e-05	6.35179	2.92181	5.67679	7.69435	11.2428	8.04244	0.818496	8.25344	1.05e-05	0.098827	6.76877	0.399563	1.05e-05	20.0498	11.2628	6.52625	0.116966	7.13722	4.71597	1.05e-05	1.05e-05	1.05e-05	1.05e-05	1.05e-05	6.22572	6.30947	1.05e-05	1.05e-05	1.05e-05	1.05e-05	6.82498	1.05e-05	5.81543	5.51223	1.05e-05	0.490862	1.05e-05	1.05e-05	0.187666	1.05e-05	1.05e-05	4.77829	6.77027	1.05e-05	5.22812
ATP6V0A1	13.8165	1.05e-05	7.09256	9.51893	11.3332	1.05e-05	14.9529	10.5365	15.4459	1.05e-05	1.05e-05	1.05e-05	1.05e-05	13.7205	0.631736	1.05e-05	1.05e-05	11.4403	12.3574	11.5905	14.0044	13.4256	11.7781	15.3709	15.529	10.7474	10.0386	18.0649	9.91036	1.14581	12.6457	0.0192349	11.802	10.7252	7.99152	10.7514	12.0666	10.0902	8.22224	1.05e-05	12.2624	1.05e-05	10.531	11.1429	12.5483	0.976464	13.6771	16.3393	13.2745
ATP6V0A2	1.05e-05	1.05e-05	1.05e-05	1.05e-05	1.05e-05	1.05e-05	1.05e-05	1.05e-05	1.05e-05	1.05e-05	1.05e-05	0.0131806	1.05e-05	1.05e-05	1.05e-05	1.05e-05	1.05e-05	1.05e-05	1.05e-05	1.05e-05	0.0313433	1.05e-05	1.05e-05	1.05e-05	1.05e-05	1.05e-05	1.05e-05	1.05e-05	1.05e-05	1.05e-05	1.05e-05	1.05e-05	1.05e-05	1.05e-05	1.05e-05	1.05e-05	1.05e-05	1.05e-05	1.05e-05	1.05e-05	1.05e-05	1.05e-05	1.05e-05	1.05e-05	1.05e-05	1.05e-05	1.05e-05	1.05e-05	1.05e-05
ATP6V0A4	1.05e-05	1.05e-05	1.05e-05	0.345141	1.05e-05	1.05e-05	1.05e-05	1.05e-05	1.05e-05	1.05e-05	1.05e-05	1.05e-05	1.05e-05	1.05e-05	1.05e-05	0.129643	0.292472	1.05e-05	1.05e-05	1.05e-05	1.05e-05	1.05e-05	1.05e-05	1.05e-05	1.05e-05	1.05e-05	1.05e-05	0.22989	1.05e-05	1.05e-05	1.05e-05	1.05e-05	1.05e-05	1.05e-05	1.05e-05	1.05e-05	1.05e-05	1.05e-05	1.05e-05	1.05e-05	1.05e-05	1.05e-05	1.05e-05	1.05e-05	1.05e-05	1.05e-05	1.05e-05	1.05e-05	1.05e-05
ATP6V0C	1.05e-05	1.05e-05	1.05e-05	1.05e-05	1.05e-05	1.05e-05	1.05e-05	1.05e-05	1.05e-05	1.05e-05	1.05e-05	1.05e-05	1.05e-05	1.05e-05	1.05e-05	1.05e-05	1.05e-05	1.05e-05	1.05e-05	1.05e-05	1.05e-05	1.05e-05	1.05e-05	1.05e-05	1.05e-05	1.05e-05	1.05e-05	1.05e-05	1.05e-05	1.11704	1.05e-05	1.05e-05	1.05e-05	1.05e-05	1.05e-05	1.05e-05	1.05e-05	1.05e-05	1.05e-05	1.05e-05	1.05e-05	1.05e-05	1.05e-05	1.05e-05	1.05e-05	1.05e-05	1.05e-05	1.05e-05	1.05e-05
ATP6V0D1	0.13975	1.05e-05	1.05e-05	1.05e-05	1.05e-05	1.05e-05	1.05e-05	0.0603161	1.05e-05	1.05e-05	1.05e-05	0.0711457	0.075846	1.05e-05	1.05e-05	1.05e-05	1.05e-05	0.0533265	1.05e-05	1.05e-05	1.05e-05	1.05e-05	1.05e-05	1.05e-05	1.05e-05	1.05e-05	1.05e-05	1.05e-05	0.18481	1.05e-05	1.05e-05	1.05e-05	1.05e-05	1.05e-05	1.05e-05	1.05e-05	1.05e-05	1.05e-05	1.05e-05	1.05e-05	1.05e-05	1.05e-05	0.0764343	1.05e-05	0.0943229	1.05e-05	1.05e-05	1.05e-05	1.05e-05
ATP6V0D2	1.05e-05	1.05e-05	1.05e-05	1.05e-05	1.05e-05	1.05e-05	1.05e-05	1.05e-05	1.05e-05	1.05e-05	1.05e-05	1.05e-05	1.05e-05	1.05e-05	1.05e-05	1.05e-05	1.05e-05	1.05e-05	1.05e-05	1.05e-05	1.05e-05	1.05e-05	1.05e-05	1.05e-05	0.15984	1.05e-05	1.05e-05	1.05e-05	1.05e-05	1.05e-05	0.0423946	1.05e-05	1.05e-05	1.05e-05	1.05e-05	1.05e-05	1.05e-05	1.05e-05	1.05e-05	1.05e-05	1.05e-05	1.05e-05	1.05e-05	1.05e-05	1.05e-05	1.05e-05	1.05e-05	1.05e-05	1.05e-05
ATP6V1A	1.05e-05	1.05e-05	1.05e-05	0.139627	1.05e-05	1.05e-05	1.05e-05	1.05e-05	0.021191	1.05e-05	0.221306	1.05e-05	0.0324568	1.05e-05	1.05e-05	1.42335	0.169746	1.05e-05	1.05e-05	14.4384	1.05e-05	1.05e-05	0.543304	0.837415	0.0726579	0.193188	1.05e-05	0.101065	1.05e-05	0.0622168	0.271549	0.120572	1.05e-05	0.340867	0.00503935	1.05e-05	1.05e-05	0.0566268	1.05e-05	0.271431	1.05e-05	0.0235818	0.030096	0.190236	0.325427	0.0548117	1.05e-05	1.05e-05	1.05e-05
ATP6V1B1	1.05e-05	1.05e-05	0.115627	0.240842	1.05e-05	1.05e-05	1.05e-05	1.05e-05	1.05e-05	1.05e-05	1.05e-05	0.518658	1.05e-05	1.05e-05	1.05e-05	0.00268632	1.05e-05	1.05e-05	1.05e-05	1.05e-05	1.05e-05	1.05e-05	0.0908024	1.05e-05	1.05e-05	0.201946	1.05e-05	0.0219423	1.05e-05	1.05e-05	1.05e-05	1.05e-05	1.05e-05	1.05e-05	1.05e-05	1.05e-05	1.05e-05	1.05e-05	1.05e-05	1.05e-05	1.05e-05	1.05e-05	1.05e-05	1.05e-05	1.05e-05	1.05e-05	1.05e-05	1.05e-05	1.05e-05
ATP6V1B2	0.209769	1.05e-05	0.119481	0.365954	1.05e-05	0.50491	1.05e-05	1.05e-05	1.05e-05	0.293783	0.415323	0.70241	1.55557	1.05e-05	1.05e-05	0.0124264	1.05e-05	0.773736	1.05e-05	0.16615	0.0930675	0.0824101	0.0938292	1.0863	1.05e-05	1.05e-05	1.05e-05	1.96775	0.268132	0.39236	1.05e-05	0.786421	1.05e-05	0.573575	1.05e-05	0.240259	0.458403	1.05e-05	0.0267507	1.05e-05	0.389829	1.05e-05	0.097457	1.05e-05	1.05e-05	1.54382	0.133559	1.05e-05	0.523862
ATP6V1C1	0.0334386	0.323794	1.05e-05	1.05e-05	1.05e-05	3.26006	1.05e-05	1.05e-05	1.05e-05	1.05e-05	1.05e-05	1.05e-05	1.05e-05	1.05e-05	1.05e-05	1.05e-05	0.529621	1.05e-05	1.05e-05	1.05e-05	1.05e-05	1.05e-05	1.05e-05	0.317933	1.05e-05	1.05e-05	1.05e-05	0.0472366	0.208859	0.342017	0.341797	0.0213436	1.05e-05	0.170578	1.05e-05	0.0718383	1.05e-05	0.216956	1.05e-05	1.05e-05	1.05e-05	1.05e-05	1.05e-05	0.389442	0.0243776	1.05e-05	1.05e-05	1.05e-05	1.05e-05
ATP6V1C2	1.05e-05	1.05e-05	1.05e-05	1.05e-05	1.05e-05	1.05e-05	1.05e-05	1.05e-05	1.05e-05	1.05e-05	1.05e-05	1.05e-05	1.05e-05	1.05e-05	1.05e-05	1.05e-05	1.05e-05	1.05e-05	1.05e-05	1.05e-05	1.05e-05	1.05e-05	1.05e-05	1.05e-05	1.05e-05	1.05e-05	1.05e-05	1.05e-05	1.05e-05	1.05e-05	1.05e-05	1.05e-05	1.05e-05	1.05e-05	0.18496	1.05e-05	1.05e-05	1.05e-05	1.05e-05	1.05e-05	1.05e-05	1.05e-05	1.05e-05	1.05e-05	1.05e-05	1.05e-05	1.05e-05	1.05e-05	1.05e-05
ATP6V1D	1.05e-05	0.262208	1.05e-05	1.05e-05	1.05e-05	1.05e-05	1.05e-05	1.05e-05	1.05e-05	1.05e-05	1.05e-05	1.05e-05	1.05e-05	0.0894438	1.05e-05	1.05e-05	1.05e-05	1.05e-05	1.05e-05	1.05e-05	1.05e-05	1.05e-05	0.395811	1.05e-05	1.05e-05	1.05e-05	1.05e-05	1.05e-05	1.05e-05	1.05e-05	1.05e-05	1.05e-05	1.05e-05	1.05e-05	1.05e-05	1.05e-05	1.05e-05	1.05e-05	1.05e-05	1.05e-05	1.05e-05	1.05e-05	1.05e-05	1.05e-05	1.05e-05	1.05e-05	1.84183	1.05e-05	1.05e-05
ATP6V1E1	0.197362	1.05e-05	0.0642453	0.091414	1.05e-05	0.189329	0.103355	1.05e-05	1.05e-05	1.05e-05	9.53938	1.05e-05	0.306602	0.236395	1.05e-05	1.05e-05	1.11621	1.05e-05	1.05e-05	0.279139	0.413503	1.05e-05	1.05e-05	1.05e-05	1.05e-05	0.200984	1.05e-05	1.05e-05	0.112084	3.27533	0.172448	1.05e-05	1.05e-05	1.05e-05	1.05e-05	1.05e-05	1.05e-05	1.05e-05	1.05e-05	0.17801	1.05e-05	1.05e-05	0.0298597	0.0229312	1.05e-05	1.05e-05	1.05e-05	1.05e-05	1.05e-05
ATP6V1E2	1.05e-05	1.05e-05	1.05e-05	1.05e-05	1.05e-05	1.05e-05	1.05e-05	1.05e-05	1.05e-05	1.05e-05	1.05e-05	1.05e-05	1.05e-05	1.05e-05	1.05e-05	1.05e-05	1.05e-05	1.05e-05	1.05e-05	1.05e-05	1.05e-05	1.05e-05	1.05e-05	1.05e-05	1.05e-05	1.05e-05	1.05e-05	1.05e-05	1.05e-05	1.05e-05	0.0572704	1.05e-05	1.05e-05	1.05e-05	1.05e-05	1.05e-05	1.05e-05	1.05e-05	1.05e-05	1.05e-05	1.05e-05	1.05e-05	0.025145	0.0193105	1.05e-05	1.05e-05	1.05e-05	1.05e-05	1.05e-05
ATP6V1F	1.05e-05	1.05e-05	1.05e-05	0.908185	0.114518	1.05e-05	0.544142	1.05e-05	0.741378	0.215506	1.67483	1.42159	0.954719	0.667468	1.05e-05	0.425126	1.05e-05	2.78896	1.05e-05	1.05e-05	1.05e-05	1.05e-05	0.289827	1.05e-05	1.05e-05	1.05e-05	1.05e-05	1.05e-05	1.12707	1.05e-05	1.05e-05	1.05e-05	1.41624	1.05e-05	1.05e-05	0.289623	1.98211	1.05e-05	2.54934	0.0293511	1.05e-05	1.05e-05	1.05e-05	1.05e-05	0.467152	1.05e-05	0.73932	1.05e-05	1.05e-05
ATP6V1G1	1.05e-05	1.05e-05	0.49418	1.78976	1.05e-05	2.62166	1.05e-05	1.05e-05	1.05e-05	1.05e-05	1.05e-05	0.271715	1.05e-05	1.05e-05	1.05e-05	0.378087	1.05e-05	1.05e-05	1.05e-05	2.71648	1.05e-05	1.05e-05	1.05e-05	1.05e-05	1.05e-05	0.440123	1.05e-05	1.05e-05	1.05e-05	0.922751	1.05e-05	1.05e-05	1.05e-05	1.05e-05	1.05e-05	1.05e-05	1.05e-05	1.05e-05	0.607522	1.05e-05	1.05e-05	1.05e-05	1.05e-05	1.05e-05	1.05e-05	1.05e-05	1.05e-05	1.05e-05	1.05e-05
ATP6V1G2	1.05e-05	0.0534085	1.05e-05	1.05e-05	1.05e-05	1.05e-05	1.05e-05	1.05e-05	1.05e-05	1.05e-05	1.05e-05	1.05e-05	1.05e-05	1.05e-05	1.05e-05	1.05e-05	1.05e-05	1.05e-05	1.05e-05	1.05e-05	1.05e-05	1.05e-05	1.05e-05	1.05e-05	1.05e-05	1.05e-05	1.05e-05	1.05e-05	1.05e-05	1.05e-05	1.05e-05	1.05e-05	1.05e-05	1.05e-05	1.05e-05	1.05e-05	1.05e-05	0.0423132	1.05e-05	1.05e-05	1.05e-05	0.239568	1.05e-05	1.05e-05	1.05e-05	1.05e-05	1.05e-05	1.05e-05	1.05e-05
ATP6V1H	1.05e-05	0.0657684	1.05e-05	1.05e-05	1.05e-05	1.05e-05	18.353	1.05e-05	0.0106249	19.5135	1.05e-05	6.63251	1.05e-05	1.05e-05	1.05e-05	1.05e-05	1.05e-05	1.05e-05	10.7655	1.05e-05	1.05e-05	1.05e-05	1.05e-05	1.05e-05	1.05e-05	1.05e-05	1.05e-05	1.05e-05	0.418762	1.05e-05	1.05e-05	1.05e-05	1.05e-05	13.2988	1.05e-05	1.05e-05	0.327189	1.05e-05	1.05e-05	1.05e-05	0.0374793	0.356355	1.05e-05	1.05e-05	1.05e-05	0.0254273	1.05e-05	1.05e-05	1.05e-05
ATP7A	1.05e-05	1.05e-05	1.05e-05	1.05e-05	1.05e-05	1.05e-05	1.05e-05	1.05e-05	1.05e-05	1.05e-05	1.05e-05	1.05e-05	1.05e-05	1.05e-05	1.05e-05	1.05e-05	1.05e-05	1.05e-05	1.05e-05	1.05e-05	1.05e-05	1.05e-05	1.05e-05	1.05e-05	1.05e-05	1.05e-05	1.05e-05	1.05e-05	1.05e-05	1.05e-05	1.05e-05	1.05e-05	1.05e-05	1.05e-05	1.05e-05	1.05e-05	1.05e-05	1.05e-05	1.05e-05	1.05e-05	1.05e-05	1.05e-05	1.05e-05	1.05e-05	1.05e-05	1.05e-05	1.05e-05	1.05e-05	1.05e-05
ATP8	1.05e-05	1.05e-05	1.05e-05	1.05e-05	1.05e-05	1.05e-05	1.05e-05	1.05e-05	1.05e-05	1.05e-05	1.05e-05	1.05e-05	1.05e-05	1.05e-05	1.05e-05	1.05e-05	1.05e-05	1.05e-05	1.05e-05	1.05e-05	1.05e-05	1.05e-05	1.05e-05	1.05e-05	1.05e-05	1.05e-05	1.05e-05	1.05e-05	1.05e-05	1.05e-05	3.4256	1.05e-05	1.05e-05	1.05e-05	1.05e-05	1.05e-05	1.05e-05	1.05e-05	1.05e-05	1.05e-05	1.05e-05	1.05e-05	1.05e-05	1.05e-05	1.05e-05	1.05e-05	1.05e-05	1.05e-05	1.05e-05
ATP8A1	1.05e-05	1.05e-05	1.05e-05	1.05e-05	1.05e-05	1.05e-05	1.05e-05	1.05e-05	1.05e-05	1.05e-05	1.05e-05	1.05e-05	1.05e-05	1.05e-05	1.05e-05	1.05e-05	1.05e-05	1.05e-05	1.05e-05	1.05e-05	1.05e-05	1.05e-05	1.05e-05	1.05e-05	1.05e-05	1.05e-05	1.05e-05	1.05e-05	1.05e-05	1.05e-05	1.05e-05	1.05e-05	1.05e-05	1.05e-05	1.05e-05	0.210979	1.05e-05	1.05e-05	1.05e-05	1.05e-05	1.05e-05	1.05e-05	1.05e-05	1.05e-05	1.05e-05	1.05e-05	1.05e-05	1.05e-05	1.05e-05
ATP8B1	0.389342	1.05e-05	0.203656	1.05e-05	1.05e-05	0.207184	1.05e-05	1.05e-05	1.05e-05	1.05e-05	0.0913358	1.05e-05	0.140642	1.05e-05	0.0345117	0.220208	0.280709	0.170645	0.140554	0.0586905	1.05e-05	0.237598	1.05e-05	1.05e-05	0.149236	0.197247	1.05e-05	1.05e-05	1.05e-05	1.05e-05	1.05e-05	1.05e-05	0.0640171	1.05e-05	0.0540792	0.0709992	0.0174992	1.05e-05	1.05e-05	0.0202005	1.05e-05	0.373804	1.05e-05	1.05e-05	1.05e-05	1.05e-05	1.05e-05	1.05e-05	1.05e-05
ATP9A	0.10052	1.05e-05	1.05e-05	1.05e-05	0.027122	1.05e-05	1.05e-05	1.05e-05	1.05e-05	1.05e-05	1.05e-05	1.05e-05	1.05e-05	0.0404473	1.05e-05	1.05e-05	1.05e-05	1.05e-05	1.05e-05	1.05e-05	1.05e-05	1.05e-05	1.05e-05	1.05e-05	1.05e-05	1.05e-05	1.05e-05	1.05e-05	1.05e-05	1.05e-05	1.05e-05	1.05e-05	1.05e-05	1.05e-05	1.05e-05	1.05e-05	1.05e-05	1.05e-05	1.05e-05	1.05e-05	1.05e-05	1.05e-05	1.05e-05	1.05e-05	1.05e-05	1.05e-05	1.05e-05	0.00355257	1.05e-05
ATPAF1	1.05e-05	1.05e-05	1.05e-05	1.05e-05	1.05e-05	1.05e-05	1.05e-05	1.05e-05	1.05e-05	1.05e-05	1.05e-05	1.05e-05	1.05e-05	1.05e-05	1.05e-05	1.05e-05	1.05e-05	1.05e-05	1.05e-05	1.05e-05	1.05e-05	1.05e-05	1.05e-05	1.05e-05	1.05e-05	1.05e-05	1.05e-05	1.05e-05	1.05e-05	1.05e-05	1.05e-05	1.05e-05	1.05e-05	1.05e-05	1.05e-05	1.05e-05	1.05e-05	1.05e-05	1.05e-05	1.05e-05	1.05e-05	1.05e-05	1.05e-05	1.05e-05	1.05e-05	1.05e-05	1.05e-05	1.05e-05	1.05e-05
ATPAF2	1.05e-05	1.05e-05	1.05e-05	1.05e-05	1.05e-05	1.79637	1.05e-05	3.67566	1.42018	0.0528362	1.05e-05	1.05e-05	1.05e-05	1.05e-05	1.05e-05	1.05e-05	1.05e-05	1.05e-05	2.63886	1.05e-05	1.05e-05	1.05e-05	1.05e-05	1.05e-05	1.05e-05	1.05e-05	1.05e-05	1.05e-05	1.05e-05	1.05e-05	1.87347	2.4861	1.85711	1.05e-05	1.05e-05	1.05e-05	1.05e-05	1.05e-05	1.05e-05	1.05e-05	1.05e-05	0.0334076	1.05e-05	1.05e-05	1.05e-05	2.03986	1.05e-05	1.05e-05	1.05e-05
ATR	1.05e-05	1.05e-05	1.05e-05	1.05e-05	1.05e-05	1.05e-05	1.05e-05	1.05e-05	1.05e-05	1.05e-05	1.05e-05	1.05e-05	1.05e-05	1.05e-05	1.05e-05	1.05e-05	1.05e-05	1.05e-05	1.05e-05	1.05e-05	1.05e-05	1.05e-05	1.05e-05	0.0390649	1.05e-05	1.05e-05	1.05e-05	1.05e-05	1.05e-05	1.05e-05	1.05e-05	1.05e-05	1.05e-05	1.05e-05	1.05e-05	1.05e-05	1.05e-05	1.05e-05	1.05e-05	1.05e-05	1.05e-05	1.05e-05	1.05e-05	1.05e-05	1.05e-05	1.05e-05	1.05e-05	1.05e-05	1.05e-05
ATRN	11.4765	11.0529	11.1834	10.4687	12.38	15.9573	13.0104	12.8081	11.1308	10.7184	11.4181	10.1521	13.8337	10.8472	13.7672	9.98011	13.7711	13.7953	15.7197	14.9449	11.081	15.3401	12.2887	14.1255	15.2212	16.8864	10.9088	18.0292	14.569	14.8966	13.4221	16.4127	11.9315	15.1817	13.5422	19.8632	12.153	12.7104	13.1919	15.6457	13.1383	12.9177	14.5292	11.8999	15.313	12.6434	11.5209	8.03236	12.7838
ATRX	1.05e-05	1.05e-05	1.05e-05	1.05e-05	1.05e-05	1.05e-05	1.05e-05	1.05e-05	1.05e-05	1.05e-05	1.05e-05	1.05e-05	1.05e-05	0.0592521	1.05e-05	1.05e-05	0.151672	1.05e-05	1.05e-05	1.05e-05	0.0803354	1.05e-05	1.05e-05	1.05e-05	1.05e-05	1.05e-05	1.05e-05	0.0860073	1.05e-05	1.05e-05	1.05e-05	1.05e-05	1.05e-05	1.05e-05	1.05e-05	1.05e-05	1.05e-05	1.05e-05	1.05e-05	1.05e-05	1.05e-05	1.05e-05	1.05e-05	0.00899684	1.05e-05	1.05e-05	1.05e-05	1.05e-05	1.05e-05
ATXN10	0.317361	1.05e-05	1.05e-05	0.400462	1.05e-05	0.0851047	1.05e-05	1.05e-05	1.05e-05	1.05e-05	1.05e-05	1.05e-05	0.0606334	1.05e-05	1.05e-05	1.05e-05	1.05e-05	1.05e-05	0.723283	0.879775	1.05e-05	1.05e-05	1.05e-05	1.05e-05	1.05e-05	0.207336	117.876	1.05e-05	21.7885	1.05e-05	1.05e-05	1.05e-05	1.05e-05	1.05e-05	1.05e-05	1.05e-05	0.751527	1.05e-05	1.05e-05	22.4398	1.05e-05	0.0130465	12.4113	1.05e-05	0.140598	1.05e-05	1.05e-05	1.05e-05	1.05e-05
ATXN2	1.05e-05	1.05e-05	1.05e-05	1.05e-05	1.05e-05	1.05e-05	1.05e-05	1.05e-05	1.05e-05	1.05e-05	1.05e-05	1.05e-05	1.05e-05	1.05e-05	1.05e-05	1.05e-05	1.05e-05	1.05e-05	1.05e-05	1.05e-05	1.05e-05	1.05e-05	1.05e-05	1.05e-05	1.05e-05	1.05e-05	1.05e-05	1.05e-05	1.05e-05	0.135079	1.05e-05	1.05e-05	1.24575	1.05e-05	1.05e-05	1.05e-05	1.05e-05	1.05e-05	1.05e-05	1.05e-05	1.05e-05	1.05e-05	1.05e-05	1.05e-05	1.05e-05	1.05e-05	1.05e-05	1.05e-05	1.05e-05
ATXN2L	1.05e-05	0.342971	1.05e-05	1.05e-05	1.05e-05	1.05e-05	0.75138	1.05e-05	1.05e-05	1.05e-05	1.05e-05	1.05e-05	0.00791272	1.05e-05	0.0115528	1.05e-05	1.05e-05	0.00869805	1.05e-05	1.05e-05	0.250905	1.05e-05	1.05e-05	0.0104274	1.05e-05	1.05e-05	1.05e-05	1.05e-05	1.05e-05	0.0159121	1.05e-05	0.910167	0.122152	1.05e-05	1.05e-05	0.46011	1.05e-05	1.05e-05	1.05e-05	1.05e-05	1.05e-05	1.05e-05	1.05e-05	1.05e-05	1.05e-05	0.00805902	1.05e-05	1.05e-05	1.05e-05
ATXN3	1.05e-05	1.05e-05	1.05e-05	1.05e-05	0.229363	1.05e-05	1.05e-05	1.05e-05	1.05e-05	1.05e-05	1.05e-05	1.05e-05	1.05e-05	1.05e-05	1.05e-05	1.05e-05	1.05e-05	1.05e-05	1.05e-05	1.05e-05	1.05e-05	1.05e-05	1.05e-05	1.05e-05	1.05e-05	1.05e-05	1.05e-05	1.05e-05	1.05e-05	1.05e-05	1.05e-05	1.05e-05	1.05e-05	1.05e-05	1.05e-05	1.05e-05	1.05e-05	1.05e-05	1.05e-05	1.05e-05	1.05e-05	1.05e-05	1.05e-05	1.05e-05	1.05e-05	1.05e-05	1.05e-05	1.05e-05	1.05e-05
ATXN7L3B	1.05e-05	1.05e-05	1.05e-05	1.05e-05	1.05e-05	1.05e-05	1.05e-05	1.05e-05	1.05e-05	1.05e-05	1.05e-05	1.05e-05	1.05e-05	0.630793	1.05e-05	1.05e-05	1.05e-05	1.05e-05	1.05e-05	1.05e-05	1.05e-05	1.05e-05	1.05e-05	1.05e-05	1.05e-05	1.05e-05	1.05e-05	1.05e-05	1.05e-05	1.05e-05	1.05e-05	1.05e-05	1.05e-05	1.05e-05	1.05e-05	1.05e-05	1.05e-05	1.05e-05	1.05e-05	1.05e-05	1.05e-05	1.05e-05	1.05e-05	1.05e-05	1.05e-05	1.05e-05	1.05e-05	1.05e-05	1.05e-05
AUH	1.05e-05	1.05e-05	1.05e-05	1.05e-05	1.05e-05	1.05e-05	1.05e-05	1.05e-05	1.05e-05	1.05e-05	1.05e-05	1.05e-05	1.05e-05	1.05e-05	1.05e-05	1.05e-05	1.05e-05	1.05e-05	1.05e-05	1.05e-05	1.05e-05	1.05e-05	1.05e-05	1.05e-05	1.05e-05	1.05e-05	1.05e-05	1.05e-05	1.05e-05	1.05e-05	1.35668	1.05e-05	1.05e-05	3.34119	1.07983	1.05e-05	2.06897	1.05e-05	1.05e-05	1.05e-05	1.05e-05	1.05e-05	1.05e-05	1.79517	1.26274	1.05e-05	1.05e-05	1.05e-05	1.05e-05
AUP1	1.05e-05	1.05e-05	1.05e-05	0.692276	1.05e-05	1.05e-05	1.05e-05	1.05e-05	1.05e-05	1.05e-05	1.05e-05	1.05e-05	1.05e-05	1.05e-05	1.05e-05	1.05e-05	1.05e-05	1.05e-05	1.05e-05	1.05e-05	1.05e-05	1.05e-05	1.05e-05	1.05e-05	1.05e-05	1.05e-05	1.05e-05	1.05e-05	1.05e-05	1.05e-05	1.05e-05	1.05e-05	1.05e-05	1.05e-05	1.05e-05	1.05e-05	1.05e-05	1.05e-05	1.05e-05	1.05e-05	1.05e-05	1.05e-05	1.05e-05	1.05e-05	1.05e-05	1.05e-05	1.05e-05	1.05e-05	1.05e-05
AURKA	1.05e-05	1.05e-05	1.05e-05	1.05e-05	1.05e-05	1.05e-05	1.05e-05	1.05e-05	1.05e-05	1.05e-05	1.05e-05	1.05e-05	1.05e-05	1.05e-05	1.05e-05	1.05e-05	1.05e-05	1.05e-05	1.05e-05	1.05e-05	1.05e-05	1.05e-05	1.05e-05	1.05e-05	1.05e-05	1.05e-05	1.05e-05	1.05e-05	1.05e-05	1.05e-05	1.05e-05	1.05e-05	1.05e-05	1.05e-05	1.05e-05	1.05e-05	1.05e-05	1.05e-05	1.05e-05	1.05e-05	1.05e-05	1.05e-05	1.05e-05	1.05e-05	1.05e-05	1.05e-05	1.05e-05	1.05e-05	1.05e-05
AURKB	1.05e-05	1.05e-05	1.05e-05	1.05e-05	1.05e-05	1.05e-05	1.05e-05	1.05e-05	1.05e-05	1.05e-05	1.05e-05	1.05e-05	1.05e-05	1.05e-05	1.05e-05	1.05e-05	1.05e-05	1.05e-05	1.05e-05	1.05e-05	1.05e-05	1.05e-05	1.05e-05	1.05e-05	1.05e-05	1.05e-05	1.05e-05	1.05e-05	1.05e-05	1.05e-05	1.05e-05	1.05e-05	1.05e-05	1.05e-05	1.05e-05	1.05e-05	1.05e-05	1.05e-05	1.05e-05	1.05e-05	1.05e-05	1.05e-05	1.05e-05	1.05e-05	1.05e-05	1.05e-05	1.05e-05	1.05e-05	1.05e-05
AVIL	1.05e-05	1.05e-05	1.05e-05	1.05e-05	1.05e-05	1.05e-05	1.05e-05	1.05e-05	1.05e-05	1.05e-05	1.05e-05	1.05e-05	1.05e-05	1.05e-05	1.05e-05	1.05e-05	1.05e-05	1.05e-05	1.05e-05	1.05e-05	1.05e-05	1.05e-05	1.05e-05	1.05e-05	1.05e-05	1.05e-05	1.05e-05	1.05e-05	1.05e-05	1.05e-05	1.05e-05	1.05e-05	1.05e-05	1.05e-05	1.05e-05	1.05e-05	1.05e-05	1.05e-05	1.05e-05	1.05e-05	1.05e-05	1.05e-05	1.05e-05	1.05e-05	1.05e-05	1.05e-05	1.05e-05	1.05e-05	1.05e-05
AVL9	1.05e-05	1.05e-05	1.05e-05	1.05e-05	1.05e-05	1.05e-05	1.05e-05	1.05e-05	0.020604	1.05e-05	1.05e-05	1.05e-05	1.05e-05	1.05e-05	1.05e-05	1.05e-05	1.05e-05	1.05e-05	1.05e-05	1.05e-05	1.05e-05	1.05e-05	1.05e-05	1.05e-05	1.05e-05	1.05e-05	1.05e-05	1.05e-05	1.05e-05	1.05e-05	1.05e-05	1.05e-05	1.05e-05	1.05e-05	1.05e-05	1.05e-05	1.05e-05	1.05e-05	1.05e-05	1.05e-05	1.05e-05	1.05e-05	1.05e-05	1.05e-05	1.05e-05	1.05e-05	1.05e-05	1.05e-05	1.05e-05
AXL	1.05e-05	0.0938388	0.0501565	1.05e-05	0.0623215	1.05e-05	0.121237	0.0898611	0.0843039	0.114335	0.0699512	1.05e-05	0.162439	0.0459008	0.166096	1.05e-05	1.05e-05	1.05e-05	1.05e-05	1.05e-05	0.0803559	2.53753	0.143015	0.0691998	0.164602	0.0355814	0.0711917	0.0502832	0.0665772	0.111639	0.107602	0.0547677	0.103005	0.120279	0.0309092	0.174413	1.05e-05	0.0564937	0.0638454	0.0451585	1.05e-05	0.0610736	1.05e-05	0.0615534	1.05e-05	0.113284	0.0366081	0.0732982	1.05e-05
AZGP1	1617.51	1583.59	1125.64	1337.58	1364.01	1252.73	1093.26	1327.93	1573.42	1237.24	1084.76	1641.39	1626.59	1371.6	1851.72	1352.3	1758.46	1441.93	1281.17	1257.42	958.49	1110.07	1272.27	1358.24	1334.71	1085.8	1610.1	1147.06	1430.69	1417.91	1296.29	1410.81	1119.46	1241.44	1046.71	1177.36	1176.22	1513.93	1518.64	1048.31	1304.43	1559.76	1106.32	1341.9	1223.85	1429.59	1511.73	1140.16	1348.7
AZU1	1.1707	1.19415	1.05e-05	0.153575	0.108352	0.640166	1.02206	0.442046	1.05e-05	1.05e-05	5.94994	1.17437	8.99966	1.0956	1.09338	0.114286	1.49921	0.397006	1.06262	1.05e-05	0.391862	1.64398	1.76991	2.45491	1.02372	1.05e-05	1.35448	1.08418	12.2174	1.80942	1.04538	1.47171	1.62883	0.947867	0.748166	1.05e-05	0.348723	0.765567	1.88799	0.286515	1.17115	1.42458	1.89665	0.535827	0.505458	1.19431	0.523227	4.13144	1.05e-05
B2M	0.504044	28.7453	23.8268	15.7894	0.0993274	12.2848	17.3975	0.831235	13.4063	0.688538	0.251741	0.0571445	19.8648	14.3567	15.157	27.7656	18.5383	0.432912	0.0870107	0.648733	42.7368	20.3877	0.132568	23.645	0.226425	0.0254222	0.223837	0.182048	28.1611	0.0747721	23.0608	21.8202	0.344823	0.307799	0.0572389	0.132829	10.0763	11.3762	1.05e-05	17.3905	0.232413	0.216755	0.676275	0.24107	0.649748	0.491211	12.4416	1.05e-05	19.1449
B3GALT5	1.05e-05	1.05e-05	1.05e-05	1.05e-05	1.05e-05	1.05e-05	1.05e-05	1.05e-05	1.05e-05	1.05e-05	1.05e-05	1.05e-05	1.05e-05	1.05e-05	1.05e-05	1.05e-05	1.05e-05	1.05e-05	1.05e-05	1.05e-05	1.05e-05	1.05e-05	1.05e-05	1.05e-05	1.05e-05	1.05e-05	1.05e-05	1.05e-05	1.05e-05	1.05e-05	1.05e-05	1.05e-05	1.05e-05	1.05e-05	1.05e-05	1.05e-05	1.05e-05	1.05e-05	1.05e-05	1.05e-05	1.05e-05	1.05e-05	1.05e-05	1.05e-05	1.05e-05	1.05e-05	1.05e-05	1.05e-05	1.05e-05
B3GALT6	1.05e-05	0.135773	1.05e-05	1.05e-05	1.49115	1.05e-05	1.05e-05	0.11758	1.05e-05	1.05e-05	1.05e-05	1.05e-05	0.727206	1.05e-05	1.05e-05	1.05e-05	1.05e-05	1.05e-05	1.05e-05	1.05e-05	1.05e-05	1.05e-05	0.41214	1.05e-05	1.05e-05	0.277297	1.05e-05	1.05e-05	1.05e-05	1.05e-05	1.05e-05	0.630013	1.05e-05	1.05e-05	1.05e-05	0.238728	1.05e-05	1.05e-05	0.190557	1.05e-05	1.05e-05	1.05e-05	0.590692	1.05e-05	1.05e-05	1.05e-05	1.05e-05	1.05e-05	1.05e-05
B3GAT3	7.01844	1.05e-05	2.52306	1.05e-05	8.02656	1.75305	7.15914	1.05e-05	8.44375	3.3113	1.05e-05	10.9214	10.0713	6.55987	11.8854	10.0993	6.03889	6.57589	6.82438	2.87259	5.67386	2.4972	5.75095	5.90628	5.67609	5.11385	7.66768	9.68141	9.21957	3.14084	5.46422	9.17999	8.56847	1.09568	3.09523	1.53571	2.99304	4.85188	1.30228	5.21941	4.62523	4.85185	3.53011	3.89242	5.75318	1.05e-05	5.43168	6.30223	27.9626
B3GLCT	1.05e-05	1.05e-05	1.05e-05	1.75091	1.05e-05	1.05e-05	1.05e-05	1.05e-05	1.05e-05	1.05e-05	1.05e-05	1.05e-05	1.05e-05	1.05e-05	1.05e-05	1.05e-05	1.05e-05	1.05e-05	1.05e-05	1.05e-05	1.05e-05	1.05e-05	1.05e-05	1.05e-05	1.05e-05	1.05e-05	1.05e-05	1.05e-05	1.05e-05	1.05e-05	1.05e-05	1.05e-05	1.05e-05	1.05e-05	1.05e-05	1.05e-05	1.05e-05	1.05e-05	1.05e-05	1.05e-05	1.05e-05	1.05e-05	1.05e-05	1.05e-05	1.05e-05	1.05e-05	1.05e-05	1.05e-05	1.05e-05
B3GNT2	1.19575	0.451581	0.0552255	0.0779313	5.39526	1.05e-05	1.457	0.0805536	3.59641	3.63467	0.0888019	0.490344	0.478498	0.254087	0.588605	0.478108	4.1417	5.14753	2.02638	4.00357	0.26779	5.01336	4.38504	3.3203	3.03592	3.75097	1.02656	5.70452	2.83023	4.35995	0.480081	1.33543	3.44292	5.24579	3.18445	1.78633	3.73689	4.01126	4.12518	1.28598	0.659396	2.73694	0.496858	3.61463	3.90956	4.47754	3.54121	0.3969	1.92635
B3GNT3	1.05e-05	1.05e-05	1.05e-05	1.05e-05	1.05e-05	1.05e-05	1.05e-05	1.05e-05	1.05e-05	1.05e-05	1.05e-05	1.05e-05	1.05e-05	1.05e-05	1.05e-05	1.05e-05	1.05e-05	1.05e-05	1.05e-05	1.05e-05	1.05e-05	1.05e-05	1.05e-05	1.05e-05	1.05e-05	1.05e-05	1.05e-05	1.05e-05	1.05e-05	1.05e-05	1.05e-05	1.05e-05	1.05e-05	1.05e-05	1.05e-05	1.05e-05	1.05e-05	1.05e-05	1.05e-05	1.05e-05	1.05e-05	1.05e-05	1.05e-05	1.05e-05	1.05e-05	1.05e-05	1.05e-05	1.05e-05	1.05e-05
B3GNT7	1.05e-05	1.05e-05	1.05e-05	1.05e-05	1.05e-05	1.05e-05	1.05e-05	1.05e-05	1.05e-05	1.05e-05	1.05e-05	1.05e-05	1.05e-05	1.05e-05	1.05e-05	1.05e-05	1.05e-05	1.05e-05	1.05e-05	1.05e-05	1.05e-05	1.05e-05	1.05e-05	1.05e-05	1.05e-05	1.05e-05	1.05e-05	1.05e-05	1.05e-05	1.05e-05	1.05e-05	1.05e-05	1.05e-05	1.05e-05	1.05e-05	1.05e-05	1.05e-05	1.05e-05	1.05e-05	1.05e-05	1.05e-05	1.05e-05	1.05e-05	1.05e-05	1.05e-05	1.05e-05	1.05e-05	1.05e-05	1.05e-05
B3GNT8	1.05e-05	1.05e-05	1.05e-05	1.05e-05	1.05e-05	1.05e-05	0.0986813	1.05e-05	1.05e-05	1.05e-05	1.05e-05	0.12781	1.05e-05	1.05e-05	1.05e-05	1.05e-05	1.05e-05	1.05e-05	1.05e-05	1.05e-05	1.05e-05	1.05e-05	1.05e-05	1.05e-05	1.05e-05	1.05e-05	1.05e-05	0.0361093	0.0633551	1.05e-05	1.05e-05	1.05e-05	0.0953851	1.05e-05	1.05e-05	1.05e-05	1.05e-05	1.05e-05	0.155846	1.05e-05	1.05e-05	1.05e-05	0.370066	1.05e-05	1.05e-05	1.05e-05	0.0598317	1.05e-05	1.05e-05
B4GALNT3	1.05e-05	0.174117	1.05e-05	1.05e-05	1.05e-05	1.05e-05	1.05e-05	1.05e-05	1.05e-05	1.05e-05	1.05e-05	0.190769	1.05e-05	1.05e-05	1.05e-05	1.05e-05	1.05e-05	1.05e-05	1.05e-05	1.05e-05	1.05e-05	1.05e-05	1.05e-05	1.05e-05	1.05e-05	1.05e-05	1.05e-05	1.05e-05	1.05e-05	1.05e-05	1.05e-05	1.05e-05	1.05e-05	1.05e-05	1.05e-05	1.05e-05	1.05e-05	1.05e-05	1.05e-05	1.05e-05	1.05e-05	1.05e-05	1.05e-05	1.05e-05	1.05e-05	1.05e-05	1.05e-05	1.05e-05	1.05e-05
B4GALT1	0.618884	1.05e-05	0.248283	1.05e-05	0.180202	1.05e-05	1.05e-05	1.05e-05	1.27815	1.05e-05	1.05e-05	1.05e-05	1.05e-05	1.05e-05	1.05e-05	1.05e-05	1.29076	1.05e-05	0.0350871	1.05e-05	0.178638	1.05e-05	1.05e-05	0.0405779	1.05e-05	1.05e-05	1.05e-05	1.05e-05	0.135979	0.577785	1.48955	1.05e-05	1.05e-05	1.05e-05	1.05e-05	2.10721	1.05e-05	1.31493	1.05e-05	8.24335	1.05e-05	0.249256	0.317706	1.05e-05	1.05e-05	1.05e-05	1.05e-05	1.05e-05	1.70904
B4GALT4	1.05e-05	1.05e-05	1.05e-05	1.05e-05	1.05e-05	1.05e-05	1.05e-05	1.05e-05	1.05e-05	1.05e-05	1.05e-05	1.05e-05	1.05e-05	1.05e-05	1.05e-05	1.05e-05	1.05e-05	1.05e-05	1.05e-05	1.05e-05	1.05e-05	1.05e-05	1.05e-05	1.05e-05	1.05e-05	1.05e-05	1.05e-05	1.05e-05	1.05e-05	1.05e-05	1.05e-05	1.05e-05	1.05e-05	1.05e-05	1.05e-05	1.05e-05	0.05598	1.05e-05	1.05e-05	1.05e-05	1.05e-05	1.05e-05	1.05e-05	1.05e-05	1.05e-05	1.05e-05	1.05e-05	1.05e-05	1.05e-05
B4GALT5	0.399244	0.194412	0.108461	0.102569	0.16793	0.0388248	0.143788	0.0921873	0.117293	0.0529029	0.141973	0.231821	0.2505	0.24139	0.118174	0.163704	0.0897468	0.286437	0.184334	0.209373	0.117168	0.154038	0.143436	0.187468	0.0821523	0.184625	0.14309	0.128811	0.163883	1.05e-05	0.326004	0.115747	0.150725	0.160322	0.307793	0.272766	0.0585918	1.05e-05	0.207016	0.181223	0.173971	0.272802	0.0231746	0.0555991	0.095106	0.235862	0.126801	0.0533788	0.0683539
B4GAT1	4.53404	12.1864	6.31618	6.44365	10.0186	6.70517	2.61114	9.00404	4.79387	4.7463	0.548401	4.6446	5.11054	9.87978	0.346081	7.31865	14.8769	0.351115	0.738434	2.952	10.6205	3.65209	4.44398	0.984008	7.67596	0.153747	9.53947	7.00862	0.604272	0.269051	5.83707	1.51197	7.43697	1.05e-05	0.893561	0.659786	1.22682	8.73768	12.22	8.72694	12.5335	8.02652	8.85154	0.362482	8.24882	12.9732	5.35985	6.10488	0.46891
B9D1	1.05e-05	1.05e-05	4.71285	1.05e-05	1.05e-05	1.05e-05	1.05e-05	1.05e-05	1.05e-05	1.05e-05	1.05e-05	1.05e-05	1.05e-05	1.05e-05	1.05e-05	1.05e-05	1.05e-05	1.05e-05	1.05e-05	1.05e-05	1.05e-05	1.05e-05	1.05e-05	1.05e-05	1.05e-05	1.05e-05	1.05e-05	1.05e-05	1.05e-05	1.05e-05	1.05e-05	1.05e-05	1.05e-05	1.05e-05	1.05e-05	1.05e-05	1.05e-05	1.05e-05	1.05e-05	1.05e-05	1.05e-05	1.05e-05	1.05e-05	1.05e-05	1.05e-05	1.05e-05	1.05e-05	1.05e-05	1.05e-05
BAALC	1.05e-05	1.05e-05	1.05e-05	0.370098	1.05e-05	1.05e-05	1.05e-05	1.05e-05	1.05e-05	1.05e-05	1.05e-05	0.192553	1.05e-05	1.05e-05	1.05e-05	0.251292	1.05e-05	1.05e-05	1.05e-05	1.05e-05	1.05e-05	1.05e-05	0.228174	1.05e-05	1.05e-05	1.05e-05	1.05e-05	1.05e-05	1.05e-05	1.05e-05	1.05e-05	1.05e-05	0.378647	1.05e-05	0.149181	1.05e-05	1.05e-05	1.05e-05	0.0867126	1.05e-05	0.209231	0.241859	1.05e-05	1.05e-05	1.05e-05	1.05e-05	1.05e-05	1.05e-05	1.05e-05
BABAM1	1.05e-05	1.05e-05	1.05e-05	0.23035	1.05e-05	1.05e-05	1.05e-05	1.05e-05	1.05e-05	1.05e-05	1.05e-05	1.05e-05	3.05626	1.05e-05	1.05e-05	1.05e-05	1.05e-05	1.05e-05	1.05e-05	1.05e-05	1.05e-05	1.05e-05	1.05e-05	1.05e-05	1.05e-05	1.05e-05	1.01692	1.05e-05	1.05e-05	1.05e-05	1.05e-05	1.05e-05	1.05e-05	1.05e-05	1.05e-05	1.05e-05	1.05e-05	1.05e-05	1.05e-05	1.05e-05	1.05e-05	1.05e-05	1.05e-05	1.05e-05	1.05e-05	1.05e-05	1.05e-05	1.05e-05	1.05e-05
BABAM2	1.05e-05	1.05e-05	1.05e-05	1.05e-05	1.05e-05	1.05e-05	1.05e-05	1.05e-05	1.05e-05	1.05e-05	1.05e-05	1.05e-05	1.05e-05	1.05e-05	1.05e-05	1.05e-05	1.05e-05	1.05e-05	1.05e-05	1.05e-05	1.05e-05	1.05e-05	1.05e-05	1.05e-05	1.05e-05	1.05e-05	1.05e-05	1.05e-05	1.05e-05	1.05e-05	1.05e-05	1.05e-05	1.05e-05	1.05e-05	1.05e-05	1.05e-05	1.05e-05	1.05e-05	1.05e-05	1.05e-05	1.05e-05	1.05e-05	1.05e-05	1.05e-05	1.05e-05	1.05e-05	1.05e-05	1.05e-05	1.05e-05
BACH2	1.05e-05	1.05e-05	1.05e-05	1.05e-05	1.05e-05	1.05e-05	1.05e-05	1.05e-05	1.05e-05	1.05e-05	1.05e-05	1.05e-05	1.05e-05	1.05e-05	1.05e-05	1.05e-05	1.05e-05	1.05e-05	1.05e-05	1.05e-05	1.05e-05	1.05e-05	1.05e-05	1.05e-05	1.05e-05	1.05e-05	1.05e-05	1.05e-05	1.05e-05	1.05e-05	1.05e-05	1.05e-05	1.05e-05	1.05e-05	1.05e-05	1.05e-05	1.05e-05	1.05e-05	1.05e-05	1.05e-05	1.05e-05	1.05e-05	1.05e-05	1.05e-05	1.05e-05	1.05e-05	1.05e-05	1.05e-05	1.05e-05
BAD	1.05e-05	1.05e-05	1.05e-05	1.05e-05	1.05e-05	1.05e-05	1.05e-05	1.05e-05	1.05e-05	1.05e-05	1.05e-05	1.05e-05	1.05e-05	1.05e-05	1.05e-05	1.05e-05	1.05e-05	1.05e-05	1.05e-05	1.05e-05	1.05e-05	1.05e-05	1.05e-05	1.05e-05	1.05e-05	1.05e-05	1.05e-05	1.05e-05	1.05e-05	1.05e-05	1.05e-05	1.05e-05	1.05e-05	1.05e-05	1.05e-05	1.05e-05	1.05e-05	1.05e-05	1.05e-05	1.05e-05	1.05e-05	1.05e-05	1.05e-05	1.05e-05	1.05e-05	1.05e-05	1.05e-05	1.05e-05	1.05e-05
BAG1	1.05e-05	1.05e-05	1.05e-05	1.05e-05	1.05e-05	1.05e-05	1.05e-05	1.05e-05	1.05e-05	1.05e-05	1.05e-05	1.05e-05	1.05e-05	1.05e-05	1.05e-05	1.05e-05	0.761342	1.05e-05	1.05e-05	0.258165	1.05e-05	1.05e-05	1.05e-05	1.05e-05	1.05e-05	1.05e-05	1.05e-05	1.05e-05	1.05e-05	1.05e-05	1.05e-05	1.05e-05	1.05e-05	1.05e-05	1.05e-05	1.05e-05	1.05e-05	1.05e-05	1.05e-05	1.05e-05	1.05e-05	1.05e-05	1.05e-05	1.05e-05	1.05e-05	1.05e-05	1.05e-05	1.05e-05	1.05e-05
BAG2	1.05e-05	28.8855	1.05e-05	1.05e-05	18.5438	24.2979	35.8683	30.4565	32.4837	28.6982	1.05e-05	37.6288	37.0934	18.9175	46.4371	6.08869	41.2912	2.38247	1.05e-05	15.9656	18.9185	1.05e-05	1.05e-05	10.2921	20.4566	1.05e-05	26.5797	12.3646	15.2204	18.0348	1.05e-05	17.4761	2.742	1.05e-05	1.05e-05	1.05e-05	1.05e-05	18.0972	27.0002	18.7612	24.8826	13.8989	1.05e-05	15.8366	17.9493	23.2427	1.05e-05	32.5376	1.05e-05
BAG3	1.05e-05	0.0853198	1.05e-05	1.05e-05	1.05e-05	1.05e-05	1.05e-05	1.05e-05	1.05e-05	0.171208	1.05e-05	1.05e-05	1.05e-05	1.05e-05	0.105	0.400726	0.0308289	1.05e-05	1.05e-05	0.0391977	1.05e-05	1.05e-05	1.05e-05	0.0657254	1.05e-05	0.0082661	1.05e-05	1.05e-05	1.05e-05	1.05e-05	0.014851	1.05e-05	1.05e-05	1.05e-05	0.0266995	1.05e-05	0.00841594	1.05e-05	1.9909	1.05e-05	1.05e-05	0.0471448	1.05e-05	1.05e-05	1.05e-05	1.05e-05	1.05e-05	1.05e-05	1.05e-05
BAG5	1.05e-05	1.05e-05	1.05e-05	1.05e-05	1.05e-05	1.05e-05	1.05e-05	1.05e-05	1.05e-05	1.05e-05	1.05e-05	1.05e-05	1.05e-05	0.297372	0.0860736	1.05e-05	1.05e-05	1.05e-05	1.05e-05	1.05e-05	1.05e-05	1.05e-05	1.05e-05	1.05e-05	1.05e-05	0.0286745	1.05e-05	0.0279326	1.05e-05	1.05e-05	1.05e-05	1.05e-05	1.05e-05	1.05e-05	1.05e-05	1.05e-05	1.05e-05	0.11925	1.05e-05	0.0582771	1.05e-05	1.05e-05	1.05e-05	1.05e-05	1.05e-05	1.05e-05	0.204189	1.05e-05	1.05e-05
BAG6	0.25911	1.05e-05	0.0264193	1.05e-05	3.26885	1.05e-05	1.05e-05	1.05e-05	0.625618	0.23952	3.56492	1.05e-05	1.05e-05	4.83609	1.05e-05	1.05e-05	1.05e-05	1.05e-05	1.05e-05	1.05e-05	1.05e-05	2.76039	0.0419462	1.05e-05	4.24877	1.05e-05	2.33192	1.05e-05	1.05e-05	1.05e-05	4.80854	5.0223	1.05e-05	0.0506319	1.05e-05	1.05e-05	1.05e-05	1.05e-05	1.05e-05	1.05e-05	1.05e-05	3.5351	1.05e-05	3.96012	1.05e-05	1.05e-05	0.0468413	1.05e-05	1.05e-05
BAIAP2	1.05e-05	0.0664223	1.05e-05	1.05e-05	1.05e-05	1.05e-05	1.05e-05	1.05e-05	1.05e-05	1.05e-05	1.05e-05	1.05e-05	1.05e-05	0.387831	1.05e-05	1.05e-05	0.311355	0.328837	1.05e-05	0.0685663	1.05e-05	1.05e-05	1.05e-05	0.114118	1.05e-05	0.100226	0.166452	0.424161	1.05e-05	1.05e-05	0.00376199	0.03879	1.05e-05	1.05e-05	0.210463	1.05e-05	0.136047	0.534193	1.05e-05	0.321057	1.05e-05	1.05e-05	0.194986	0.161025	1.05e-05	1.05e-05	0.165074	1.05e-05	1.05e-05
BAIAP2L1	1.05e-05	1.05e-05	1.05e-05	1.05e-05	1.05e-05	1.05e-05	1.05e-05	1.05e-05	0.222433	1.05e-05	1.05e-05	1.05e-05	1.05e-05	1.05e-05	1.05e-05	1.05e-05	1.05e-05	1.05e-05	1.05e-05	1.05e-05	1.05e-05	1.05e-05	1.05e-05	1.05e-05	1.05e-05	1.05e-05	1.05e-05	1.05e-05	1.05e-05	1.05e-05	1.05e-05	1.05e-05	1.05e-05	1.05e-05	1.05e-05	1.05e-05	1.05e-05	1.05e-05	1.05e-05	0.0516333	1.05e-05	1.05e-05	1.05e-05	0.415055	1.05e-05	0.115134	1.05e-05	1.05e-05	1.05e-05
BAIAP2L2	1.05e-05	1.05e-05	1.05e-05	1.05e-05	1.05e-05	1.05e-05	1.05e-05	1.05e-05	1.05e-05	1.05e-05	1.05e-05	1.05e-05	1.05e-05	1.05e-05	1.05e-05	1.05e-05	1.05e-05	1.05e-05	1.05e-05	1.05e-05	1.05e-05	1.05e-05	1.05e-05	1.05e-05	1.05e-05	1.05e-05	1.05e-05	1.05e-05	1.05e-05	1.05e-05	1.05e-05	1.05e-05	1.05e-05	1.05e-05	1.05e-05	1.05e-05	1.05e-05	1.05e-05	1.05e-05	1.05e-05	1.05e-05	1.05e-05	1.05e-05	1.05e-05	1.05e-05	1.05e-05	1.05e-05	1.05e-05	1.05e-05
BAK1	1.05e-05	1.05e-05	1.05e-05	1.05e-05	1.05e-05	1.05e-05	1.05e-05	1.05e-05	1.05e-05	1.05e-05	0.636025	1.05e-05	1.05e-05	1.05e-05	12.6932	1.05e-05	1.05e-05	1.05e-05	1.05e-05	1.05e-05	1.05e-05	1.05e-05	1.05e-05	1.05e-05	5.24615	1.05e-05	1.05e-05	1.05e-05	1.05e-05	1.05e-05	3.38476	1.05e-05	1.05e-05	1.05e-05	0.468957	1.05e-05	1.05e-05	1.05e-05	1.05e-05	1.89352	1.05e-05	1.05e-05	1.05e-05	1.05e-05	1.05e-05	3.59308	0.213935	0.110757	1.05e-05
BANF1	1.05e-05	1.05e-05	1.05e-05	1.05e-05	1.05e-05	1.05e-05	1.05e-05	1.05e-05	1.05e-05	1.05e-05	1.05e-05	1.05e-05	1.05e-05	1.05e-05	1.05e-05	1.05e-05	1.05e-05	1.05e-05	0.0602705	1.05e-05	1.05e-05	1.05e-05	1.05e-05	1.05e-05	1.75143	1.05e-05	1.05e-05	1.05e-05	1.05e-05	1.05e-05	1.05e-05	1.05e-05	1.05e-05	1.05e-05	1.05e-05	1.05e-05	1.05e-05	1.05e-05	1.05e-05	1.05e-05	1.05e-05	1.05e-05	1.05e-05	1.05e-05	1.05e-05	1.05e-05	1.05e-05	1.05e-05	1.05e-05
BANP	1.05e-05	1.05e-05	1.05e-05	1.05e-05	1.05e-05	1.05e-05	1.05e-05	1.05e-05	1.05e-05	1.05e-05	1.05e-05	2.7214	1.05e-05	1.05e-05	1.05e-05	2.58142	1.05e-05	1.05e-05	1.05e-05	1.05e-05	1.05e-05	1.05e-05	1.05e-05	1.05e-05	1.05e-05	1.05e-05	1.05e-05	1.05e-05	1.05e-05	1.05e-05	1.05e-05	1.05e-05	1.05e-05	1.05e-05	1.05e-05	1.05e-05	1.05e-05	1.05e-05	1.05e-05	1.05e-05	1.05e-05	1.05e-05	1.05e-05	1.05e-05	1.05e-05	1.05e-05	1.05e-05	1.05e-05	1.05e-05
BASP1	17.6101	0.796883	6.99341	0.490279	13.8298	7.10665	0.487969	0.410375	0.327077	5.92102	22.6914	12.4511	25.2984	14.4068	0.652984	20.3774	0.596474	23.0994	10.8605	21.706	21.0474	8.02964	6.77074	14.2978	11.3496	0.702974	0.731611	0.851902	0.993989	1.16391	0.613291	1.01748	12.6628	1.01991	0.962176	6.358	0.659542	10.905	1.18827	13.0292	13.3482	11.9403	0.994279	11.1922	13.931	14.4032	0.859289	0.286549	8.00991
BAX	1.05e-05	1.05e-05	1.05e-05	0.727511	1.05e-05	1.05e-05	1.05e-05	0.031922	1.05e-05	1.05e-05	1.05e-05	1.05e-05	0.0879531	1.05e-05	1.05e-05	1.05e-05	1.05e-05	1.05e-05	1.29455	1.05e-05	0.100676	0.0574014	0.285852	1.05e-05	1.05e-05	1.05e-05	1.05e-05	1.05e-05	0.0792809	1.05e-05	1.05e-05	1.05e-05	1.05e-05	1.18134	1.05e-05	1.05e-05	0.0436057	1.05e-05	1.05e-05	1.05e-05	1.05e-05	1.05e-05	1.05e-05	1.05e-05	1.05e-05	1.05e-05	1.05e-05	1.05e-05	1.05e-05
BAZ1A	1.05e-05	1.05e-05	1.05e-05	1.05e-05	1.05e-05	1.05e-05	1.05e-05	1.05e-05	1.05e-05	1.05e-05	1.05e-05	1.05e-05	1.05e-05	1.05e-05	1.05e-05	1.05e-05	1.05e-05	1.05e-05	1.05e-05	1.05e-05	1.05e-05	1.05e-05	1.05e-05	1.05e-05	1.05e-05	1.05e-05	1.05e-05	1.05e-05	1.05e-05	1.05e-05	1.05e-05	1.05e-05	1.05e-05	1.05e-05	1.05e-05	1.05e-05	1.05e-05	1.05e-05	1.05e-05	1.05e-05	1.05e-05	1.05e-05	1.05e-05	1.05e-05	1.05e-05	1.05e-05	1.05e-05	1.05e-05	1.05e-05
BAZ1B	1.05e-05	1.05e-05	1.05e-05	1.05e-05	1.05e-05	1.05e-05	1.05e-05	1.05e-05	1.05e-05	0.00947556	1.05e-05	1.05e-05	1.05e-05	1.05e-05	1.05e-05	1.05e-05	1.05e-05	1.05e-05	1.05e-05	1.05e-05	1.05e-05	1.05e-05	1.05e-05	0.12763	1.05e-05	1.05e-05	0.0129669	1.05e-05	1.05e-05	0.0106469	1.05e-05	1.05e-05	1.05e-05	1.05e-05	1.05e-05	1.05e-05	0.0556207	1.05e-05	0.00797515	0.507558	0.00578517	1.05e-05	1.05e-05	1.05e-05	1.05e-05	1.05e-05	1.05e-05	1.05e-05	1.05e-05
BAZ2A	1.05e-05	1.05e-05	1.05e-05	1.05e-05	1.05e-05	1.05e-05	1.05e-05	1.05e-05	1.05e-05	1.05e-05	0.0124717	1.05e-05	1.05e-05	1.05e-05	1.05e-05	1.05e-05	1.05e-05	1.05e-05	1.05e-05	1.05e-05	1.05e-05	1.05e-05	1.05e-05	1.05e-05	0.246783	1.05e-05	1.05e-05	1.05e-05	1.05e-05	1.05e-05	1.05e-05	1.05e-05	1.05e-05	1.05e-05	1.05e-05	1.05e-05	1.05e-05	1.05e-05	1.05e-05	1.05e-05	1.05e-05	1.05e-05	1.05e-05	1.05e-05	1.05e-05	1.05e-05	1.05e-05	1.05e-05	1.05e-05
BBOX1	1.05e-05	1.05e-05	1.05e-05	1.05e-05	1.05e-05	1.05e-05	1.05e-05	1.05e-05	1.05e-05	1.05e-05	1.05e-05	1.05e-05	1.05e-05	1.05e-05	1.05e-05	1.05e-05	1.05e-05	1.05e-05	1.05e-05	1.05e-05	1.05e-05	1.05e-05	1.05e-05	1.05e-05	1.05e-05	1.05e-05	1.05e-05	1.05e-05	1.05e-05	1.05e-05	1.05e-05	1.05e-05	1.05e-05	47.7907	1.05e-05	1.05e-05	1.05e-05	1.05e-05	104.791	1.05e-05	1.05e-05	1.05e-05	1.05e-05	1.05e-05	1.05e-05	1.05e-05	1.05e-05	1.05e-05	1.05e-05
BBS1	1.05e-05	1.05e-05	1.05e-05	1.05e-05	1.05e-05	1.05e-05	1.05e-05	1.05e-05	1.05e-05	1.05e-05	1.05e-05	1.05e-05	1.05e-05	1.05e-05	1.05e-05	1.05e-05	1.05e-05	1.05e-05	1.05e-05	1.05e-05	1.05e-05	1.05e-05	1.05e-05	1.05e-05	1.05e-05	1.05e-05	1.05e-05	1.05e-05	1.05e-05	1.05e-05	1.05e-05	1.05e-05	1.05e-05	1.05e-05	1.05e-05	1.05e-05	1.05e-05	1.05e-05	1.05e-05	1.05e-05	1.05e-05	1.05e-05	1.05e-05	1.05e-05	1.05e-05	1.05e-05	1.05e-05	1.05e-05	1.05e-05
BBS2	1.05e-05	1.05e-05	1.05e-05	1.05e-05	1.05e-05	1.05e-05	1.05e-05	1.05e-05	1.05e-05	1.05e-05	1.05e-05	1.05e-05	1.05e-05	1.05e-05	1.05e-05	1.05e-05	1.05e-05	1.05e-05	1.05e-05	1.05e-05	1.05e-05	1.05e-05	1.05e-05	1.05e-05	1.05e-05	1.05e-05	1.05e-05	1.05e-05	1.05e-05	1.05e-05	1.05e-05	1.05e-05	1.05e-05	1.05e-05	1.05e-05	1.05e-05	1.05e-05	1.05e-05	1.05e-05	1.05e-05	1.05e-05	1.05e-05	1.05e-05	1.05e-05	1.05e-05	1.05e-05	1.05e-05	1.05e-05	1.05e-05
BCAM	0.185525	0.0398617	6.41454	0.0989864	1.05e-05	0.307835	0.159424	1.50715	0.227597	0.41486	0.00937442	1.05e-05	3.50078	1.23508	0.705906	1.05e-05	1.05e-05	0.0936644	0.0853826	0.274054	23.9854	0.422874	0.680149	1.05e-05	6.64693	4.31631	0.0791289	17.1076	9.21046	11.0877	0.212236	0.240415	0.376808	0.854759	17.9906	0.823985	13.8421	0.329173	0.135483	0.125181	0.426728	0.460072	13.3078	9.40815	0.456933	0.161959	13.8582	1.03931	0.0697411
BCAN	0.164237	0.148916	1.05e-05	1.05e-05	1.05e-05	0.532178	1.05e-05	1.05e-05	2.09079	1.05e-05	1.05e-05	1.05e-05	0.0937874	1.05e-05	1.05e-05	1.05e-05	1.05e-05	0.0292487	1.05e-05	1.05e-05	0.0550796	0.13929	1.05e-05	3.87916	1.05e-05	1.05e-05	1.05e-05	5.10409	0.121439	1.05e-05	1.05e-05	4.15144	0.166273	1.05e-05	1.05e-05	1.05e-05	2.36383	31.5842	1.05e-05	1.05e-05	1.05e-05	1.05e-05	0.114015	1.05e-05	1.05e-05	7.86014	1.05e-05	1.05e-05	0.118007
BCAP29	1.05e-05	1.05e-05	1.05e-05	1.05e-05	1.05e-05	1.05e-05	1.05e-05	1.05e-05	1.05e-05	1.05e-05	1.05e-05	1.05e-05	1.05e-05	1.05e-05	1.05e-05	1.05e-05	1.05e-05	1.05e-05	1.05e-05	1.05e-05	1.05e-05	1.05e-05	1.05e-05	1.05e-05	1.05e-05	1.05e-05	1.05e-05	1.05e-05	1.05e-05	1.05e-05	1.05e-05	1.05e-05	1.05e-05	1.05e-05	1.05e-05	1.05e-05	1.05e-05	1.05e-05	1.05e-05	1.05e-05	1.05e-05	1.05e-05	1.05e-05	1.05e-05	1.05e-05	1.05e-05	1.05e-05	1.05e-05	1.05e-05
BCAP31	1.05e-05	4.37166	1.05e-05	1.05e-05	1.05e-05	1.05e-05	1.05e-05	1.05e-05	1.05e-05	1.05e-05	1.05e-05	1.05e-05	1.05e-05	1.05e-05	1.05e-05	6.77814	1.05e-05	1.05e-05	1.05e-05	0.943683	0.916544	1.05e-05	1.05e-05	1.05e-05	1.05e-05	1.05e-05	1.05e-05	1.05e-05	1.05e-05	1.05e-05	1.05e-05	1.46504	0.036629	1.05e-05	1.05e-05	0.260283	1.05e-05	1.05e-05	1.05e-05	1.05e-05	1.05e-05	1.05e-05	0.0446788	1.05e-05	1.05e-05	0.0634323	1.05e-05	1.05e-05	1.05e-05
BCAR1	1.05e-05	1.05e-05	1.05e-05	1.74216	1.05e-05	1.05e-05	1.05e-05	1.05e-05	1.05e-05	1.05e-05	1.05e-05	1.05e-05	1.05e-05	1.66642	1.05e-05	1.02584	0.0439246	1.05e-05	1.05e-05	1.05e-05	1.05e-05	1.05e-05	1.05e-05	1.05e-05	1.43332	1.05e-05	1.05e-05	1.05e-05	2.32156	1.05e-05	2.53138	1.05e-05	3.52846	1.05e-05	1.28359	1.05e-05	1.16742	1.05e-05	1.05e-05	1.05e-05	1.05e-05	1.99318	2.28251	1.42933	1.43717	1.05e-05	1.06003	0.259794	1.05e-05
BCAR3	1.05e-05	1.05e-05	1.05e-05	1.05e-05	1.05e-05	1.05e-05	1.05e-05	1.05e-05	1.05e-05	1.05e-05	1.05e-05	1.05e-05	1.05e-05	1.05e-05	1.05e-05	1.05e-05	1.05e-05	1.05e-05	1.05e-05	1.05e-05	1.05e-05	1.05e-05	1.05e-05	1.05e-05	0.206931	1.05e-05	1.05e-05	1.05e-05	0.229797	1.05e-05	1.05e-05	1.05e-05	1.05e-05	1.05e-05	1.05e-05	1.05e-05	1.05e-05	1.05e-05	1.05e-05	1.05e-05	1.05e-05	1.05e-05	1.05e-05	1.05e-05	1.05e-05	1.05e-05	1.05e-05	1.05e-05	1.05e-05
BCAS1	0.0552506	1.05e-05	1.05e-05	1.05e-05	1.05e-05	1.05e-05	1.05e-05	1.05e-05	1.05e-05	1.05e-05	1.05e-05	1.05e-05	1.05e-05	1.05e-05	1.05e-05	1.05e-05	1.05e-05	1.05e-05	1.05e-05	1.05e-05	1.05e-05	1.05e-05	1.05e-05	1.05e-05	1.05e-05	1.05e-05	1.05e-05	1.05e-05	1.05e-05	1.05e-05	1.05e-05	1.05e-05	1.05e-05	1.05e-05	1.05e-05	1.05e-05	1.05e-05	1.05e-05	1.05e-05	1.05e-05	1.05e-05	1.05e-05	1.05e-05	1.05e-05	1.05e-05	1.05e-05	1.05e-05	1.05e-05	1.05e-05
BCAS2	1.05e-05	1.05e-05	2.10218	1.05e-05	1.05e-05	1.05e-05	1.52718	1.05e-05	1.05e-05	1.05e-05	1.05e-05	1.05e-05	0.27011	1.95578	1.05e-05	1.5759	1.05e-05	1.40096	1.05e-05	1.05e-05	0.165388	1.05e-05	1.05e-05	1.05e-05	1.05e-05	1.05e-05	1.05e-05	1.05e-05	1.05e-05	1.05e-05	1.05e-05	1.05e-05	1.05e-05	1.41963	1.05e-05	0.272415	0.0883481	1.05e-05	1.05e-05	0.0734615	0.919933	1.05e-05	1.05e-05	1.88522	1.05e-05	1.05e-05	1.05e-05	1.05e-05	1.05e-05
BCAS3	1.05e-05	0.0367395	1.05e-05	1.05e-05	0.0465587	1.05e-05	1.05e-05	1.05e-05	1.05e-05	1.05e-05	1.05e-05	1.05e-05	1.05e-05	1.05e-05	1.05e-05	1.05e-05	1.05e-05	1.05e-05	1.05e-05	1.05e-05	1.05e-05	1.05e-05	1.05e-05	1.05e-05	1.05e-05	0.0548778	1.05e-05	1.05e-05	1.05e-05	0.124099	1.05e-05	1.05e-05	1.05e-05	1.05e-05	1.05e-05	1.05e-05	1.05e-05	0.0299557	0.0402355	1.05e-05	1.05e-05	1.05e-05	1.05e-05	1.05e-05	0.215425	1.05e-05	0.048112	1.05e-05	1.05e-05
BCAT1	1.05e-05	1.05e-05	1.05e-05	1.05e-05	1.05e-05	1.05e-05	1.05e-05	1.05e-05	1.05e-05	1.05e-05	1.05e-05	1.05e-05	1.05e-05	1.05e-05	1.05e-05	1.05e-05	1.05e-05	1.05e-05	1.05e-05	1.05e-05	1.05e-05	0.895373	1.05e-05	1.05e-05	1.05e-05	1.05e-05	1.05e-05	0.0745366	1.05e-05	1.05e-05	1.05e-05	1.05e-05	1.05e-05	1.05e-05	1.05e-05	1.05e-05	1.05e-05	1.05e-05	1.05e-05	1.05e-05	1.05e-05	1.05e-05	1.05e-05	1.05e-05	1.05e-05	1.05e-05	1.05e-05	1.05e-05	1.05e-05
BCAT2	1.05e-05	1.05e-05	1.05e-05	1.05e-05	0.183381	1.05e-05	1.05e-05	1.05e-05	1.4223	1.05e-05	0.0897967	1.05e-05	1.05e-05	0.0666532	1.05e-05	0.078516	0.333356	1.05e-05	1.05e-05	0.0941545	2.21207	1.05e-05	1.05e-05	1.05e-05	0.250347	1.05e-05	0.0104552	1.05e-05	1.05e-05	1.05e-05	0.386684	1.05e-05	1.05e-05	1.05e-05	1.05e-05	1.05e-05	1.05e-05	1.05e-05	1.05e-05	1.05e-05	1.05e-05	1.05e-05	1.05e-05	0.0283291	1.05e-05	0.0834207	1.05e-05	1.05e-05	0.0287673
BCCIP	1.05e-05	1.91486	1.05e-05	1.05e-05	1.05e-05	1.05e-05	1.05e-05	1.05e-05	1.05e-05	7.79192	1.05e-05	0.0484087	1.05e-05	1.05e-05	1.05e-05	0.0633535	1.05e-05	1.05e-05	1.05e-05	1.05e-05	1.05e-05	1.05e-05	1.05e-05	1.05e-05	1.05e-05	1.05e-05	1.05e-05	1.05e-05	1.05e-05	1.05e-05	1.05e-05	1.05e-05	1.05e-05	1.05e-05	1.05e-05	1.05e-05	1.05e-05	1.05e-05	1.05e-05	1.05e-05	1.05e-05	1.05e-05	1.05e-05	1.05e-05	1.05e-05	1.05e-05	1.05e-05	1.05e-05	1.05e-05
BCHE	33.2225	37.0248	29.245	31.6871	28.1526	51.431	34.0555	25.2984	33.0235	42.8147	52.7586	46.385	40.2792	39.8605	39.8511	36.3569	44.0302	44.2873	51.6352	34.2045	43.6394	46.1727	32.228	27.2328	42.1924	33.7733	30.8548	35.226	50.4533	55.6397	34.333	49.0761	50.0258	34.5313	21.8679	39.1045	33.1712	32.8128	31.4201	31.4569	34.2639	16.6775	27.3154	40.8131	29.3448	40.0487	38.1299	21.7463	24.2838
BCKDHA	0.0670219	1.88731	1.05e-05	1.05e-05	1.05e-05	0.0839033	1.05e-05	1.05e-05	1.05e-05	1.05e-05	1.05e-05	0.131604	1.05e-05	0.102444	1.05e-05	1.05e-05	1.05e-05	1.05e-05	1.05e-05	0.0379032	1.05e-05	1.05e-05	0.0332369	0.257432	1.05e-05	1.05e-05	1.05e-05	1.05e-05	1.05e-05	1.05e-05	1.05e-05	1.05e-05	1.05e-05	0.0824323	0.552724	1.05e-05	1.05e-05	1.05e-05	1.05e-05	1.05e-05	1.05e-05	0.051322	0.0911301	1.05e-05	1.05e-05	0.0783406	1.05e-05	1.05e-05	0.106574
BCKDHB	1.05e-05	1.05e-05	0.0351631	0.0621408	1.05e-05	1.05e-05	1.05e-05	0.0599849	1.05e-05	0.0511607	0.0829786	1.05e-05	1.05e-05	1.05e-05	1.05e-05	0.109287	0.0134923	1.05e-05	1.05e-05	1.05e-05	1.05e-05	0.1443	1.05e-05	1.05e-05	1.05e-05	1.05e-05	0.0249907	1.05e-05	1.05e-05	1.05e-05	0.192858	1.05e-05	1.05e-05	1.05e-05	1.05e-05	1.05e-05	1.05e-05	1.09024	1.05e-05	1.05e-05	1.05e-05	1.05e-05	0.362079	1.05e-05	1.05e-05	1.05e-05	1.28448	1.05e-05	1.05e-05
BCKDK	1.05e-05	1.05e-05	1.05e-05	1.05e-05	1.05e-05	1.05e-05	1.05e-05	1.05e-05	1.05e-05	1.05e-05	1.05e-05	1.05e-05	1.05e-05	1.39234	1.05e-05	1.05e-05	1.05e-05	1.05e-05	1.05e-05	1.05e-05	1.05e-05	1.05e-05	1.05e-05	1.05e-05	1.05e-05	0.190525	1.05e-05	1.05e-05	1.05e-05	1.05e-05	1.05e-05	1.05e-05	1.05e-05	1.05e-05	1.05e-05	1.05e-05	1.05e-05	1.05e-05	1.05e-05	1.05e-05	1.05e-05	1.05e-05	1.05e-05	1.05e-05	1.05e-05	1.05e-05	1.05e-05	1.05e-05	0.0269028
BCL11A	1.05e-05	1.05e-05	1.05e-05	1.05e-05	1.05e-05	1.05e-05	1.05e-05	1.05e-05	1.05e-05	1.05e-05	1.05e-05	1.05e-05	1.05e-05	1.05e-05	1.05e-05	1.05e-05	1.05e-05	1.05e-05	1.05e-05	1.05e-05	1.05e-05	1.05e-05	1.05e-05	1.05e-05	1.05e-05	1.05e-05	1.05e-05	1.05e-05	1.05e-05	1.05e-05	1.05e-05	1.05e-05	1.05e-05	1.05e-05	1.05e-05	1.05e-05	1.05e-05	1.05e-05	1.05e-05	1.05e-05	0.0361757	1.05e-05	1.05e-05	1.05e-05	1.05e-05	1.05e-05	1.05e-05	1.05e-05	1.05e-05
BCL2	1.05e-05	1.05e-05	0.456236	1.05e-05	1.05e-05	0.136933	0.099487	0.0858697	1.05e-05	1.05e-05	1.05e-05	0.0750841	1.05e-05	29.0862	1.05e-05	0.157854	0.296194	1.05e-05	0.214458	0.258375	0.0919397	1.05e-05	0.434312	1.05e-05	1.05e-05	1.05e-05	1.05e-05	1.05e-05	1.05e-05	0.301128	1.05e-05	1.05e-05	1.05e-05	1.05e-05	1.05e-05	1.05e-05	1.05e-05	0.197787	1.05e-05	1.05e-05	0.230432	1.05e-05	0.327896	1.05e-05	1.05e-05	0.458956	0.53449	1.05e-05	1.05e-05
BCL2L1	1.05e-05	1.05e-05	1.05e-05	1.05e-05	1.05e-05	1.05e-05	1.05e-05	1.05e-05	1.05e-05	1.05e-05	1.05e-05	1.05e-05	1.05e-05	1.05e-05	1.05e-05	1.05e-05	1.05e-05	1.05e-05	0.431362	1.05e-05	1.05e-05	1.05e-05	1.05e-05	1.05e-05	1.05e-05	1.05e-05	0.812731	3.18956	1.05e-05	1.05e-05	1.05e-05	1.05e-05	0.635797	1.05e-05	0.189481	1.05e-05	0.714506	1.49547	1.05e-05	1.05e-05	1.05e-05	1.05e-05	1.05e-05	1.05e-05	1.05e-05	1.05e-05	0.58493	1.05e-05	1.05e-05
BCL2L11	1.05e-05	1.05e-05	1.05e-05	1.05e-05	1.05e-05	1.05e-05	1.05e-05	1.05e-05	1.05e-05	1.05e-05	1.05e-05	1.05e-05	1.05e-05	1.05e-05	0.408801	1.05e-05	1.05e-05	1.05e-05	1.05e-05	1.05e-05	1.05e-05	1.05e-05	1.05e-05	1.05e-05	1.05e-05	1.05e-05	1.05e-05	1.05e-05	1.05e-05	1.05e-05	1.05e-05	1.05e-05	1.05e-05	1.05e-05	1.05e-05	1.05e-05	1.05e-05	1.05e-05	1.05e-05	1.05e-05	1.05e-05	1.05e-05	1.05e-05	1.05e-05	1.05e-05	0.141387	1.05e-05	1.05e-05	1.05e-05
BCL2L13	0.035109	1.05e-05	0.250085	0.14487	1.05e-05	1.05e-05	1.05e-05	0.0789158	1.05e-05	1.05e-05	5.5391	1.05e-05	1.05e-05	1.05e-05	1.05e-05	1.05e-05	1.05e-05	0.0876477	1.05e-05	1.05e-05	1.05e-05	1.05e-05	1.05e-05	3.30515	1.31878	1.05e-05	1.05e-05	1.05e-05	0.491429	1.05e-05	1.05e-05	1.05e-05	1.05e-05	1.05e-05	0.0263411	1.05e-05	1.05e-05	1.05e-05	1.05e-05	1.05e-05	1.05e-05	1.24992	1.05e-05	1.05e-05	0.105466	2.1985	1.05e-05	1.05e-05	1.05e-05
BCL2L14	1.05e-05	1.05e-05	1.05e-05	1.05e-05	1.05e-05	1.05e-05	1.05e-05	1.05e-05	1.05e-05	1.05e-05	1.05e-05	1.05e-05	1.05e-05	1.05e-05	1.05e-05	1.05e-05	1.05e-05	1.05e-05	1.05e-05	1.05e-05	1.05e-05	1.05e-05	1.05e-05	1.05e-05	1.05e-05	1.05e-05	1.05e-05	1.05e-05	1.05e-05	1.05e-05	1.05e-05	1.05e-05	1.05e-05	1.05e-05	1.05e-05	1.05e-05	1.05e-05	1.05e-05	1.05e-05	1.05e-05	1.05e-05	1.05e-05	1.05e-05	1.05e-05	1.05e-05	1.05e-05	1.05e-05	1.05e-05	1.05e-05
BCL2L15	1.05e-05	1.05e-05	1.05e-05	1.05e-05	1.05e-05	1.05e-05	1.05e-05	1.05e-05	1.05e-05	1.05e-05	1.05e-05	1.05e-05	1.05e-05	1.05e-05	1.05e-05	1.05e-05	1.05e-05	1.05e-05	1.05e-05	1.05e-05	1.05e-05	1.05e-05	1.05e-05	1.05e-05	1.05e-05	1.05e-05	1.05e-05	1.05e-05	1.05e-05	1.05e-05	1.05e-05	1.05e-05	1.05e-05	1.05e-05	1.05e-05	1.05e-05	1.05e-05	1.05e-05	1.05e-05	1.05e-05	1.05e-05	1.05e-05	1.05e-05	1.05e-05	1.05e-05	1.05e-05	1.05e-05	1.05e-05	1.05e-05
BCL3	1.05e-05	1.05e-05	1.05e-05	1.05e-05	1.05e-05	1.05e-05	1.05e-05	1.05e-05	1.05e-05	1.05e-05	1.05e-05	1.05e-05	1.05e-05	1.05e-05	1.05e-05	1.05e-05	1.05e-05	1.05e-05	1.05e-05	1.05e-05	1.05e-05	1.05e-05	1.05e-05	1.05e-05	1.05e-05	1.05e-05	1.05e-05	1.05e-05	1.05e-05	1.05e-05	1.05e-05	1.05e-05	1.05e-05	1.05e-05	1.05e-05	1.05e-05	1.05e-05	1.05e-05	1.05e-05	1.05e-05	1.05e-05	1.05e-05	1.05e-05	1.05e-05	1.05e-05	1.05e-05	1.05e-05	1.05e-05	1.05e-05
BCL7C	1.05e-05	1.05e-05	1.05e-05	1.05e-05	1.05e-05	0.287512	1.65987	1.05e-05	1.05e-05	1.05e-05	1.05e-05	1.05e-05	1.05e-05	1.05e-05	1.05e-05	1.05e-05	1.05e-05	1.05e-05	1.05e-05	0.601649	1.05e-05	0.126377	0.139572	1.05e-05	0.304492	1.05e-05	1.05e-05	1.05e-05	1.05e-05	1.05e-05	0.553129	0.527058	1.05e-05	1.05e-05	1.05e-05	1.05e-05	1.05e-05	1.05e-05	1.05e-05	1.05e-05	1.05e-05	1.05e-05	0.347943	0.335874	1.05e-05	1.05e-05	0.37344	1.05e-05	1.05e-05
BCLAF1	1.05e-05	1.05e-05	1.05e-05	1.05e-05	0.00908398	1.05e-05	1.05e-05	1.05e-05	1.05e-05	1.05e-05	1.05e-05	1.05e-05	0.0032456	1.05e-05	1.05e-05	1.05e-05	0.00980758	1.05e-05	2.25512	1.05e-05	6.66943	1.05e-05	0.00138364	0.0126021	1.05e-05	0.0329032	1.05e-05	1.05e-05	1.05e-05	1.05e-05	1.05e-05	1.05e-05	1.60832	1.05e-05	0.0420549	0.352522	1.05e-05	1.05e-05	1.05e-05	1.05e-05	1.05e-05	1.05e-05	1.05e-05	1.05e-05	1.05e-05	1.05e-05	1.05e-05	1.05e-05	1.05e-05
BCR	1.05e-05	1.05e-05	1.05e-05	1.05e-05	1.05e-05	1.05e-05	1.05e-05	1.05e-05	1.05e-05	1.05e-05	1.05e-05	1.05e-05	1.05e-05	1.05e-05	1.05e-05	0.0161226	1.05e-05	1.05e-05	0.780272	1.05e-05	1.05e-05	1.05e-05	1.05e-05	1.05e-05	1.05e-05	1.05e-05	1.05e-05	1.05e-05	1.05e-05	1.05e-05	1.05e-05	1.05e-05	0.497011	1.4079	1.05e-05	1.05e-05	1.05e-05	0.946772	1.05e-05	1.05e-05	1.05e-05	1.05e-05	1.05e-05	1.05e-05	1.05e-05	1.05e-05	0.0145633	1.05e-05	0.754455
BCS1L	1.05e-05	0.417729	0.781404	0.66527	1.05e-05	2.78089	0.840316	1.05e-05	0.718083	1.11513	0.605336	1.05e-05	1.05e-05	1.05e-05	1.27908	0.754198	0.0810912	1.03058	0.16986	0.488402	0.320388	1.2347	1.35924	0.0556186	1.24477	0.588957	0.169011	0.0321912	1.05e-05	0.0156	0.684049	1.05e-05	0.86168	0.673638	1.05e-05	3.24431	0.665427	0.528996	1.05e-05	0.327733	1.05e-05	1.05e-05	1.05e-05	0.0566795	0.925004	1.05e-05	0.108286	1.18469	0.093587
BDH1	1.05e-05	1.05e-05	1.05e-05	1.05e-05	1.05e-05	1.05e-05	1.05e-05	1.05e-05	1.05e-05	1.05e-05	1.05e-05	1.05e-05	1.05e-05	1.05e-05	1.05e-05	1.05e-05	1.05e-05	1.05e-05	1.05e-05	0.348003	1.05e-05	1.05e-05	1.05e-05	1.05e-05	1.05e-05	1.05e-05	1.05e-05	1.05e-05	1.05e-05	1.05e-05	1.05e-05	1.05e-05	1.05e-05	1.05e-05	0.162401	1.05e-05	1.05e-05	1.05e-05	1.05e-05	0.0506767	1.05e-05	1.05e-05	1.05e-05	1.05e-05	1.05e-05	1.05e-05	0.156796	1.05e-05	1.05e-05
BDH2	0.0908556	0.0463959	1.05e-05	1.05e-05	0.0355317	1.05e-05	1.05e-05	0.158186	1.05e-05	1.05e-05	0.832596	1.05e-05	1.05e-05	0.438435	1.05e-05	1.05e-05	1.05e-05	1.88819	1.05e-05	1.05e-05	0.0684154	1.05e-05	1.05e-05	1.05e-05	1.05e-05	1.05e-05	0.821239	0.0544499	1.05e-05	1.02997	1.05e-05	1.05e-05	1.05e-05	1.05e-05	1.05e-05	1.05e-05	1.22779	1.44518	0.812957	1.05e-05	1.05e-05	0.0430994	1.05e-05	0.0880347	1.2151	1.05e-05	1.05e-05	1.05e-05	1.05e-05
BECN1	1.05e-05	1.05e-05	1.05e-05	1.05e-05	1.05e-05	1.05e-05	1.05e-05	1.05e-05	1.05e-05	1.05e-05	1.05e-05	1.05e-05	1.05e-05	1.05e-05	1.05e-05	1.05e-05	1.05e-05	1.05e-05	1.05e-05	1.05e-05	1.05e-05	1.05e-05	1.05e-05	1.05e-05	1.05e-05	1.05e-05	1.05e-05	1.05e-05	1.05e-05	1.05e-05	1.05e-05	1.05e-05	1.05e-05	1.05e-05	1.05e-05	1.05e-05	1.05e-05	1.05e-05	1.05e-05	1.05e-05	1.05e-05	1.05e-05	1.05e-05	1.05e-05	1.05e-05	1.05e-05	1.05e-05	1.05e-05	1.05e-05
BEND3	1.05e-05	1.05e-05	1.05e-05	1.05e-05	1.05e-05	1.05e-05	1.05e-05	1.05e-05	1.05e-05	1.05e-05	1.05e-05	1.05e-05	1.05e-05	1.05e-05	1.05e-05	1.05e-05	1.05e-05	1.05e-05	1.05e-05	1.05e-05	1.05e-05	0.0219496	1.05e-05	1.05e-05	1.05e-05	1.05e-05	1.05e-05	1.05e-05	1.05e-05	1.05e-05	1.05e-05	1.05e-05	1.05e-05	1.05e-05	1.05e-05	1.05e-05	1.05e-05	1.05e-05	0.0553166	1.05e-05	1.05e-05	1.05e-05	1.05e-05	1.05e-05	1.05e-05	1.05e-05	1.05e-05	1.05e-05	1.05e-05
BET1	1.05e-05	1.05e-05	1.05e-05	1.05e-05	1.05e-05	1.05e-05	4.3858	1.05e-05	1.05e-05	1.05e-05	1.05e-05	1.05e-05	1.05e-05	1.05e-05	1.05e-05	1.05e-05	1.05e-05	1.05e-05	1.05e-05	1.05e-05	1.05e-05	1.05e-05	1.05e-05	1.05e-05	1.05e-05	1.05e-05	1.05e-05	1.05e-05	1.05e-05	1.05e-05	1.05e-05	1.05e-05	1.05e-05	4.06834	1.05e-05	1.05e-05	1.05e-05	1.05e-05	1.05e-05	1.05e-05	1.05e-05	1.05e-05	1.05e-05	1.05e-05	1.05e-05	1.05e-05	1.05e-05	1.05e-05	1.05e-05
BGN	0.181445	1.05e-05	1.05e-05	1.05e-05	0.234574	1.05e-05	1.05e-05	1.96944	3.64764	1.05e-05	1.05e-05	0.452072	12.6607	0.250134	1.05e-05	1.05e-05	1.05e-05	1.05e-05	1.05e-05	1.05e-05	1.05e-05	0.0864921	1.05e-05	1.05e-05	1.05e-05	0.11831	1.05e-05	1.05e-05	0.0919706	1.05e-05	1.05e-05	5.76634	1.05e-05	8.18122	1.05e-05	0.520414	1.05e-05	1.05e-05	1.05e-05	1.05e-05	1.05e-05	1.05e-05	6.27813	0.0815789	2.04415	1.05e-05	1.05e-05	1.05e-05	1.05e-05
BHLHA15	1.05e-05	1.05e-05	1.05e-05	1.05e-05	1.05e-05	1.05e-05	1.05e-05	1.05e-05	1.05e-05	1.05e-05	1.05e-05	1.05e-05	1.05e-05	1.05e-05	1.05e-05	1.05e-05	1.05e-05	1.05e-05	1.05e-05	1.05e-05	1.05e-05	1.05e-05	1.05e-05	1.05e-05	1.05e-05	1.05e-05	1.05e-05	1.05e-05	1.05e-05	1.05e-05	1.05e-05	1.05e-05	1.05e-05	1.05e-05	1.05e-05	1.05e-05	1.05e-05	1.05e-05	1.05e-05	1.05e-05	1.05e-05	1.05e-05	1.05e-05	1.05e-05	1.05e-05	1.05e-05	1.05e-05	1.05e-05	1.05e-05
BHMT	1.05e-05	1.85625	0.395397	0.483321	1.05e-05	0.205422	0.346078	1.05e-05	1.05e-05	0.315409	1.05e-05	1.21773	1.05e-05	1.05e-05	1.05e-05	0.838267	3.22117	1.05e-05	1.05e-05	0.0547623	2.53034	2.43569	1.05e-05	1.05e-05	1.05e-05	1.05e-05	3.38419	1.05e-05	2.94162	0.118171	3.10269	1.05e-05	1.05e-05	1.05e-05	0.525459	5.70679	1.05e-05	0.16248	0.0707036	1.05e-05	1.05e-05	3.39395	1.05e-05	0.238808	1.99326	1.01551	1.05e-05	1.05e-05	1.05e-05
BHMT2	1.05e-05	1.05e-05	0.41337	0.505291	1.05e-05	0.214759	1.05e-05	1.05e-05	1.05e-05	0.329746	1.05e-05	1.05e-05	1.05e-05	1.05e-05	1.05e-05	1.05e-05	1.05e-05	1.05e-05	1.05e-05	1.05e-05	1.05e-05	1.05e-05	1.05e-05	1.05e-05	1.05e-05	1.05e-05	3.53801	1.05e-05	1.05e-05	1.05e-05	1.05e-05	1.05e-05	1.05e-05	1.05e-05	1.05e-05	5.96619	1.05e-05	0.169865	1.05e-05	1.05e-05	1.05e-05	2.79493	1.05e-05	0.249663	2.08387	1.06167	1.05e-05	1.05e-05	1.05e-05
BICC1	1.05e-05	1.05e-05	1.05e-05	1.05e-05	1.05e-05	1.05e-05	1.05e-05	1.05e-05	1.05e-05	1.05e-05	1.05e-05	1.05e-05	1.05e-05	1.05e-05	1.05e-05	1.05e-05	1.05e-05	1.05e-05	1.05e-05	1.05e-05	1.05e-05	1.05e-05	1.05e-05	1.05e-05	1.05e-05	1.05e-05	1.05e-05	1.05e-05	0.0486653	1.05e-05	1.05e-05	1.05e-05	1.05e-05	1.05e-05	1.05e-05	1.05e-05	1.05e-05	1.05e-05	1.05e-05	1.05e-05	1.05e-05	1.05e-05	0.0143706	1.05e-05	1.05e-05	1.05e-05	1.05e-05	1.05e-05	1.05e-05
BICD2	1.05e-05	1.05e-05	0.143917	0.138376	1.05e-05	0.0275266	1.05e-05	1.05e-05	0.226854	1.05e-05	0.128699	0.0407289	1.05e-05	1.05e-05	1.05e-05	1.05e-05	0.0361588	1.05e-05	1.05e-05	1.05e-05	1.05e-05	1.05e-05	1.05e-05	1.05e-05	1.05e-05	1.05e-05	1.05e-05	0.245509	1.05e-05	0.0998651	1.05e-05	0.12152	1.05e-05	1.05e-05	1.05e-05	0.221684	0.0197486	1.05e-05	1.05e-05	1.05e-05	1.05e-05	1.05e-05	0.247561	1.05e-05	1.05e-05	1.05e-05	0.0686636	1.05e-05	1.05e-05
BICDL2	0.201072	0.223161	1.05e-05	1.05e-05	1.05e-05	1.05e-05	1.05e-05	1.05e-05	1.05e-05	1.05e-05	1.05e-05	0.260829	1.05e-05	1.05e-05	1.05e-05	1.05e-05	1.05e-05	1.05e-05	0.627511	1.05e-05	1.05e-05	1.05e-05	1.05e-05	1.05e-05	1.05e-05	1.05e-05	1.05e-05	1.05e-05	1.05e-05	1.05e-05	1.05e-05	1.05e-05	1.05e-05	1.05e-05	1.05e-05	1.05e-05	1.05e-05	1.05e-05	1.05e-05	34.5201	1.05e-05	1.05e-05	1.05e-05	1.05e-05	1.05e-05	1.05e-05	1.05e-05	1.05e-05	1.05e-05
BICRA	1.05e-05	1.05e-05	1.05e-05	1.05e-05	1.05e-05	1.05e-05	1.05e-05	1.05e-05	1.05e-05	1.05e-05	1.05e-05	1.05e-05	1.05e-05	0.235231	1.05e-05	1.05e-05	1.05e-05	1.05e-05	1.05e-05	1.05e-05	1.05e-05	1.05e-05	1.05e-05	1.05e-05	1.05e-05	1.05e-05	1.05e-05	1.05e-05	1.05e-05	1.05e-05	1.05e-05	1.05e-05	1.05e-05	1.05e-05	1.05e-05	1.05e-05	1.05e-05	1.05e-05	1.05e-05	1.05e-05	1.05e-05	1.05e-05	1.05e-05	1.05e-05	1.05e-05	1.05e-05	1.05e-05	1.05e-05	1.05e-05
BID	1.05e-05	1.05e-05	1.05e-05	1.05e-05	1.05e-05	1.05e-05	1.05e-05	1.05e-05	1.05e-05	1.05e-05	0.271041	1.05e-05	1.05e-05	1.05e-05	1.05e-05	1.05e-05	1.05e-05	0.555431	1.05e-05	1.05e-05	1.05e-05	1.05e-05	1.05e-05	1.05e-05	1.05e-05	1.05e-05	1.05e-05	1.05e-05	0.296945	1.05e-05	0.173736	1.05e-05	0.237403	1.05e-05	0.0395875	1.05e-05	1.05e-05	1.05e-05	1.05e-05	0.505149	0.103544	1.05e-05	0.038201	1.05e-05	1.05e-05	1.05e-05	0.0955125	1.05e-05	1.05e-05
BIN1	4.10153	2.42412	1.05e-05	1.05e-05	3.2428	3.43213	3.61624	2.72142	1.05e-05	4.28186	0.435801	6.39309	0.827263	2.98119	4.18908	2.87071	4.08881	1.05e-05	2.18531	3.33626	2.85988	4.29083	1.05e-05	2.463	2.52178	3.789	1.87023	1.63746	3.38261	1.97312	1.05e-05	2.7611	3.21606	1.53764	1.32906	1.05e-05	2.74271	3.15532	2.99676	0.0158647	2.10835	0.0343578	0.936191	1.05e-05	2.893	3.24029	1.53328	1.05e-05	3.54162
BIN2	1.05e-05	1.05e-05	0.0141464	0.0437305	0.0384198	0.0869576	0.0774994	0.0510889	0.0412107	1.60296	0.14609	0.889226	0.0289687	0.0559253	0.0597259	1.05e-05	0.0360624	0.16434	0.114435	0.053017	0.0947918	1.05e-05	0.0827748	0.232883	0.254522	0.0403558	0.0872844	0.755332	0.519645	0.197643	0.462734	0.13277	0.367839	0.219144	0.170302	0.587827	0.357926	0.209267	0.086977	0.0776863	0.0221841	0.0479361	0.143159	0.14623	0.0860323	0.658113	0.0880048	2.62591	1.05e-05
BIN3	1.05e-05	1.05e-05	1.05e-05	1.05e-05	1.05e-05	1.05e-05	1.05e-05	1.05e-05	1.05e-05	1.05e-05	1.05e-05	1.05e-05	1.05e-05	1.05e-05	1.05e-05	1.05e-05	1.05e-05	1.05e-05	1.05e-05	1.05e-05	1.05e-05	1.05e-05	1.05e-05	1.05e-05	1.05e-05	1.05e-05	1.05e-05	1.05e-05	1.05e-05	1.05e-05	1.05e-05	1.05e-05	1.05e-05	1.05e-05	1.05e-05	1.05e-05	1.05e-05	1.05e-05	1.05e-05	1.05e-05	1.05e-05	18.0767	1.05e-05	1.05e-05	1.05e-05	1.05e-05	1.05e-05	1.05e-05	1.05e-05
BIRC6	1.05e-05	0.0373365	1.05e-05	0.0240774	1.05e-05	1.05e-05	1.05e-05	1.05e-05	1.05e-05	1.05e-05	0.014529	1.05e-05	0.00504517	0.00700763	0.0142453	0.00564792	0.00729	1.05e-05	1.05e-05	1.05e-05	1.05e-05	1.05e-05	1.05e-05	1.05e-05	0.00766815	1.05e-05	1.05e-05	1.05e-05	1.05e-05	1.05e-05	0.0388698	1.05e-05	1.05e-05	0.0376466	1.05e-05	0.434064	1.05e-05	1.05e-05	1.05e-05	1.05e-05	1.05e-05	1.05e-05	1.05e-05	1.05e-05	1.05e-05	1.05e-05	1.05e-05	1.05e-05	1.05e-05
BLK	1.05e-05	1.05e-05	1.05e-05	1.05e-05	1.05e-05	1.05e-05	1.05e-05	1.05e-05	1.05e-05	1.05e-05	1.05e-05	1.05e-05	1.05e-05	1.05e-05	1.05e-05	1.05e-05	1.05e-05	1.05e-05	1.05e-05	1.05e-05	1.05e-05	1.05e-05	1.05e-05	1.05e-05	1.05e-05	1.05e-05	1.05e-05	1.05e-05	1.05e-05	1.05e-05	1.05e-05	1.05e-05	1.05e-05	1.05e-05	1.05e-05	1.05e-05	1.05e-05	1.05e-05	1.05e-05	1.05e-05	1.05e-05	1.05e-05	1.05e-05	1.05e-05	1.05e-05	1.05e-05	1.05e-05	1.05e-05	1.05e-05
BLM	1.05e-05	1.05e-05	1.05e-05	1.05e-05	1.05e-05	1.05e-05	1.05e-05	1.05e-05	1.05e-05	1.05e-05	1.05e-05	0.0438137	1.05e-05	1.05e-05	1.05e-05	1.05e-05	1.05e-05	1.05e-05	1.05e-05	1.05e-05	1.05e-05	1.05e-05	1.05e-05	1.05e-05	1.05e-05	1.05e-05	1.05e-05	1.05e-05	1.05e-05	0.148231	1.05e-05	0.219775	1.05e-05	1.05e-05	1.05e-05	1.05e-05	1.05e-05	1.05e-05	1.05e-05	1.05e-05	1.05e-05	1.05e-05	0.0755397	1.05e-05	1.05e-05	1.05e-05	1.05e-05	1.05e-05	1.05e-05
BLMH	0.660337	0.422542	0.586485	1.05e-05	0.477927	0.278698	0.628558	0.202216	0.497939	0.0587589	0.539012	0.981064	0.800518	0.651219	0.484829	1.26518	0.419621	0.980288	0.581015	0.558264	3.15682	0.664836	0.293241	0.283685	2.22091	0.247803	0.79393	0.457125	0.67235	1.01924	3.08405	0.638641	0.962721	0.664033	0.256554	0.205385	0.683396	0.437889	0.373983	0.613002	0.364152	0.39182	0.352987	0.21958	0.220567	0.55911	0.449569	0.017247	0.249126
BLOC1S1	1.05e-05	1.05e-05	1.05e-05	1.05e-05	1.05e-05	1.05e-05	1.05e-05	0.208885	1.05e-05	1.05e-05	1.05e-05	1.05e-05	1.05e-05	1.05e-05	1.05e-05	1.05e-05	0.754286	0.0821324	1.05e-05	2.70637	14.5253	1.05e-05	1.05e-05	1.05e-05	1.05e-05	1.05e-05	1.05e-05	0.921901	1.05e-05	1.05e-05	1.05e-05	1.05e-05	1.05e-05	1.39115	7.41127	0.0882719	1.05e-05	1.05e-05	12.1187	1.05e-05	1.05e-05	1.05e-05	1.05e-05	1.05e-05	1.05e-05	1.05e-05	1.05e-05	1.05e-05	0.430359
BLOC1S2	1.05e-05	1.05e-05	1.05e-05	1.05e-05	1.05e-05	1.05e-05	1.05e-05	1.05e-05	1.05e-05	1.05e-05	1.05e-05	1.05e-05	1.05e-05	1.05e-05	1.05e-05	1.05e-05	1.05e-05	1.05e-05	1.05e-05	1.05e-05	1.05e-05	0.0910674	1.05e-05	1.05e-05	0.209973	1.05e-05	1.05e-05	0.057964	1.05e-05	1.05e-05	1.05e-05	1.05e-05	1.05e-05	1.05e-05	1.05e-05	1.05e-05	1.05e-05	1.05e-05	1.05e-05	1.05e-05	1.05e-05	1.05e-05	1.05e-05	1.05e-05	0.196976	0.344906	1.05e-05	1.05e-05	1.05e-05
BLOC1S3	1.05e-05	1.05e-05	1.05e-05	1.05e-05	1.05e-05	1.05e-05	1.05e-05	1.05e-05	1.05e-05	1.05e-05	1.05e-05	1.05e-05	1.05e-05	1.05e-05	1.05e-05	1.05e-05	1.05e-05	1.05e-05	1.05e-05	1.05e-05	1.05e-05	1.05e-05	1.05e-05	1.05e-05	1.05e-05	1.05e-05	1.05e-05	1.05e-05	1.05e-05	1.05e-05	1.05e-05	1.05e-05	1.05e-05	1.05e-05	1.05e-05	1.05e-05	1.05e-05	1.05e-05	1.05e-05	1.05e-05	1.05e-05	1.05e-05	1.05e-05	1.05e-05	2.73593	1.05e-05	1.05e-05	1.05e-05	1.05e-05
BLOC1S4	1.05e-05	1.05e-05	1.05e-05	1.05e-05	1.05e-05	1.05e-05	1.05e-05	1.05e-05	1.05e-05	1.05e-05	1.05e-05	1.05e-05	0.190079	1.05e-05	1.05e-05	1.05e-05	1.05e-05	1.05e-05	1.05e-05	1.05e-05	0.106062	1.05e-05	1.05e-05	1.05e-05	1.05e-05	1.05e-05	0.103607	1.05e-05	1.05e-05	0.049706	1.05e-05	1.05e-05	1.05e-05	1.05e-05	1.05e-05	1.05e-05	0.282105	1.05e-05	1.05e-05	1.05e-05	1.05e-05	1.05e-05	1.05e-05	1.05e-05	1.05e-05	1.05e-05	0.0373705	1.05e-05	1.05e-05
BLOC1S6	1.05e-05	1.05e-05	1.05e-05	1.05e-05	1.05e-05	1.05e-05	1.05e-05	1.05e-05	1.05e-05	1.05e-05	1.05e-05	1.05e-05	1.05e-05	1.05e-05	1.05e-05	1.05e-05	1.05e-05	1.05e-05	1.05e-05	1.05e-05	1.05e-05	1.05e-05	1.05e-05	1.05e-05	1.05e-05	1.05e-05	1.05e-05	1.05e-05	1.05e-05	1.05e-05	1.05e-05	1.05e-05	1.05e-05	1.05e-05	1.05e-05	1.05e-05	1.05e-05	1.05e-05	1.05e-05	1.05e-05	1.05e-05	1.05e-05	1.05e-05	1.05e-05	1.05e-05	1.05e-05	1.05e-05	1.05e-05	1.05e-05
BLVRA	1.05e-05	1.05e-05	1.386	1.05e-05	1.05e-05	0.259128	1.05e-05	1.05e-05	0.368354	0.032391	0.0733922	1.05e-05	1.05e-05	1.05e-05	0.121559	14.1381	0.047857	0.455805	1.91766	1.05055	1.05e-05	0.202579	0.637876	1.05e-05	0.153664	0.0840244	1.05e-05	1.05e-05	1.05e-05	1.05e-05	0.0917348	1.05e-05	1.05e-05	1.05e-05	2.35002	0.673938	1.05e-05	1.05e-05	0.164824	0.283218	0.0384894	1.05e-05	0.176687	1.05e-05	1.05e-05	0.56434	1.05e-05	1.05e-05	0.133701
BLVRB	13.6758	1.65947	2.33422	1.38092	0.411381	5.67693	4.05456	1.05e-05	2.76571	1.07071	0.918541	5.57205	1.11226	12.3603	6.68321	15.9867	1.38117	4.34794	3.55888	1.19641	5.93244	7.18251	5.67779	6.72671	8.20659	0.466583	9.30646	7.60966	8.1638	9.28773	11.7511	14.5012	9.47014	7.49401	10.1671	3.15216	6.26148	1.80084	5.71955	9.36211	4.86035	1.9956	8.3608	7.18216	5.35898	15.665	9.6191	30.273	1.50662
BMP1	1.05e-05	1.05e-05	1.05e-05	1.05e-05	1.05e-05	1.05e-05	1.05e-05	1.05e-05	1.05e-05	1.05e-05	1.05e-05	1.05e-05	1.05e-05	1.05e-05	1.05e-05	1.05e-05	1.05e-05	1.05e-05	1.05e-05	1.05e-05	1.05e-05	1.05e-05	1.05e-05	1.05e-05	0.015997	1.05e-05	0.01856	1.05e-05	1.05e-05	1.05e-05	1.05e-05	1.05e-05	1.05e-05	1.05e-05	1.05e-05	1.05e-05	1.05e-05	1.05e-05	1.05e-05	1.05e-05	1.05e-05	1.05e-05	1.05e-05	1.05e-05	1.05e-05	1.05e-05	1.05e-05	1.05e-05	1.05e-05
BMP2K	1.05e-05	1.05e-05	1.05e-05	1.05e-05	1.05e-05	1.05e-05	1.05e-05	1.05e-05	1.05e-05	1.05e-05	1.05e-05	1.05e-05	1.05e-05	1.05e-05	1.05e-05	1.05e-05	1.05e-05	1.05e-05	1.05e-05	0.05031	1.05e-05	1.05e-05	1.05e-05	1.05e-05	1.05e-05	1.05e-05	1.05e-05	1.05e-05	1.05e-05	1.05e-05	1.05e-05	1.05e-05	1.05e-05	1.05e-05	1.05e-05	1.05e-05	1.05e-05	0.0171299	1.05e-05	1.05e-05	1.05e-05	1.05e-05	1.05e-05	1.05e-05	1.05e-05	1.05e-05	1.05e-05	1.05e-05	1.05e-05
BMS1	1.05e-05	1.05e-05	1.05e-05	1.05e-05	1.05e-05	1.05e-05	1.05e-05	1.05e-05	1.05e-05	0.66271	1.05e-05	1.05e-05	1.05e-05	1.05e-05	1.05e-05	1.05e-05	1.05e-05	1.05e-05	1.05e-05	0.460696	1.05e-05	1.05e-05	1.05e-05	1.05e-05	1.05e-05	1.05e-05	1.05e-05	1.05e-05	1.05e-05	1.05e-05	1.05e-05	1.05e-05	1.05e-05	1.05e-05	1.05e-05	1.05e-05	1.05e-05	1.05e-05	1.05e-05	1.05e-05	1.05e-05	1.05e-05	1.05e-05	1.05e-05	1.05e-05	1.05e-05	1.05e-05	1.05e-05	1.05e-05
BNIP1	1.05e-05	1.05e-05	1.05e-05	1.05e-05	1.05e-05	1.05e-05	1.05e-05	1.05e-05	1.05e-05	1.05e-05	1.05e-05	1.05e-05	1.05e-05	1.05e-05	1.05e-05	1.05e-05	1.05e-05	1.05e-05	1.05e-05	1.05e-05	1.05e-05	1.05e-05	1.05e-05	1.05e-05	1.05e-05	0.274363	1.05e-05	1.05e-05	1.05e-05	1.05e-05	1.05e-05	1.05e-05	1.05e-05	1.05e-05	1.05e-05	1.05e-05	1.05e-05	1.05e-05	1.05e-05	1.05e-05	1.05e-05	1.05e-05	1.05e-05	1.05e-05	1.05e-05	1.05e-05	1.05e-05	1.05e-05	1.05e-05
BNIP2	1.05e-05	1.05e-05	1.05e-05	1.05e-05	1.05e-05	1.05e-05	1.05e-05	0.417621	1.05e-05	1.05e-05	1.05e-05	1.05e-05	1.05e-05	1.05e-05	1.05e-05	1.05e-05	1.05e-05	1.05e-05	1.05e-05	1.05e-05	1.05e-05	1.05e-05	1.05e-05	1.05e-05	1.05e-05	1.05e-05	1.05e-05	0.0883945	1.05e-05	1.05e-05	1.05e-05	1.05e-05	1.05e-05	1.05e-05	1.05e-05	1.05e-05	1.05e-05	1.05e-05	1.05e-05	1.05e-05	1.05e-05	1.05e-05	1.05e-05	1.05e-05	1.05e-05	1.05e-05	1.05e-05	1.05e-05	1.05e-05
BNIPL	1.05e-05	1.05e-05	1.05e-05	1.05e-05	1.05e-05	1.05e-05	1.05e-05	1.05e-05	1.05e-05	1.05e-05	1.05e-05	1.05e-05	1.05e-05	1.05e-05	1.05e-05	1.05e-05	1.05e-05	1.05e-05	1.05e-05	1.05e-05	1.05e-05	1.05e-05	1.05e-05	1.05e-05	1.05e-05	1.05e-05	1.05e-05	1.05e-05	1.05e-05	1.05e-05	1.05e-05	1.05e-05	1.05e-05	1.05e-05	1.05e-05	1.05e-05	1.05e-05	1.05e-05	1.05e-05	1.05e-05	1.05e-05	1.05e-05	1.05e-05	1.05e-05	1.05e-05	1.05e-05	1.05e-05	1.05e-05	1.05e-05
BOD1L1	1.05e-05	1.05e-05	1.05e-05	1.05e-05	1.05e-05	1.05e-05	1.05e-05	1.05e-05	1.05e-05	1.05e-05	1.05e-05	1.05e-05	1.05e-05	1.05e-05	1.05e-05	1.05e-05	1.05e-05	1.05e-05	1.05e-05	1.05e-05	1.05e-05	0.0102593	1.05e-05	1.05e-05	1.05e-05	1.05e-05	1.05e-05	1.05e-05	1.05e-05	1.05e-05	1.05e-05	1.05e-05	1.05e-05	1.05e-05	1.05e-05	1.05e-05	1.05e-05	1.05e-05	1.05e-05	1.05e-05	1.05e-05	1.05e-05	1.05e-05	1.05e-05	1.05e-05	1.05e-05	1.05e-05	1.05e-05	1.05e-05
BOLA1	1.05e-05	1.05e-05	1.05e-05	1.05e-05	1.05e-05	1.05e-05	1.05e-05	1.05e-05	1.05e-05	1.05e-05	1.05e-05	1.05e-05	1.05e-05	1.05e-05	1.05e-05	1.05e-05	1.05e-05	1.05e-05	1.05e-05	1.05e-05	1.05e-05	1.05e-05	1.05e-05	1.05e-05	1.05e-05	1.05e-05	1.05e-05	1.05e-05	1.05e-05	1.05e-05	1.05e-05	1.05e-05	1.05e-05	1.05e-05	1.05e-05	1.05e-05	1.05e-05	1.05e-05	1.05e-05	1.05e-05	1.05e-05	1.05e-05	1.05e-05	1.05e-05	1.05e-05	1.05e-05	1.05e-05	1.05e-05	1.05e-05
BOLA2	1.05e-05	1.05e-05	1.05e-05	1.05e-05	1.05e-05	1.05e-05	1.05e-05	1.05e-05	1.05e-05	1.05e-05	1.05e-05	1.05e-05	1.05e-05	1.05e-05	1.05e-05	1.05e-05	1.05e-05	1.05e-05	1.05e-05	1.05e-05	1.05e-05	1.05e-05	1.05e-05	1.05e-05	1.05e-05	1.05e-05	1.05e-05	1.05e-05	0.441947	1.05e-05	0.514059	1.05e-05	1.05e-05	1.05e-05	1.05e-05	1.05e-05	1.05e-05	1.05e-05	1.05e-05	1.05e-05	1.05e-05	1.05e-05	1.05e-05	1.05e-05	1.05e-05	1.05e-05	1.05e-05	1.05e-05	1.05e-05
BOP1	1.05e-05	1.05e-05	1.05e-05	1.05e-05	1.05e-05	1.05e-05	1.05e-05	1.05e-05	1.05e-05	1.05e-05	1.05e-05	1.05e-05	1.62805	1.05e-05	1.05e-05	1.05e-05	1.05e-05	1.05e-05	1.05e-05	1.05e-05	1.05e-05	1.05e-05	1.05e-05	1.05e-05	1.05e-05	1.37549	1.05e-05	1.05e-05	1.05e-05	1.05e-05	1.05e-05	1.05e-05	1.05e-05	1.05e-05	2.87014	1.05e-05	1.05e-05	1.05e-05	1.05e-05	1.05e-05	1.05e-05	1.05e-05	1.05e-05	1.05e-05	1.05e-05	1.05e-05	1.05e-05	0.0674534	1.05e-05
BORCS5	1.05e-05	1.05e-05	1.05e-05	1.05e-05	1.05e-05	1.05e-05	1.05e-05	1.05e-05	1.05e-05	1.05e-05	1.05e-05	1.05e-05	1.05e-05	1.05e-05	1.05e-05	1.05e-05	1.05e-05	1.05e-05	1.05e-05	1.05e-05	1.05e-05	1.05e-05	1.05e-05	1.05e-05	1.05e-05	1.05e-05	1.05e-05	1.05e-05	1.05e-05	1.05e-05	1.05e-05	1.05e-05	1.05e-05	1.05e-05	1.05e-05	1.05e-05	1.05e-05	1.05e-05	1.05e-05	1.05e-05	1.05e-05	1.05e-05	1.05e-05	1.05e-05	1.05e-05	1.05e-05	1.05e-05	1.05e-05	1.05e-05
BORCS6	1.05e-05	1.05e-05	1.05e-05	1.05e-05	0.0884826	1.05e-05	1.05e-05	1.05e-05	1.05e-05	1.05e-05	1.05e-05	1.05e-05	1.05e-05	1.05e-05	1.05e-05	1.05e-05	1.05e-05	1.05e-05	1.05e-05	1.05e-05	1.05e-05	1.05e-05	1.05e-05	1.05e-05	1.05e-05	1.05e-05	1.05e-05	1.05e-05	1.05e-05	1.05e-05	1.05e-05	1.05e-05	1.05e-05	1.05e-05	1.05e-05	1.05e-05	1.05e-05	1.05e-05	1.05e-05	1.05e-05	1.05e-05	1.05e-05	1.05e-05	1.05e-05	1.05e-05	1.05e-05	1.05e-05	1.05e-05	1.05e-05
BORCS7	1.05e-05	1.05e-05	1.05e-05	1.05e-05	1.05e-05	1.05e-05	1.05e-05	1.05e-05	1.05e-05	1.05e-05	1.05e-05	1.05e-05	1.05e-05	1.05e-05	1.05e-05	1.05e-05	1.05e-05	1.05e-05	1.05e-05	1.05e-05	1.05e-05	1.05e-05	1.05e-05	1.05e-05	1.05e-05	1.05e-05	1.05e-05	1.05e-05	1.05e-05	1.05e-05	1.05e-05	1.05e-05	1.05e-05	1.05e-05	1.05e-05	1.05e-05	1.05e-05	1.05e-05	1.05e-05	1.05e-05	1.05e-05	1.05e-05	1.05e-05	1.05e-05	1.05e-05	1.05e-05	1.05e-05	1.05e-05	1.05e-05
BORCS8	1.05e-05	1.05e-05	1.05e-05	1.05e-05	1.05e-05	1.05e-05	1.05e-05	1.05e-05	1.05e-05	1.05e-05	1.05e-05	1.05e-05	1.05e-05	1.05e-05	1.05e-05	1.05e-05	191.857	1.05e-05	1.05e-05	1.05e-05	1.05e-05	1.05e-05	1.05e-05	166.527	1.05e-05	1.05e-05	1.05e-05	1.05e-05	1.05e-05	1.05e-05	1.05e-05	1.05e-05	1.05e-05	1.05e-05	1.05e-05	1.05e-05	1.05e-05	1.05e-05	1.05e-05	152.747	210.363	1.05e-05	1.05e-05	213.603	1.05e-05	207.883	1.05e-05	1.05e-05	1.05e-05
BPGM	0.374431	0.729089	0.470693	0.550722	0.595309	0.116681	0.142367	0.917814	0.774238	1.04596	1.85083	0.405387	1.5411	1.05e-05	1.72011	0.0514602	1.5448	0.666797	0.801217	5.31102	0.968627	0.521514	0.639186	0.857315	1.05e-05	1.05e-05	1.5885	0.582357	0.967924	0.597889	0.785582	0.717725	0.527611	0.513974	0.285424	0.712322	0.470028	1.05e-05	0.586793	1.1373	1.30935	0.220269	0.42956	1.02382	1.25259	1.05957	1.06467	1.21108	1.22098
BPHL	1.05e-05	1.05e-05	1.05e-05	1.05e-05	1.05e-05	0.389173	1.05e-05	1.05e-05	1.05e-05	1.05e-05	1.05e-05	1.05e-05	0.629544	1.05e-05	1.05e-05	1.05e-05	1.05e-05	0.0620107	1.05e-05	1.05e-05	1.05e-05	1.05e-05	1.05e-05	1.05e-05	1.05e-05	1.05e-05	1.05e-05	1.05e-05	1.05e-05	1.05e-05	0.126055	1.05e-05	1.05e-05	1.05e-05	1.05e-05	1.05e-05	1.05e-05	1.05e-05	1.05e-05	1.05e-05	1.05e-05	0.428034	1.05e-05	1.05e-05	1.05e-05	1.05e-05	1.05e-05	0.112739	1.05e-05
BPI	71.2021	1.05e-05	1.05e-05	1.05e-05	1.05e-05	1.05e-05	1.05e-05	1.05e-05	1.05e-05	1.05e-05	1.05e-05	1.05e-05	1.05e-05	1.05e-05	1.05e-05	1.05e-05	1.05e-05	1.05e-05	1.05e-05	1.05e-05	45.9865	1.05e-05	1.05e-05	1.05e-05	1.05e-05	1.05e-05	1.05e-05	1.05e-05	1.05e-05	1.05e-05	1.05e-05	1.05e-05	1.05e-05	1.05e-05	1.05e-05	1.05e-05	1.05e-05	1.05e-05	0.136445	1.05e-05	1.05e-05	1.05e-05	1.05e-05	1.05e-05	1.05e-05	1.05e-05	1.05e-05	1.05e-05	1.05e-05
BPIFA1	1.05e-05	1.05e-05	1.05e-05	1.05e-05	1.05e-05	1.05e-05	1.05e-05	1.05e-05	1.05e-05	1.05e-05	1.05e-05	1.05e-05	1.05e-05	1.05e-05	1.05e-05	1.05e-05	1.05e-05	1.05e-05	1.05e-05	1.05e-05	1.05e-05	1.05e-05	1.05e-05	1.05e-05	1.05e-05	1.05e-05	1.05e-05	1.05e-05	1.05e-05	1.05e-05	1.05e-05	1.05e-05	1.05e-05	1.05e-05	1.05e-05	1.05e-05	1.05e-05	1.05e-05	1.05e-05	1.05e-05	1.05e-05	1.05e-05	1.05e-05	1.05e-05	1.05e-05	1.05e-05	0.111728	0.0864945	1.05e-05
BPIFB1	1.05e-05	1.05e-05	10.157	1.05e-05	1.05e-05	1.05e-05	1.05e-05	1.05e-05	1.05e-05	1.05e-05	1.05e-05	1.05e-05	1.05e-05	1.05e-05	1.05e-05	1.05e-05	1.05e-05	0.139509	1.05e-05	1.05e-05	1.05e-05	1.05e-05	1.05e-05	1.05e-05	1.05e-05	1.05e-05	1.05e-05	1.05e-05	0.00435735	1.05e-05	1.05e-05	1.05e-05	1.05e-05	1.05e-05	1.05e-05	1.05e-05	1.05e-05	1.05e-05	1.05e-05	1.05e-05	1.05e-05	1.05e-05	1.05e-05	1.05e-05	1.05e-05	1.05e-05	1.05e-05	1.05e-05	1.05e-05
BPIFB2	1.05e-05	1.05e-05	1.05e-05	1.05e-05	1.05e-05	1.05e-05	1.05e-05	1.05e-05	1.05e-05	1.05e-05	1.05e-05	1.05e-05	1.05e-05	1.05e-05	1.05e-05	1.05e-05	1.05e-05	1.05e-05	1.05e-05	1.05e-05	1.05e-05	1.05e-05	1.05e-05	1.05e-05	1.05e-05	1.05e-05	1.05e-05	1.05e-05	1.05e-05	1.05e-05	1.05e-05	1.05e-05	1.05e-05	1.05e-05	1.05e-05	1.05e-05	1.05e-05	1.05e-05	1.05e-05	1.05e-05	1.05e-05	1.05e-05	1.05e-05	1.05e-05	1.05e-05	1.05e-05	1.05e-05	1.05e-05	1.05e-05
BPNT1	1.05e-05	1.05e-05	1.05e-05	1.05e-05	1.05e-05	1.05e-05	4.50424	1.17821	0.777059	2.18674	1.0025	1.05e-05	1.05e-05	1.05e-05	1.05e-05	1.05e-05	6.38752	1.05e-05	1.05e-05	1.05e-05	1.05e-05	1.05e-05	1.05e-05	1.05e-05	1.05e-05	0.617693	1.08065	1.2471	1.45221	0.725661	1.05e-05	1.05e-05	1.05e-05	1.05e-05	1.05e-05	1.05e-05	0.0578799	1.05e-05	1.05e-05	1.05e-05	1.05e-05	1.05e-05	1.05e-05	1.05e-05	1.05e-05	1.05e-05	2.67419	1.05e-05	1.05e-05
BPTF	1.05e-05	1.05e-05	1.05e-05	1.05e-05	1.05e-05	0.0126362	1.05e-05	1.05e-05	1.05e-05	1.05e-05	1.05e-05	1.05e-05	1.05e-05	1.05e-05	1.05e-05	1.05e-05	1.05e-05	1.05e-05	1.05e-05	0.215333	1.05e-05	1.05e-05	1.05e-05	1.05e-05	1.05e-05	1.05e-05	1.05e-05	1.05e-05	1.05e-05	1.05e-05	1.05e-05	1.05e-05	1.05e-05	1.05e-05	0.00934363	1.05e-05	1.05e-05	1.05e-05	1.05e-05	1.05e-05	0.0245624	1.05e-05	1.05e-05	1.05e-05	1.05e-05	1.05e-05	1.05e-05	1.05e-05	1.05e-05
BRAF	1.05e-05	1.05e-05	1.05e-05	1.05e-05	1.05e-05	1.05e-05	1.05e-05	1.05e-05	1.05e-05	1.05e-05	1.05e-05	1.05e-05	1.05e-05	1.05e-05	1.05e-05	1.05e-05	1.05e-05	1.05e-05	1.05e-05	1.05e-05	1.05e-05	1.05e-05	1.05e-05	1.05e-05	1.05e-05	1.05e-05	1.05e-05	1.05e-05	1.05e-05	1.05e-05	1.05e-05	1.05e-05	1.05e-05	1.05e-05	1.05e-05	1.05e-05	1.05e-05	1.05e-05	1.05e-05	1.05e-05	1.05e-05	1.05e-05	1.05e-05	1.05e-05	1.05e-05	1.05e-05	1.05e-05	1.05e-05	1.05e-05
BRAP	1.05e-05	1.05e-05	1.05e-05	1.05e-05	1.05e-05	1.05e-05	1.05e-05	1.05e-05	1.05e-05	1.05e-05	1.05e-05	1.05e-05	1.05e-05	1.05e-05	1.05e-05	1.05e-05	1.25127	1.05e-05	1.05e-05	1.05e-05	1.05e-05	1.05e-05	1.05e-05	1.05e-05	1.05e-05	1.05e-05	1.05e-05	1.05e-05	1.05e-05	1.05e-05	1.05e-05	1.05e-05	1.05e-05	1.05e-05	1.05e-05	1.05e-05	1.05e-05	1.05e-05	0.0326418	1.05e-05	1.05e-05	0.0169818	1.05e-05	0.0124326	1.05e-05	1.05e-05	1.05e-05	0.0604948	1.05e-05
BRAT1	0.78525	1.05e-05	1.05e-05	0.0152393	1.05e-05	1.05e-05	1.05e-05	1.05e-05	1.05e-05	1.05e-05	1.05e-05	1.05e-05	1.05e-05	1.05e-05	1.05e-05	1.05e-05	1.05e-05	1.05e-05	1.05e-05	1.05e-05	1.05e-05	1.05e-05	1.05e-05	1.05e-05	1.05e-05	1.05e-05	1.05e-05	1.05e-05	1.05e-05	1.05e-05	0.447341	1.05e-05	1.05e-05	1.05e-05	1.05e-05	1.05e-05	1.05e-05	1.05e-05	1.05e-05	1.05e-05	0.198015	1.05e-05	0.27519	1.05e-05	1.05e-05	1.05e-05	1.05e-05	1.05e-05	1.05e-05
BRCC3	1.05e-05	1.05e-05	1.05e-05	1.05e-05	1.05e-05	1.05e-05	1.05e-05	1.05e-05	1.05e-05	1.05e-05	1.05e-05	1.05e-05	1.05e-05	1.05e-05	1.05e-05	1.05e-05	1.05e-05	1.05e-05	1.05e-05	1.05e-05	1.05e-05	1.05e-05	1.05e-05	1.05e-05	1.05e-05	1.05e-05	1.05e-05	1.05e-05	1.05e-05	1.05e-05	1.05e-05	1.05e-05	1.05e-05	1.05e-05	0.15032	1.05e-05	1.05e-05	1.05e-05	1.05e-05	1.05e-05	1.05e-05	1.05e-05	1.05e-05	1.05e-05	1.05e-05	1.05e-05	1.05e-05	1.05e-05	1.05e-05
BRD2	1.05e-05	1.05e-05	1.05e-05	1.05e-05	1.05e-05	1.05e-05	1.05e-05	1.05e-05	1.05e-05	1.05e-05	1.05e-05	1.05e-05	1.05e-05	1.05e-05	1.05e-05	1.05e-05	1.05e-05	1.05e-05	1.05e-05	1.05e-05	1.05e-05	1.05e-05	1.05e-05	1.05e-05	1.05e-05	1.05e-05	1.05e-05	1.05e-05	1.05e-05	1.05e-05	1.05e-05	1.05e-05	1.05e-05	1.05e-05	1.05e-05	1.05e-05	1.05e-05	1.05e-05	1.05e-05	1.05e-05	1.05e-05	1.05e-05	1.05e-05	1.05e-05	1.05e-05	1.05e-05	1.05e-05	1.05e-05	1.05e-05
BRD3	1.05e-05	1.05e-05	1.05e-05	1.05e-05	1.05e-05	1.05e-05	0.0504136	1.05e-05	1.05e-05	1.05e-05	1.05e-05	1.05e-05	1.05e-05	1.05e-05	1.05e-05	1.05e-05	1.05e-05	1.05e-05	1.05e-05	0.171626	1.05e-05	1.05e-05	1.05e-05	1.05e-05	1.05e-05	1.05e-05	0.817805	1.05e-05	1.05e-05	0.686841	1.05e-05	0.164673	1.05e-05	1.05e-05	1.05e-05	1.05e-05	1.05e-05	0.329162	1.05e-05	1.05e-05	1.05e-05	0.0178987	1.05e-05	1.05e-05	1.05e-05	1.05e-05	1.05e-05	1.05e-05	1.05e-05
BRD4	1.05e-05	1.05e-05	1.05e-05	1.05e-05	1.05e-05	1.05e-05	1.05e-05	1.05e-05	1.05e-05	1.05e-05	1.05e-05	1.05e-05	1.05e-05	1.05e-05	1.05e-05	1.05e-05	1.05e-05	1.05e-05	1.05e-05	1.05e-05	1.05e-05	1.05e-05	1.05e-05	1.05e-05	1.05e-05	1.05e-05	1.05e-05	1.05e-05	1.05e-05	1.05e-05	1.05e-05	1.05e-05	1.05e-05	1.05e-05	1.05e-05	1.05e-05	1.05e-05	1.05e-05	1.05e-05	1.05e-05	1.05e-05	0.0272204	1.05e-05	1.05e-05	1.05e-05	1.05e-05	1.05e-05	1.05e-05	1.05e-05
BRD7	0.827538	4.77077	1.05e-05	1.05e-05	1.05e-05	1.05e-05	1.05e-05	1.05e-05	1.05e-05	1.05e-05	1.05e-05	7.61431	1.05e-05	1.05e-05	1.05e-05	1.05e-05	1.05e-05	1.05e-05	1.05e-05	1.05e-05	1.05e-05	1.05e-05	1.05e-05	1.05e-05	1.05e-05	1.05e-05	1.05e-05	1.05e-05	1.05e-05	1.05e-05	1.05e-05	1.05e-05	1.05e-05	1.05e-05	1.05e-05	1.05e-05	1.05e-05	1.05e-05	1.05e-05	1.05e-05	1.05e-05	1.05e-05	1.05e-05	1.05e-05	1.05e-05	1.05e-05	1.05e-05	1.05e-05	1.05e-05
BRD9	1.05e-05	1.05e-05	1.05e-05	1.05e-05	1.05e-05	1.05e-05	1.05e-05	1.05e-05	1.05e-05	1.05e-05	1.05e-05	1.05e-05	1.05e-05	1.05e-05	1.05e-05	1.05e-05	1.05e-05	1.05e-05	1.05e-05	1.05e-05	1.05e-05	1.05e-05	1.05e-05	1.05e-05	1.05e-05	1.05e-05	1.05e-05	0.0304212	1.05e-05	1.05e-05	1.05e-05	1.05e-05	1.05e-05	1.05e-05	1.05e-05	1.05e-05	1.05e-05	1.05e-05	1.05e-05	1.05e-05	1.05e-05	1.05e-05	1.05e-05	1.05e-05	1.05e-05	1.05e-05	1.05e-05	1.05e-05	1.05e-05
BRI3BP	1.05e-05	1.05e-05	1.05e-05	1.05e-05	0.568064	1.05e-05	1.05e-05	0.23863	1.05e-05	0.0956852	1.05e-05	1.05e-05	1.05e-05	1.05e-05	1.05e-05	1.05e-05	1.05e-05	1.05e-05	1.05e-05	1.05e-05	1.05e-05	0.0192583	1.05e-05	0.0522521	1.05e-05	1.05e-05	1.05e-05	1.05e-05	1.05e-05	1.05e-05	1.05e-05	1.05e-05	1.05e-05	1.05e-05	1.05e-05	1.05e-05	1.05e-05	1.05e-05	0.399888	1.05e-05	1.05e-05	1.05e-05	1.05e-05	1.05e-05	1.05e-05	1.05e-05	1.05e-05	1.05e-05	1.05e-05
BRINP3	1.05e-05	1.05e-05	1.05e-05	1.05e-05	1.05e-05	1.05e-05	1.05e-05	1.05e-05	1.05e-05	1.05e-05	1.05e-05	1.05e-05	1.05e-05	1.05e-05	1.05e-05	1.05e-05	1.05e-05	1.05e-05	1.05e-05	1.05e-05	1.05e-05	1.05e-05	1.05e-05	1.05e-05	1.05e-05	1.05e-05	1.05e-05	1.05e-05	1.05e-05	1.05e-05	1.05e-05	1.05e-05	1.05e-05	1.05e-05	1.05e-05	1.05e-05	1.05e-05	1.05e-05	1.05e-05	1.05e-05	1.05e-05	1.05e-05	1.05e-05	1.05e-05	1.05e-05	1.05e-05	1.05e-05	1.05e-05	1.05e-05
BRIX1	1.05e-05	1.05e-05	1.05e-05	1.05e-05	1.05e-05	1.05e-05	1.05e-05	1.05e-05	1.05e-05	1.05e-05	1.05e-05	0.318344	1.05e-05	1.05e-05	1.05e-05	1.05e-05	1.05e-05	1.05e-05	1.05e-05	1.05e-05	1.05e-05	1.05e-05	1.05e-05	1.05e-05	1.05e-05	1.05e-05	1.05e-05	1.05e-05	1.05e-05	1.05e-05	1.05e-05	1.05e-05	1.05e-05	1.05e-05	1.05e-05	1.05e-05	1.05e-05	1.05e-05	1.05e-05	1.05e-05	1.05e-05	1.05e-05	1.05e-05	1.05e-05	1.05e-05	1.05e-05	1.05e-05	1.05e-05	1.05e-05
BRK1	1.05e-05	1.05e-05	1.05e-05	1.05e-05	1.05e-05	1.05e-05	1.05e-05	1.05e-05	1.05e-05	1.05e-05	1.05e-05	1.05e-05	0.0136634	1.05e-05	1.05e-05	1.05e-05	1.05e-05	1.05e-05	0.125357	0.239738	1.05e-05	1.05e-05	1.05e-05	1.05e-05	1.05e-05	1.05e-05	0.0804452	1.05e-05	1.05e-05	0.131278	1.05e-05	0.0244151	1.05e-05	1.05e-05	1.05e-05	1.05e-05	1.05e-05	1.05e-05	1.05e-05	1.05e-05	1.05e-05	1.05e-05	1.05e-05	1.05e-05	1.05e-05	1.05e-05	1.05e-05	1.05e-05	1.05e-05
BRMS1L	1.05e-05	1.05e-05	1.05e-05	1.05e-05	1.05e-05	1.05e-05	1.05e-05	1.05e-05	1.05e-05	1.05e-05	1.05e-05	1.05e-05	1.05e-05	1.05e-05	1.05e-05	1.05e-05	1.05e-05	1.05e-05	1.05e-05	1.05e-05	1.05e-05	1.05e-05	1.05e-05	1.05e-05	1.05e-05	1.05e-05	1.05e-05	1.05e-05	1.05e-05	1.05e-05	1.05e-05	1.05e-05	1.05e-05	1.05e-05	1.05e-05	1.05e-05	1.05e-05	1.05e-05	1.05e-05	1.05e-05	0.0553326	1.05e-05	1.05e-05	1.05e-05	1.05e-05	1.05e-05	1.05e-05	1.05e-05	1.05e-05
BROX	1.05e-05	1.05e-05	1.05e-05	1.05e-05	1.05e-05	1.05e-05	0.194292	1.05e-05	1.05e-05	1.05e-05	1.05e-05	1.05e-05	0.00941959	1.05e-05	1.05e-05	1.05e-05	1.05e-05	1.05e-05	1.05e-05	1.05e-05	1.05e-05	1.05e-05	1.05e-05	1.05e-05	1.05e-05	1.05e-05	1.05e-05	1.05e-05	1.05e-05	1.05e-05	1.05e-05	1.05e-05	1.05e-05	1.05e-05	1.05e-05	1.05e-05	1.05e-05	1.05e-05	1.05e-05	1.05e-05	1.05e-05	1.05e-05	1.05e-05	1.05e-05	1.05e-05	1.05e-05	1.05e-05	1.05e-05	1.05e-05
BSCL2	1.05e-05	1.05e-05	1.05e-05	1.05e-05	1.05e-05	1.05e-05	1.05e-05	1.05e-05	1.05e-05	1.05e-05	1.05e-05	1.05e-05	1.05e-05	1.05e-05	1.0181	1.05e-05	1.05e-05	1.05e-05	1.05e-05	1.05e-05	1.05e-05	1.05e-05	1.05e-05	1.05e-05	1.05e-05	1.05e-05	1.05e-05	1.05e-05	1.05e-05	1.05e-05	1.05e-05	1.05e-05	1.05e-05	1.05e-05	1.05e-05	1.05e-05	1.05e-05	1.05e-05	1.05e-05	1.05e-05	1.05e-05	1.05e-05	1.05e-05	1.05e-05	1.05e-05	1.05e-05	1.05e-05	1.05e-05	1.05e-05
BSDC1	1.05e-05	1.05e-05	2.19432	1.05e-05	1.05e-05	0.352722	0.877097	1.05e-05	1.05e-05	0.0851945	1.05e-05	1.05e-05	1.05e-05	1.05e-05	0.126969	1.05e-05	0.557861	1.05e-05	1.05e-05	1.05e-05	1.05e-05	1.05e-05	1.05e-05	0.381468	0.224181	1.05e-05	1.05e-05	0.448586	1.05e-05	1.05e-05	1.05e-05	0.435033	0.328359	0.371057	2.58595	1.05e-05	0.382766	0.288567	0.456929	1.05e-05	0.859613	0.118513	1.42658	0.0757639	1.05e-05	0.190938	0.523066	1.05e-05	1.05e-05
BSG	1.05e-05	1.05e-05	1.05e-05	1.05e-05	0.122764	1.05e-05	1.05e-05	1.05e-05	1.05e-05	1.05e-05	1.05e-05	1.05e-05	1.05e-05	1.05e-05	1.87583	13.6637	1.05e-05	1.05e-05	1.05e-05	1.05e-05	1.05e-05	1.05e-05	1.05e-05	1.05e-05	1.05e-05	1.05e-05	1.05e-05	1.05e-05	1.05e-05	1.05e-05	1.05e-05	1.05e-05	1.05e-05	1.05e-05	1.05e-05	1.05e-05	1.05e-05	1.05e-05	1.05e-05	1.05e-05	0.101225	1.05e-05	1.05e-05	1.05e-05	1.05e-05	0.0622736	1.05e-05	1.05e-05	1.05e-05
BSN	1.05e-05	1.05e-05	1.05e-05	1.05e-05	1.05e-05	1.05e-05	1.05e-05	1.05e-05	1.05e-05	1.05e-05	1.05e-05	1.05e-05	1.05e-05	1.05e-05	1.05e-05	1.05e-05	1.05e-05	1.05e-05	1.05e-05	1.05e-05	1.05e-05	1.05e-05	1.05e-05	1.05e-05	1.05e-05	1.05e-05	1.05e-05	1.05e-05	1.05e-05	1.05e-05	1.05e-05	1.05e-05	1.05e-05	1.05e-05	1.05e-05	1.05e-05	1.05e-05	1.05e-05	1.05e-05	1.05e-05	1.05e-05	1.05e-05	1.05e-05	1.05e-05	1.05e-05	1.05e-05	1.05e-05	1.05e-05	1.05e-05
BSPRY	1.05e-05	1.05e-05	1.05e-05	1.05e-05	1.05e-05	1.05e-05	1.05e-05	1.05e-05	1.05e-05	1.05e-05	1.05e-05	1.05e-05	1.05e-05	0.0953057	1.05e-05	1.05e-05	1.05e-05	1.05e-05	1.05e-05	1.05e-05	1.05e-05	1.05e-05	1.05e-05	1.05e-05	1.05e-05	1.05e-05	1.05e-05	1.05e-05	1.05e-05	1.05e-05	1.05e-05	1.05e-05	1.05e-05	1.05e-05	1.05e-05	1.05e-05	1.05e-05	1.05e-05	1.05e-05	1.05e-05	1.05e-05	1.05e-05	1.05e-05	1.05e-05	1.05e-05	1.05e-05	1.05e-05	1.05e-05	1.05e-05
BST1	3.42675	3.46934	1.21282	1.52628	1.45736	4.77006	2.38847	2.23319	2.75586	3.07872	3.16272	2.988	2.01301	2.5001	3.1029	0.575175	1.46401	4.34252	2.15866	1.05e-05	1.76483	2.92247	0.639563	3.30778	3.23046	0.71235	0.547182	1.12734	4.28173	3.42477	3.13143	2.4669	1.95415	2.46674	3.51616	0.662919	2.31161	1.15884	0.830269	2.25525	1.90212	1.85004	3.63751	3.09195	1.26359	2.75736	3.95761	1.32331	0.410326
BST2	1.05e-05	1.05e-05	1.05e-05	1.05e-05	0.629906	1.05e-05	0.0218909	1.05e-05	1.05e-05	1.05e-05	1.05e-05	1.05e-05	1.05e-05	1.05e-05	1.05e-05	1.05e-05	1.05e-05	1.05e-05	1.05e-05	1.05e-05	1.05e-05	1.05e-05	1.05e-05	1.05e-05	1.05e-05	1.05e-05	1.05e-05	1.05e-05	1.05e-05	1.05e-05	1.05e-05	1.05e-05	1.05e-05	1.05e-05	1.05e-05	1.05e-05	1.05e-05	1.05e-05	1.05e-05	1.05e-05	1.05e-05	1.05e-05	1.05e-05	1.05e-05	1.05e-05	1.05e-05	1.05e-05	1.05e-05	1.05e-05
BTAF1	1.05e-05	1.05e-05	1.05e-05	1.05e-05	1.05e-05	1.05e-05	1.05e-05	1.05e-05	1.05e-05	1.05e-05	1.05e-05	0.218499	1.05e-05	1.05e-05	1.05e-05	0.0161054	1.05e-05	1.05e-05	1.05e-05	1.05e-05	1.05e-05	1.05e-05	1.05e-05	1.05e-05	1.05e-05	1.05e-05	1.05e-05	1.05e-05	1.05e-05	1.05e-05	1.05e-05	1.05e-05	1.05e-05	1.05e-05	1.05e-05	1.05e-05	1.05e-05	1.05e-05	1.05e-05	1.05e-05	1.05e-05	1.05e-05	1.05e-05	1.05e-05	1.05e-05	1.05e-05	1.05e-05	1.05e-05	1.05e-05
BTBD1	1.05e-05	1.05e-05	1.05e-05	1.05e-05	1.05e-05	1.05e-05	1.05e-05	1.05e-05	1.05e-05	0.0190411	1.05e-05	1.05e-05	1.05e-05	1.05e-05	1.05e-05	1.05e-05	1.05e-05	1.05e-05	1.05e-05	1.05e-05	1.05e-05	1.05e-05	1.05e-05	1.05e-05	1.05e-05	1.05e-05	1.05e-05	1.05e-05	1.05e-05	1.05e-05	1.05e-05	1.05e-05	1.05e-05	1.05e-05	1.05e-05	1.05e-05	1.05e-05	1.05e-05	1.05e-05	1.05e-05	1.05e-05	0.0569601	1.05e-05	1.05e-05	1.05e-05	1.05e-05	1.05e-05	1.05e-05	1.05e-05
BTBD2	1.05e-05	1.05e-05	1.05e-05	1.05e-05	1.05e-05	1.05e-05	1.05e-05	1.05e-05	1.05e-05	1.05e-05	1.05e-05	1.05e-05	1.05e-05	1.05e-05	1.05e-05	1.05e-05	1.05e-05	1.05e-05	1.05e-05	1.05e-05	1.05e-05	1.05e-05	1.05e-05	1.05e-05	1.05e-05	1.05e-05	1.05e-05	1.05e-05	1.05e-05	1.05e-05	1.05e-05	1.05e-05	1.05e-05	1.05e-05	1.05e-05	1.05e-05	1.05e-05	1.05e-05	1.05e-05	1.05e-05	1.05e-05	1.05e-05	1.05e-05	1.05e-05	1.05e-05	1.05e-05	1.05e-05	1.05e-05	1.05e-05
BTD	41.6589	42.1262	50.9172	49.1708	50.0044	53.5296	44.4962	43.636	40.0874	43.5863	49.7891	50.9952	46.726	45.347	46.4938	40.4136	42.5498	42.4987	48.3956	59.4673	40.3951	52.075	52.8712	51.6504	54.7524	51.6256	51.4566	37.9879	47.3286	45.4702	63.3012	46.629	58.933	54.6574	41.9541	52.5183	46.8445	57.2974	49.4834	55.835	61.6553	55.443	63.5006	55.6023	56.5967	57.1032	36.3859	35.0969	44.1814
BTF3	1.05e-05	0.0803144	1.05e-05	1.05e-05	1.05e-05	1.05e-05	0.0958406	1.05e-05	1.05e-05	1.05e-05	1.05e-05	0.63711	1.05e-05	1.05e-05	0.0330551	0.521169	1.05e-05	0.68149	1.05e-05	1.05e-05	1.05e-05	1.05e-05	1.05e-05	1.05e-05	1.05e-05	1.05e-05	0.150976	1.05e-05	0.509388	0.297712	1.36546	1.05e-05	1.05e-05	1.05e-05	1.05e-05	1.05e-05	0.220635	1.05e-05	0.0570365	1.05e-05	1.05e-05	1.05e-05	1.05e-05	1.05e-05	1.19985	1.05e-05	0.220129	1.05e-05	1.05e-05
BTF3L4	0.377277	6.76635	0.647374	1.17361	1.05e-05	0.263955	0.192047	1.05e-05	1.05e-05	0.467183	1.05e-05	1.05e-05	0.498147	0.161514	0.171241	1.05e-05	0.249234	1.05e-05	1.05e-05	0.461922	1.05e-05	1.19688	0.211183	1.05e-05	1.05e-05	1.05e-05	1.05e-05	1.05e-05	1.05e-05	0.0696971	0.359179	1.05e-05	1.05e-05	0.18382	1.06584	2.5629	1.05e-05	1.05e-05	1.05e-05	0.77735	1.05e-05	1.05e-05	1.05e-05	1.05e-05	1.05e-05	1.05e-05	0.316811	0.145762	1.05e-05
BTK	1.05e-05	1.05e-05	1.05e-05	1.05e-05	1.05e-05	1.05e-05	1.05e-05	1.05e-05	1.05e-05	1.05e-05	1.05e-05	1.05e-05	1.05e-05	1.05e-05	1.05e-05	1.05e-05	1.05e-05	1.05e-05	1.05e-05	1.05e-05	1.05e-05	1.05e-05	1.05e-05	1.05e-05	1.05e-05	1.05e-05	1.05e-05	1.05e-05	1.05e-05	1.05e-05	1.05e-05	1.05e-05	1.05e-05	1.05e-05	1.05e-05	1.05e-05	1.05e-05	1.05e-05	1.05e-05	1.05e-05	1.05e-05	1.05e-05	1.05e-05	1.05e-05	1.05e-05	1.05e-05	1.05e-05	1.05e-05	1.05e-05
BTN1A1	1.05e-05	1.05e-05	1.05e-05	1.05e-05	1.05e-05	1.05e-05	1.05e-05	1.05e-05	1.05e-05	1.05e-05	1.05e-05	0.0533982	1.05e-05	1.05e-05	1.05e-05	1.05e-05	1.05e-05	1.05e-05	1.05e-05	1.05e-05	1.05e-05	1.05e-05	1.05e-05	1.05e-05	1.05e-05	1.05e-05	1.05e-05	1.05e-05	1.05e-05	1.05e-05	1.05e-05	1.05e-05	1.05e-05	1.05e-05	1.05e-05	1.05e-05	1.05e-05	1.05e-05	1.05e-05	1.05e-05	1.05e-05	1.05e-05	1.05e-05	1.05e-05	1.05e-05	1.05e-05	1.05e-05	1.05e-05	1.05e-05
BTN3A1	1.05e-05	1.05e-05	0.00814681	1.05e-05	1.05e-05	1.05e-05	1.05e-05	1.05e-05	1.05e-05	1.05e-05	1.05e-05	0.050162	1.05e-05	1.05e-05	1.05e-05	1.05e-05	1.05e-05	1.05e-05	1.05e-05	1.05e-05	1.05e-05	1.05e-05	1.05e-05	1.05e-05	1.05e-05	1.05e-05	1.05e-05	1.05e-05	1.05e-05	1.05e-05	1.05e-05	1.05e-05	1.05e-05	1.05e-05	1.05e-05	1.05e-05	1.05e-05	1.05e-05	1.05e-05	1.05e-05	1.05e-05	1.05e-05	1.05e-05	1.05e-05	1.05e-05	1.05e-05	1.05e-05	1.05e-05	1.05e-05
BTN3A2	1.05e-05	1.05e-05	0.0128021	1.05e-05	1.05e-05	1.05e-05	1.05e-05	1.05e-05	1.05e-05	9.50528	1.05e-05	1.05e-05	1.05e-05	1.05e-05	1.05e-05	1.05e-05	1.05e-05	1.05e-05	1.05e-05	1.05e-05	1.05e-05	1.05e-05	15.6118	1.05e-05	1.05e-05	1.05e-05	1.05e-05	1.05e-05	1.05e-05	1.05e-05	1.05e-05	5.55966	3.84654	1.05e-05	9.68212	1.05e-05	1.05e-05	0.0488315	1.05e-05	1.05e-05	1.05e-05	1.05e-05	1.05e-05	1.05e-05	1.05e-05	2.90773	1.05e-05	1.05e-05	1.05e-05
[truncated: 8,002 more rows]
[truncated: 89 more columns]
