# Supplementary material for: Proteome profiling of early gestational plasma reveals novel biomarkers of congenital heart disease
Source: EMBO Mol Med. 2023 Oct 16;15(12):e17745. doi: 10.15252/emmm.202317745 (PMC10701625; doi:10.15252/emmm.202317745)
Supplement: Supplementary file 15 — Source Data for Figure 3 [file EMMM-15-e17745-s009.zip]

Archive with 16 entries (9 files):
- Figure_3/
- Figure_3/.DS_Store
- Figure_3/3A/
- Figure_3/3A/Fig.3A.xlsx
- Figure_3/3B/
- Figure_3/3B/Fig.3B.xlsx
- __MACOSX/
- __MACOSX/._Figure_3
- __MACOSX/Figure_3/
- __MACOSX/Figure_3/._.DS_Store
- __MACOSX/Figure_3/._3A
- __MACOSX/Figure_3/._3B
- __MACOSX/Figure_3/3A/
- __MACOSX/Figure_3/3A/._Fig.3A.xlsx
- __MACOSX/Figure_3/3B/
- __MACOSX/Figure_3/3B/._Fig.3B.xlsx
