# Supplementary material for: Proteome profiling of early gestational plasma reveals novel biomarkers of congenital heart disease
Source: EMBO Mol Med. 2023 Oct 16;15(12):e17745. doi: 10.15252/emmm.202317745 (PMC10701625; doi:10.15252/emmm.202317745)
Supplement: Supplementary file 15 — Source Data for Figure 3 [file EMMM-15-e17745-s009.zip › Figure_3/3A/Fig.3A.xlsx]

## Sheet: 3A
Group 1
Symbol	Exp074806	Exp074807	Exp074808	Exp074809	Exp074810	Exp074811	Exp074812	Exp074813	Exp074814	Exp074815	Exp074816	Exp074817	Exp074818	Exp074819	Exp074820	Exp074821	Exp074822	Exp074823	Exp074824	Exp074825	Exp074826	Exp074827	Exp074828	Exp074906	Exp074907	Exp074908	Exp074909	Exp074910	Exp074911	Exp074912	Exp074913	Exp074914	Exp074915	Exp074916	Exp074917	Exp074918	Exp074919	Exp074920	Exp074921	Exp074922	Exp074923	Exp074925	Exp074926	Exp074927	Exp074928	Exp074929	Exp074930	Exp075609	Exp075610
NRP2	-0.362409	-0.360968	-0.35826	-0.329596	-0.360107	1.733	-0.36063	-0.364477	-0.361941	-0.362459	-0.368843	-0.242701	-0.363546	-0.361904	-0.36356	-0.361509	-0.362696	-0.353298	-0.35105	-0.298532	-0.344467	-0.368843	-0.308048	-0.360593	-0.234266	-0.35583	-0.36135	-0.355728	-0.361224	-0.353579	-0.360062	-0.361187	-0.36173	-0.352516	-0.359557	0.097036	-0.355904	-0.360743	-0.362534	-0.363754	-0.361426	-0.357029	-0.359058	-0.360286	-0.360755	-0.362421	-0.360519	-0.360061	-0.35195
ACLY	-0.279104	-0.274506	-0.277032	-0.279104	-0.270604	-0.279104	-0.279104	1.13302	-0.258105	-0.27214	-0.279104	-0.279104	-0.249334	-0.254521	-0.279104	-0.141462	-0.25408	-0.246605	-0.279104	-0.242046	-0.255125	-0.256916	-0.266649	-0.225416	-0.268861	-0.279104	-0.279104	-0.240767	-0.279104	0.678744	-0.212409	-0.264928	-0.2654	-0.231866	-0.255117	-0.260936	-0.12343	-0.270085	-0.242375	-0.269711	-0.27069	-0.27816	-0.255411	-0.26692	-0.277641	-0.231655	0.36965	-0.267731	-0.239214
S100A7	-0.0706456	-0.194582	-0.190361	-0.0482079	-0.140155	-0.285297	-0.282703	0.0211616	-0.284842	-0.219304	-0.205289	-0.272646	0.0489146	-0.17894	-0.0340774	-0.232506	-0.232309	-0.192286	-0.196711	-0.238265	-0.285202	-0.277379	-0.292395	-0.249382	-0.187502	-0.19737	0.0833781	-0.236327	-0.17923	-0.214625	0.455952	-0.161334	-0.0840073	-0.247749	-0.252635	-0.224113	-0.205461	-0.177186	-0.299156	0.243869	-0.259754	-0.252654	-0.129204	-0.214946	-0.199238	0.285491	-0.197831	-0.284819	0.158625
MYL9	-0.957588	0.168791	-0.159257	-0.313664	-0.965151	0.373232	-0.86348	-0.958575	-0.858595	-0.934002	-0.835086	-0.944815	0.422387	-0.125157	-0.860251	0.115664	-0.957314	-0.597496	-0.924551	-0.850623	-0.751423	-0.19413	-0.534672	-0.916317	0.0963508	-0.649608	-0.669568	-0.826249	-0.67585	-0.885805	-0.94138	-0.769446	-0.903399	0.162397	-0.0740604	-0.636613	-0.847278	-0.875548	-0.353183	-0.944251	-0.965151	-0.832867	-0.632826	-0.878641	-0.958953	-0.965151	-0.926888	-0.936246	-0.777208
G6PD	-0.385543	-0.418498	-0.31794	-0.365935	-0.423255	-0.428956	-0.42087	-0.422088	-0.422626	-0.352426	-0.427553	-0.0791911	-0.408075	-0.415863	-0.389757	0.205676	-0.399691	-0.302032	-0.243357	-0.420813	-0.421102	-0.401142	-0.310787	-0.285213	-0.426011	-0.368455	-0.346538	-0.337643	-0.428748	-0.226383	-0.414749	-0.421396	-0.364469	-0.318928	-0.335679	-0.267813	-0.431007	-0.292732	2.10136	-0.431007	-0.330255	-0.421141	-0.230181	-0.319518	-0.279179	-0.260224	-0.25802	3.03003	-0.431007
SHMT1	-0.600928	-0.619656	-0.619656	-0.432669	-0.619656	-0.502469	0.4317	-0.619656	1.14079	1.83374	0.0241585	2.48147	0.118877	0.0159577	1.29229	-0.595597	1.01112	1.83696	-0.233964	-0.515113	0.204723	-0.545243	-0.609493	-0.615491	-0.141722	-0.619656	0.457714	-0.473709	-0.374857	2.40633	0.429099	-0.102548	2.09665	-0.619656	-0.619656	-0.619656	-0.619656	-0.619656	2.42877	-0.466475	-0.382564	-0.41327	-0.423966	-0.619656	-0.572142	0.81755	1.30242	0.637827	-0.600802
COTL1	3.05247	-0.301368	-0.391115	-0.436591	1.97324	0.335585	-0.454411	-0.423802	-0.455298	-0.424612	-0.461463	1.56078	-0.376621	-0.418964	-0.345455	2.83214	-0.461463	3.35244	-0.0971853	-0.438589	1.84685	-0.368447	-0.458271	1.6303	1.82421	-0.02713	-0.440354	0.465471	-0.36398	0.541347	2.40538	-0.433408	-0.199671	-0.440059	-0.461463	-0.352165	-0.439251	-0.447682	-0.436014	-0.389497	-0.435388	1.89823	-0.435579	-0.435482	1.85689	2.42411	2.72655	-0.459827	-0.434572
SERPINE1	0.664326	1.02247	-0.683325	-0.625937	-0.509513	-0.509613	-0.0988343	-0.248925	-0.470405	-0.345035	-0.321674	4.81242	-0.243091	-0.532432	1.72841	2.81496	0.711212	0.0287859	-0.474912	-0.585938	-0.314852	-0.49514	-0.299567	-0.288008	-0.473041	-0.657135	0.00946824	-0.409382	-0.373817	0.474703	-0.192593	-0.584263	0.114262	-0.597273	-0.632052	-0.59946	-0.378117	-0.462179	1.89089	-0.286893	-0.564179	-0.538549	-0.546276	-0.56492	-0.334662	-0.259555	0.229097	2.33807	-0.593858
Group 2
Symbol	Exp073244	Exp073245	Exp073246	Exp073247	Exp073248	Exp073249	Exp073250	Exp073251	Exp073252	Exp073253	Exp073254	Exp073255	Exp073256	Exp073257	Exp073258	Exp073259	Exp073260	Exp073261	Exp073262	Exp073263	Exp073264	Exp073265	Exp073266	Exp073267	Exp073268	Exp073269	Exp073270	Exp073271	Exp073272	Exp073273	Exp073274	Exp073275	Exp073276	Exp073277	Exp073278	Exp073279	Exp073280	Exp073281	Exp073282	Exp073283	Exp073284	Exp073285	Exp073286	Exp073287	Exp073288	Exp073289	Exp073290	Exp073291	Exp073292
NRP2	-0.629503	-0.623497	-0.638517	-0.630273	-0.434709	-0.627472	0.0284514	-0.62749	1.66944	-0.628489	-0.633586	-0.572748	-0.626841	-0.638517	-0.63387	-0.627919	-0.627874	-0.627949	-0.632727	-0.491489	-0.629926	0.848131	1.36424	-0.628208	0.402235	-0.631961	-0.630207	-0.631249	-0.616546	-0.638517	-0.638517	-0.632696	1.1021	3.34808	-0.266653	-0.626641	0.430938	-0.622745	-0.622389	0.161115	-0.384241	-0.638517	0.617205	-0.403061	1.88239	-0.292812	-0.638517	1.06466	3.37015
ACLY	-0.48409	-0.546297	-0.258824	-0.544892	-0.549302	-0.546596	1.32891	-0.549216	-0.500029	-0.531894	-0.519513	-0.545184	-0.546703	-0.560406	-0.541953	-0.560406	-0.525953	-0.542792	-0.530057	-0.537025	-0.534719	2.18667	-0.0753251	-0.560406	-0.530021	-0.400584	-0.540192	-0.360406	-0.521296	0.669949	-0.560406	0.0702616	0.495939	-0.321931	-0.560406	0.26429	-0.266947	-0.560406	-0.545198	0.94595	0.455978	-0.52268	1.33004	1.11383	1.61809	-0.545327	-0.548614	-0.530471	0.714102
S100A7	-0.327341	-0.346837	-0.255195	-0.346837	-0.346837	-0.346837	-0.338769	-0.328891	-0.284595	-0.345528	-0.344203	-0.293249	-0.277178	-0.267791	-0.34407	-0.317987	-0.34555	-0.346837	-0.311597	-0.343304	-0.32299	-0.346837	-0.346837	-0.3015	-0.346837	-0.346837	-0.343679	-0.346837	-0.346837	-0.346837	-0.336422	-0.34401	-0.346837	-0.344628	-0.342113	-0.33883	-0.346837	2.47683	-0.344398	1.95658	0.434025	-0.321	-0.346837	0.332775	-0.314482	-0.346837	0.467756	-0.346837	1.44891
MYL9	-0.56792	-0.504345	-0.461893	-0.56792	-0.509832	-0.56792	-0.172615	-0.56792	0.512869	0.418563	-0.56792	-0.56792	-0.446021	-0.56792	-0.56792	-0.546089	-0.54148	-0.56792	-0.0170389	0.440226	-0.56792	-0.522517	-0.56792	-0.56792	0.332777	-0.415638	-0.56792	0.11221	2.18022	0.38671	-0.555906	-0.48965	-0.56792	-0.329867	-0.0719951	-0.56792	-0.446741	-0.258968	3.39341	-0.56792	-0.56792	2.6941	-0.56792	-0.553691	1.04308	-0.552646	-0.527135	-0.420488	-0.56792
G6PD	1.46759	-0.360536	-0.36321	-0.356924	3.82223	-0.350756	-0.360832	-0.329672	-0.362291	4.40619	-0.36219	0.997487	-0.36321	2.77291	3.23157	-0.29874	-0.36321	2.4739	-0.331545	-0.362477	-0.362796	-0.36321	-0.36321	0.324583	-0.36321	-0.345097	-0.29191	-0.321354	-0.312359	-0.335977	-0.36321	-0.292991	-0.36321	-0.292176	-0.311968	-0.31946	0.104597	-0.356676	-0.291738	-0.36321	-0.349366	-0.291874	-0.326045	-0.311493	-0.317883	-0.300661	-0.229992	-0.319272	-0.327809
SHMT1	1.39682	-0.24393	0.883389	0.496457	0.501881	1.57297	0.327727	0.561606	-0.0639938	0.957311	0.180405	0.414002	1.55107	2.16988	1.58624	2.24418	0.174619	0.704949	0.279934	0.999785	0.217209	0.274941	0.133013	0.250815	0.388017	0.370374	-0.195257	-0.286719	-0.870659	2.70094	1.5821	-0.534261	-0.0354628	-0.346784	0.58328	-0.623548	1.64765	1.22387	-0.782247	1.30053	1.28616	-0.616632	-0.870119	-0.942741	-0.707472	-0.691903	-0.369191	-0.953056	-1.01064
COTL1	1.03063	1.73597	-0.573586	0.42857	-0.583532	3.70603	-0.540639	-0.585592	-0.585592	-0.585592	-0.354903	0.302879	2.03982	2.76639	1.84569	-0.458621	0.499742	1.89992	-0.585592	1.89864	-0.0398175	1.08774	-0.569556	-0.579708	-0.585592	0.952149	-0.128518	-0.529712	-0.2379	2.38159	1.978	-0.155329	-0.473506	-0.585592	1.05454	0.0380769	0.304496	-0.531545	-0.585592	-0.58438	-0.561997	-0.585592	-0.585592	-0.535343	-0.560886	-0.464348	-0.553521	-0.585592	0.0622675
SERPINE1	1.53916	1.12341	0.524918	0.579768	1.00229	1.55088	1.87026	0.87041	-0.27679	2.11996	0.234731	0.587949	0.468664	2.3796	1.83317	2.2393	0.00492075	2.72205	0.770804	0.489427	0.819612	1.09786	0.525505	0.0587266	0.726831	1.09812	-0.588793	-0.737969	-0.805981	0.340823	0.841992	-0.799681	-0.481368	-0.755109	-0.29642	-0.822969	0.0456468	-0.695169	-0.633502	-0.569061	1.0942	-0.809567	-0.811317	-0.831378	-0.621268	-0.81067	-0.781273	-0.812101	-0.834475
[truncated: 89 more columns]
