# Supplementary material for: Proteome profiling of early gestational plasma reveals novel biomarkers of congenital heart disease
Source: EMBO Mol Med. 2023 Oct 16;15(12):e17745. doi: 10.15252/emmm.202317745 (PMC10701625; doi:10.15252/emmm.202317745)
Supplement: Supplementary file 15 — Source Data for Figure 3 [file EMMM-15-e17745-s009.zip › Figure_3/3B/Fig.3B.xlsx]

## Sheet: 3B
Group 1_up	Group 2_up		Group 1-down	Group 2-down
ABCC1	S100A7		ACAT1	NPM1
ABCF2	PPIA		ACR	SERPINE1
ABHD16A	COL6A2		ACTN3	HSPD1
ACADS	ALDOB		ACTN4	ARG1
ACLY	COL5A1		AEBP1	SERPINH1
ACOX3	HNRNPAB		AKR1B10	SPARC
ADH1A	TGM2		ANXA11	NSF
AKR1C3	SEMG2		ANXA2P2	NT5C
ALDH3A2	PARP14		AOC1	MAST3
ANXA1	LAMA5		AOC2	PF4
ANXA3	TXNL1		AP3M1	PF4V1
ANXA4	KCTD12		ARMC8	H6PD
AOC3	H2AC4		ARPC2	EZR
AP3B1	H2AC6		ARPC4	IRGQ
AP3D1	H2AW		ART3	EXOC3
APMAP	PTPRF		ATF6	L1CAM
ARSA	GATM		AZU1	RPS6KA1
ASNS	RPL27		B3GAT3	CFHR4
ATAT1	SMARCE1		B3GNT2	MAST1
ATP5PF	ETHE1		B4GALT5	MAST2
ATP6V1B2	ENPP7		BAG2	MAST4
B2M	HEXA		BASP1	MASTL
BHMT	RDX		BPGM	RPS6KA3
BIN2	SLC25A13		C4BPB	RPS6KA6
BLMH	CACNA2D1		CADM3	GHITM
CAPN5	NRP2		CALU	CTTN
CCAR2	ACTR3B		CAPN1	TNS2
CCT3	MTM1		CAPZA2	TNS3
CCT5	HSP90AA5P		CASP14	SHMT1
CHIT1	SERPINA2		CEL	QSOX1
CNDP2	STIP1		CETP	KLK12
CNN3	MYO1F		CFHR2	KLK7
COPB2	PPP4R1		CFHR4	GZMM
COPG1	RABEP2		CHGA	KLK13
COQ3	CCDC9		CHL1	TMPRSS12
COX2	AGPAT5		CLEC11A	ACR
CPNE1	CNDP2		CNN2	IST1
CROT	ACLY		COG5	ERAP1
CYB5A	AKR1C3		COL1A1	CHL1
CYFIP1	LTF		COL6A6	CEL
DCN	ACY1		COLEC10	EHD1
DDRGK1	PON3		COTL1	COL4A2
DDX39A	SF3B4		CPA3	SAR1B
DPEP2	HNRNPH3		CPQ	BAG2
DST	SARNP		CRISP2	NONO
ELOC	PLTP		CRYZ	SAR1A
ENOPH1	PRPF8		CSN2	TNS1
EZR	SLC4A1		CTSA	EPB42
FABP5	PPP2R1B		DAG1	HMGCS2
FADD	CAPN5		DBNL	ENPEP
FAH	MPP1		DDX17	EIF4A2
FERMT3	SAMHD1		DECR1	CSK
GANAB	0.0000105T10		DGLUCY	EIF4A1
GDI2	IGF1		DHCR24	PTPRJ
GIPC1	TM9SF3		DLG1	ADAMTS13
GLOD4	MYL9		DNPEP	COTL1
GOLGA5	FTL		DPH5	COLEC10
GOLM1	HSP90AA1		DPY30	HMGB1
GOT1	UQCRFS1		DTNA	MOV10
GPD2	CAND1		DTNB	POF1B
GPI	ENOPH1		EEFSEC	PABPC3
H1-5	TPR		EHD1	HMGB1P1
H2AC4	KPNB1		EIF3A	TRAP1
H2AC6	ARMC8		EIF4A3	AOC2
H2AW	AP5B1		EIF4G2	COMP
H2BC11	DDB1		ENO3	LIN7C
H2BC17	CUL4B		EPB41L3	ABCF3
H2BC21	SUPT16H		EPB42	GDI1
H2BC3	MDH2		ERAP1	IARS1
H2BU1	PSMD2		EXOC3	CCS
HADHA	MGLL		F11	IGFBP5
HDHD2	TNFRSF21		FERMT2	H2AC18
HIBCH	H2BU1		FKBP4	H2AC20
HNRNPC	H2BC11		G6PD	PI16
HNRNPCL1	H2BC17		GDAP1	PABPC4
HNRNPCL2	H2BC21		GFAP	H2AC11
HNRNPCL3	H2BC3		GPHN	H2AC12
HNRNPCL4	SFN		GRB2	H2AC14
HNRNPD	STING1		GZMM	H2AC7
HNRNPDL	SERPINB10		H1-1	H2AJ
HNRNPF			H6PD	TPM3
HNRNPH1			HADHB	UTS2
HNRNPR			HEXA	MRC1
HSP90AA1			HLA-E	CASP14
HSP90AA5P			HNRNPUL2	ANXA3
HSP90AB2P			HSPA13	LIMCH1
HSP90AB4P			HSPD1	LAMB2
HSPA8			IGHV3-15	INTS14
ILVBL			IGHV3-23	NDUFA10
IMMT			IGHV3-30	PABPC1
IQGAP1			IGHV3-30-3	IGHV3-15
ITGA1			IGHV3-30-5	RALY
KIF5B			IGHV3-33	DES
KPNB1			IGHV3-53	LEPR
LASP1			IGHV3-66	CSN2
LDLRAP1			IGHV3-72	ORM2
LGALS1			IGHV3-74	MERTK
LGALS4			IGKV3-20	PARD3
LRRC1			IGKV3D-15	SLC38A10
LZIC			IGKV4-1	PDCD5
MAK16			IL16	CFHR2
MAPK8IP3			IL6ST	HMGB2
MDH2			IMPDH1	TALDO1
MED11			INIP	WDR13
MEGF8			IRGQ	SNRPG
MET			ITGB4	SNRPGP15
MOB4			ITPR3	ENG
MYL12A			JCHAIN	PGAM1
MYL12B			KLK12	ECPAS
MYL9			KLK13	PEPD
NAP1L4			KLK7	PPIC
NID2			L1CAM	G6PD
NOP58			LDHA	TPM1
NRP2			LECT2	DNAJC13
NUDT16			LEMD2	EVPL
OGDH			LGALS7	IGFBP2
OPTN			LGALSL	SOD1
OXCT1			LIMCH1	ACSL1
PC			LMAN2	TPM2
PCNA			LMNB2	RNPEP
PDIA3			LXN	GFAP
PFKP			MAP1A	TAGLN
PGPEP1			MAP2K3	AP3D1
PLAA			MARCKS	SERPINB4
PLEK			MATR3	PTPRS
PLIN3			MINPP1	RPS2
POLR2A			MMRN1	FTH1
POLR2B			MMRN2	COLEC11
PPP6R3			MORC3	LTBP1
PRDX5			MPC2	MET
PRKACA			MRPS2	SERPINB3
PRKACB			MTPN	SEC63
PRKDC			MYLK	COL1A2
PRPF8			MYO1C	HLA-A
PRPSAP2			MYO1F	BASP1
PSMB1			NCL	GLO1
PSMB2			NDUFA10	PFKL
PSMB4			NDUFS2	HADHB
PTGFRN			NME1	TGM3
PTPRF			NPM1	PLXNB2
PYCARD			NSF	CFL1
PYGL			NSUN2	ATG7
RAC2			NT5C	PRDX6
RAC3			OGDHL	PLS1
RAP1A			OPA1	CLTC
RAP1B			PABPC1
RBM14			PABPC4
RBMX			PCMT1
RDX			PDCD4
RELA			PEPD
RNF213			PF4
RPL27			PF4V1
RPRD2			PGK1
RPS4X			PGK2
S100A11			PKLR
S100A7			PLGLA
SAMHD1			PPM1F
SAR1A			PRPF19
SAR1B			PRPF4
SBSN			PSMA7
SELENBP1			PSMC1
SELP			PSPC1
SEZ6L2			PXDN
SF3B1			QARS1
SLC9A6			RAB10
SMARCA5			RAB11A
SMC3			RAB11B
SNAP91			RAB39A
STOML2			RALY
TGM3			RNASE3
THBS2			RNH1
THBS3			RPL15
THUMPD1			RPS3A
TNPO3			RPS6KA3
TTC7B			RRBP1
TTLL12			S100A7A
UFL1			SDCBP
VCAM1			SEMA4B
VDAC1			SERPINA2
XPNPEP1			SERPINB3
XPNPEP2			SERPINB4
XRCC5			SERPINE1
YAP1			SERPINH1
YBX3			SFXN1
			SHMT1
			SLC25A1
			SOD2
			SPARC
			SPARCL1
			SRRM2
			SUPT16H
			SYNM
			TAOK3
			THY1
			TIMP2
			TMEM256
			TMPRSS12
			TPI1
			TPM1
			TPM3
			TRAPPC5
			TRIM28
			UBA6
			UBE2N
			UBE2NL
			UGDH
			UGP2
			UQCRB
			UQCRC1
			UTRN
			VPS13C
			YWHAG
			YWHAQ
