# Supplementary material for: Proteome profiling of early gestational plasma reveals novel biomarkers of congenital heart disease
Source: EMBO Mol Med. 2023 Oct 16;15(12):e17745. doi: 10.15252/emmm.202317745 (PMC10701625; doi:10.15252/emmm.202317745)
Supplement: Supplementary file 16 — Source Data for Figure 4 [file EMMM-15-e17745-s007.zip]

Archive with 36 entries (21 files):
- Figure_4/
- Figure_4/.DS_Store
- Figure_4/4A/
- Figure_4/4A/Fig.4A.xlsx
- Figure_4/4D/
- Figure_4/4D/Fig.4D.xlsx
- Figure_4/4E/
- Figure_4/4E/Fig.4E.xlsx
- Figure_4/4F/
- Figure_4/4F/Fig.4F.xlsx
- Figure_4/4G/
- Figure_4/4G/Fig.4G.xlsx
- Figure_4/4H/
- Figure_4/4H/Fig.4H.xlsx
- __MACOSX/
- __MACOSX/._Figure_4
- __MACOSX/Figure_4/
- __MACOSX/Figure_4/._.DS_Store
- __MACOSX/Figure_4/._4A
- __MACOSX/Figure_4/._4D
- __MACOSX/Figure_4/._4E
- __MACOSX/Figure_4/._4F
- __MACOSX/Figure_4/._4G
- __MACOSX/Figure_4/._4H
- __MACOSX/Figure_4/4A/
- __MACOSX/Figure_4/4A/._Fig.4A.xlsx
- __MACOSX/Figure_4/4D/
- __MACOSX/Figure_4/4D/._Fig.4D.xlsx
- __MACOSX/Figure_4/4E/
- __MACOSX/Figure_4/4E/._Fig.4E.xlsx
- __MACOSX/Figure_4/4F/
- __MACOSX/Figure_4/4F/._Fig.4F.xlsx
- __MACOSX/Figure_4/4G/
- __MACOSX/Figure_4/4G/._Fig.4G.xlsx
- __MACOSX/Figure_4/4H/
- __MACOSX/Figure_4/4H/._Fig.4H.xlsx
