# Supplementary material for: Proteome profiling of early gestational plasma reveals novel biomarkers of congenital heart disease
Source: EMBO Mol Med. 2023 Oct 16;15(12):e17745. doi: 10.15252/emmm.202317745 (PMC10701625; doi:10.15252/emmm.202317745)
Supplement: Supplementary file 16 — Source Data for Figure 4 [file EMMM-15-e17745-s007.zip › Figure_4/4D/Fig.4D.xlsx]

## Sheet: 4D-1
Symbol	Exp073244	Exp073245	Exp073246	Exp073247	Exp073248	Exp073249	Exp073250	Exp073251	Exp073252	Exp073253	Exp073254	Exp073255	Exp073256	Exp073257	Exp073258	Exp073259	Exp073260	Exp073261	Exp073262	Exp073263	Exp073264	Exp073265	Exp073266	Exp073267	Exp073268	Exp073269	Exp073270	Exp073271	Exp073272	Exp073273	Exp073274	Exp073275	Exp073276	Exp073277	Exp073278	Exp073279	Exp073280	Exp073281	Exp073282	Exp073283	Exp073284	Exp073285	Exp073286	Exp073287	Exp073288	Exp073289	Exp073290	Exp073291	Exp073292
A1BG	2505.24	2339.01	2772.54	3051.5	2576.5	2190.64	2505.35	2939.66	2577.12	2571.65	2677.05	2115.27	2472	2795.65	3042.41	3037.4	2339.2	2672.93	2969.14	3174.32	2105.32	3263.79	2692.95	2518.49	2198.53	3034.89	2694.9	2583.08	2621.4	2230.41	2454.82	2196.68	2684.51	2909.48	2620.74	2644.34	3009.96	2688.93	2311.43	2327.23	3141.6	2609.43	2464.45	2182.83	2839.55	2620.37	3039.76	2174.05	2322.42
A2M	118.559	137.282	113.434	189.668	156.386	161.706	94.8791	91.1377	165.618	126.709	122.197	112.011	186.307	191.384	98.0343	127.185	138.877	139.636	181.962	214.285	106.576	187.805	174.847	124.341	142.995	126.755	184.904	124.871	102.367	97.9806	212.467	96.053	145.926	99.7241	125.528	190.574	150.164	121.766	110.017	158.719	157.958	121.822	143.378	140.414	85.604	105.908	138.324	109.31	113.759
AARS1	0.336686	1.05e-05	0.0377812	1.05e-05	1.05e-05	0.0694422	1.05e-05	1.05e-05	0.123727	1.05e-05	1.05e-05	1.05e-05	0.00749346	1.05e-05	1.05e-05	1.05e-05	0.00760628	4.02331	1.05e-05	1.05e-05	1.05e-05	2.4724	1.05e-05	4.87452	1.05e-05	0.0357726	1.05e-05	1.05e-05	1.05e-05	1.05e-05	1.05e-05	0.215745	10.234	1.05e-05	0.25485	1.05e-05	1.05e-05	1.05e-05	0.0585513	1.05e-05	1.05e-05	1.05e-05	1.05e-05	0.00400989	0.668342	1.05e-05	1.05e-05	1.05e-05	7.81212
AARSD1	6.79414	0.799338	3.9219	2.20012	0.25949	1.05e-05	0.114373	1.05e-05	2.86209	1.05e-05	1.05e-05	0.0786662	0.153778	2.70966	1.05e-05	0.822642	8.19453	1.27964	6.26443	1.05e-05	1.09408	1.40575	2.93441	3.39545	0.931421	0.573414	4.23478	1.65029	1.53027	1.05e-05	0.581235	1.65479	1.74882	6.29718	1.04316	3.55989	4.88926	5.17405	3.21995	1.16418	1.05e-05	3.63569	1.05e-05	1.96197	3.88351	3.94463	2.95162	2.82703	5.92728
ABCB1	0.117584	0.157397	1.05e-05	0.120565	1.05e-05	1.05e-05	1.05e-05	0.134385	1.05e-05	1.05e-05	0.0864696	0.0828281	1.05e-05	1.05e-05	0.0973162	0.0667957	0.160616	1.05e-05	1.05e-05	0.0133862	1.05e-05	1.05e-05	0.117291	1.05e-05	0.078119	1.05e-05	0.00431888	1.05e-05	1.05e-05	1.05e-05	1.05e-05	0.0245512	1.05e-05	1.05e-05	1.05e-05	1.05e-05	0.0799206	0.0242643	1.05e-05	1.05e-05	1.05e-05	1.05e-05	0.147914	0.0899438	1.05e-05	1.05e-05	0.0209228	1.05e-05	0.145105
ABCC1	0.581686	0.71397	0.895537	1.05e-05	0.482136	0.00962248	1.05e-05	1.05e-05	0.0355503	0.450741	0.177173	1.05e-05	1.05e-05	1.05e-05	0.38314	0.51717	0.430889	0.790403	0.222565	0.804348	1.05e-05	0.594141	1.05e-05	0.444955	0.720952	1.05e-05	0.0411539	0.63586	0.289412	1.05e-05	1.05e-05	0.816649	0.722417	1.05e-05	1.05e-05	0.799657	0.724453	0.166152	0.0136785	0.653581	0.347147	0.600436	0.511429	0.0177457	1.05e-05	1.05e-05	0.146281	0.00417353	0.321828
ABCE1	0.121287	0.385589	0.290949	1.05e-05	1.05e-05	0.077725	0.152115	0.448072	1.05e-05	1.05e-05	0.149403	1.05e-05	1.05e-05	62.9467	1.05e-05	1.05e-05	1.05e-05	0.045851	1.05e-05	1.05e-05	1.05e-05	1.05e-05	1.05e-05	1.05e-05	0.26981	3.70008	1.05e-05	1.05e-05	1.05e-05	1.05e-05	0.101861	1.05e-05	1.05e-05	1.05e-05	1.05e-05	6.71204	1.05e-05	1.05e-05	1.05e-05	1.05e-05	1.05e-05	1.05e-05	1.05e-05	0.0792458	1.05e-05	1.05e-05	1.05e-05	1.05e-05	1.05e-05
ABCF2	1.05e-05	1.22085	1.05e-05	1.05e-05	0.0637143	0.968846	1.05e-05	1.05e-05	0.136423	5.07282	1.05e-05	1.05e-05	1.05e-05	0.125398	1.05e-05	1.05e-05	2.49244	1.05e-05	1.05e-05	0.12646	1.05e-05	5.5266	0.0940505	2.05273	1.91463	1.05e-05	1.05e-05	1.1338	0.22338	1.09526	2.70335	2.00974	1.05e-05	1.05e-05	1.05e-05	2.2784	1.05e-05	3.51571	1.05e-05	1.70393	2.28587	1.05e-05	1.05e-05	1.05e-05	0.249075	1.98313	1.85321	1.05e-05	6.95687
ABCF3	1.05e-05	1.28784	3.1974	1.97462	4.59331	1.30608	1.05e-05	6.37064	4.36219	3.17672	1.05e-05	5.8669	1.74016	1.76875	1.9501	1.2873	4.99114	3.18917	1.05e-05	0.106169	3.92478	2.02866	6.59326	3.19148	1.27053	0.560481	3.89858	1.27178	1.64471	1.05e-05	1.7031	1.05e-05	3.19165	2.91766	3.72894	2.12719	1.7181	5.68425	1.47873	2.23803	1.05e-05	1.05e-05	1.05e-05	1.05e-05	0.826083	0.142394	1.29635	0.536578	1.05e-05
ABHD16A	1.05e-05	1.05e-05	1.05e-05	1.05e-05	0.286432	1.05e-05	1.05e-05	0.0639906	1.05e-05	1.05e-05	1.05e-05	0.38398	1.05e-05	1.05e-05	1.05e-05	1.05e-05	17.4965	1.05e-05	1.05e-05	1.05e-05	0.504575	1.05e-05	1.05e-05	1.05e-05	1.05e-05	1.05e-05	1.05e-05	1.05e-05	0.101342	1.05e-05	1.05e-05	1.05e-05	1.05e-05	1.05e-05	0.29555	1.05e-05	0.979072	0.133139	1.05e-05	0.350448	1.05e-05	1.05e-05	1.05e-05	1.05e-05	1.05e-05	1.05e-05	1.05e-05	1.05e-05	1.05e-05
ABI3BP	1.63328	1.67234	1.72631	1.29772	1.77468	0.599129	0.721778	1.25852	1.91926	1.21102	2.24556	1.5455	1.90342	2.03321	0.147514	0.922646	2.5454	2.32133	2.30365	1.6844	1.43587	1.03499	1.30122	2.0158	0.894492	1.44476	1.10417	1.15486	1.05502	0.715471	0.882094	2.71427	1.27685	2.92776	0.975187	2.73656	2.37856	1.93027	1.51582	1.20132	0.728502	1.88935	2.29524	2.3794	1.50872	2.07982	1.47145	1.7615	1.54596
ABRACL	1.05e-05	1.05e-05	0.789309	1.05e-05	1.05e-05	1.05e-05	1.05e-05	1.05e-05	1.05e-05	1.05e-05	1.05e-05	1.05e-05	1.28339	1.05e-05	1.05e-05	1.05e-05	1.05e-05	1.05e-05	1.05e-05	0.463832	1.05e-05	1.05e-05	5.42575	1.56611	1.05e-05	1.05e-05	0.44348	1.0122	1.05e-05	1.05e-05	0.392534	1.05e-05	1.05e-05	1.05e-05	1.05e-05	1.47431	1.05e-05	3.35964	1.05e-05	2.49773	0.383409	1.05e-05	1.05e-05	7.4791	0.463007	0.460921	1.05e-05	1.05e-05	1.05e-05
ACACA	2.2186	2.16183	2.02682	2.56027	3.31238	2.23895	2.70413	3.54133	3.28968	3.59393	3.31607	4.02144	2.7011	2.70883	3.33604	1.23406	1.75063	3.07586	2.5757	2.80541	2.75734	1.9599	2.54681	3.11888	2.43768	2.89823	3.22499	1.81425	2.93451	1.70168	3.63652	2.74333	2.01312	2.6011	2.6329	3.45603	2.03812	2.14106	2.80145	2.22534	1.89535	2.19507	1.456	2.49341	2.78209	1.89206	2.80289	3.72363	1.93982
ACACB	2.12926	1.99035	1.78331	2.45717	3.179	2.03613	2.53488	3.39872	3.15721	3.4492	3.17432	3.81479	2.5531	2.49104	3.00322	0.991048	1.66705	2.89949	2.47198	2.69244	2.64631	1.85008	2.44426	2.99329	2.27887	2.70924	3.03682	1.69053	2.7855	1.59984	3.49009	2.63286	1.93206	2.49636	2.44717	3.31686	1.82942	2.05484	2.68864	2.13573	1.7476	2.10668	1.39737	2.18488	2.67006	1.78298	2.55314	3.43496	1.86171
ACADS	1.05e-05	1.05e-05	1.05e-05	1.20912	1.05e-05	1.05e-05	1.05e-05	1.05e-05	0.104378	1.05e-05	1.05e-05	1.05e-05	1.18997	1.05e-05	1.05e-05	1.05e-05	1.96718	1.05e-05	1.74111	1.05e-05	0.430816	1.05e-05	1.05e-05	1.49398	1.05e-05	0.38525	1.05e-05	1.05e-05	1.05e-05	1.05e-05	0.289193	1.05e-05	1.05e-05	1.05e-05	1.17654	1.05e-05	1.05e-05	1.05e-05	1.05e-05	1.05e-05	1.23184	1.05e-05	4.76155	1.05e-05	0.924495	1.05e-05	1.05e-05	1.05e-05	1.05e-05
ACADVL	14.6115	1.05e-05	1.05e-05	1.05e-05	1.48152	0.744673	1.05e-05	1.39901	1.48756	4.18026	15.5041	1.06926	3.34159	0.0631594	1.05e-05	1.05e-05	1.05e-05	1.05e-05	1.77217	1.05e-05	1.05e-05	0.684696	1.05e-05	1.05e-05	2.1702	1.55564	1.05e-05	0.0608331	1.18137	1.05e-05	1.83766	1.05e-05	1.05e-05	1.05e-05	2.88271	1.69863	1.05e-05	1.05e-05	1.05e-05	1.05e-05	0.641979	0.0446245	0.690066	0.219796	0.00936194	0.241704	0.283585	1.05e-05	1.05e-05
ACAN	0.0421061	1.05e-05	0.183229	0.0763265	1.05e-05	0.237533	0.0479973	1.05e-05	1.05e-05	0.100788	1.93479	0.0140864	1.05e-05	0.0136495	1.65729	2.42693	1.05e-05	0.104779	1.05e-05	1.38832	1.25619	2.28434	0.583855	0.126763	1.05e-05	0.064304	0.00985755	1.05e-05	0.441037	0.277699	3.21279	1.05e-05	1.05e-05	0.687228	1.05e-05	1.05e-05	1.05e-05	2.53863	1.05e-05	3.74032	0.221964	1.05e-05	1.05e-05	1.05e-05	0.269277	1.05e-05	1.05e-05	2.38516	1.05e-05
ACAT1	68.0691	21.0033	47.6996	35.4444	1.05e-05	14.3632	14.5727	55.319	10.9278	8.45795	18.3079	45.2106	41.4424	20.2048	5.54355	39.628	47.4649	39.4079	54.5731	39.2185	31.3921	7.03809	63.7155	51.3841	42.1125	4.98948	41.1835	10.0811	37.1417	12.875	21.3854	32.1254	44.562	72.781	26.8017	45.3086	60.5077	43.4164	59.242	33.8688	16.2572	47.7068	34.6434	58.2421	49.668	24.7646	42.2381	43.3333	66.1032
ACAT2	2.99235	2.9652	2.80527	2.86115	2.76156	3.06235	4.45942	3.78518	2.91321	3.36356	2.14571	1.86029	2.08547	3.12978	4.5359	3.5509	2.00848	1.3201	5.21588	0.129915	1.05e-05	4.76164	1.05e-05	2.95291	1.83744	3.61574	2.29817	4.05649	3.70149	3.63737	3.25313	3.59394	3.27971	2.96248	2.18886	2.38941	3.18513	2.16989	0.753409	4.80724	4.05459	1.05e-05	2.70847	3.37529	3.38558	3.38268	2.20842	3.42818	4.82458
ACE	0.0352164	1.05e-05	0.343318	1.05e-05	0.0462265	0.0810071	2.80531	1.05e-05	0.467396	1.05e-05	1.05e-05	1.05e-05	1.05e-05	0.110978	0.997115	0.273884	0.455757	1.05e-05	1.05e-05	1.05e-05	0.0302771	0.693533	1.05e-05	1.05e-05	4.11687	1.05e-05	0.0141907	1.05e-05	0.307168	1.05e-05	0.0830193	1.05e-05	1.05e-05	0.0296541	0.0370284	1.05e-05	1.05e-05	1.05e-05	1.05e-05	0.0401902	1.05e-05	0.0207444	4.46661	0.0541406	0.041286	1.05e-05	1.05e-05	1.05e-05	1.05e-05
ACE2	1.32955	1.05e-05	2.51848	3.95729	0.0385149	0.0231213	4.40754	2.92261	4.68583	1.05e-05	1.05e-05	5.20408	2.16845	0.356241	1.05e-05	2.02132	3.60007	0.884412	6.50099	2.16509	7.04579	3.34626	5.69562	1.91834	2.68904	2.73519	5.59084	6.17619	9.52956	1.29748	3.00248	4.19729	3.0221	3.75069	3.7052	4.61881	1.05e-05	3.41472	4.4642	2.28943	2.04306	5.60778	6.34153	8.04286	4.45104	1.15604	6.50669	5.01994	1.99132
ACLY	0.594211	0.109861	2.34814	0.120805	0.086462	0.107536	14.7104	0.0871332	0.470106	0.222002	0.3184	0.118527	0.106697	1.05e-05	0.143683	1.05e-05	0.26826	0.137153	0.236306	0.182055	0.200012	21.3889	3.77688	1.05e-05	0.23659	1.24439	0.157393	1.55722	0.304521	9.57963	1.05e-05	4.91043	8.22477	1.85679	1.05e-05	6.42114	2.28489	1.05e-05	0.118418	11.7286	7.91364	0.293746	14.7192	13.0357	16.9619	0.117417	0.0918242	0.233086	9.92341
ACO1	0.397912	1.05e-05	1.05e-05	0.526861	0.701863	0.28175	0.0984445	0.499695	0.727932	1.05e-05	0.205515	1.09308	0.276129	0.318029	0.0465439	1.05e-05	0.871759	0.311134	1.05e-05	1.05e-05	0.181254	0.10745	1.13602	0.625739	0.458894	1.05e-05	0.121898	0.592573	0.17478	0.141014	0.183548	0.426309	1.05e-05	0.6038	0.0485302	1.14473	0.621032	0.802869	1.05e-05	1.05e-05	0.224304	1.05e-05	1.05e-05	1.20457	0.974221	0.823535	1.05e-05	0.502934	0.131363
ACO2	0.786304	1.05e-05	4.14195	0.897754	0.143984	1.06625	0.278366	1.05e-05	0.021368	1.05e-05	0.497334	0.117044	0.960139	1.05e-05	0.132465	1.05e-05	1.05e-05	1.05e-05	0.0276849	0.882853	0.821373	1.18525	1.02804	0.127236	1.56676	1.05e-05	0.83901	1.11656	1.05e-05	1.05e-05	0.13795	0.768499	2.11362	0.599014	1.05e-05	0.701309	1.05e-05	0.900942	0.987007	0.134996	1.05e-05	1.39065	2.39721	0.619028	0.537272	0.165169	1.05e-05	1.05e-05	5.58637
ACOT7	0.958087	1.82539	1.05e-05	1.05e-05	0.799871	1.05e-05	1.05e-05	5.55796	4.13361	7.17491	2.59515	1.7235	1.62062	7.68501	1.05e-05	1.05e-05	0.751798	1.05e-05	4.93579	1.5509	0.338321	0.0467907	5.03955	1.34146	1.05e-05	0.0639382	1.05e-05	1.05e-05	0.454111	1.05e-05	1.05e-05	1.05e-05	1.05e-05	1.05e-05	1.05e-05	0.241996	1.05e-05	1.05e-05	1.05e-05	1.05e-05	1.05e-05	1.05e-05	0.756952	1.05e-05	1.05e-05	6.76009	4.96243	0.602353	0.128272
ACOX3	1.05e-05	1.05e-05	1.05e-05	1.05e-05	0.153994	1.05e-05	1.05e-05	1.05e-05	0.150963	0.00548614	1.05e-05	0.00577949	0.189521	0.0156424	0.153733	1.05e-05	1.05e-05	1.05e-05	1.05e-05	1.05e-05	1.05e-05	1.05e-05	0.0282493	0.0153324	0.811679	1.05e-05	1.05e-05	0.333892	0.0490618	1.05e-05	0.131391	0.00899111	1.05e-05	1.05e-05	1.05e-05	0.221718	0.120762	1.05e-05	1.05e-05	1.05e-05	1.05e-05	1.05e-05	1.05e-05	0.0255401	1.05e-05	0.181461	1.05e-05	1.05e-05	1.05e-05
ACP1	17.3328	20.362	25.7753	30.114	12.1819	34.4308	6.23573	1.05e-05	10.8769	0.319701	13.9157	8.88773	17.5591	12.4097	1.05e-05	23.6864	0.424238	21.5472	0.345709	3.57689	5.63099	6.33872	1.05e-05	10.4993	5.82606	6.74117	1.05e-05	3.46358	1.05e-05	44.7378	6.55104	19.323	22.6883	17.1065	17.136	15.6465	25.9954	14.8763	14.419	3.332	33.5766	15.5974	12.0753	19.5232	10.5463	21.5632	32.4707	1.05e-05	1.05e-05
ACR	0.785759	0.714249	0.0354761	0.827812	0.604596	0.700007	0.904887	0.380762	1.05e-05	0.617315	0.615401	0.00644985	0.899218	0.774723	0.369903	0.695506	0.0312458	0.625985	0.172482	0.432897	0.64554	0.818237	0.0138276	0.0373355	0.697177	0.533528	0.0455286	0.0616308	0.0713117	0.437257	0.621904	1.05e-05	0.0917532	1.05e-05	0.19537	1.05e-05	0.458481	0.00664646	1.05e-05	0.0584463	0.548832	0.502645	0.014901	1.05e-05	0.0927267	1.05e-05	1.05e-05	1.05e-05	1.05e-05
ACSL1	1.05e-05	7.68492	1.05e-05	0.776724	1.07518	1.64636	0.526058	3.69963	1.05e-05	2.49139	0.382496	3.03961	1.05e-05	1.28054	1.05e-05	4.72546	1.10648	0.026444	0.0479938	5.04293	3.25329	1.05e-05	0.258102	1.05e-05	1.05e-05	2.4195	0.0896315	1.2464	4.03691	0.729803	1.05e-05	1.05e-05	1.93879	4.55324	0.584843	0.150063	0.846572	0.107676	1.05e-05	0.078541	1.05e-05	1.05e-05	1.05e-05	0.567073	1.05e-05	1.05e-05	1.05e-05	1.05e-05	1.05e-05
ACSL5	1.05e-05	1.05e-05	1.05e-05	0.0385272	0.0241922	1.05e-05	1.61779	0.0504296	1.05e-05	1.05e-05	0.070841	1.05e-05	1.05e-05	1.87487	1.75544	1.05e-05	1.05e-05	1.40456	1.05e-05	1.05e-05	1.05e-05	1.93251	0.0413722	4.77248	1.77508	1.05e-05	1.05e-05	9.55203	1.05e-05	1.05e-05	1.05e-05	0.0247633	1.05e-05	1.05e-05	3.31474	1.05e-05	1.05e-05	1.62474	0.691109	0.933548	1.40445	0.0313641	1.05e-05	1.05e-05	1.05e-05	1.05e-05	1.05e-05	1.05e-05	5.10609
ACSS1	1.05e-05	1.05e-05	1.19015	0.116218	1.31608	2.98388	0.070694	2.20722	1.59682	1.05e-05	1.05e-05	1.39446	0.72667	1.05e-05	1.05e-05	1.05e-05	1.05e-05	1.05e-05	1.05e-05	1.05e-05	1.05e-05	2.75556	1.05e-05	1.12261	1.05e-05	1.05e-05	1.05e-05	0.0355157	1.05e-05	0.0209846	0.0262306	1.05e-05	1.05e-05	1.05e-05	1.05e-05	1.05e-05	0.0305329	1.05e-05	1.05e-05	1.05e-05	1.43062	1.05e-05	0.0661176	1.05e-05	1.05e-05	1.05e-05	1.05e-05	1.05e-05	1.05e-05
ACTA1	3.70854	2.38733	1.97174	3.22896	2.4535	8.16428	2.59605	4.46192	3.7133	2.16911	1.39212	3.24103	1.7464	2.16368	2.24013	2.57309	3.01921	1.80635	4.81855	1.74811	2.1495	2.43353	6.42512	3.39515	4.60172	1.86663	3.5424	1.80475	4.03797	2.97369	1.44573	1.7814	3.1552	2.51933	1.73326	3.59504	1.28732	6.41539	3.47132	2.50768	2.71551	6.81717	1.93506	4.01792	1.35495	2.23027	3.90834	1.64962	2.10519
ACTA2	2.84773	2.86291	1.37458	2.79669	1.67394	7.5309	3.09969	4.73333	3.59097	1.51498	1.52629	2.24134	2.61217	0.838093	1.42769	2.83957	1.93718	1.35806	4.00074	1.4763	2.14985	2.04493	5.39854	2.41818	4.02022	1.04789	2.41761	1.20331	3.01353	3.23504	0.548443	1.21395	6.54503	1.57764	0.735226	2.429	0.441059	5.81388	6.93203	2.27765	2.21776	6.12359	1.64534	4.81521	0.591779	1.0604	6.53044	0.935813	1.77255
ACTB	4.62978	3.67909	4.93494	4.11367	4.86272	9.27204	3.3713	5.98221	4.94151	2.71748	3.67864	3.63602	3.60637	2.1395	4.88054	3.61901	3.31934	2.88182	6.08274	2.48035	2.54605	4.55595	9.40827	5.78178	5.47501	2.18155	6.25804	5.11886	5.80905	2.41076	1.73215	7.78421	2.47563	2.76272	2.30017	3.28179	5.14126	6.8621	4.69732	6.02882	4.32314	6.3459	2.3429	5.79018	1.91353	3.01998	5.83226	3.17033	1.7589
ACTBL2	3.54739	2.36891	1.32723	1.99837	2.10441	0.891483	2.49456	1.25835	3.31783	1.90785	1.01208	2.74719	2.45966	0.677704	1.03611	1.96678	2.20439	1.50515	3.69242	1.72586	1.2309	1.56163	7.8745	3.79966	1.84905	0.931239	3.34568	0.902215	1.82765	1.24756	0.481405	1.49038	0.691333	0.53333	0.870844	1.93678	0.437287	3.68674	2.2813	1.77832	0.475345	1.31807	1.09109	3.52427	0.1525	0.870736	0.658791	1.07765	0.811048
ACTC1	3.57665	3.20266	1.87727	3.3444	2.72079	8.16428	3.09969	5.33937	4.47572	2.2443	2.21171	3.10459	2.64636	1.87687	2.37864	3.70717	2.66799	1.99299	4.91659	2.19899	2.7594	2.52059	6.13496	3.2817	4.66989	1.90009	3.29855	1.94029	3.83949	3.97598	1.44573	1.90223	3.324	2.50107	1.81178	3.37678	1.28732	6.53027	3.93917	2.75524	3.16806	7.06202	2.14747	5.16996	1.40619	2.06281	3.98531	1.70441	2.26925
ACTG1	4.62978	3.67909	4.93494	4.11367	4.86272	9.27204	3.3713	5.98221	4.94151	2.71748	3.67864	3.63602	3.60637	2.1395	4.88054	3.61901	3.31934	2.88182	6.08274	2.48035	2.54605	4.55595	9.40827	5.78178	5.47501	2.18155	6.25804	5.11886	5.80905	2.41076	1.73215	7.78421	2.47563	2.76272	2.30017	3.28179	5.14126	6.8621	4.69732	6.02882	4.32314	6.3459	2.3429	5.79018	1.91353	3.01998	5.83226	3.17033	1.7589
ACTG2	2.92868	2.99304	1.43706	2.92381	1.72024	7.87322	3.24059	4.91337	3.72031	1.46033	1.59566	2.29766	2.7309	0.876188	1.38113	2.96864	1.98655	1.41979	4.06984	1.479	2.24757	2.13788	5.5457	2.5281	4.20296	1.09552	2.46984	1.09859	3.12385	3.38209	0.573372	1.24824	6.84253	1.64935	0.768645	2.53941	0.461107	5.89795	7.24712	2.36071	2.31857	6.40194	1.72013	4.91174	0.618678	1.1086	6.82728	0.97835	1.85312
ACTN1	1.06247	0.99085	1.13134	0.385919	0.666004	1.09693	0.941297	5.34651	0.79968	0.548103	1.01567	0.717953	1.07021	2.26278	0.657069	3.70054	1.21717	0.636627	4.15542	0.209682	0.981423	0.495783	0.302253	1.30365	0.846453	5.10149	0.929159	0.894711	0.299897	1.07799	0.315664	0.237514	1.89498	0.377978	0.339929	1.15647	0.157643	1.85964	0.297595	3.13343	1.03211	5.58862	6.07891	0.664357	2.78832	2.80881	1.37058	0.336094	0.851234
ACTN2	0.185749	0.213492	0.201571	0.11811	0.120045	0.233185	0.21443	4.77593	0.193755	0.136273	0.307047	0.181051	0.14652	1.73621	0.0259214	2.84538	0.170987	0.067314	3.5433	0.157882	0.172733	0.0640702	0.0860821	0.0875086	0.137037	4.21645	0.14021	0.107384	0.0778201	0.232941	0.166307	0.167004	1.71865	0.287943	0.0837516	0.0764967	0.0562678	1.11843	0.145154	2.53717	0.140384	0.696093	0.277711	0.347583	2.5644	1.99307	0.287519	0.0826509	0.824211
ACTN3	0.168758	0.156752	0.135086	0.0949208	0.0538756	0.197128	0.145166	4.57368	0.125721	0.103193	0.332718	0.165356	0.135703	1.70203	1.05e-05	2.80093	0.144188	0.0556823	3.46846	0.134815	0.166956	0.0630692	0.0698767	0.0310389	0.0669409	4.13551	0.138019	0.100967	0.0555529	0.163348	0.163708	0.152329	1.6918	0.26905	0.0762892	0.123116	0.0334832	1.10095	0.142886	2.49753	0.11905	0.674824	0.273372	0.342152	2.52433	1.93182	0.259654	0.0813595	0.811333
ACTN4	0.307278	0.208629	9.65381	0.20012	7.73349	0.243608	0.23029	4.99593	0.18887	0.136273	0.392048	0.246055	0.187119	1.74185	7.24474	11.7225	3.11087	6.86692	3.92712	2.9441	0.189827	0.122111	0.100683	6.3668	0.15064	4.22076	1.95063	0.116169	1.04247	0.190377	11.6081	0.175579	1.86749	0.486039	6.82808	3.0569	0.0662994	0.21243	0.188726	2.55146	0.167394	0.832727	2.01258	0.347583	4.49458	4.28244	0.294777	0.0826509	1.41728
ACTR1A	0.0487289	3.46347	0.0614213	4.03164	1.05e-05	1.05e-05	2.61042	1.05e-05	2.58914	1.05e-05	3.39829	0.0355138	1.05e-05	0.0746412	6.69072	5.01379	1.05e-05	4.58107	1.05e-05	1.05e-05	4.90379	4.66867	1.05e-05	1.05e-05	1.05e-05	1.05e-05	3.619	1.05e-05	0.0424145	2.01602	1.05e-05	2.29251	5.47365	4.86878	4.38678	1.69012	7.04705	4.28525	3.06813	3.83771	1.05e-05	1.05e-05	0.958454	0.677168	1.00845	1.88493	1.05e-05	1.05e-05	0.426719
ACTR1B	3.60913	13.597	5.51495	4.03164	3.27987	5.09821	5.37502	1.05e-05	22.5065	33.5155	15.7994	0.0355138	1.05e-05	7.53797	6.69072	15.3682	7.6366	10.8672	11.752	1.05e-05	13.4187	6.42457	24.8948	4.95262	5.71568	3.60421	5.6006	0.0770351	4.81162	31.2873	5.51096	10.9767	7.36552	4.86878	4.38678	1.69012	12.3043	13.1613	9.61798	4.37906	11.6285	2.4939	0.973735	4.85615	5.08036	6.20711	1.05e-05	8.70864	1.75462
ACTR2	5.74305	12.6459	10.1016	13.3422	8.6374	1.05e-05	7.24745	9.75055	0.0572526	8.73521	8.2617	6.84196	23.8779	9.9843	9.34376	8.79344	8.18505	9.12311	5.31122	10.3144	11.1159	11.3298	10.0167	6.87437	5.67174	5.57173	5.62495	8.51745	1.05e-05	3.49259	6.59607	5.41708	4.5505	6.25017	6.93424	8.24153	8.49088	8.58724	6.89092	8.02046	2.60254	5.72681	3.94683	8.14263	10.4036	5.12328	7.69581	0.0124149	11.0264
ACTR3	36.1224	24.1424	1.71041	5.64124	1.05e-05	2.88193	46.6297	4.21624	8.6221	0.982439	1.05e-05	31.4268	20.6935	0.0390153	0.513202	1.05e-05	3.70542	1.67665	23.729	9.10989	2.13657	6.32284	13.9625	25.3556	21.9207	1.05e-05	6.85137	4.2403	5.0705	0.532417	45.1905	0.954808	5.11078	1.05e-05	14.582	57.0032	37.0294	1.05e-05	26.4225	58.9588	57.0751	3.51967	7.41896	44.9801	0.630206	16.4456	1.05e-05	39.9375	7.48565
ACY1	0.573538	4.98134	0.0498431	1.05e-05	0.750146	3.25194	1.05e-05	0.947103	1.05e-05	1.05e-05	0.612729	0.623799	0.201726	0.044886	0.0180206	1.05e-05	1.05e-05	0.0490372	0.140596	1.05e-05	0.0232941	1.24415	0.0160994	1.74497	0.117686	0.0683958	10.6091	8.20722	0.0374682	0.368589	0.0847197	5.89986	6.26588	10.2721	0.260841	0.0164503	9.42353	0.0380825	5.969	0.103967	0.0929962	1.05e-05	1.05e-05	7.03774	8.26971	1.05e-05	0.406649	1.05e-05	1.05e-05
ADA	1.05e-05	1.39015	0.585294	1.05e-05	1.05e-05	1.05e-05	1.49529	1.05e-05	1.05e-05	1.05e-05	0.0697146	1.05e-05	1.05e-05	3.82412	1.05e-05	0.159456	1.05e-05	1.05e-05	1.05e-05	1.05e-05	1.05e-05	1.05e-05	1.05e-05	1.05e-05	1.05e-05	1.05e-05	0.556604	1.05e-05	1.05e-05	1.74269	1.05e-05	1.05e-05	2.83715	1.05e-05	1.05e-05	1.05e-05	1.05e-05	1.05e-05	1.05e-05	1.05e-05	6.16648	1.05e-05	0.104083	1.05e-05	1.05e-05	0.370332	1.85025	1.05e-05	1.05e-05
ADA2	0.212357	0.0985649	1.05e-05	0.0735567	1.05e-05	0.124461	0.0543037	1.05e-05	0.0219656	0.061643	1.05e-05	0.00542482	1.05e-05	1.05e-05	2.81408	1.05e-05	0.0532292	0.0585819	1.04183	0.0744947	2.34249	0.260543	0.624234	2.02524	32.1084	0.0441201	0.316115	0.732799	1.80528	0.0980163	1.05e-05	2.30274	1.29498	1.52849	1.56492	1.05e-05	1.58554	1.17184	1.05e-05	1.61998	1.05e-05	1.45748	1.80076	1.71089	1.97211	1.33377	0.403427	1.74463	1.05e-05
ADAMTS13	5.7837	7.98597	19.8704	5.15898	23.5249	14.9084	10.2926	6.15401	2.70517	6.23901	6.29177	8.61662	9.74563	9.3055	7.80388	10.6561	3.97218	8.05575	5.81898	7.59861	7.60573	9.5001	6.2006	6.84797	10.1794	4.25727	6.19811	8.55321	25.4007	14.2484	5.28758	1.70904	8.26244	5.63133	7.89273	3.18576	8.86839	5.14614	3.3161	6.19264	11.7767	3.88536	2.77387	1.47837	12.0865	1.97582	5.43784	0.641758	0.563885
ADAMTSL4	0.162482	0.357281	0.15776	0.188121	0.0411574	0.242721	1.05e-05	0.00969005	0.183498	0.154546	0.18568	0.214151	0.255562	1.05e-05	0.357576	0.363335	0.174298	0.24342	1.05e-05	0.278523	1.05e-05	0.189517	0.24784	1.05e-05	1.05e-05	0.263395	1.05e-05	0.321986	0.233357	1.05e-05	0.226853	0.185163	0.164564	1.05e-05	1.05e-05	0.239079	0.268698	0.16603	1.05e-05	1.05e-05	0.184963	1.05e-05	0.120891	0.265145	1.05e-05	0.47504	1.05e-05	1.05e-05	1.05e-05
ADAR	1.05e-05	1.05e-05	20.3292	1.05e-05	1.05e-05	0.0397487	1.05e-05	1.05e-05	1.05e-05	0.0487411	1.05e-05	0.0321082	1.05e-05	1.05e-05	1.05e-05	54.6746	1.05e-05	1.05e-05	0.0175378	1.05e-05	0.0753965	1.05e-05	0.19616	1.05e-05	1.05e-05	1.05e-05	1.05e-05	1.05e-05	0.685229	0.066448	0.0576463	1.05e-05	1.05e-05	1.05e-05	0.383752	1.05e-05	1.05e-05	0.0133412	1.05e-05	1.05e-05	21.2958	1.05e-05	0.828401	1.05e-05	1.05e-05	1.05e-05	1.05e-05	0.252422	1.05e-05
ADD1	1.13891	0.595635	0.00886637	1.05e-05	0.0293554	1.05e-05	0.0595411	1.05e-05	1.05e-05	1.05e-05	1.05e-05	0.145225	0.0899456	0.104554	1.29557	1.05e-05	0.34172	0.291679	1.48732	0.915706	1.05e-05	1.05e-05	2.02286	0.108211	0.0376281	0.038209	0.797596	1.05e-05	1.05e-05	1.05e-05	1.05e-05	0.0755235	0.121201	1.05e-05	1.05e-05	1.05e-05	0.155422	0.349977	1.05e-05	0.0749484	0.0992941	1.05e-05	0.0816188	1.05e-05	0.264318	1.45175	1.05e-05	1.05e-05	0.262786
ADD3	0.0747756	1.05e-05	1.04527	1.05e-05	5.6009	0.0201833	0.0571116	1.05e-05	0.0594228	0.282308	0.0656868	1.05e-05	10.5342	1.05e-05	6.42024	1.05e-05	1.05e-05	1.05e-05	1.05e-05	1.05e-05	1.05e-05	1.05e-05	11.6267	0.763231	1.05e-05	1.05e-05	1.05e-05	1.05e-05	14.7399	1.05e-05	1.05e-05	1.06574	1.05e-05	1.05e-05	1.05e-05	1.05e-05	1.05e-05	1.05e-05	1.05e-05	1.05e-05	1.05e-05	1.05e-05	1.05e-05	0.101311	1.05e-05	1.05e-05	1.05e-05	1.05e-05	1.05e-05
ADGRB3	25.1027	1.05e-05	41.3508	1.05e-05	13.4472	0.670368	24.3847	37.9615	1.05e-05	33.005	20.0963	25.435	26.4126	17.9455	22.5308	21.5552	28.9955	12.1708	37.0999	37.0161	51.8044	42.7626	25.7179	21.2162	42.6759	41.8796	23.1948	122.727	33.7374	0.889187	39.7641	108.103	49.6343	19.7051	16.1028	25.7638	45.6977	47.2563	24.8105	25.3148	44.5621	22.4494	102.303	78.7261	1.05e-05	136.228	34.8422	30.6494	38.8426
ADGRE5	0.0473162	0.0562819	0.0193093	0.0706453	0.036226	0.108428	0.0474989	0.0662221	0.0383569	0.0431537	1.05e-05	0.0691759	1.05e-05	1.05e-05	1.05e-05	0.0428735	0.0534158	0.0535762	0.801412	0.050195	0.0316512	0.050193	0.0425316	0.0275155	0.00655384	1.05e-05	1.05e-05	0.0305652	1.05e-05	0.0294143	0.0242997	0.0570491	1.05e-05	0.0600582	0.0341187	0.0376387	0.0245539	0.0376778	0.0366211	1.05e-05	1.05e-05	0.0817839	0.0367704	1.05e-05	1.05e-05	1.05e-05	1.05e-05	0.0182974	1.05e-05
ADGRF5	0.0473983	0.0155127	0.0590667	0.142378	0.119922	1.05e-05	1.05e-05	0.0549956	0.0634793	1.05e-05	1.05e-05	0.010752	1.05e-05	0.00891177	1.05e-05	1.05e-05	0.0212707	0.137952	0.0264578	0.555999	0.261064	0.174877	1.05e-05	1.05e-05	1.05e-05	1.05e-05	1.05e-05	1.05e-05	1.05e-05	1.05e-05	1.05e-05	1.05e-05	0.0159802	1.05e-05	1.05e-05	1.05e-05	0.244108	1.05e-05	0.0652083	1.05e-05	1.05e-05	1.05e-05	1.05e-05	1.05e-05	1.05e-05	1.05e-05	0.0213953	1.05e-05	1.05e-05
ADGRG6	0.777955	0.184663	0.534769	0.607748	3.98391	0.298843	0.15787	0.321722	0.396804	0.226828	0.586516	0.510357	0.508575	0.29978	0.190501	0.391787	0.667189	0.405136	0.402851	0.341777	0.280848	0.248638	0.300717	0.344635	0.0940066	0.169812	0.502202	1.05e-05	0.117542	1.05e-05	0.148399	1.05e-05	0.415207	0.481372	1.05e-05	0.33441	0.128271	0.131657	0.292351	0.0924879	0.134806	1.05e-05	0.128969	0.687142	0.491085	1.05e-05	0.280473	1.05e-05	1.05e-05
ADH1A	0.0535894	1.05e-05	0.0229564	1.05e-05	1.05e-05	1.05e-05	2.98629	0.248059	0.0854944	13.4089	0.119122	0.0725753	1.05e-05	1.05e-05	0.0329659	1.05e-05	1.05e-05	0.0611701	0.0251441	0.0785438	1.05e-05	0.308879	13.8592	1.05e-05	1.05e-05	1.05e-05	1.05e-05	0.0544758	1.05e-05	1.05e-05	1.05e-05	1.05e-05	1.05e-05	1.05e-05	7.00336	0.2276	1.05e-05	1.05e-05	1.05e-05	0.187777	1.05e-05	1.05e-05	1.05e-05	1.05e-05	0.685544	1.05e-05	1.05e-05	1.05e-05	0.440126
ADH1B	21.9044	1.05e-05	0.0209602	1.05e-05	0.0701396	1.05e-05	1.05e-05	0.226489	0.0780601	22.5904	0.108763	10.7518	1.05e-05	1.05e-05	1.05e-05	9.18305	21.1814	1.83763	21.5491	2.58051	1.05e-05	0.199634	49.3085	30.887	15.4248	1.05e-05	1.05e-05	0.0497388	23.4428	1.05e-05	1.05e-05	1.05e-05	30.5692	1.05e-05	37.2359	45.6994	26.2455	1.05e-05	19.1113	0.171448	1.05e-05	1.05e-05	1.05e-05	6.61594	0.627945	1.05e-05	0.045024	0.0400608	0.401854
ADH1C	0.374187	0.234376	1.05e-05	0.725088	0.362069	1.05e-05	1.05e-05	0.663153	0.575784	12.636	0.589152	0.193806	0.352109	1.05e-05	1.05e-05	0.275817	0.44141	0.328195	0.598683	0.242409	1.05e-05	0.0483204	13.1511	0.321609	0.7017	0.299613	0.0874285	0.524089	0.75885	1.05e-05	1.05e-05	0.224083	0.159545	1.05e-05	6.70936	0.574921	0.086294	0.178011	0.298514	4.21924	0.262574	1.05e-05	0.472214	0.258829	3.30683	0.526481	0.198223	0.454284	0.546439
ADIPOQ	29.2824	29.9691	28.4171	27.1709	73.2904	57.0714	37.1022	27.0628	34.366	93.9336	23.8768	25.9856	34.9989	56.6759	50.4453	63.9887	34.5217	49.4333	48.6806	59.9747	57.9497	10.8937	50.1558	35.9428	36.8383	49.5453	64.1815	24.9668	59.8959	32.9053	42.7866	26.9909	35.7433	46.7493	42.2116	14.6665	34.4908	27.7886	28.3064	22.4168	51.0169	21.6679	37.2301	24.4139	29.1403	35.8743	25.0396	12.5657	6.81949
ADK	1.05e-05	1.05e-05	0.486583	0.162663	1.05e-05	1.05e-05	1.05e-05	1.05e-05	0.72613	1.05e-05	0.0375539	0.841365	1.05e-05	1.05e-05	0.919802	0.114413	2.44951	0.283721	1.05e-05	1.05e-05	0.208217	1.05e-05	0.781508	1.05e-05	0.0394812	0.406615	0.814019	1.05e-05	1.05e-05	1.05e-05	1.05e-05	1.05e-05	0.072055	0.20097	0.888163	1.18623	1.05e-05	1.05e-05	1.05e-05	1.05e-05	1.05e-05	1.05e-05	1.05e-05	1.05e-05	1.05e-05	0.977717	1.05e-05	1.05e-05	1.05e-05
ADSL	1.05e-05	1.05e-05	1.05e-05	1.05e-05	0.150001	1.05e-05	0.141204	1.05e-05	1.05e-05	1.05e-05	0.149692	1.05e-05	0.301804	0.871333	0.121167	1.10574	0.1009	0.567668	2.0799	1.05e-05	1.05e-05	0.500779	1.05e-05	1.05e-05	1.05e-05	8.36133	1.05e-05	0.722474	1.05e-05	0.00661641	1.05e-05	1.05e-05	1.05e-05	1.42431	1.05e-05	1.05e-05	1.05e-05	1.05e-05	1.05e-05	1.05e-05	5.36783	1.05e-05	1.05e-05	1.05e-05	0.292433	1.05e-05	1.05e-05	1.74542	0.512776
ADSS2	0.0668182	1.05e-05	1.05e-05	1.05e-05	0.283235	1.05e-05	0.147988	1.05e-05	0.605994	1.05e-05	0.282378	0.0759687	1.05e-05	0.0468861	1.05e-05	1.05e-05	1.05e-05	0.142249	1.05e-05	0.260232	0.354735	1.05e-05	0.566623	0.0378196	0.356543	0.321838	0.642559	0.427564	0.602942	0.121412	1.05e-05	0.196585	1.05e-05	0.0455613	0.475723	0.530024	1.05e-05	1.05e-05	1.05e-05	0.208566	1.05e-05	1.05e-05	1.05e-05	0.313361	0.48369	1.05e-05	1.05e-05	1.05e-05	1.05e-05
AEBP1	0.175072	0.147243	0.174393	0.213415	0.187614	0.326946	0.14449	0.181713	0.103504	0.234267	0.120084	0.103331	0.509684	0.1754	0.203304	0.415633	0.213849	0.247567	0.0862647	0.194847	0.146989	0.137349	0.14301	0.127819	0.200207	0.186472	0.113218	1.13024	0.0377244	0.0354605	0.097465	0.0963968	0.0902309	0.0839019	0.133679	0.143619	0.198787	0.0855703	0.0743738	1.64477	0.157599	0.0767582	0.0851281	2.53077	0.104642	0.209549	0.114511	0.522207	0.0334599
AFDN	0.985983	0.418761	1.3875	1.35494	1.3281	1.03907	0.355964	3.22334	2.61697	0.924664	1.27416	0.620527	1.26748	1.14558	0.856146	1.75953	0.876055	0.812057	2.3723	1.64134	1.30206	0.813527	0.845813	0.496457	1.27005	0.99517	2.80707	0.70532	0.954941	0.665883	0.538502	1.69102	0.12588	0.800334	0.810202	3.88494	0.886244	1.14548	0.761197	2.74866	1.08535	0.820068	1.08818	0.797928	1.06947	0.945217	0.994998	0.943453	0.787222
AFM	597.827	589.214	506.312	488.621	526.144	735.957	239.799	671.673	522.403	806.361	494.629	628.552	556.649	652.839	694.627	645.384	690.695	653.059	413.019	523.716	538.493	616.791	436.764	673.307	520.285	565.026	536.109	537.236	466.297	682.257	704.328	332.263	505.157	559.532	444.688	636.084	540.892	477.329	409.512	627.563	696.297	628.049	484.901	728.918	439.509	512.18	657.387	587.404	774.24
AGA	1.05e-05	0.560451	51.9475	0.685243	0.43684	0.0983835	0.34161	1.05e-05	1.05e-05	0.117382	0.370865	1.05e-05	0.998364	0.0492571	0.747249	3.39952	1.05e-05	0.0654052	1.08228	0.0222646	0.430113	7.05758	1.05e-05	0.732996	0.936325	0.388314	0.0693512	0.0449154	0.179258	0.533453	1.9567	1.05e-05	1.05e-05	0.778837	1.05e-05	0.890085	1.05e-05	0.114866	0.86426	1.05e-05	0.581938	1.05e-05	0.0714795	0.191761	0.0716937	0.847435	1.34479	1.05e-05	1.05e-05
AGL	1.05e-05	1.05e-05	1.05e-05	1.05e-05	0.00206843	1.05e-05	1.05e-05	1.05e-05	1.05e-05	1.05e-05	1.05e-05	1.05e-05	1.05e-05	1.05e-05	1.05e-05	1.05e-05	1.05e-05	1.05e-05	1.05e-05	1.05e-05	1.05e-05	1.05e-05	1.05e-05	1.05e-05	1.05e-05	1.05e-05	1.05e-05	1.05e-05	1.05e-05	1.05e-05	1.05e-05	0.080954	1.05e-05	0.00247739	1.05e-05	0.0231709	1.05e-05	0.261903	1.05e-05	1.05e-05	0.0028607	1.05e-05	1.05e-05	1.05e-05	1.05e-05	1.05e-05	1.05e-05	1.05e-05	1.05e-05
AGO2	1.05e-05	1.05e-05	1.05e-05	1.05e-05	0.0100868	1.05e-05	1.05e-05	1.05e-05	1.05e-05	1.05e-05	1.05e-05	1.05e-05	1.05e-05	1.05e-05	1.05e-05	0.0218982	1.05e-05	1.05e-05	1.05e-05	0.0597744	1.05e-05	1.05e-05	1.05e-05	1.05e-05	1.05e-05	1.05e-05	1.05e-05	1.05e-05	1.05e-05	1.05e-05	1.05e-05	1.05e-05	0.0356186	1.05e-05	1.05e-05	0.096903	1.05e-05	0.144729	0.0230043	0.746726	0.657552	1.05e-05	0.0209669	1.05e-05	1.05e-05	1.05e-05	1.25089	1.05e-05	1.05e-05
AGPAT5	1.05e-05	0.715148	2.31709	0.161491	14.6825	0.33884	1.03502	1.2871	1.05e-05	28.9776	0.975204	13.4333	1.05e-05	0.316356	0.0998117	1.02006	0.236809	1.05e-05	5.90842	0.495829	0.574974	0.61694	0.296352	1.70988	1.17271	0.602588	0.316909	1.05e-05	1.05e-05	4.18397	0.330137	10.9112	14.0265	1.11884	15.0297	1.05e-05	9.06347	11.3084	1.05e-05	1.05e-05	23.5766	13.3717	14.022	29.4934	1.02809	20.167	24.7282	1.05e-05	18.0282
AGRN	1.05e-05	1.05e-05	1.05e-05	1.05e-05	1.05e-05	1.05e-05	1.05e-05	1.05e-05	1.05e-05	0.0475929	1.05e-05	1.05e-05	0.0719258	1.05e-05	1.05e-05	1.05e-05	1.05e-05	1.05e-05	1.05e-05	1.05e-05	1.05e-05	1.05e-05	1.05e-05	1.05e-05	0.429781	1.05e-05	32.9494	1.05e-05	0.00925997	0.117128	1.05e-05	1.05e-05	0.18262	0.0110356	0.150192	0.276273	1.05e-05	0.0274749	0.158556	1.05e-05	0.117765	0.110268	1.05e-05	0.126946	1.05e-05	0.22614	0.524695	0.23476	0.329673
AGT	2093.72	2116.29	2157.11	2720.85	2948.58	2183.69	2425.76	3164.18	3093.82	3044.45	3187.89	3382.71	2707.62	2446.08	2804.18	1128.86	1695.46	2628.02	2341.68	2502.01	2331.05	1731.03	2396.58	3037.8	2265.8	2725.37	3077.73	1848.6	2639.51	1886.14	3155.8	2514.94	2347.02	2562.22	2638.14	2955.48	2108.7	2244.26	2649.53	2151.16	2011.65	2621.57	1539.65	2381.25	2595.58	1937.68	2809.26	3282.1	1811.79
AHCY	2.55136	1.31488	1.05e-05	1.05e-05	1.82717	67.6171	1.05e-05	2.65067	2.5628	1.05e-05	1.32897	1.05e-05	1.05e-05	1.81725	1.07478	1.05e-05	4.46543	0.0155037	6.91844	1.25575	1.05e-05	2.31423	1.05e-05	3.4173	1.05e-05	3.41137	1.05e-05	0.057974	2.14639	1.6828	1.05e-05	3.38905	1.30212	1.00416	1.05e-05	1.54067	1.19392	1.76613	4.12673	1.05e-05	1.05e-05	1.05e-05	2.064	5.26532	1.70236	2.02125	2.95601	3.79594	4.66365
AH0.0000105K	0.419541	0.0572238	0.370635	4.3873	0.736266	1.04154	4.38375	4.14269	2.72178	0.706875	0.876546	1.38719	7.89784	0.362839	0.320893	0.0256431	0.450968	0.212908	5.26999	13.1407	0.97656	0.738971	2.20243	0.486685	2.7812	6.69045	1.05e-05	1.31629	0.38767	0.324813	2.63223	2.35681	4.32517	0.521937	5.8275	0.0764627	3.20783	5.4422	5.5247	0.496427	0.0500599	6.17631	0.052202	0.877089	4.8477	4.15323	3.83912	4.32972	4.34152
AH0.0000105K2	0.0192528	1.05e-05	0.0614316	0.0652724	1.05e-05	1.05e-05	0.0349134	1.05e-05	0.0395742	1.05e-05	1.05e-05	1.05e-05	1.05e-05	1.05e-05	1.05e-05	1.05e-05	1.05e-05	1.05e-05	0.12555	1.05e-05	1.05e-05	1.05e-05	1.05e-05	1.05e-05	1.05e-05	1.05e-05	1.05e-05	0.12758	1.05e-05	0.22399	0.00271309	1.05e-05	0.0442404	1.05e-05	1.05e-05	0.0182869	1.05e-05	1.05e-05	1.05e-05	0.134204	1.05e-05	1.05e-05	1.05e-05	0.0774144	1.05e-05	4.36744	1.05e-05	0.00262038	1.05e-05
AHSA1	1.05e-05	1.05e-05	0.0621733	1.05e-05	0.119444	0.165087	1.05e-05	0.851341	1.05e-05	0.0124642	1.05e-05	1.05e-05	1.05e-05	1.05e-05	1.05e-05	1.05e-05	0.126348	1.05e-05	1.05e-05	1.05e-05	1.05e-05	1.05e-05	1.05e-05	1.05e-05	1.05e-05	1.05e-05	1.05e-05	0.633627	1.05e-05	1.05e-05	1.05e-05	1.05e-05	1.05e-05	1.05e-05	1.05e-05	1.05e-05	0.278611	0.0695441	0.147424	1.05e-05	1.05e-05	1.05e-05	1.05e-05	1.05e-05	0.120446	1.05e-05	1.05e-05	1.05e-05	1.05e-05
AHSG	749.893	1037.39	672.23	781.326	602.993	743.853	1041.83	702.652	610.99	681.827	586.121	577.705	752.137	887.634	599.145	707.069	636.994	710.051	736.558	853.477	509.069	654.388	658.634	655.692	1221.62	522.214	840.099	837.977	600.664	169.668	397.136	472.378	644.26	696.072	616.278	551.475	868.581	819.808	711.936	657.751	629.1	687.292	739.423	731.325	696.937	605.037	656.056	627.526	862.504
AIFM1	1.05e-05	0.864274	0.312326	1.05e-05	1.05e-05	2.59856	0.0601592	1.05e-05	1.05e-05	1.05e-05	0.925733	1.13533	1.05e-05	2.07535	0.00898998	3.17287	1.05e-05	0.340448	1.05e-05	1.05e-05	1.05e-05	1.05e-05	0.0633804	1.05e-05	1.05e-05	1.05e-05	1.05e-05	1.05e-05	1.05e-05	1.05e-05	0.375387	1.05e-05	1.91549	1.05e-05	1.05e-05	1.05e-05	1.05e-05	0.63616	1.05e-05	0.013744	1.05e-05	1.05e-05	0.0101427	1.05e-05	1.05e-05	1.05e-05	1.05e-05	1.05e-05	1.05e-05
AK1	1.05e-05	0.519784	1.05e-05	1.05e-05	1.05e-05	0.143678	0.551063	1.05e-05	0.279135	1.05e-05	1.05e-05	0.252458	1.05e-05	1.05e-05	0.0451088	1.24904	0.189039	1.05e-05	0.113594	1.00735	1.05e-05	0.747952	0.0884147	0.0946495	0.0541299	0.590715	1.05e-05	0.0483505	1.05e-05	0.0508211	1.05e-05	0.220314	1.05e-05	1.05e-05	0.0461645	1.05e-05	1.05e-05	0.121916	1.05e-05	0.796833	0.198763	0.100442	1.05e-05	0.174165	1.05e-05	0.0568093	1.05e-05	1.05e-05	1.05e-05
AK2	1.07593	5.20149	0.16962	1.05e-05	1.04886	1.05e-05	1.05e-05	1.17598	0.117506	3.27249	1.44761	3.06252	0.183932	1.05e-05	0.0830042	1.05e-05	0.357494	1.89088	2.42783	0.353009	0.985419	1.05e-05	2.65335	1.05e-05	1.05e-05	4.51098	1.05e-05	7.64949	1.05e-05	1.20245	1.05e-05	0.292964	1.05e-05	8.12309	3.75809	2.52315	1.05e-05	1.05e-05	1.05e-05	1.05e-05	1.05e-05	1.05e-05	10.5619	1.05e-05	2.15244	2.16613	8.89062	4.8601	1.05e-05
AKAP12	0.126453	1.54197	1.05e-05	1.83803	0.453714	0.0221378	0.584582	1.56882	2.06022	1.80803	1.81717	2.17675	1.05e-05	0.809767	0.250118	0.0243417	1.05e-05	1.05e-05	1.05e-05	1.05e-05	1.05e-05	1.24954	1.773	1.05e-05	3.0884	1.54993	1.05e-05	1.05e-05	1.47447	0.0418015	2.58139	2.81432	1.05e-05	2.8629	1.97617	1.39122	1.83085	1.46958	1.05e-05	1.05e-05	0.0200349	3.19089	1.05e-05	1.05e-05	2.01998	1.05e-05	2.68611	1.46243	1.05e-05
AKR1A1	0.0449049	1.05e-05	0.241288	1.05e-05	1.05e-05	1.05e-05	0.0415577	1.05e-05	1.05e-05	1.05e-05	1.05e-05	1.05e-05	1.05e-05	0.111543	1.05e-05	0.067061	0.0369757	1.05e-05	1.05e-05	0.102511	1.05e-05	1.05e-05	0.22939	1.05e-05	1.05e-05	1.05e-05	1.05e-05	0.470952	1.05e-05	1.05e-05	0.111579	0.504235	1.05e-05	1.05e-05	1.05e-05	1.05e-05	1.05e-05	0.149149	1.05e-05	1.05e-05	1.05e-05	0.0628594	1.05e-05	38.1124	0.496168	0.0807998	0.146556	1.05e-05	1.05e-05
AKR1B1	1.05e-05	1.05e-05	1.05e-05	1.05e-05	1.62809	1.05e-05	1.05e-05	1.05e-05	1.05e-05	0.00576103	1.05e-05	0.0876194	1.05e-05	1.69559	1.05e-05	1.05e-05	1.05e-05	1.05e-05	1.02749	1.05e-05	1.05e-05	1.03396	0.328637	1.05e-05	1.05e-05	0.187412	0.961739	2.58583	1.05e-05	1.05e-05	1.05e-05	2.86229	1.05e-05	1.05e-05	1.05e-05	1.05e-05	0.0972124	2.15255	1.05e-05	1.05e-05	1.05e-05	1.05e-05	1.05e-05	1.49247	1.05e-05	1.05e-05	1.05e-05	1.05e-05	0.77988
AKR1B10	0.236396	24.0328	1.03526	0.161299	0.194431	61.1031	148.874	0.875718	1.36913	0.171896	0.261534	0.219441	0.0549296	1.05e-05	0.27917	0.132205	0.437956	0.210828	0.901873	0.196405	0.144366	0.140228	0.256957	0.146368	97.592	0.169723	0.608025	0.073315	0.05979	1.05e-05	0.278739	1.08999	0.0290383	0.194164	0.141908	0.821331	0.295995	0.287465	0.077445	0.156238	1.05e-05	0.109131	0.0665793	0.11184	0.155907	0.108688	0.110879	1.20654	0.0901685
AKR1B15	0.182171	0.120751	0.12216	0.169363	0.204152	1.05e-05	0.0239802	0.222169	0.239695	0.180491	0.112617	0.230413	0.057676	1.05e-05	0.293129	0.138815	0.459854	0.205069	0.195679	0.206225	0.151585	0.147239	0.269805	0.153686	0.109215	0.178209	1.05e-05	0.0769807	0.0627795	1.05e-05	0.144938	0.217344	0.0304902	0.203872	0.149003	0.215927	0.310795	0.301839	0.0813172	0.16405	1.05e-05	0.114587	0.0699083	0.117432	0.163703	0.114122	0.116423	0.171544	0.0946769
AKR1C1	0.101479	1.05e-05	1.05e-05	1.05e-05	1.05e-05	1.05e-05	1.05e-05	1.05e-05	0.345011	1.05e-05	0.114326	1.05e-05	1.05e-05	0.0208705	1.05e-05	1.05e-05	1.05e-05	1.05e-05	1.05e-05	1.05e-05	1.05e-05	1.05e-05	1.05e-05	0.0262906	0.0136147	1.05e-05	1.05e-05	1.05e-05	5.52582	0.0975863	1.05e-05	1.05e-05	1.05e-05	1.05e-05	1.05e-05	1.05e-05	1.05e-05	0.0232449	0.0426224	1.05e-05	0.429129	0.0970974	0.0198703	1.05e-05	0.357473	1.05e-05	1.05e-05	5.58161	1.05e-05
AKR1C3	1.05e-05	1.05e-05	1.05e-05	0.130787	1.05e-05	4.41982	1.05e-05	1.05e-05	1.15678	3.89347	0.114326	1.05e-05	2.2075	0.962881	1.05e-05	0.724605	2.7552	1.05e-05	1.05e-05	1.05e-05	1.05e-05	1.05e-05	1.05e-05	0.0262906	3.07448	1.40844	1.05e-05	1.05e-05	5.92157	0.1301	1.05e-05	1.05e-05	1.05e-05	3.39716	4.26171	1.05e-05	0.0443583	4.48208	0.0426224	2.36376	4.16821	0.0970974	0.0198703	1.05e-05	0.284541	4.3848	0.0375144	5.58161	1.50594
ALAD	5.85439	6.4723	10.1904	9.46385	4.81184	5.30072	11.0241	8.01311	5.44334	9.22172	6.70481	6.13757	4.77504	12.6211	7.21601	5.77925	5.99469	8.97346	7.48323	4.94659	7.20816	6.48831	5.56529	7.24376	9.92959	9.31859	8.38617	5.49771	7.4401	1.94569	8.95982	6.84655	4.76978	6.74814	6.00361	10.1958	5.03148	9.39289	12.8718	7.03448	1.98637	6.76958	4.36599	6.87116	6.36024	3.88156	7.18902	7.21365	9.97892
ALB	819.19	943.315	2519.91	711.657	593.018	2960.92	726.13	740.528	1203.73	598.544	625.127	649.899	877.411	622.78	580.67	976.92	926.935	515.55	696.232	731.988	937.164	871.37	571.892	698.894	707.237	658.614	798.852	2563.36	699.844	3394.93	693.908	2782.86	1278.99	889.46	490.938	748.066	2013.45	1124.93	929.882	629.607	1115.93	1107.18	2689.48	2198.94	611.908	2432.92	1205.01	707.988	703.416
ALCAM	3.8257	4.41688	4.68651	4.24442	4.47326	6.20873	14.9828	10.8651	3.78117	4.66111	3.70905	2.8612	4.30198	3.83452	5.29913	5.18972	3.76327	4.75736	6.68795	6.45291	16.0941	7.35008	6.41596	4.22923	5.51299	5.34605	2.88512	6.96779	4.96534	4.36027	4.27271	14.3169	2.21821	3.99249	3.43757	4.08575	2.9789	3.47558	2.68086	5.10503	13.3476	2.74324	3.65329	5.49376	3.31668	3.15127	11.6984	4.65639	6.00433
ALDH16A1	1.05e-05	1.05e-05	1.05e-05	1.05e-05	0.0165206	1.05e-05	1.05e-05	1.05e-05	0.011554	1.05e-05	0.0168852	0.0154068	1.05e-05	1.05e-05	0.0158095	1.05e-05	1.05e-05	1.05e-05	1.05e-05	0.00670599	0.00848333	0.0222879	0.0214256	1.05e-05	1.05e-05	0.0178459	1.05e-05	0.0135572	0.0852817	1.05e-05	1.05e-05	1.05e-05	1.05e-05	0.117594	0.00909346	1.05e-05	1.05e-05	1.05e-05	0.151254	0.00664898	1.05e-05	0.189487	1.05e-05	0.0273629	1.05e-05	0.0119718	1.05e-05	0.00867777	0.0162605
ALDH18A1	1.05e-05	1.05e-05	1.05e-05	0.23458	0.00925837	1.05e-05	1.05e-05	1.05e-05	1.65572	1.05e-05	0.298214	0.245753	0.324958	1.05e-05	1.05e-05	1.05e-05	1.05e-05	0.0158485	1.05e-05	0.0174593	1.05e-05	1.05e-05	1.05e-05	1.05e-05	1.05e-05	0.441603	1.05e-05	1.05e-05	0.660691	0.332153	1.05e-05	0.11586	1.05e-05	1.05e-05	1.05e-05	1.05e-05	1.05e-05	1.05e-05	0.134764	0.580449	0.213242	0.284164	1.05e-05	1.05e-05	1.05e-05	1.05e-05	0.386555	1.05e-05	1.05e-05
ALDH1A1	1.05e-05	0.14331	1.05e-05	0.0542079	1.05e-05	0.783617	1.05e-05	1.05e-05	1.05e-05	1.05e-05	0.0526749	1.05e-05	1.05e-05	1.05e-05	1.05e-05	0.256948	1.05e-05	1.05e-05	1.05457	0.201001	1.05e-05	1.05e-05	0.0382427	1.05e-05	1.05e-05	0.0526825	1.05e-05	1.05e-05	0.0792426	1.05e-05	0.94456	0.00918915	1.05e-05	1.05e-05	1.05e-05	0.67443	1.05e-05	0.0945873	0.180836	0.491641	1.05e-05	0.0466651	1.05e-05	0.0355124	1.05e-05	1.06583	0.32857	0.113215	1.05e-05
ALDH1A3	1.05e-05	1.05e-05	2.88952	4.21159	1.05e-05	1.05e-05	0.936478	1.05e-05	1.05e-05	1.05e-05	1.05e-05	1.05e-05	1.05e-05	1.05e-05	1.05e-05	1.05e-05	1.05e-05	1.05e-05	0.813078	1.05e-05	1.05e-05	1.05e-05	1.05e-05	1.05e-05	1.05e-05	1.05e-05	1.05e-05	1.05e-05	1.05e-05	1.05e-05	5.34256	1.05e-05	0.922794	1.05e-05	5.20825	5.42285	1.05e-05	0.727407	3.28539	1.05e-05	1.05e-05	2.81795	0.120214	1.05e-05	1.05e-05	2.89582	1.05e-05	1.05e-05	1.05e-05
ALDH1B1	0.66848	1.05e-05	1.27583	1.05e-05	1.05e-05	0.509219	1.05e-05	1.05e-05	0.125004	1.05e-05	1.05e-05	1.05e-05	1.05e-05	1.05e-05	0.235085	1.05e-05	1.05e-05	1.05e-05	0.841115	1.05e-05	0.104244	1.05e-05	1.05e-05	0.0885228	1.05e-05	1.05e-05	1.05e-05	0.109367	1.05e-05	0.104847	1.05e-05	1.05e-05	0.03417	0.135523	0.625699	1.05e-05	0.034821	0.06337	0.182306	1.05e-05	0.204857	1.05e-05	1.05e-05	2.47	1.05e-05	1.05e-05	1.05e-05	1.05e-05	1.05e-05
ALDH1L1	1.05e-05	1.05e-05	4.82888	5.0684	1.05e-05	1.04033	2.27412	1.05e-05	0.0804725	3.07113	1.05e-05	1.07749	3.22876	1.05e-05	1.05e-05	1.05e-05	5.47843	1.05e-05	0.0195499	4.91734	1.05e-05	4.26166	1.05e-05	1.05e-05	1.05e-05	1.05e-05	1.05e-05	5.90803	1.05e-05	0.663575	1.64948	1.05e-05	3.79428	1.05e-05	4.10715	1.05e-05	1.05e-05	5.22974	1.05e-05	5.86395	1.92127	4.37673	0.0165241	1.05e-05	1.05e-05	1.05e-05	5.16715	1.05e-05	1.05e-05
ALDH2	0.50012	1.19195	1.05e-05	1.05e-05	0.646699	0.276329	1.05e-05	0.716993	0.551944	0.707356	1.39162	0.596505	1.26773	0.568589	0.0336674	0.641306	0.578461	0.904083	1.80614	0.814004	0.840705	0.550209	0.580045	0.882902	0.208995	0.432749	0.353332	0.397649	0.311974	1.67016	1.05e-05	1.05e-05	0.0353904	0.645041	0.993589	1.86018	1.38436	0.49964	0.257809	1.05e-05	1.05e-05	0.179435	1.05e-05	0.232076	1.05e-05	0.101433	0.644532	1.05e-05	1.05e-05
ALDH3A1	0.361361	1.05e-05	0.114569	0.376552	0.36403	1.05e-05	1.05e-05	0.0724577	1.05e-05	0.0321359	1.05e-05	0.0256067	1.05e-05	0.567225	0.0149841	0.728092	0.0635772	0.305759	0.057649	0.186232	0.17943	1.05e-05	0.0259732	0.063156	0.601766	0.350944	1.05e-05	1.05e-05	1.05e-05	0.548867	0.0115592	1.05e-05	0.0527097	1.05e-05	0.0638775	1.05e-05	0.171172	1.05e-05	1.05e-05	1.05e-05	0.442303	1.05e-05	1.05e-05	1.05e-05	1.05e-05	1.05e-05	1.05e-05	1.05e-05	1.05e-05
ALDH3A2	1.67533	8.20192	2.04862	3.96553	0.734356	1.05e-05	1.28411	1.90948	2.42211	4.69203	0.246213	1.30963	1.81044	3.28862	3.47209	1.05e-05	1.4814	4.72926	1.28137	0.809112	4.28529	4.37955	3.44046	4.63345	2.88632	1.47066	4.53026	1.06257	1.70292	1.05e-05	8.73063	3.09539	7.84227	1.48764	5.63689	2.71414	9.87501	1.05e-05	1.74559	1.05e-05	5.59163	2.64338	4.37238	4.71349	2.81645	6.16269	5.8862	2.25381	1.05e-05
ALDH6A1	1.05e-05	1.64301	1.21634	1.68046	1.05e-05	0.4468	0.523999	1.05e-05	2.23957	5.78614	3.22839	1.05e-05	2.71025	4.84098	0.529519	0.324285	1.05e-05	0.532014	0.896783	0.229093	27.402	1.99156	1.05e-05	2.16057	1.58092	1.05e-05	1.05e-05	0.413226	0.689376	0.43143	1.05e-05	1.05e-05	0.672709	1.74568	1.05e-05	1.05e-05	0.41459	2.18809	1.05e-05	1.05e-05	1.05e-05	1.05e-05	1.05e-05	1.05e-05	1.05e-05	1.05e-05	0.0254122	0.361491	0.310625
ALDH7A1	7.73385	1.05e-05	5.43172	1.05e-05	1.05e-05	1.05e-05	0.441369	12.3244	8.84899	2.69833	1.1103	3.3272	14.2396	0.85951	1.05e-05	1.05e-05	16.3462	1.05e-05	1.05e-05	0.0717854	0.338213	0.775418	9.84242	1.05e-05	0.0575241	1.05e-05	1.05e-05	1.73587	0.153991	1.05e-05	1.05e-05	1.05e-05	1.05e-05	5.44318	1.05e-05	1.05e-05	0.0166658	26.8246	1.05e-05	0.547005	1.05e-05	2.91768	4.42911	4.60686	1.05e-05	2.75465	1.05e-05	13.2192	17.1839
ALDH9A1	1.05e-05	0.544016	1.05e-05	0.342753	0.00800543	1.51628	3.2912	1.05e-05	1.05e-05	0.14368	2.89459	1.05e-05	1.05e-05	1.92616	1.07719	3.80583	1.05e-05	0.995835	1.05e-05	1.05e-05	1.05e-05	1.05e-05	1.05e-05	1.05e-05	1.0488	1.02962	1.05e-05	1.05e-05	1.05e-05	1.69722	1.05e-05	0.256345	1.18205	1.05e-05	0.113308	1.05e-05	1.26516	1.05e-05	1.05e-05	0.0377972	4.02141	1.05e-05	1.05e-05	0.0301764	1.05e-05	0.0100178	3.54494	1.05e-05	0.762609
ALDOA	0.711086	0.727276	1.48545	0.274138	0.620316	12.2198	0.426675	0.351949	0.750175	0.750782	0.703629	0.707042	0.485194	0.711554	0.949741	0.661631	0.993231	1.01236	0.132932	0.262464	0.200174	0.374795	0.212102	0.439789	1.24743	0.621383	0.15442	0.427104	0.284271	1.70414	0.852315	0.518679	0.337948	0.138755	0.276635	0.379695	0.217805	0.462735	0.361175	0.443839	0.837444	0.287122	0.482097	9.4332	0.371382	0.449973	4.88984	0.173445	0.680035
ALDOB	0.560569	0.149212	0.0338306	0.0725109	0.447936	0.0678805	0.0941154	0.136923	0.0694907	1.05e-05	1.05e-05	3.567	1.05e-05	0.178856	2.12852	0.0726917	0.133448	0.256633	0.60599	0.0735584	1.05e-05	1.80468	1.05e-05	0.774852	1.05e-05	0.184988	2.12373	0.230573	0.605506	0.32245	0.362849	1.05e-05	0.184192	21.6827	0.0787831	0.231715	0.195791	20.8825	0.657747	1.05e-05	1.05e-05	19.6593	35.7537	17.9339	0.129136	22.5931	0.173677	0.113184	0.153099
ALDOC	0.162404	1.53818	1.05e-05	0.169896	0.237379	0.103701	1.05e-05	0.0928384	0.103987	4.031	0.0779093	0.266757	1.05e-05	0.186016	0.0855905	2.43246	0.116041	0.35587	0.0350921	0.379549	0.41709	0.810306	9.05569	1.05e-05	0.0252097	0.527392	1.05e-05	0.496233	0.224918	0.177292	0.194539	0.303388	1.07783	0.810269	0.132399	0.201492	0.482578	1.05e-05	0.118645	0.89249	0.0273034	0.146936	0.25729	1.05e-05	0.112292	0.178038	0.501696	0.085334	2.74185
ALOX5	0.100094	1.30849	0.325973	1.05e-05	1.05e-05	1.05e-05	0.0663841	0.394827	0.00638305	0.525673	1.05e-05	1.05e-05	0.488353	1.05e-05	1.05e-05	1.05e-05	0.336922	1.05e-05	1.05e-05	1.05e-05	0.63855	0.4646	1.05e-05	1.05e-05	0.0146179	1.02289	1.05e-05	1.05e-05	1.05e-05	1.02871	4.3178	0.0935057	0.815411	0.416056	1.05e-05	1.05e-05	4.53348	0.936561	1.05e-05	5.80906	0.495562	1.24606	1.05e-05	1.63339	0.0542677	1.05e-05	1.05e-05	0.724896	1.05e-05
ALPL	0.118042	1.05e-05	1.05e-05	0.0372425	0.673623	1.00492	1.11613	1.05e-05	0.978702	1.05e-05	2.06737	1.05e-05	1.05e-05	1.05e-05	10.5683	0.210751	1.05e-05	1.05e-05	1.05e-05	1.05e-05	0.270483	0.172008	0.0692832	12.6642	0.35782	0.328235	0.412628	1.05e-05	0.127458	0.281418	1.05e-05	4.9561	0.766618	14.0943	1.05e-05	1.05e-05	1.05e-05	0.62807	6.85389	1.05e-05	3.08786	0.758642	0.360906	0.42206	6.85014	0.0310272	0.976635	0.179785	0.0173341
AMBP	472.607	280.79	494.084	322.166	334.805	189.268	221.911	525.539	442.824	336.34	315.23	437.726	263.184	341.78	327.821	296.056	428.121	336.908	536.594	457.412	300.826	271.567	596.042	428.026	259.025	255.938	521.57	395.496	505.049	170.207	241.367	413.933	438.802	468.906	392.138	446.835	261.534	331.884	379.813	405.423	182.233	366.398	449.625	405.728	363.456	282.533	357.969	369.038	545.631
AMPD3	1.05e-05	0.267207	1.05e-05	1.05e-05	1.05e-05	1.05e-05	0.453504	1.05e-05	1.05e-05	1.05e-05	1.05e-05	1.05e-05	0.564389	1.05e-05	0.0438236	1.05e-05	1.05e-05	0.219542	0.106151	0.616702	1.05e-05	0.878004	1.05e-05	1.05e-05	1.05e-05	1.05e-05	1.05e-05	1.05e-05	1.05e-05	1.05e-05	0.0469967	1.05e-05	1.05e-05	1.05e-05	1.05e-05	1.05e-05	1.05e-05	1.05e-05	1.05e-05	1.05e-05	1.05e-05	0.0701835	1.05e-05	1.05e-05	1.05e-05	1.05e-05	1.47337	1.05e-05	1.05e-05
AMY1A	0.0292017	0.0733662	0.00612384	0.0780198	0.0648897	0.306104	0.0247595	0.0279637	0.0383865	0.0806893	0.0179734	0.0418744	1.05e-05	0.0945149	0.308804	0.0265143	0.00512048	0.0184865	0.0127065	0.0277928	0.25967	1.05e-05	0.0183283	0.0323458	0.587858	0.0220695	0.0260057	0.0157275	0.14894	0.109336	1.05e-05	1.05e-05	1.05e-05	0.0572933	1.05e-05	0.0414578	0.0678872	0.182151	1.05e-05	0.0429066	0.222885	1.05e-05	1.05e-05	0.0718464	0.0507155	0.00475691	0.00595319	0.149679	0.0115888
AMY2A	0.0302087	0.075896	1.05e-05	0.0807101	0.0265181	0.316659	0.116014	0.00650756	0.0397102	0.0244735	0.0185932	0.00364162	1.05e-05	0.0977741	0.319452	0.0152483	1.05e-05	0.0191239	0.0131447	0.0287511	0.323097	1.05e-05	0.0493507	0.0334612	0.608129	0.0228305	0.0269024	1.05e-05	0.154076	0.113106	1.05e-05	1.05e-05	1.05e-05	0.0478459	1.05e-05	0.0428874	0.0702281	0.188432	1.05e-05	0.0328494	0.23057	1.05e-05	1.05e-05	0.0743239	0.0907441	0.00492094	0.00615848	0.15484	0.0119885
AMY2B	0.0302087	0.075896	1.05e-05	0.0807101	0.0265181	0.316659	0.0256132	0.00650756	0.0397102	0.0244735	0.0185932	0.00364162	1.05e-05	0.0977741	0.319452	0.0152483	1.05e-05	0.0191239	0.0131447	0.0287511	0.268624	1.05e-05	0.0493507	0.0334612	0.608129	0.0228305	0.0269024	1.05e-05	0.154076	0.113106	1.05e-05	1.05e-05	1.05e-05	0.0478459	1.05e-05	0.0428874	0.0702281	0.188432	1.05e-05	0.0328494	0.23057	1.05e-05	1.05e-05	0.0743239	0.0524643	0.00492094	0.00615848	0.15484	0.0119885
ANG	2.67462	422.893	291.698	2.61649	1.32987	289.027	491.758	4.04854	5.6084	548.722	315.917	1.66939	283.027	305.189	657.091	6.15908	2.24619	2.24752	404.193	2.26247	497.272	4.05006	2.89013	497.647	238.95	405.357	353.006	365.793	558.055	5.87267	2.68654	580.202	2.84492	478.885	448.096	556.683	3.25044	544.716	534.255	2.33024	191.668	410.451	350.384	638.36	1.26501	422.953	364.423	783.029	735.006
ANGPTL3	2.61417	0.354638	1.08116	0.0251084	1.37843	2.79433	0.523006	2.44764	2.31363	0.645446	0.538273	0.326799	0.413085	0.72082	1.05e-05	1.15965	2.51053	0.395547	0.233317	2.86461	1.05e-05	0.548663	0.130263	0.92998	1.05e-05	0.562861	0.0604429	0.382285	0.0212994	1.05e-05	1.05e-05	1.05e-05	1.05e-05	1.05e-05	1.05e-05	1.05e-05	1.05e-05	1.05e-05	1.05e-05	1.05e-05	1.05e-05	0.317033	0.0904248	1.05e-05	1.05e-05	0.721702	1.05e-05	1.05e-05	1.60275
ANK1	2.61218	1.1476	0.821219	1.73276	1.40751	1.07098	0.947727	2.18002	1.33198	0.7264	1.30425	1.64573	1.10751	1.23234	0.25529	1.19117	1.91856	1.41728	1.8931	1.34649	1.17948	2.57273	2.51455	0.90325	1.65062	1.13543	0.977701	1.92889	3.04696	0.462422	1.44873	2.78288	1.19446	2.38635	7.34084	10.7529	1.16581	1.52458	8.7553	0.976568	0.771161	1.48028	1.15383	1.51448	1.04538	0.881214	1.48019	0.684981	1.61128
ANK2	0.0156759	0.0641331	0.0075294	1.05e-05	1.05e-05	0.00336914	0.157641	1.05e-05	0.15961	1.05e-05	0.186755	1.05e-05	1.05e-05	1.05e-05	0.18616	0.0124802	1.05e-05	0.00246817	1.05e-05	0.140081	1.05e-05	0.138793	0.0301014	0.126888	1.05e-05	1.05e-05	0.0527734	1.05e-05	1.05e-05	1.05e-05	0.0124747	0.034074	1.05e-05	1.05e-05	1.05e-05	1.05e-05	1.05e-05	0.0792587	1.05e-05	1.05e-05	0.0822023	1.05e-05	1.05e-05	1.05e-05	1.05e-05	1.05e-05	1.05e-05	1.05e-05	1.05e-05
ANK3	0.523412	0.0234085	1.05e-05	1.05e-05	0.354891	1.05e-05	0.00947376	0.722827	0.640546	0.00471467	0.526065	0.495905	1.05e-05	1.05e-05	1.05e-05	0.0108071	1.05e-05	1.05e-05	0.696131	1.05e-05	1.05e-05	1.05e-05	1.05e-05	1.05e-05	1.05e-05	1.05e-05	0.101746	0.450728	0.0928569	1.05e-05	1.05e-05	0.858097	1.05e-05	1.05e-05	2.59905	3.74151	1.05e-05	0.00252839	2.89033	0.0328024	1.05e-05	1.05e-05	1.05e-05	1.05e-05	1.05e-05	0.529408	0.0258416	1.05e-05	1.05e-05
ANKFY1	0.0564997	0.404122	1.05e-05	0.231779	0.177528	0.346572	1.0612	1.58708	1.05e-05	0.11773	0.316386	1.05e-05	0.372799	0.265307	0.259015	1.05e-05	0.130703	0.144282	1.42781	0.212081	1.56186	1.3222	1.20851	0.229953	1.34417	1.46201	0.0809541	1.28346	1.24516	0.267273	1.49937	0.237821	0.0958878	0.304748	0.125523	0.092772	1.05e-05	0.213247	0.0415154	1.27178	1.05e-05	0.0283575	3.14905	0.0506688	0.274352	0.175382	0.112514	0.24645	0.741196
ANKHD1	0.384978	0.401565	0.549383	0.447539	0.35509	0.182195	0.242169	0.344704	0.193843	0.289507	0.421534	0.26331	0.523296	0.427369	0.448526	0.627877	0.358916	0.30718	0.377799	0.36755	0.319861	0.289192	0.230368	0.469329	0.235562	0.227297	0.0847724	0.327066	0.240184	0.113519	0.270937	0.323067	0.508303	0.36928	0.394932	0.487105	0.255158	0.423066	0.405137	0.253716	0.1709	0.377642	0.370361	0.144931	0.276792	0.26003	0.369087	0.289686	0.314789
ANKRD17	0.388296	0.405026	0.354464	0.451397	0.358151	0.183766	0.244257	1.05e-05	1.05e-05	0.292003	0.425168	0.26558	0.527807	0.431053	0.452393	9.76451	0.36201	0.309828	0.381056	0.370719	0.322619	0.291685	0.232354	0.473375	0.237593	0.229256	1.05e-05	0.329885	0.242255	0.114498	0.273273	0.325852	0.512685	0.372463	0.398337	0.491305	0.257357	0.426713	0.408629	0.255903	0.172373	17.0683	0.373554	0.146181	0.279178	0.262272	0.372269	0.292183	0.317503
ANPEP	2.46856	3.96069	2.42279	4.44477	3.61601	5.38754	7.19884	2.16768	3.25537	4.68317	2.44713	1.01678	4.47413	8.70925	5.54678	3.33549	3.41664	5.97986	5.21945	4.99298	5.48445	5.59471	4.50689	2.69069	5.99887	4.4814	8.05617	3.82869	4.74303	3.53384	5.73277	11.5449	2.87661	4.25021	4.79115	3.05593	3.63718	7.11133	2.90838	4.6953	4.17096	0.620497	1.24825	3.43362	3.0698	2.20418	0.406629	8.81286	5.2613
ANXA1	0.137379	1.25488	1.05e-05	1.73928	3.23168	1.92443	0.136443	1.05e-05	0.00640203	0.347115	1.72417	1.70875	1.05e-05	0.322038	2.38109	1.05e-05	0.383126	1.05e-05	0.472961	1.06542	1.05e-05	1.05e-05	1.05e-05	12.1506	0.043573	0.0309677	1.61917	1.05e-05	2.0775	1.4583	0.283334	0.066257	1.05e-05	0.458584	1.05e-05	1.05e-05	0.733732	0.916297	1.05e-05	3.49755	0.798578	1.05e-05	1.05e-05	1.06846	1.05e-05	1.05e-05	0.0771971	1.05e-05	1.05e-05
ANXA11	1.05e-05	1.05e-05	1.05e-05	1.05e-05	1.05e-05	1.05e-05	16.4415	1.05e-05	1.05e-05	1.05e-05	0.601268	0.294231	1.05e-05	1.05e-05	1.05e-05	1.05e-05	0.863164	1.05e-05	1.05e-05	0.479556	1.05e-05	0.378781	1.05e-05	0.525728	0.354904	1.05e-05	1.05e-05	1.05e-05	2.08892	1.05e-05	0.113278	1.05e-05	1.05e-05	1.05e-05	1.05e-05	1.05e-05	1.05e-05	1.05e-05	1.05e-05	1.05e-05	7.4428	0.679669	1.05e-05	0.200929	1.05e-05	5.75411	1.05e-05	1.47058	2.00203
ANXA13	1.05e-05	0.104493	0.117047	1.05e-05	0.128846	0.159395	1.05e-05	1.96836	1.05e-05	0.957257	1.05e-05	1.90446	1.05e-05	1.05e-05	0.732103	1.05e-05	0.15547	1.05e-05	2.28778	2.1074	0.918606	1.05e-05	1.06242	0.446993	0.467376	0.390687	1.05e-05	2.33994	1.05e-05	14.6152	0.873748	0.126896	1.05e-05	1.05e-05	3.43351	1.05e-05	1.05e-05	0.576704	0.144304	0.918606	1.05e-05	1.05e-05	1.05e-05	1.05e-05	0.673553	0.0351527	0.129139	1.05e-05	1.05e-05
ANXA2	3.56878	0.277914	7.64208	0.0974612	0.159035	1.05e-05	2.88496	0.326936	1.26071	0.0258678	1.05e-05	1.05e-05	3.22241	0.170085	1.40934	0.031829	1.18934	1.02233	4.05068	0.0211749	0.104781	0.467284	1.14947	1.05e-05	1.05e-05	0.598046	1.05e-05	1.05e-05	0.653536	0.0234621	1.64017	0.99039	0.181021	1.05e-05	2.21605	1.05e-05	0.061366	0.0037022	0.269948	0.963896	2.8103	1.05e-05	0.151907	2.15131	0.089651	0.874951	1.48853	3.43645	0.413828
ANXA2P2	3.72394	0.289997	1.73008	0.101699	0.147245	1.05e-05	1.05e-05	0.296688	1.03069	0.0269925	1.05e-05	1.05e-05	3.36251	0.15561	1.23337	0.0332129	1.24105	0.115091	0.921292	1.05e-05	0.109337	1.05e-05	1.19945	1.05e-05	1.05e-05	0.480141	1.05e-05	1.05e-05	0.68195	0.0244822	1.71148	0.948916	0.188892	1.05e-05	2.3124	1.05e-05	0.0640341	0.00386316	0.281685	0.306236	2.93248	1.05e-05	0.158511	1.99911	0.0935488	0.912993	1.55325	2.29268	0.431821
ANXA3	8.79193	0.247253	1.05e-05	1.05e-05	8.48866	2.01386	4.17952	8.30323	2.88864	1.53157	5.54376	6.21283	7.19342	10.7387	11.1774	1.05e-05	6.60083	0.481245	1.07996	7.77048	1.05e-05	0.142892	6.24039	1.05e-05	9.96983	0.735237	0.424027	0.190869	1.39444	9.5697	7.51762	1.05e-05	1.05e-05	1.11512	1.05e-05	1.15137	1.05e-05	2.59148	14.7585	1.3945	0.643243	1.05e-05	1.05e-05	0.706599	1.33389	2.77528	1.20488	0.716826	1.05e-05
ANXA4	8.97668	7.31925	0.218345	5.85494	1.05e-05	5.03917	1.05e-05	12.4061	1.05e-05	14.0229	2.40461	1.3879	4.99746	9.9423	9.21503	0.394397	0.155307	13.1795	2.95969	4.08515	14.165	1.05e-05	11.0451	4.51914	1.05e-05	8.16334	1.05e-05	12.401	0.608955	1.05e-05	1.05e-05	7.50638	2.05331	4.44584	4.41915	1.05e-05	8.57657	4.59238	1.05e-05	2.69103	9.80251	1.50669	0.385053	2.93686	2.024	0.408461	13.4461	0.67429	17.4558
ANXA5	0.0542536	0.0299847	0.0173003	0.0652914	1.05e-05	2.52232	1.05e-05	0.23233	1.05e-05	1.05e-05	1.05e-05	1.05e-05	0.290053	1.05e-05	0.0697881	0.0415367	0.0354614	1.05e-05	55.3467	0.152974	0.968529	2.43097	1.05e-05	0.0974352	1.05e-05	1.05e-05	0.755828	1.05e-05	36.54	1.05e-05	1.17643	1.05e-05	1.05e-05	0.0175562	1.05e-05	0.151772	1.05e-05	1.05e-05	0.0182379	33.0498	1.05e-05	1.05e-05	0.0785702	1.05e-05	0.0217744	0.180403	1.05e-05	0.198185	74.4391
ANXA6	16.4296	19.8887	16.909	25.1557	28.2567	13.9876	13.0369	20.0108	19.5382	17.6385	26.1682	14.6646	18.2321	22.409	14.9914	16.1448	22.3334	16.8136	21.619	20.9155	17.224	44.6123	30.8222	16.9699	12.7529	15.7961	24.9854	17.3052	29.0669	10.9853	6.25579	21.4767	20.6136	20.2271	16.1562	19.3617	15.389	23.9434	17.1536	19.5897	10.5792	20.5071	22.7939	21.3875	25.0348	16.9571	20.2196	13.7809	15.4338
ANXA7	0.0763228	1.05e-05	1.05e-05	0.207267	1.05e-05	1.05e-05	1.05e-05	0.101562	1.05e-05	1.05e-05	1.05e-05	1.05e-05	1.05e-05	1.05e-05	1.05e-05	1.05e-05	1.05e-05	0.020919	0.367196	1.05e-05	1.05e-05	1.05e-05	0.0425495	1.05e-05	1.05e-05	1.05e-05	0.0481481	0.462823	1.05e-05	1.05e-05	0.05305	1.05e-05	0.029022	1.05e-05	1.05e-05	1.05e-05	0.0505604	1.05e-05	1.05e-05	0.189606	0.169316	0.170181	1.05e-05	1.05e-05	1.05e-05	1.05e-05	1.05e-05	1.05e-05	1.05e-05
AOC1	1.26302	1.07575	0.0520593	1.05e-05	1.14253	1.05e-05	0.481059	0.998806	0.16841	1.05e-05	1.2878	1.20162	0.632203	1.05e-05	1.02189	1.05e-05	0.745578	0.3448	1.43056	0.38367	0.266007	0.98821	0.872132	1.57718	0.692676	0.409827	0.458401	1.00384	1.04153	1.05e-05	1.05e-05	0.556459	0.386509	1.05e-05	1.05e-05	1.04233	1.05e-05	1.45007	0.399838	1.05e-05	1.05e-05	0.737513	0.478214	0.623657	1.05e-05	1.05e-05	0.0609312	1.05e-05	1.35202
AOC2	0.150351	0.119479	0.0184826	0.156769	0.0566467	0.091791	0.25294	0.072738	0.00928068	0.0592601	0.011817	0.0851293	0.0137607	0.118859	0.0264004	0.0259944	0.0534069	0.126995	0.0900233	0.0129698	0.0932339	0.0156553	0.0500501	0.0725015	0.0217918	0.0884207	1.05e-05	0.00849607	0.0120561	1.05e-05	0.0481693	0.010026	0.00672847	0.00957886	1.05e-05	1.05e-05	0.0561058	1.05e-05	0.00674094	0.0121027	0.0712086	0.00723222	1.05e-05	1.05e-05	1.05e-05	0.043412	1.05e-05	1.05e-05	0.0217457
AOC3	0.24719	1.24128	0.563485	0.653546	0.439742	1.31728	1.27343	0.252897	0.400593	0.238016	0.100152	0.511765	1.17671	1.06838	0.318877	0.662794	0.461731	0.376103	0.457122	0.328174	0.58391	1.56152	0.287289	1.19064	0.814864	1.69111	0.470756	0.167422	1.46317	0.274587	0.565359	2.64231	0.790358	0.960038	1.61276	0.317465	1.19942	1.61411	2.20613	3.50698	1.31271	1.70313	1.03028	0.230855	2.19717	1.01924	1.28252	1.86303	0.217185
AP1B1	4.11845	0.784217	5.22164	3.19016	4.30535	0.759647	0.624736	4.89373	4.39543	2.11197	4.30569	5.54171	2.01923	2.48533	1.34995	1.1984	5.68377	3.4653	5.67748	4.27223	2.22449	3.01802	4.02911	5.24935	1.85239	1.22252	4.29749	4.12221	3.31434	0.154056	1.26868	2.65463	3.53473	4.94307	2.604	3.14803	3.80742	3.3635	4.80707	3.35825	0.350949	3.92952	4.37837	2.90685	2.74389	2.27657	2.27417	3.77222	3.97506
AP1M2	1.05e-05	1.05e-05	0.4593	1.05e-05	1.05e-05	1.05e-05	0.176295	1.05e-05	0.304089	1.05e-05	0.444583	0.93427	1.05e-05	1.05e-05	1.05e-05	1.05e-05	0.702369	1.05e-05	0.430365	1.05e-05	1.05e-05	1.05e-05	0.523194	0.251472	1.05e-05	1.05e-05	0.489941	1.05e-05	0.202809	1.05e-05	0.298247	0.579672	1.05e-05	0.195268	0.233905	0.501964	1.05e-05	0.76886	0.414152	0.216508	1.05e-05	1.05e-05	0.361613	0.36092	0.490027	1.05e-05	0.21708	1.05e-05	1.05e-05
AP2A1	0.0417896	1.05e-05	1.05e-05	1.05e-05	0.0148104	0.00669281	1.59524	0.703372	1.05e-05	0.185663	43.8916	1.05e-05	1.05e-05	0.167707	1.53373	1.05e-05	1.05e-05	1.05e-05	0.00347027	0.0048509	0.193143	1.05e-05	0.0304875	1.05e-05	1.05e-05	1.05e-05	1.05e-05	1.05e-05	1.05e-05	1.05e-05	0.0587445	1.05e-05	1.05e-05	0.0245448	1.05e-05	1.05e-05	1.05e-05	1.05e-05	0.328081	0.0189808	0.0361745	0.0118796	0.0147948	1.05e-05	0.219939	0.0350357	1.05e-05	1.05e-05	1.05e-05
AP2A2	0.0446716	0.201202	0.328881	0.0181816	0.0857185	1.05e-05	0.0709276	0.0951892	0.365129	1.05e-05	0.343553	0.283381	1.05e-05	0.179273	0.0254309	0.274266	1.05e-05	1.05e-05	0.211169	0.00518544	1.05e-05	0.103735	0.436038	1.05e-05	0.397075	0.346446	0.442735	0.380417	0.313455	0.104443	1.05e-05	0.188015	0.217262	0.168485	0.321948	0.340355	1.05e-05	0.121615	0.264833	0.262479	0.0137223	0.524362	0.272376	0.250698	1.05e-05	0.0280029	0.343229	0.455347	1.05e-05
AP2B1	1.14938	0.0596398	0.224009	1.05e-05	1.05e-05	1.05e-05	1.05e-05	1.05e-05	0.0153283	1.05e-05	1.05e-05	0.0242356	0.0727417	1.05e-05	1.05e-05	1.05e-05	1.05e-05	0.0125445	0.0223206	1.05e-05	1.05e-05	0.061774	1.05e-05	0.058894	1.05e-05	1.05e-05	1.05e-05	1.05e-05	1.05e-05	0.226449	1.05e-05	0.0168081	1.05e-05	1.05e-05	0.00568967	1.05e-05	1.05e-05	1.05e-05	1.05e-05	1.05e-05	1.05e-05	1.05e-05	1.05e-05	1.05e-05	1.05e-05	0.725425	1.28559	0.0301372	0.0261686
AP2M1	10.7656	1.05e-05	5.53258	1.05e-05	5.86819	1.05e-05	1.05e-05	1.43979	1.05e-05	1.05e-05	1.05e-05	1.05e-05	10.933	1.05e-05	17.9048	1.05e-05	1.05e-05	1.05e-05	1.05e-05	9.12836	9.38644	7.80755	1.05e-05	1.05e-05	0.37879	9.08972	0.174406	1.05e-05	8.46	1.05e-05	7.90414	1.05e-05	10.8241	1.05e-05	1.05e-05	1.05e-05	3.77049	1.05e-05	1.05e-05	11.9707	19.8348	4.26738	2.88802	1.05e-05	1.05e-05	0.0307361	2.83995	7.96847	1.05e-05
AP3B1	1.05e-05	1.05e-05	0.0817302	0.113687	0.0951039	1.05e-05	1.05e-05	1.05e-05	1.05e-05	0.104716	0.10693	1.05e-05	0.148821	1.14372	1.05e-05	0.00908094	1.05e-05	1.05e-05	1.05e-05	1.05e-05	0.0447583	0.152224	0.0858786	0.00605976	1.05e-05	1.05e-05	0.0610528	1.05e-05	0.0430069	1.05e-05	1.05e-05	0.135341	0.079375	1.05e-05	1.05e-05	1.05e-05	1.05e-05	1.05e-05	1.05e-05	1.05e-05	1.05e-05	1.05e-05	1.05e-05	1.05e-05	0.0601803	0.00404051	0.0769148	1.05e-05	1.05e-05
AP3D1	1.05e-05	0.631042	0.614212	0.952764	0.687086	1.05e-05	0.702752	1.4907	1.22554	1.02293	1.05e-05	1.05e-05	1.05e-05	0.0495469	0.789833	0.759128	0.343236	1.05e-05	2.18662	1.32124	1.13372	1.91196	0.830442	1.05e-05	2.22149	1.07409	1.05e-05	1.28879	2.55348	0.429774	1.05e-05	1.05e-05	1.05e-05	1.05e-05	0.643903	1.05e-05	1.05e-05	0.0165452	1.05e-05	1.35114	0.395317	1.05e-05	0.0246596	0.074276	1.05e-05	0.560422	1.05e-05	1.24112	0.947475
AP3M1	1.05e-05	0.14868	1.05e-05	1.05e-05	0.076143	1.05e-05	0.966974	1.05e-05	0.178745	0.251007	1.05e-05	1.05e-05	1.05e-05	1.05e-05	1.05e-05	2.39438	1.05e-05	1.05e-05	1.05e-05	0.100806	1.05e-05	0.225628	1.05e-05	0.336717	0.116988	0.056012	1.05e-05	1.05e-05	6.77586	1.05e-05	11.1096	1.05e-05	1.05e-05	1.05e-05	1.05e-05	1.05e-05	0.429888	1.05e-05	1.05e-05	0.172109	1.05e-05	1.05e-05	1.05e-05	1.05e-05	1.05e-05	1.05e-05	0.0978511	0.104114	0.181811
AP5B1	1.05e-05	0.0348301	1.05e-05	0.0958112	0.104773	1.05e-05	1.05e-05	1.05e-05	0.0375581	0.0742981	0.0405583	1.05e-05	0.0730551	0.0331786	0.107631	1.05e-05	0.0400208	0.0225473	1.05e-05	0.0849404	0.0187561	0.0420484	0.0766689	0.0320732	0.0931849	0.217675	0.250173	0.0650298	0.401234	1.05e-05	1.05e-05	0.0414393	1.05e-05	0.191566	0.217259	0.245604	1.05e-05	1.05e-05	1.05e-05	0.0983426	0.0220438	1.05e-05	1.05e-05	1.05e-05	0.154766	0.102226	1.05e-05	0.181507	0.299541
APCS	314.566	290.697	477.906	255.013	203.32	325.857	386.947	638.762	432.352	567.934	515.011	406.249	406.046	440.914	478.428	415.455	305.414	188.85	695.45	269.747	631.455	245.817	503.611	427.896	584.612	351.277	384.501	392.688	558.863	479.9	636.28	413.136	322.226	374.794	234.672	813.907	355.203	317.252	394.94	610.888	288.883	313.899	562.525	687.949	380.357	343.106	352.917	855.886	778.578
APEH	0.315898	1.05e-05	0.356451	1.05e-05	1.05e-05	0.169593	0.0847469	0.136029	0.159595	0.136163	1.05e-05	0.101521	2.18436	0.363837	0.375122	0.0700966	0.253381	0.437325	0.0604618	1.05e-05	1.05e-05	0.446118	0.214558	1.05e-05	0.342138	0.559615	0.180016	0.109358	0.141238	1.05e-05	0.606386	1.63353	14.8458	0.0435936	1.05e-05	0.0434765	0.0496504	1.05e-05	1.05e-05	0.111625	0.420155	11.014	0.44262	0.0735537	0.162161	1.05e-05	7.76022	0.0430861	0.242315
APEX1	2.72013	1.05e-05	1.05e-05	1.05e-05	1.05e-05	0.0530647	1.05e-05	1.05e-05	0.0253239	0.0349375	1.05e-05	0.315684	0.118643	1.05e-05	1.05e-05	0.178145	1.05e-05	1.05e-05	0.0462173	1.05e-05	1.05e-05	1.02117	4.40505	0.219072	2.51442	1.05e-05	1.05e-05	1.05e-05	1.05e-05	0.061486	0.149265	1.05e-05	1.05e-05	1.05e-05	0.488087	0.46782	1.05e-05	2.49971	1.05e-05	0.0804043	6.34709	1.05e-05	1.05e-05	0.964974	0.0284981	0.0186288	0.121143	0.154952	147.178
APLP1	1.15584	4.43489	1.45002	2.56996	28.7171	3.89442	42.7963	3.54035	0.122242	4.19733	2.2803	0.776053	0.356185	0.979844	1.45419	3.29568	1.40331	1.50046	1.69306	4.72446	3.64858	31.6092	2.02199	1.02089	2.71451	30.0321	1.46441	2.35555	1.25766	26.1536	1.3947	0.155431	3.74759	5.15915	0.934394	1.7611	2.28749	3.07479	1.28709	1.9357	2.36344	2.23203	1.69156	20.3411	31.6651	1.86181	45.4384	1.56656	29.585
APLP2	3.46866	1.05e-05	0.833043	0.0405051	0.78609	3.06603	4.4999	1.05e-05	0.118146	3.44268	2.74015	1.24299	0.0347728	0.211879	0.0301741	2.82611	1.99699	0.0106038	1.55846	0.0526156	2.21129	1.05e-05	0.0917338	1.06851	1.05e-05	1.05e-05	0.0318023	1.05e-05	0.0275649	1.66972	1.05e-05	1.05e-05	2.98813	0.0316085	3.45774	1.05e-05	0.262111	1.05e-05	3.46081	1.33594	1.05e-05	1.05e-05	3.01442	0.0159749	1.05e-05	0.0239603	0.122368	0.027218	0.141609
APMAP	1.04152	2.15621	1.09022	3.48642	1.88832	2.19709	3.46008	2.72162	2.67631	1.56863	1.84958	1.38085	1.45444	1.51491	1.87745	0.967243	0.699621	1.91513	1.82989	1.80506	1.66428	0.923678	0.943667	1.04111	0.464946	1.58517	1.99653	1.30128	1.36478	4.07766	1.11245	0.32226	1.84407	2.56404	1.86668	0.0787532	0.963591	3.21465	1.38492	1.19785	2.79831	1.8851	0.79384	5.3039	0.772664	0.834947	1.22444	0.606311	0.103471
APOA1	13909.9	13564.1	11686.8	11459.8	17195.8	14886.1	15446.6	12209.1	15089.3	16008.7	14832.3	15279.8	15488	16606.5	14669.8	13592.8	13087.6	14809.3	14495.5	13597.8	12565.8	11887.6	13373.6	13466.9	14101.5	16692.8	16075.6	15447.8	14258.8	16834	15277.6	13914.9	14320.6	14231.8	16621.2	16041.4	12452.7	13534.5	15633.6	15535.5	16311.3	14369.9	13983.6	10342.8	15739.9	19147.1	17152.8	16800.5	15148.7
APOA2	1841.69	1694.72	1472.57	1129.81	1426.45	1597.87	2743.07	1982.72	2716.02	1592.28	1796.68	2339.28	1677.9	2124.62	2442.41	2345.45	2475.67	1593.33	1805.27	1272.5	1401.64	1634.43	1587.1	1972.24	2677.72	1643.65	2609.65	1075.64	1742.11	1639.84	1310.09	1412.2	1391.95	2286.38	1856.16	1956.33	1842.12	1828.09	2347.52	1600.26	1617.33	2251.85	1936.48	1419.15	2175.18	1903.44	1593.2	2395.15	2679.73
APOA4	1301.22	1321.01	1066.12	1043.32	963.266	1325.59	1394.88	1054.35	845.169	1229.26	943.277	1496.55	872.646	1361.64	1186.91	1566.89	960.362	1659.54	892.172	890.723	662.017	972.006	1342.57	878.381	1013.35	996.244	1248.75	1603.93	814.45	774.195	1181.88	1470.47	1051.73	1175.56	1224	781.335	1108.38	785.314	990.249	1075.52	1333.75	1051.07	1126.89	746.145	1062.01	885.508	1301.46	813.724	1099.13
APOB	538.444	211.102	404.833	328.544	198.825	174.949	171.332	507.28	440.531	309.057	203.221	451.961	318.814	177.188	332.689	282.571	507.255	308.884	460.187	312.286	294.89	291.43	512.889	402.022	270.821	165.147	392.579	313.947	304.168	126.365	233.088	329.376	346.698	486.752	269.167	295.634	346.667	355.909	462.27	233.528	146.544	379.868	264.055	411.067	373.046	196.583	289.675	305.834	432.51
APOC1	1972.6	1497.09	1214.4	1567.72	2647.3	852.369	1849.57	1531.9	1891.86	1630.05	1838.21	2272.03	1990.82	1474.68	1573.57	1633.79	2479.2	1540.71	2565.44	1676.11	1540.77	1269.37	1917.69	1975.79	1668.21	1519.53	1883.92	1388.06	1658.94	695.584	1362.3	994.6	1484.8	1659.19	1898.74	1604.02	1503.31	1390.35	1973.16	1653.75	1067.96	1425.36	1099.94	771.735	1841.48	1197.32	1328.18	1461.88	1683.23
APOC2	788.278	474.592	453.188	551.86	768.654	209.496	491.754	891.093	738.611	637.989	636.109	970.027	823.624	804.5	604.904	420.593	904.051	781.712	923.359	711.779	623.916	500.293	554.109	1083.87	561.523	540.019	617.9	297.44	706.734	162.556	497.209	259.056	603.672	545.469	897.579	621.962	1166.64	785.063	705.194	894.103	578.642	698.534	532.989	303.55	740.236	570.682	466.865	630.143	573.463
APOC3	2660.44	1410.89	1368.74	2552.06	3174.09	760.526	1780.25	2729.26	2288.08	1981.27	2394.68	2606.87	1932.76	2767.75	2830.63	1310.84	3375.07	2289.82	2613.49	3085.64	2057.59	982.944	3029.92	2935.78	1850.59	1777.48	3036.88	1069.84	2034.22	794.414	1818.37	1461.53	1454.91	2453.07	2530.84	2338.21	2238.23	2264.54	3295.96	1750.04	840.691	2490.09	1236.46	945.068	2431.74	1500.09	1562.02	2598.44	2315.53
APOC4	90.4092	31.4611	31.5195	34.8505	80.1956	9.67995	39.2958	132.326	61.5498	52.3015	38.4067	105.981	58.1749	54.9665	57.3416	15.6986	107.624	60.1511	57.6148	52.469	42.4088	63.4959	63.1945	100.993	31.4819	18.8037	74.4554	20.8662	51.8156	8.57239	43.7931	20.9272	22.4709	37.2868	75.8086	39.6708	50.3386	77.2441	93.7841	66.7704	15.0413	109.632	25.5023	14.7166	36.4044	33.2346	19.6894	48.9854	100.157
APOD	209.528	302.354	253.368	365.164	320.018	280.352	459.324	297.351	283.467	457.677	280.36	268.178	389.005	255.62	196.79	364.408	298.411	319.974	342.666	292.799	367.56	288.84	265.855	304.331	409.982	388.212	347.924	403.734	327.313	255.091	282.835	204.737	274.01	252.963	277.847	184.827	411.436	277.908	331.358	316.732	418.709	223.161	270.482	195.939	372.863	389.966	263.864	345.965	327.135
APOE	448.783	245.592	253.319	307.518	615.972	166.025	246.176	569.662	367.333	309.084	407.784	342.839	309.153	298.788	261.8	301.824	462.216	185.823	438.2	378.84	260.661	191.617	333.154	371.013	252.07	205.056	327.139	231.085	416.36	109.397	265.522	164.605	249.977	363.948	363.327	273.321	318.792	366.414	423.185	244.032	161.823	368.883	209.568	203.268	254.917	370.46	185.306	292.285	307.073
APOF	13.4307	13.5724	13.8461	11.7613	20.3838	12.4005	12.4925	23.3644	11.3167	14.6537	16.1374	15.9635	15.4532	13.1345	8.8564	11.3248	6.2888	15.072	18.6466	19.7923	11.638	22.108	23.5419	10.3079	7.90177	11.741	16.3117	8.49389	20.7106	4.48972	12.6043	9.54472	15.7162	18.2434	13.4878	8.44335	13.3804	11.677	19.5796	16.2799	10.2386	15.494	20.7305	20.1934	22.6639	16.3357	16.7818	9.83785	12.6761
APOH	210.52	245.352	268.81	159.842	178.55	446.971	288.069	209.793	145.816	233.351	240.877	191.135	344.324	263.051	312.601	305.951	143.642	262.249	162.268	242.592	255.093	250.12	202.707	218.364	302.916	144.814	186.047	260.373	69.2798	430.06	171.376	94.6346	270.21	197.101	251.327	138.833	336.129	195.116	112.955	230.217	388.803	149.849	141.437	113.998	98.2285	124.6	206.867	75.5373	92.6203
APOL1	19.3922	14.3973	12.5585	17.496	32.1797	17.7672	28.596	47.402	20.6725	23.715	36.994	35.0589	24.1891	25.5581	18.9695	11.9164	28.7459	13.8458	25.7055	15.8464	16.6895	19.8928	16.7678	27.2955	16.2699	14.7433	19.0364	10.5712	19.1833	7.21625	26.6656	11.0501	15.1053	28.4035	19.2901	17.5408	20.8977	26.6828	21.8642	18.5485	15.6905	16.5002	10.7726	12.6747	15.9227	17.3543	14.4132	16.5764	24.5479
APOM	129.621	83.7676	108.549	94.3149	126.098	85.913	81.3381	107.211	134.481	118.798	83.6067	116.172	151.253	106.587	117.62	110.342	168.819	103.479	129.543	118.105	98.8032	122.848	118.842	134.466	83.8688	102.428	100.864	110.836	73.4647	74.2547	71.5664	82.0276	95.7694	115.221	94.5164	93.0906	148.488	81.6909	74.1717	112.561	92.9011	132.146	95.0931	65.281	72.3415	84.0882	89.8487	88.2342	110.215
APP	7.91123	4.91749	6.58127	5.94389	7.62588	6.72775	6.84075	6.57623	5.28436	7.64112	6.4471	8.64278	7.39761	3.94865	9.37888	6.59847	8.25994	5.93771	5.5949	7.42473	7.58781	3.87488	8.61887	8.28123	7.12701	6.33446	6.25448	5.49994	5.9723	4.0314	1.06131	5.05303	3.85228	5.70286	1.32836	4.43668	2.62045	5.37912	4.79757	5.2244	5.89897	4.26946	5.65669	5.67312	7.26105	3.2079	4.65004	6.22939	5.82301
AQR	4.61197	4.39675	5.72948	4.52354	5.4056	3.16358	3.48106	4.90591	5.29087	5.50348	10.2874	2.81704	13.0788	4.73126	5.76855	7.68901	5.23685	13.5477	7.89572	5.66469	4.24223	6.27846	5.38621	4.50733	4.79336	8.25405	4.85334	13.6296	9.07855	1.796	0.728209	6.65772	5.73201	4.74722	10.7978	6.06121	3.15496	6.93206	4.06365	5.62114	2.60389	11.5503	5.95609	6.93649	6.04623	5.72269	3.7126	20.3938	3.48986
ARCN1	0.355698	0.412081	0.313759	1.05e-05	0.47882	0.619025	0.19609	0.497453	0.544507	0.680063	0.140892	0.480258	0.00817938	0.00855373	0.496363	0.388836	1.12222	0.376795	1.05e-05	0.743301	1.36647	1.04316	0.791151	0.410687	0.689864	1.27902	0.023815	0.288134	1.31317	0.474171	1.16066	0.101221	0.746484	0.455463	1.0751	0.385357	0.491774	1.05e-05	1.05e-05	0.339591	0.357175	0.317358	0.0834224	1.16898	0.320503	0.355743	0.900814	0.411612	0.630728
ARF1	1.05e-05	0.540298	1.05e-05	0.223375	0.489026	1.05e-05	0.504641	0.385156	0.0627237	0.439798	0.0355337	1.05e-05	0.0259982	0.0123294	1.05e-05	0.0179639	0.0182425	1.05e-05	1.26257	0.0363614	0.439963	0.0493642	0.0534185	1.05e-05	1.05e-05	1.05e-05	1.05e-05	0.077128	1.05e-05	0.170174	1.05e-05	1.05e-05	1.05e-05	0.0924094	0.110444	1.05e-05	1.05e-05	1.05e-05	1.05e-05	1.43123	1.05e-05	0.11105	1.05e-05	1.05e-05	1.05e-05	1.28193	0.0634665	1.05e-05	0.930644
ARF3	1.05e-05	0.540298	1.05e-05	0.223375	0.489026	1.05e-05	0.504641	0.385156	0.0627237	0.439798	0.0355337	1.05e-05	0.0259982	0.0123294	1.05e-05	0.0179639	0.0182425	1.05e-05	1.26257	0.0363614	0.439963	0.0493642	0.0534185	1.05e-05	1.05e-05	1.05e-05	1.05e-05	0.077128	1.05e-05	0.170174	1.05e-05	1.05e-05	1.05e-05	0.0924094	0.110444	1.05e-05	1.05e-05	1.05e-05	1.05e-05	1.43123	1.05e-05	0.11105	1.05e-05	1.05e-05	1.05e-05	1.28193	0.0634665	1.05e-05	0.930644
ARF4	12.3808	17.9138	18.5142	17.2098	13.6534	6.82238	18.6714	15.669	16.4739	12.132	18.2616	15.4075	10.5048	14.3223	17.3225	18.6214	17.502	16.3078	17.206	11.2992	11.9294	15.0417	17.2943	11.8743	21.0838	8.8866	16.9701	9.51109	1.05e-05	6.156	9.48872	18.5385	11.1699	14.8793	18.2947	18.4889	9.5515	14.687	12.9645	18.5604	2.87405	19.2891	13.8251	15.228	16.7688	11.3723	13.3087	17.7937	12.8095
ARF5	1.05e-05	0.498736	1.05e-05	0.05651	1.05e-05	1.05e-05	0.461541	1.05e-05	2.7462	0.115098	2.0139	1.05e-05	0.0239984	0.011381	1.05e-05	2.17765	0.0168393	1.05e-05	0.0504498	0.0335643	1.05e-05	0.31555	0.0493094	1.05e-05	1.42737	1.05e-05	1.934	0.071195	1.05e-05	1.05e-05	1.05e-05	1.05e-05	1.05e-05	1.05e-05	0.101948	1.05e-05	1.05e-05	1.05e-05	1.05e-05	1.32113	1.05e-05	0.102508	1.05e-05	1.05e-05	1.05e-05	1.05e-05	1.05e-05	1.05e-05	0.859056
ARG1	79.3277	57.7868	83.5056	89.4855	79.7244	14.1922	32.9314	109.869	73.0249	93.081	54.1123	55.2832	58.9883	70.9702	102.745	65.6501	76.0232	42.7389	135.101	89.0274	66.8218	97.0098	83.3289	59.9458	76.8791	61.3979	29.8386	70.1216	36.8583	9.35224	13.1893	34.2026	32.4496	39.826	60.1916	37.0804	50.4988	30.6574	24.9358	86.8716	29.5233	23.352	16.3646	8.21283	17.3703	37.8331	33.261	7.35696	4.37531
ARHGAP1	1.05e-05	1.05e-05	0.0261796	1.05e-05	10.7199	1.05e-05	6.80581	23.5916	4.84039	0.0901466	35.4562	1.05e-05	0.093659	1.05e-05	1.05e-05	1.05e-05	45.8963	1.05e-05	32.5143	6.94961	0.455939	1.05e-05	0.0480292	0.0718472	0.00756557	7.02559	1.05e-05	1.05e-05	1.05e-05	1.05e-05	1.05e-05	0.742006	1.05e-05	22.2589	1.05e-05	1.05e-05	0.559897	0.077406	1.05e-05	1.05e-05	1.05e-05	0.499692	0.0957069	1.05e-05	1.05e-05	1.05e-05	1.05e-05	2.24857	0.0253111
ARHGAP17	3.36358	3.4541	3.67348	3.75829	2.95889	6.76448	2.87291	3.82123	3.85535	2.90166	3.41754	2.94088	3.19265	2.93603	4.27243	4.02353	63.7851	3.99288	32.7975	7.20032	3.28774	2.77975	65.6973	4.22533	2.48657	2.42549	3.60622	2.62895	3.30188	3.22536	3.59545	3.44891	49.0523	4.09969	3.98474	4.76257	2.62433	4.75075	4.13089	3.28566	3.21402	3.62315	4.70544	4.73038	4.81767	4.58395	4.61249	2.83662	3.15139
ARHGAP25	2.55998	2.82639	1.45514	2.37608	1.53493	3.03623	3.22483	2.36563	1.03047	2.23345	1.59962	3.30878	1.28065	2.73131	2.57457	3.73193	2.03963	3.9178	1.58449	1.33598	1.13537	2.45342	2.80784	1.65958	2.2873	2.26629	2.86165	5.15304	2.09165	1.45344	3.16024	3.31368	3.08251	3.39173	3.18482	2.04903	3.36389	2.03262	2.09587	2.92175	3.78579	1.96835	21.9652	2.27493	2.68809	2.25058	3.72715	2.55961	3.43626
ARHGAP4	4.1703	1.70927	1.05e-05	1.05e-05	1.05e-05	1.10794	1.05e-05	0.724755	1.05e-05	1.05e-05	1.05e-05	1.05e-05	5.78014	1.05e-05	1.05e-05	1.05e-05	1.05e-05	1.05e-05	5.91719	4.62685	1.05e-05	1.05e-05	1.05e-05	1.05e-05	1.05e-05	4.09317	0.510841	1.05e-05	1.05e-05	1.05e-05	1.05e-05	1.05e-05	1.05e-05	4.29298	6.96846	1.05e-05	1.05e-05	0.256382	1.05e-05	1.05e-05	1.05e-05	1.05e-05	1.05e-05	7.45954	1.00223	1.05e-05	1.05e-05	1.05e-05	1.05e-05
ARHGAP45	1.05e-05	1.05e-05	1.05e-05	1.05e-05	1.05e-05	1.05e-05	1.05e-05	1.05e-05	1.05e-05	1.05e-05	1.05e-05	1.05e-05	1.05e-05	1.05e-05	1.05e-05	1.05e-05	1.05e-05	1.05e-05	1.05e-05	1.05e-05	1.05e-05	1.05e-05	1.05e-05	1.05e-05	1.05e-05	1.05e-05	1.05e-05	1.05e-05	1.05e-05	1.05e-05	1.05e-05	1.05e-05	2.08229	1.05e-05	1.05e-05	1.05e-05	1.05e-05	1.05e-05	1.05e-05	1.05e-05	1.05e-05	1.05e-05	1.05e-05	0.0304493	1.05e-05	1.05e-05	1.05e-05	1.05e-05	1.05e-05
ARHGDIA	19.4047	3.82172	1.05e-05	1.5783	12.4595	1.86193	1.59944	4.06169	7.73885	13.8862	4.93801	12.4004	17.5145	3.96469	13.5257	2.75056	20.088	3.53996	31.2754	3.36091	15.9156	2.04038	22.4099	8.69407	16.6576	2.72856	4.16632	5.67883	6.59383	0.712233	0.737232	11.7611	7.38436	7.32858	10.3084	6.5652	9.16791	21.9828	13.6109	21.0091	14.0327	7.90861	7.98367	20.0247	7.33845	9.78411	5.88395	17.0627	13.034
ARHGDIB	0.0136236	1.05e-05	1.05e-05	0.0412918	1.05e-05	14.7692	1.05e-05	0.027903	0.046697	1.05e-05	1.05e-05	1.05e-05	1.05e-05	1.05e-05	1.05e-05	0.0323161	0.0432873	1.05e-05	0.249573	0.0202388	1.05e-05	1.05e-05	0.0202535	0.180587	1.05e-05	1.05e-05	0.1384	1.05e-05	1.05e-05	1.05e-05	1.05e-05	1.05e-05	1.05e-05	0.184161	1.05e-05	0.0745125	1.05e-05	0.120969	0.0775317	1.05e-05	1.05e-05	1.05e-05	1.05e-05	1.05e-05	0.113245	1.05e-05	1.05e-05	1.05e-05	1.05e-05
ARHGEF1	1.05e-05	1.05e-05	1.05e-05	1.05e-05	0.0368255	0.07363	5.55911	1.05e-05	3.42725	0.0640859	0.25879	0.0182761	1.05e-05	1.05e-05	0.413384	1.05e-05	1.05e-05	1.05e-05	1.40623	0.030972	1.59446	5.88557	1.05e-05	0.00556555	2.5807	1.05e-05	2.39859	7.33081	1.05e-05	1.05e-05	8.33734	0.0819113	1.14106	1.05e-05	1.05e-05	0.0156361	1.05e-05	0.268869	0.447606	0.010188	1.04607	0.0872814	1.05e-05	1.05e-05	0.0114139	1.05e-05	1.05e-05	2.6246	1.20805
ARHGEF2	1.05e-05	0.207248	0.0300116	0.306545	0.299611	0.369498	0.330363	0.0547104	0.299256	0.330383	0.261643	0.20568	0.27253	0.590344	5.33926	0.412714	0.313727	0.388418	0.124407	0.20664	0.438687	0.189944	1.05e-05	0.408357	0.261241	0.245995	0.306816	1.98081	0.375808	0.04648	0.403614	0.357073	0.282911	0.252892	0.345026	0.393367	0.296273	0.234444	0.224966	0.308232	0.268926	0.102137	0.358264	0.275195	0.286561	0.309022	0.34481	0.25518	0.329575
ARL2	55.6445	41.8612	55.0591	49.942	41.0622	10.5611	21.5738	49.6681	44.4105	24.1025	47.6107	21.9113	30.4283	32.1317	30.82	32.5197	65.8533	46.333	37.0336	55.9454	39.5204	36.7658	33.6911	49.1205	26.3994	23.2181	35.0365	36.2981	57.9457	4.3805	19.2874	32.0605	37.1752	43.5409	16.7784	40.9062	35.2681	39.5	47.9906	38.2853	3.19579	46.127	38.5948	29.9976	30.6145	24.424	26.4515	32.2793	53.6035
ARL6IP5	2.21185	6.37519	0.899638	0.179409	1.05e-05	4.60076	0.376222	0.0457549	1.05e-05	1.05e-05	1.05e-05	1.05e-05	1.05e-05	2.02298	1.05e-05	0.671434	0.535006	1.05e-05	1.05e-05	1.05e-05	0.268075	0.895751	0.23969	1.05e-05	1.05e-05	1.05e-05	1.05e-05	0.162407	1.05e-05	2.0644	1.05e-05	1.05e-05	0.376682	0.768952	0.223719	1.05e-05	1.05e-05	1.05e-05	1.05e-05	0.907815	1.05e-05	1.05e-05	0.716807	0.23297	1.05e-05	1.05e-05	8.24741	0.217583	1.05e-05
ARL8B	1.05e-05	1.05e-05	1.05e-05	0.33525	1.05e-05	0.805216	1.05e-05	1.05e-05	0.0881947	1.05e-05	1.05e-05	0.056354	1.05e-05	1.03992	1.05e-05	1.05e-05	0.0349506	1.05e-05	1.05e-05	1.05e-05	1.05e-05	1.05e-05	1.05e-05	1.05e-05	1.05e-05	1.05e-05	1.05e-05	1.05e-05	0.0513298	1.05e-05	1.05e-05	0.784472	1.05e-05	1.05e-05	1.05e-05	1.05e-05	1.05e-05	1.05e-05	1.05e-05	1.05e-05	0.427649	1.05e-05	1.05e-05	1.05e-05	1.05e-05	1.05e-05	1.05e-05	1.05e-05	1.05e-05
ARMC8	10.4975	13.2452	1.05e-05	1.48455	1.05e-05	1.05e-05	1.05e-05	1.05e-05	2.44633	5.1294	0.164715	5.62717	1.05e-05	1.05e-05	7.66129	10.4068	6.66726	5.95319	2.6039	1.05e-05	2.18401	7.23018	1.59471	3.2827	0.466874	3.63545	4.07464	3.84897	10.6202	15.3161	1.05e-05	7.98558	8.80193	9.95834	6.6793	6.52138	3.555	4.61314	8.99983	10.0577	1.05e-05	9.96328	10.1284	11.1975	13.7931	7.12165	11.548	7.78623	12.2062
ARPC1B	10.2129	9.50128	7.7152	19.3633	7.29994	21.8465	10.244	13.6211	11.5477	8.00391	5.45361	15.0127	16.9141	6.16571	7.46772	4.6328	7.3256	11.9777	7.41686	15.753	9.48085	13.0022	11.0236	10.8409	10.9664	14.9999	16.3227	10.4381	11.6904	24.5141	15.1778	16.2984	17.8766	15.2224	12.136	15.3495	10.9979	13.2232	19.5068	8.8724	26.3022	21.6097	13.2766	18.3454	12.611	15.8696	16.515	11.5057	13.503
ARPC2	0.279123	1.38657	0.735561	18.9079	0.108778	1.94846	1.05e-05	0.244286	0.166388	0.234293	1.05e-05	0.160616	0.123696	0.11643	0.624853	2.97222	0.808849	0.0666357	0.232201	1.60179	1.00884	0.771005	1.05e-05	0.272397	0.103896	0.105129	0.100887	1.52953	1.05e-05	0.136663	15.0173	1.35231	1.05e-05	0.114013	1.05e-05	65.189	0.147064	1.05e-05	0.198284	1.05e-05	1.05e-05	1.05e-05	2.12012	2.08384	1.05e-05	1.05e-05	0.495352	0.142162	0.131999
ARPC3	0.38489	1.05e-05	1.05e-05	1.05e-05	0.194283	1.05e-05	0.241388	0.433451	1.05e-05	0.443483	1.05e-05	1.05e-05	0.203299	1.05e-05	0.364524	1.05e-05	1.05e-05	1.05e-05	0.0500943	0.392341	0.24609	1.05e-05	1.05e-05	1.05e-05	1.05e-05	1.05e-05	1.05e-05	1.05e-05	0.220676	1.05e-05	0.180156	0.697371	1.05e-05	0.210825	1.05e-05	1.05e-05	0.444601	0.228249	0.379552	0.15727	1.05e-05	1.05e-05	0.0981803	0.314335	0.234727	0.305988	1.05e-05	1.05e-05	1.05e-05
ARPC4	2.74867	1.05e-05	6.15144	1.05e-05	4.13572	1.05e-05	1.0342	1.05e-05	1.05e-05	15.2025	1.05e-05	3.4834	1.05e-05	2.04745	5.58406	3.64327	1.7238	1.15473	1.05e-05	3.27905	1.85359	1.05e-05	1.05e-05	0.488748	1.05e-05	1.05e-05	4.86408	1.05e-05	0.961949	1.05e-05	1.05e-05	1.18216	0.944353	1.05e-05	3.40553	1.05e-05	1.05e-05	1.05e-05	1.79787	1.05e-05	1.05e-05	0.282057	0.406701	1.05e-05	0.0851803	1.05e-05	1.05e-05	1.05e-05	1.05e-05
ARSA	0.0653573	1.05e-05	1.05e-05	0.0453286	9.83588	16.2661	8.02359	0.182177	1.05e-05	1.05e-05	2.01241	128.747	1.05e-05	51.5581	0.577807	22.5232	1.05e-05	66.302	1.05e-05	7.21647	2.00952	1.34934	1.05e-05	1.05e-05	134.428	1.05e-05	64.888	1.05e-05	75.9554	1.05e-05	5.78996	1.05e-05	74.0955	1.05e-05	7.21696	6.98901	1.05e-05	5.44982	20.9085	1.05e-05	0.221044	1.05e-05	0.0696556	3.84206	1.05e-05	1.05e-05	1.05e-05	0.158907	1.05e-05
ART3	3.72868	1.05e-05	3.7908	2.80738	1.05e-05	1.05e-05	1.05e-05	1.05e-05	3.8951	1.05e-05	1.05e-05	3.74604	2.60846	1.41873	2.81806	0.3373	2.55762	2.51253	5.30579	1.05e-05	1.77934	1.4449	2.71565	1.05e-05	1.05e-05	1.05e-05	1.96733	1.05e-05	1.05e-05	0.878615	1.05e-05	1.05e-05	1.68741	1.05e-05	1.05e-05	2.83936	0.436461	1.00097	6.1128	1.05e-05	1.05e-05	2.62009	1.84806	2.41359	2.57918	2.30239	1.05e-05	1.05e-05	3.72282
ASAH1	1.05e-05	1.05e-05	0.548062	1.05e-05	1.05e-05	1.05e-05	0.328376	0.760385	0.036031	0.947989	1.95722	1.05e-05	0.0421771	0.832585	2.04934	0.356675	0.759775	0.0401508	1.05e-05	1.05e-05	1.05e-05	1.05e-05	1.24317	0.80285	1.28181	1.04708	1.16472	0.686209	1.12196	0.773292	0.700971	0.658933	0.442828	1.48811	1.05e-05	0.602517	3.25486	1.05e-05	1.05e-05	0.681829	12.2136	1.43351	1.05e-05	1.05e-05	1.30767	0.573028	0.444697	1.13234	1.01297
ASCC3	0.134476	1.05e-05	1.05e-05	2.75045	1.05e-05	1.05e-05	1.05e-05	0.211245	1.05e-05	1.05e-05	0.742135	0.106431	0.439889	0.456796	1.05e-05	1.05e-05	1.05e-05	0.333836	1.05e-05	1.05e-05	1.05e-05	1.01769	1.05e-05	0.083086	0.0327155	1.05e-05	1.05e-05	0.442045	0.375659	1.05e-05	1.05e-05	0.0145806	1.05e-05	0.0118444	1.05e-05	1.05e-05	1.05e-05	1.05e-05	0.44751	1.05e-05	1.05e-05	0.325896	1.05e-05	0.0154617	0.299712	1.05e-05	1.05e-05	0.0646739	0.174622
ASGR2	1.05e-05	1.05e-05	1.05e-05	0.0498353	1.05e-05	1.05e-05	1.05e-05	1.05e-05	1.05e-05	1.05e-05	1.05e-05	1.05e-05	0.0912483	1.05e-05	1.05e-05	1.05e-05	1.05e-05	1.05e-05	1.05e-05	1.05e-05	1.05e-05	1.05e-05	0.0849897	0.0679285	0.0431629	1.05e-05	1.05e-05	1.05e-05	1.05e-05	1.05e-05	1.05e-05	1.05e-05	1.05e-05	1.05e-05	0.0547095	1.05e-05	1.05e-05	1.05e-05	1.05e-05	1.05e-05	1.05e-05	1.05e-05	1.05e-05	1.05e-05	0.094774	1.05e-05	1.05e-05	1.05e-05	1.05e-05
ASL	57.4708	107.144	112.286	1.05e-05	67.0798	69.5713	99.9299	99.923	65.8564	0.167237	69.0052	47.5703	69.8745	86.5968	126.972	106.92	77.433	23.5269	1.05e-05	1.05e-05	91.8191	98.236	63.3647	81.322	125.111	117.092	125.066	98.3245	68.8752	118.478	113.884	148.453	93.2866	1.05e-05	118.99	104.303	51.6402	108.216	67.4456	125.857	118.178	102.953	100.393	138.487	86.9254	112.091	85.9778	122.018	87.2069
ASNS	1.05e-05	1.05e-05	1.05e-05	1.05e-05	1.05e-05	1.05e-05	1.05e-05	1.05e-05	1.05e-05	1.05e-05	1.05e-05	1.05e-05	1.05e-05	1.05e-05	1.05e-05	1.05e-05	1.05e-05	1.05e-05	1.05e-05	1.05e-05	1.05e-05	1.05e-05	1.05e-05	1.59094	1.05e-05	1.05e-05	1.05e-05	1.05e-05	1.05e-05	1.05e-05	1.05e-05	1.05e-05	1.05e-05	1.05e-05	1.05e-05	0.0195016	1.05e-05	1.05e-05	1.05e-05	1.05e-05	1.05e-05	1.05e-05	1.05e-05	1.05e-05	0.660628	1.05e-05	2.21894	1.05e-05	1.05e-05
ASPH	1.05e-05	1.05e-05	0.219093	0.0564396	1.05e-05	0.360808	1.05e-05	1.05e-05	0.362182	0.374425	1.05e-05	1.05e-05	0.322677	1.05e-05	0.249363	0.345235	0.416659	1.05e-05	1.05e-05	1.05e-05	4.41784	1.05e-05	1.05e-05	0.314301	1.05e-05	1.05e-05	4.58742	1.05e-05	1.05e-05	1.05e-05	1.05e-05	0.494594	0.299972	4.87534	0.210044	1.05e-05	1.05e-05	0.205758	1.05e-05	1.05e-05	1.05e-05	0.0842961	1.05e-05	0.595217	0.296443	0.181212	1.05e-05	1.05e-05	1.05e-05
ASS1	0.0562393	1.05e-05	0.384183	24.3576	1.05e-05	1.05e-05	0.147358	1.05e-05	1.10192	1.05e-05	1.05e-05	1.05e-05	0.105113	1.05e-05	1.47407	1.05e-05	1.05e-05	3.34226	1.05e-05	1.64802	1.42142	1.05e-05	1.05e-05	1.05e-05	1.05e-05	2.90422	1.05e-05	1.05e-05	1.05e-05	1.05e-05	4.46344	1.05e-05	1.05e-05	1.05e-05	1.05e-05	1.05e-05	1.05e-05	1.05e-05	1.69452	1.05e-05	0.310244	1.05e-05	1.05e-05	1.05e-05	1.07533	1.05e-05	1.05e-05	1.05e-05	1.05e-05
ATAD1	1.05e-05	1.05e-05	1.05e-05	1.05e-05	1.05e-05	0.235451	1.05e-05	1.05e-05	1.05e-05	0.182772	1.05e-05	0.0189892	1.05e-05	0.0720395	1.15396	1.05e-05	1.05e-05	0.0494188	1.05e-05	1.05e-05	1.05e-05	1.05e-05	1.05e-05	1.05e-05	1.05e-05	1.05e-05	1.05e-05	1.05e-05	1.05e-05	1.05e-05	1.05e-05	1.05e-05	0.361684	1.05e-05	1.21702	1.05e-05	1.05e-05	1.05e-05	1.05e-05	1.05e-05	1.05e-05	1.05e-05	1.05e-05	1.05e-05	1.05e-05	1.05e-05	1.05e-05	1.05e-05	1.05e-05
ATAD3A	1.05e-05	0.300627	1.05e-05	0.0839095	0.0762614	0.0198387	1.05e-05	0.0883455	4.32155	1.05e-05	0.0499253	5.24754	0.0296828	1.05e-05	1.05e-05	1.05e-05	1.05e-05	2.09423	1.05e-05	1.05e-05	1.05e-05	0.133265	1.05e-05	0.6879	1.05e-05	1.05e-05	1.05e-05	1.05e-05	1.05e-05	1.05e-05	0.890554	1.05e-05	0.147633	1.05e-05	1.05e-05	1.05e-05	0.330679	0.00470307	0.0274378	1.05e-05	0.272271	1.05e-05	1.05e-05	1.79133	1.05e-05	1.05e-05	1.05e-05	0.0625	1.05e-05
ATAT1	1.05e-05	1.05e-05	1.05e-05	1.05e-05	1.05e-05	1.05e-05	1.05e-05	0.85594	1.05e-05	1.05e-05	1.05e-05	0.688161	1.05e-05	1.05e-05	1.05e-05	1.05e-05	0.928593	1.05e-05	1.23411	1.05e-05	1.05e-05	1.05e-05	2.13085	0.528648	1.05e-05	1.05e-05	2.40094	1.05e-05	1.09863	1.05e-05	1.05e-05	1.05e-05	0.895687	1.05e-05	1.05e-05	0.798244	1.05e-05	0.874121	2.51943	1.05e-05	1.05e-05	0.6809	0.667577	1.05e-05	0.508509	0.711253	0.644847	1.05e-05	0.650894
ATF6	1.05e-05	0.141614	1.05e-05	0.620343	0.322346	0.352315	1.05e-05	0.428974	0.623052	1.05e-05	0.18782	0.281493	0.268925	0.147475	0.200402	0.103278	0.0213277	0.357603	1.05e-05	0.38321	0.27842	1.05e-05	0.380824	1.05e-05	0.0473859	0.0490507	0.216208	0.0840348	0.224719	0.0837811	0.372138	1.05e-05	1.05e-05	1.21689	0.224192	0.467325	1.05e-05	0.390409	0.413232	0.0468006	0.0665732	1.05e-05	1.05e-05	0.500987	1.05e-05	1.05e-05	1.05e-05	1.05e-05	0.0923244
ATG7	1.05e-05	0.559493	0.549893	0.528625	0.338911	0.125896	0.305174	0.342212	0.52271	0.416625	0.348403	1.05e-05	1.05e-05	0.424104	0.552563	1.05e-05	0.436005	0.285612	1.46936	0.362056	3.72219	0.432639	1.05e-05	0.708115	0.370164	0.259804	1.05e-05	0.394142	1.05e-05	0.199282	0.472933	1.05e-05	0.559532	0.124816	0.417682	0.290329	0.212372	1.05e-05	0.240623	0.467369	0.284751	1.26998	1.05e-05	1.05e-05	0.506274	0.484427	1.05e-05	0.340907	0.256645
ATIC	1.72602	0.962362	1.05e-05	1.05e-05	2.06429	1.05e-05	0.215028	0.877306	1.15076	0.0439844	0.0269299	0.29847	0.0736495	0.939698	1.05e-05	0.788668	1.05e-05	0.00991381	0.249106	1.05e-05	1.05e-05	0.253803	0.186277	0.545553	0.339332	0.241937	1.05e-05	0.031629	1.05e-05	1.05e-05	0.0702006	0.350972	0.0368821	1.43557	1.35601	1.05e-05	1.57077	2.05445	0.0125923	0.0153655	0.100626	0.0746388	0.365295	0.247505	0.368515	0.984154	0.538846	0.388598	0.299152
ATL3	0.260325	1.54207	1.05e-05	1.05e-05	0.0771596	0.461722	0.0184608	1.05e-05	11.7351	0.516645	0.308938	1.05e-05	1.05e-05	1.05e-05	1.05e-05	1.05e-05	0.29143	1.05e-05	1.05e-05	1.55941	0.0420531	1.90837	0.171831	0.451872	1.05e-05	1.05e-05	0.101228	1.05e-05	1.05e-05	0.0898877	1.05e-05	1.05e-05	0.052169	1.05e-05	1.74722	1.05e-05	1.05e-05	1.05e-05	6.86542	1.05e-05	1.05e-05	1.05e-05	1.05e-05	0.0261505	1.05e-05	4.41818	1.41031	1.05e-05	0.171667
ATM	1.05e-05	0.151681	1.05e-05	1.05e-05	1.05e-05	1.05e-05	1.05e-05	0.318081	1.05e-05	1.05e-05	1.05e-05	0.120386	1.05e-05	0.129356	1.05e-05	0.0765079	0.230527	1.05e-05	0.0109205	0.300259	0.192587	1.05e-05	0.565378	0.24706	0.173019	1.05e-05	1.05e-05	1.05e-05	0.279161	1.05e-05	1.05e-05	1.05e-05	1.05e-05	1.05e-05	0.472802	0.170963	1.05e-05	0.194762	0.192722	1.05e-05	0.109525	0.150257	1.05e-05	1.05e-05	1.05e-05	1.05e-05	1.05e-05	1.05e-05	1.05e-05
ATP13A1	1.05e-05	1.05e-05	1.05e-05	1.05e-05	0.341573	1.05e-05	1.05e-05	0.41586	0.0499943	1.05e-05	1.05e-05	0.365838	1.05e-05	1.05e-05	1.05e-05	1.05e-05	0.196311	1.05e-05	1.05e-05	1.05e-05	0.0427216	1.05e-05	0.0122595	1.05e-05	0.0321528	1.05e-05	1.05e-05	1.05e-05	1.05e-05	1.05e-05	0.266833	1.05e-05	1.05e-05	1.05e-05	1.05e-05	0.0521126	1.05e-05	1.05e-05	0.0118801	0.218894	1.05e-05	1.05e-05	0.397024	0.00798039	1.05e-05	0.00116101	1.05e-05	1.05e-05	1.05e-05
ATP1A1	1.05e-05	0.649749	0.108007	0.178344	0.154766	0.792843	0.206626	0.381065	0.213287	0.549833	0.254336	0.0958332	0.385054	0.840887	0.68217	0.511626	0.242202	0.0796305	0.589646	0.499291	0.426127	0.187854	0.213497	0.198843	0.683168	0.516023	0.790912	0.46226	0.270425	0.684197	0.925481	0.294635	0.279611	0.280374	0.301094	1.2867	0.212532	0.876796	0.618742	0.654918	0.388005	0.136912	0.959664	0.533023	0.248739	0.222627	0.274812	0.243918	0.43857
ATP1A2	1.05e-05	0.307192	0.100807	0.115398	0.144448	0.160577	0.183363	0.342017	0.131483	0.513177	0.228207	0.0894443	0.359384	0.759097	0.636692	0.477518	0.226055	1.05e-05	0.199052	0.409375	0.397718	0.175331	0.199263	0.185587	0.611699	0.481622	0.738185	0.431443	0.249049	0.125267	0.5686	0.274993	1.18831	0.261683	0.266057	0.621428	0.0358965	0.375713	0.512369	0.611256	0.279415	0.127784	1.05e-05	0.497488	0.232156	0.168731	0.256491	0.227657	0.35983
ATP1A3	1.05e-05	0.341325	0.31284	0.12822	0.160498	0.178419	0.436644	0.380019	0.146092	0.570197	0.253563	0.0993826	0.399315	0.843441	0.707436	0.659624	0.251172	1.05e-05	0.221169	0.454861	0.441909	0.194812	0.221404	0.206208	0.679666	0.535135	0.820205	0.479381	0.276721	0.316657	0.631777	0.305548	0.289967	0.290759	0.295619	0.690475	0.039885	0.417458	0.569299	0.679174	0.310461	0.141982	1.05e-05	0.552764	0.257951	0.187479	0.28499	0.252952	0.399811
ATP1A4	1.05e-05	0.179912	0.0087632	0.00938936	1.05e-05	0.0210143	0.0652395	0.0148936	1.05e-05	0.22578	1.05e-05	1.05e-05	0.0856996	0.470977	0.492056	0.50265	0.00295874	1.05e-05	1.05e-05	0.155583	0.229359	0.00714453	1.05e-05	1.05e-05	0.493203	0.39772	0.596319	0.319694	0.00826614	0.00307164	0.116286	0.186462	0.0230492	0.0067662	0.0676954	0.357918	0.0377858	0.13017	0.376881	0.443473	0.0661364	0.057727	1.05e-05	0.4161	0.00947487	0.177612	0.0805081	1.05e-05	0.0139088
ATP2A1	1.22346	0.976462	0.0163992	1.10943	0.100769	0.0738145	0.441548	0.171978	0.212867	0.995014	0.0237648	0.685548	0.0776135	0.642552	0.0879253	0.0355365	1.14271	0.117644	1.43175	0.079684	0.0269476	0.741377	0.175188	0.0739399	0.644115	0.0522774	1.05e-05	1.16139	1.93045	0.0403897	0.00441712	1.07993	0.437768	0.500256	0.68839	1.0716	0.296597	0.0365431	0.159626	0.929588	0.0296053	1.05504	0.496977	0.0148032	1.10025	0.0835057	0.353645	0.982971	0.372068
ATP2A2	1.18127	0.946997	0.0210227	1.07117	0.0972941	0.0958599	0.426323	0.166048	0.205526	44.4178	0.0229453	0.661909	0.0749371	0.620395	0.590366	0.0343111	1.10331	0.113587	1.38238	0.0769363	0.0260184	61.3817	0.169147	0.0713902	0.703077	0.0504747	1.05e-05	109.905	2.04021	0.260512	0.0042648	1.04269	0.422673	0.483006	0.664652	1.03465	0.28637	0.035283	54.3602	0.897533	0.238975	56.6518	0.47984	0.0142927	42.8421	0.0806262	0.341451	0.949075	26.4533
ATP2A3	1.05e-05	1.05e-05	1.05e-05	0.10669	1.05e-05	0.0245908	1.05e-05	0.343062	1.05e-05	1.05e-05	0.0802057	0.46853	0.0320534	1.05e-05	0.134511	0.050754	0.304948	1.05e-05	1.05e-05	1.05e-05	1.05e-05	0.204683	1.05e-05	1.05e-05	1.05e-05	0.201954	0.0528916	1.05e-05	0.197472	0.385088	1.05e-05	0.0707531	0.314186	0.261684	1.05e-05	1.05e-05	1.05e-05	0.265796	1.05e-05	0.0136065	0.0423931	0.443918	1.05e-05	0.195561	0.3354	1.05e-05	0.62696	0.213464	0.887666
ATP4A	1.05e-05	0.143449	0.0973489	0.112082	0.152051	0.148014	0.127774	0.345124	0.138403	0.314407	0.240218	0.0941519	0.36826	0.328073	0.178146	1.05e-05	0.234994	1.05e-05	0.209529	0.275339	0.189292	0.177414	0.209751	0.195355	0.15069	0.109251	0.180718	0.134456	0.25389	0.128788	0.48224	0.103004	0.251656	0.268689	0.212364	0.296216	1.05e-05	0.265317	0.162455	0.199955	0.227985	0.0767826	1.05e-05	0.107571	0.2349	1.05e-05	0.189482	0.232965	0.36486
ATP5F1A	28.2186	29.3966	25.5343	29.3846	23.6983	16.5519	68.4289	62.7088	38.2034	26.1516	43.1231	64.3709	52.5311	38.0411	23.5707	74.2379	71.3368	26.0639	24.4028	102.458	65.4058	31.4248	56.5357	41.1804	41.4011	55.5577	31.1508	26.9593	49.0555	12.7512	12.218	19.101	31.4758	34.9587	47.4276	21.5721	33.9835	36.1659	41.529	60.8938	18.786	17.2369	62.2751	30.7557	42.1046	47.986	40.3108	55.478	88.4182
ATP5F1B	16.4287	25.5607	21.8983	25.016	8.71442	8.61429	7.71187	19.0293	20.193	15.9946	21.0937	28.6376	9.12902	9.58544	22.4124	26.842	30.4465	30.0679	20.9767	19.1863	14.2034	15.0892	14.5665	17.8984	9.5187	9.68771	19.6856	16.132	27.2532	20.3187	19.9563	24.0481	24.821	22.2625	22.2493	24.4338	32.3468	31.0058	19.602	18.9604	8.61813	33.194	19.6374	27.6693	26.657	23.0888	39.1865	15.0272	19.45
ATP5F1C	0.0191626	0.39776	0.0553534	1.05e-05	0.0635434	0.24765	0.188579	1.05e-05	0.167892	1.05e-05	0.170232	0.125099	0.12544	0.0994302	1.05e-05	0.598793	1.05e-05	1.05e-05	0.0535827	0.630509	0.0270535	0.192734	1.05e-05	0.101224	0.123102	0.0434582	0.0241618	0.022017	0.254086	1.05e-05	1.05e-05	1.05e-05	0.599377	0.163402	0.0223101	0.0708365	0.396178	0.698358	0.202395	0.0196599	1.05e-05	1.05e-05	0.194951	0.0434728	0.216983	1.05e-05	1.30325	0.143493	0.380129
ATP5PD	0.0251082	0.796872	0.940231	0.20294	0.255135	1.05e-05	0.0413277	0.600755	1.05e-05	1.05e-05	1.28104	1.06977	1.70147	1.6409	1.05e-05	1.05e-05	0.551606	1.05e-05	0.663847	1.05e-05	0.312461	1.05e-05	0.910216	13.4835	1.05e-05	1.05e-05	0.709772	1.25157	0.789872	1.05e-05	1.05e-05	1.99444	1.13818	3.68421	4.58788	1.29426	1.05e-05	1.05e-05	1.05e-05	0.417884	1.05e-05	1.05e-05	1.05e-05	0.696689	0.863768	1.05e-05	1.05e-05	0.268825	0.643935
ATP5PF	19.3271	24.3406	35.9757	1.05e-05	27.5388	32.7022	35.2989	34.5102	29.0299	33.7865	28.7408	24.2753	1.05e-05	19.4574	19.0813	26.8468	18.9359	1.05e-05	35.8452	32.1487	18.3103	24.847	1.05e-05	19.2454	19.6847	1.05e-05	1.05e-05	1.05e-05	26.1575	12.4487	21.8866	19.367	18.7052	21.9318	12.1118	22.9736	36.4054	14.463	15.3263	15.5571	13.7422	1.05e-05	22.0016	20.8125	32.7863	26.5085	26.8206	24.7119	30.5843
ATP5PO	0.453852	1.05e-05	1.05e-05	0.0555728	0.17116	3.08023	3.714	1.05e-05	1.05e-05	13.8135	0.0310078	4.31177	1.05e-05	1.05e-05	0.48403	4.49325	0.150582	0.366977	0.734806	1.05e-05	0.103997	0.0557614	0.182556	0.134657	1.13345	1.05e-05	4.42037	1.05e-05	1.05e-05	1.05e-05	1.05e-05	1.51865	1.05e-05	0.102683	1.05e-05	1.05e-05	0.598148	1.05e-05	0.139905	1.05e-05	0.102312	1.05e-05	1.05e-05	0.0917951	1.05e-05	1.05e-05	1.05e-05	8.00835	0.51716
ATP6AP2	1.05e-05	1.05e-05	1.05e-05	1.05e-05	1.05e-05	1.05e-05	1.05e-05	1.05e-05	1.05e-05	1.05e-05	1.05e-05	1.05e-05	1.05e-05	1.05e-05	1.05e-05	0.0698423	1.05e-05	1.05e-05	0.0655026	1.05e-05	1.05e-05	1.05e-05	1.05e-05	0.21138	1.16602	1.05e-05	1.05e-05	1.05e-05	1.05e-05	1.05e-05	1.05e-05	1.05e-05	1.05e-05	1.05e-05	1.05e-05	1.05e-05	2.99667	1.05e-05	1.05e-05	1.05e-05	0.0457621	1.05e-05	1.05e-05	0.332935	1.05e-05	1.05e-05	1.05e-05	1.05e-05	0.0109424
ATP6V0A1	6.00909	6.70447	7.78927	7.95806	6.97358	1.68614	5.01776	9.29388	8.27066	4.44068	6.89837	6.5773	4.52023	6.68258	5.16601	5.48115	7.08289	6.23603	6.6842	7.62879	9.26933	6.90821	8.2392	8.08265	4.67177	4.09732	5.95305	5.98781	4.3877	0.99639	2.95408	7.39609	5.29993	6.76782	4.86912	6.7581	4.70647	9.08578	7.42591	5.61653	1.56851	6.58349	6.83686	6.23371	7.52423	4.42353	5.00256	4.81311	6.99065
ATP6V1A	1.05e-05	0.0388524	1.05e-05	1.05e-05	1.05e-05	1.05e-05	1.05e-05	0.0322052	1.05e-05	1.05e-05	1.05e-05	1.05e-05	1.05e-05	1.05e-05	1.05e-05	1.05e-05	1.05e-05	1.05e-05	1.05e-05	1.05e-05	12.7081	1.05e-05	1.05e-05	0.540783	1.49063	1.05e-05	1.05e-05	1.05e-05	1.05e-05	1.05e-05	1.05e-05	0.0152506	1.05e-05	1.05e-05	0.240565	1.05e-05	0.0382346	1.05e-05	1.05e-05	1.05e-05	1.05e-05	1.05e-05	1.05e-05	0.348913	4.35687	1.05e-05	1.05e-05	0.0196103	1.05e-05
ATP6V1B2	1.05e-05	0.0242284	0.909077	0.357769	1.05e-05	1.05e-05	1.05e-05	1.05e-05	0.0054727	0.250761	1.05e-05	1.05e-05	1.05e-05	0.0235911	1.05e-05	1.05e-05	0.0617381	0.281449	1.05e-05	1.05e-05	0.092652	1.05e-05	1.05e-05	1.05e-05	1.05e-05	0.116011	0.0763719	0.0585537	1.05e-05	0.19092	0.22461	0.510757	1.05e-05	0.0636805	1.05e-05	0.0179945	1.05e-05	1.05e-05	1.05e-05	1.05e-05	0.0909623	1.05e-05	0.121374	1.05e-05	1.05e-05	1.05e-05	1.05e-05	0.19891	0.0897024
ATP6V1C1	1.05e-05	0.0723837	0.112309	1.05e-05	1.05e-05	0.0362681	1.05e-05	39.4252	0.0221561	1.05e-05	41.8735	0.00388617	1.05e-05	0.0986678	1.05e-05	1.05e-05	1.05e-05	1.05e-05	1.05e-05	38.8775	1.05e-05	19.2221	1.05e-05	38.7788	34.9438	1.05e-05	1.05e-05	1.05e-05	0.112361	0.072156	1.05e-05	1.05e-05	0.0467776	1.05e-05	1.05e-05	0.0597159	24.871	1.05e-05	0.0799187	1.05e-05	8.92708	1.05e-05	1.05e-05	37.1678	0.14567	0.0945999	0.677705	1.05e-05	0.11863
ATP6V1E1	1.05e-05	7.17909	1.05e-05	6.83864	1.05e-05	2.2994	1.05e-05	0.0374641	1.05e-05	1.05e-05	1.05e-05	1.05e-05	1.05e-05	1.05e-05	1.05e-05	1.58183	1.05e-05	7.71538	1.05e-05	0.0409465	1.05e-05	1.05e-05	1.05e-05	1.05e-05	6.42154	1.05e-05	0.556017	1.05e-05	1.05e-05	1.05e-05	1.05e-05	1.05e-05	6.70981	1.05e-05	4.70683	1.05e-05	2.37753	3.44711	1.05e-05	0.593888	1.70851	1.05e-05	7.90367	1.05e-05	1.05e-05	0.0815686	5.70071	0.0261234	1.05e-05
ATP6V1F	1.05e-05	2.58356	1.05e-05	1.05e-05	1.05e-05	1.05e-05	1.05e-05	1.05e-05	1.62826	1.05e-05	1.98393	1.05e-05	1.05e-05	0.335658	1.1606	1.05e-05	1.05e-05	1.05e-05	18.6921	1.05e-05	0.107897	1.40278	0.0390066	1.05e-05	1.05e-05	1.05e-05	3.7582	1.05e-05	0.0416535	1.35315	1.08421	0.0870705	1.05e-05	2.41563	1.05e-05	1.05e-05	1.05e-05	1.05e-05	2.71876	1.05e-05	1.61233	1.49024	1.05e-05	1.05e-05	4.17477	1.05e-05	1.05e-05	1.05e-05	5.54152
ATRN	10.026	10.1582	13.908	11.0434	12.1276	17.3376	14.1391	8.23919	9.02246	12.7136	9.47314	8.09809	12.2897	8.96371	12.8852	10.7556	10.1912	10.9662	7.951	12.8029	8.83956	12.681	9.31271	9.95053	11.3528	10.2836	11.2529	9.53323	9.08546	18.308	14.4808	8.84142	9.59979	11.7407	9.07706	11.9821	12.4999	8.70635	8.63261	10.7171	16.3046	12.6594	10.985	10.3394	10.6787	13.4043	11.9039	11.305	11.8212
ATXN10	0.175234	1.05e-05	31.3911	151.41	0.158373	1.05e-05	1.05e-05	1.05e-05	0.365502	1.05e-05	1.05e-05	1.05e-05	1.05e-05	1.05e-05	0.309843	1.05e-05	104.659	1.05e-05	2.79941	1.05e-05	1.05e-05	1.05e-05	0.29719	86.3019	0.425654	0.726007	74.3779	1.05e-05	1.05e-05	1.05e-05	0.630005	114.894	1.05e-05	1.05e-05	1.05e-05	19.4969	1.05e-05	1.05e-05	1.05e-05	1.05e-05	0.33963	1.05e-05	112.706	0.880309	1.05e-05	1.05e-05	124.9	1.05e-05	1.05e-05
AXL	1.05e-05	0.0747467	1.05e-05	1.05e-05	0.0559989	1.05e-05	0.059184	1.05e-05	1.05e-05	0.0216868	1.05e-05	1.05e-05	1.05e-05	1.05e-05	1.05e-05	1.05e-05	1.05e-05	1.05e-05	1.05e-05	0.0678068	1.05e-05	1.05e-05	1.05e-05	1.05e-05	1.05e-05	0.0379877	1.05e-05	1.05e-05	0.0813142	1.05e-05	1.05e-05	1.05e-05	1.05e-05	1.05e-05	1.05e-05	1.05e-05	1.05e-05	1.05e-05	1.05e-05	1.05e-05	1.05e-05	1.05e-05	1.05e-05	1.05e-05	1.05e-05	1.05e-05	1.05e-05	0.0891493	0.0916269
AZGP1	1183.01	1547.63	1530.63	1521.12	1217.06	1727.76	1628.29	1261.39	1124.28	1731.62	1193.81	1240.78	1034.16	1374.71	1199.53	1354.42	913.504	1410.02	1230.68	1533.52	1563.89	1263.72	1435.1	1112.46	1807.67	1442.01	1131.26	1626.48	1295.93	2155.24	1535.84	1325.91	833.867	1120.1	1224.21	993.416	1268.08	1024.86	1053.27	1297.54	1442.41	1063.94	1173.95	1421.36	924.568	1106.27	1126.86	912.638	1113.14
AZU1	0.283414	0.0935929	0.351176	1.05e-05	0.01953	0.05731	0.168646	0.356443	0.193387	1.05e-05	1.05e-05	0.813593	1.05e-05	1.05e-05	0.774434	1.05e-05	0.166576	1.05e-05	0.905109	5.86331	1.05e-05	0.417485	0.0610311	1.05e-05	1.05e-05	0.75156	1.34635	1.05e-05	1.05e-05	0.347472	1.05e-05	1.05e-05	1.05e-05	0.516677	1.05e-05	0.649845	1.05e-05	1.05e-05	1.05e-05	1.05e-05	0.0300189	1.05e-05	0.584894	1.24379	1.05e-05	1.05e-05	1.05e-05	1.05e-05	1.05e-05
B2M	21.7384	2.83438	22.8205	5.27035	7.6542	2.17114	1.2139	0.459872	0.133998	0.232294	0.0864809	20.9666	5.98085	0.369602	4.71001	5.59009	35.669	12.2801	26.722	0.134039	2.42037	5.84567	0.21889	0.123504	1.05e-05	4.1135	24.6302	1.05e-05	9.00555	2.36018	1.05e-05	1.05e-05	0.22202	29.5257	5.86764	21.402	19.2418	24.3852	18.3322	1.05e-05	1.05e-05	1.05e-05	17.2446	29.9554	18.5889	22.4563	16.8789	1.05e-05	30.0924
B3GAT3	1.71853	1.05e-05	1.29184	1.05e-05	1.22319	1.05e-05	1.05e-05	1.05e-05	1.05e-05	1.05e-05	1.05e-05	1.05e-05	1.05e-05	1.05e-05	1.05e-05	1.05e-05	4.72069	1.05e-05	1.05e-05	1.05e-05	1.05e-05	1.05e-05	1.05e-05	3.19162	1.05e-05	1.05e-05	1.05e-05	1.05e-05	1.05e-05	1.05e-05	1.05e-05	1.05e-05	1.05e-05	1.58547	1.05e-05	1.05e-05	1.05e-05	1.05e-05	1.05e-05	1.05e-05	1.05e-05	0.206789	1.05e-05	1.05e-05	1.05e-05	1.05e-05	1.05e-05	1.05e-05	1.05e-05
B3GNT2	2.68732	1.34511	3.44464	1.05e-05	3.74359	1.63888	3.54969	4.06811	2.593	2.53087	2.44782	2.28672	2.92714	2.3725	4.10113	2.3251	2.39415	1.20537	2.80055	3.33587	1.05e-05	4.01559	1.38393	5.07627	2.45157	3.30742	1.25246	2.47838	3.37034	1.34235	4.11456	2.55723	2.25522	0.887395	1.94984	3.31774	3.67723	1.48483	2.37472	2.80527	2.22805	2.25793	2.14067	3.04151	2.78096	2.22825	1.83445	2.3646	1.78068
B4GALT1	1.05e-05	0.330252	1.05e-05	0.261642	1.05e-05	1.05e-05	1.08106	0.398873	9.48368	1.05e-05	0.328408	2.41834	1.05e-05	1.05e-05	0.783077	0.349228	2.19038	0.234397	0.684076	1.05e-05	0.755682	1.28056	0.308264	0.583405	1.05e-05	6.36861	0.446726	1.05e-05	1.05e-05	1.05e-05	3.06462	9.54669	0.174748	1.05e-05	4.92411	0.790847	1.15657	1.05e-05	5.15486	1.51425	2.24319	1.05e-05	1.05e-05	1.0871	0.471919	1.33717	1.05e-05	0.394339	18.0028
B4GALT5	1.05e-05	1.05e-05	1.05e-05	1.05e-05	0.0371716	1.05e-05	0.0113113	0.0533228	0.0163305	1.05e-05	1.05e-05	0.0401007	1.05e-05	1.05e-05	1.05e-05	1.05e-05	0.0108878	1.05e-05	1.05e-05	0.00727865	1.05e-05	1.05e-05	0.0425355	0.00975029	1.05e-05	1.05e-05	1.05e-05	1.05e-05	1.05e-05	1.05e-05	1.05e-05	1.05e-05	1.05e-05	0.0193819	0.00553927	1.05e-05	1.05e-05	1.05e-05	0.0289391	1.05e-05	1.05e-05	1.05e-05	1.05e-05	0.00717028	1.05e-05	1.05e-05	1.05e-05	1.05e-05	1.05e-05
B4GAT1	0.145821	3.8608	3.36538	3.45661	7.98386	2.56224	6.98614	8.04916	8.75478	5.31442	9.19841	10.0299	9.25833	1.05e-05	6.83516	6.83551	0.0531579	4.53114	6.28884	5.53707	6.96699	1.05e-05	5.4796	4.3062	1.05e-05	9.66437	1.50613	8.74116	4.46753	15.9303	2.00065	9.23213	8.46001	7.13458	7.07499	4.3517	1.28625	4.48905	14.2568	8.6712	15.347	13.1757	9.24312	8.57301	7.97114	10.9797	13.7966	5.75749	9.80434
BAG2	20.609	9.38634	16.5894	21.838	12.0219	11.1408	9.52964	24.5867	11.6094	25.6128	11.294	26.7032	17.4686	11.2	14.6154	5.24083	24.1465	7.89023	25.4257	14.5976	26.0768	20.3395	13.7376	15.7043	3.73538	15.8986	13.8857	29.9807	14.6079	1.05e-05	21.5962	1.05e-05	16.0144	21.7629	15.9208	11.4875	25.7543	13.5518	1.05e-05	20.0913	7.25614	1.05e-05	1.05e-05	9.84236	8.67763	9.10578	0.95451	1.05e-05	9.29898
BASP1	0.340197	9.66471	0.291667	9.61344	6.87222	0.93359	0.717437	0.23223	10.5459	0.72347	0.267772	6.1466	3.5404	3.78641	0.39173	0.668897	11.9356	0.120596	0.327947	0.154085	8.00474	6.88938	0.281095	0.313223	0.8511	4.1846	0.265888	0.183231	0.253531	0.60385	0.254682	5.20399	3.64099	0.122205	3.44399	4.30817	0.235173	5.55017	0.102902	0.227998	1.17227	5.59677	0.284428	4.37781	0.124781	3.85763	0.147526	3.59938	0.0883809
BCAM	1.05e-05	1.05e-05	1.05e-05	1.05e-05	0.0189013	1.05e-05	0.0422111	1.05e-05	1.05e-05	1.05e-05	1.96209	1.05e-05	1.05e-05	1.05e-05	1.05e-05	0.0772991	1.05e-05	1.05e-05	1.05e-05	5.71555	7.19048	4.64305	1.05e-05	0.271935	1.05e-05	0.0559599	1.05e-05	1.654	15.1874	1.05e-05	0.0435874	1.05e-05	1.05e-05	1.05e-05	1.05e-05	0.0194717	1.05e-05	1.05e-05	1.05e-05	1.05e-05	0.43673	1.05e-05	17.7121	0.0234973	1.05e-05	1.05e-05	1.05e-05	0.0277772	1.05e-05
BCHE	42.466	49.5493	43.6761	34.73	35.0226	57.9358	34.8772	38.0806	25.0412	41.2452	27.0641	35.9492	36.8487	46.1555	35.2475	39.3248	35.8697	25.9254	30.2172	48.3353	35.988	36.2676	22.7932	31.2046	34.999	36.2503	36.6067	21.8989	26.3112	42.6601	35.6611	35.4231	24.4749	35.1409	30.9042	30.7164	32.7817	42.3912	12.9757	36.2442	48.4491	48.6839	34.8249	30.7373	24.7451	38.4199	34.2815	31.3271	40.7597
BCKDHB	0.0140471	1.05e-05	1.05e-05	1.05e-05	1.05e-05	1.05e-05	1.05e-05	0.00912413	1.05e-05	0.038969	0.0149675	1.05e-05	1.05e-05	1.05e-05	1.05e-05	1.05e-05	0.0476222	1.05e-05	1.05e-05	0.0622117	1.05e-05	1.05e-05	1.05e-05	0.0120348	1.05e-05	1.05e-05	0.249167	1.05e-05	1.05e-05	0.0124813	0.00706557	1.05e-05	1.05e-05	0.027181	0.0156246	1.05e-05	0.0198429	0.0104271	0.00553638	0.0729292	1.05e-05	5.13656	1.05e-05	0.113445	1.05e-05	0.103185	1.05e-05	1.05e-05	0.00767339
BCS1L	1.0346	1.1205	0.0976339	0.932093	0.73054	2.1627	3.39969	1.66486	0.455963	1.80502	0.691142	0.491224	0.787267	0.961256	0.654176	0.0292314	0.391356	0.774815	1.30992	1.5512	2.07412	2.48048	1.34077	0.282176	3.57881	1.35125	0.516966	0.617486	1.24913	1.12578	2.83455	0.926933	1.05e-05	0.40912	0.737479	0.574426	0.206534	1.05e-05	0.43158	1.68427	0.851684	0.410909	0.932335	0.349165	0.750485	0.619567	0.436149	1.84213	1.00694
BHMT	0.680081	0.0215008	1.05e-05	1.05e-05	1.05e-05	0.987476	1.05e-05	0.17929	1.05e-05	0.279106	0.964122	1.05e-05	1.05e-05	0.579954	1.05e-05	1.05e-05	1.05e-05	1.05e-05	1.05e-05	0.864383	1.05e-05	0.189912	0.677906	7.46139	1.05e-05	1.05e-05	1.05e-05	1.05e-05	1.05e-05	1.05e-05	0.345155	1.05e-05	1.05e-05	0.145932	0.725839	1.05e-05	0.119005	1.05e-05	2.16206	1.05e-05	1.05e-05	0.717679	1.05e-05	1.05e-05	1.05e-05	0.379647	1.05e-05	1.05e-05	0.786217
BHMT2	0.277882	1.05e-05	1.05e-05	1.05e-05	1.05e-05	1.05e-05	1.05e-05	1.05e-05	1.05e-05	1.05e-05	1.00795	1.05e-05	1.05e-05	1.05e-05	1.05e-05	1.05e-05	1.05e-05	1.05e-05	1.05e-05	1.05e-05	1.05e-05	0.198544	1.05e-05	1.05e-05	1.05e-05	1.05e-05	1.05e-05	1.05e-05	1.05e-05	1.05e-05	0.360844	1.05e-05	1.05e-05	1.05e-05	1.05e-05	1.05e-05	1.05e-05	1.05e-05	2.26033	1.05e-05	1.05e-05	0.7503	1.05e-05	1.05e-05	1.05e-05	0.396904	1.05e-05	1.05e-05	0.821954
BIN1	1.05e-05	0.00959257	1.05e-05	7.58198	1.05e-05	0.0279735	2.1507	5.32894	5.44132	2.32345	1.08144	2.55818	0.861817	6.49058	4.49278	1.05e-05	3.95164	3.01986	5.96529	4.14888	4.8996	3.38133	2.74281	4.01321	6.68959	4.43901	5.34971	1.12887	4.55428	0.0335978	5.85453	2.70067	1.05e-05	6.9754	1.12255	0.0749115	4.2807	1.05e-05	1.05e-05	5.66284	5.42281	0.118106	6.43316	0.0103112	4.43925	4.23005	1.05e-05	7.02997	6.20633
BIN2	1.05e-05	1.05e-05	1.05e-05	1.05e-05	1.05e-05	0.662082	1.05e-05	1.05e-05	2.00647	0.138553	0.241925	0.246415	1.05e-05	1.05e-05	0.0213047	1.05e-05	1.05e-05	0.00838273	1.05e-05	1.05e-05	1.05e-05	1.05e-05	0.459769	1.05e-05	1.05e-05	0.798988	0.0751558	1.05e-05	2.23643	1.05e-05	1.05e-05	1.05e-05	1.26951	1.05e-05	1.05e-05	0.141683	0.0347787	1.05e-05	1.05e-05	0.0475725	1.05e-05	1.05e-05	1.05e-05	0.9722	1.05e-05	1.05e-05	1.05e-05	1.05e-05	1.05e-05
BLMH	0.264484	0.319826	0.283935	0.299096	8.09368	0.0463265	1.05e-05	0.168896	6.3756	0.233605	0.312604	0.253007	0.259921	0.211727	0.437219	0.110429	0.287727	0.233294	0.200778	0.353299	0.187449	0.133022	0.168304	0.209274	0.319965	0.197092	0.446388	0.0231011	0.225368	1.61071	0.261978	0.249077	0.0488749	0.0848327	0.120046	0.228105	1.05e-05	0.388965	0.181452	0.270698	11.0722	1.05e-05	0.244008	0.561657	0.1883	15.8702	9.61232	0.269039	4.80177
BLVRA	1.05e-05	1.05e-05	1.05e-05	0.19254	0.3324	0.904419	0.70591	0.643341	0.0236398	1.05e-05	1.05e-05	1.05e-05	0.130294	0.441329	0.654137	1.05e-05	1.05e-05	1.64976	1.05e-05	1.05e-05	1.05e-05	1.05e-05	1.05e-05	0.360121	0.809699	0.31539	1.05e-05	0.334768	1.15314	1.15246	0.173579	0.754389	1.05e-05	0.447021	1.05e-05	0.829532	1.05e-05	0.650471	1.05e-05	2.06517	1.05e-05	1.05e-05	0.881108	0.681174	0.578014	1.05e-05	1.05e-05	0.185288	0.668824
BLVRB	1.05e-05	58.414	0.0783631	1.60636	0.224771	4.62977	0.456385	0.785567	1.01497	1.05e-05	4.38914	1.54077	1.05e-05	8.50634	0.278709	1.05e-05	0.172888	5.59561	1.05e-05	0.0665323	0.115696	1.05e-05	0.297859	5.42006	0.283892	2.62167	0.0618435	1.05e-05	7.88876	0.279188	14.3449	3.02874	5.29245	1.05e-05	62.1352	1.05e-05	0.42048	1.05e-05	1.08657	0.459249	1.05e-05	0.799949	1.49501	0.0432262	1.05e-05	1.05e-05	0.548172	1.05e-05	2.1977
BPGM	1.05e-05	1.05e-05	0.524547	0.0522448	0.458213	0.72826	3.08598	0.44033	1.05e-05	0.496419	0.539316	0.380627	0.326342	0.177208	0.448804	0.66987	0.54128	0.618325	0.69377	1.05e-05	0.496494	0.683888	0.333872	0.533979	0.594542	1.05e-05	1.05e-05	0.213557	0.460505	1.05e-05	1.05e-05	0.242018	1.05e-05	0.399881	0.375151	0.443207	0.125709	1.05e-05	0.145751	0.338256	0.610192	0.274295	0.311004	0.433831	0.40161	0.565174	1.05e-05	0.530705	0.292922
BST1	1.91971	0.565357	0.98709	0.163626	0.463719	0.757612	1.15741	0.0310315	0.319547	0.70568	1.05e-05	0.443264	0.656488	0.471005	0.56694	1.07511	1.03634	0.071591	1.05e-05	0.299901	0.561357	0.235482	0.151656	0.366648	1.03321	0.19601	0.550281	0.194737	0.557139	2.84872	0.305167	0.430424	0.3326	0.539758	1.05e-05	0.22919	1.05e-05	0.389532	1.05e-05	0.259379	1.68138	0.219561	0.510295	0.939837	0.278083	0.85003	1.05e-05	0.603913	0.730927
BTD	41.9699	42.8319	51.7751	61.4811	35.3601	53.9115	46.7182	45.3325	55.6718	38.7219	42.8491	49.6352	43.3462	54.1851	59.7403	55.7478	54.517	40.2027	48.6027	45.3337	43.6042	41.4404	45.6506	57.1528	43.1868	47.3664	46.0682	42.9396	49.0003	57.4582	43.9183	43.7899	42.8219	45.2512	52.2437	48.9424	51.5232	52.9671	47.5997	42.9759	46.2204	52.3314	47.573	53.1951	56.3344	50.6053	46.8428	50.949	44.9674
BTF3L4	1.05e-05	1.05e-05	1.05e-05	0.501342	1.05e-05	1.05e-05	1.05e-05	0.402057	1.05e-05	9.95988	1.05e-05	0.117554	163.803	1.05e-05	1.05e-05	0.0668432	1.05e-05	1.05e-05	1.05e-05	0.0495064	0.192083	1.05e-05	1.05e-05	1.05e-05	0.0811114	1.05e-05	1.05e-05	0.827611	1.05e-05	1.05e-05	0.505864	1.05e-05	1.05e-05	0.595757	0.0724669	1.05e-05	1.05e-05	1.05e-05	1.05e-05	1.05e-05	1.05e-05	1.05e-05	1.05e-05	1.05e-05	1.05e-05	0.285866	7.30715	0.0503198	0.168964
BUB1B	4.57721	3.95064	26.012	1.05e-05	35.1221	2.9256	146.344	4.61937	35.5428	49.9342	44.0046	22.1994	66.2398	85.1559	1.05e-05	80.2429	30.7296	51.2757	1.05e-05	33.4259	40.9332	73.1275	32.6422	1.05e-05	131.768	67.9078	38.3402	3.61648	1.05e-05	69.1854	1.05e-05	1.05e-05	1.05e-05	44.7009	1.05e-05	41.9746	43.6346	54.1065	2.6896	48.4596	85.5187	53.5599	1.82352	42.9389	1.05e-05	47.9858	67.5119	51.985	41.0875
BUB3	0.0894223	8.08361	5.51838	2.87068	5.3312	5.72685	0.954466	1.05e-05	1.91226	5.29752	7.99852	5.24663	1.05e-05	12.6891	3.84117	10.0199	4.47738	2.32719	1.05e-05	7.26915	2.57958	1.82846	10.4871	5.94784	8.4684	4.97203	1.29734	12.0194	7.04521	5.04519	2.06648	7.64019	4.44578	4.00241	7.09991	1.05e-05	14.7096	9.1534	7.84203	8.92281	4.24697	13.3247	3.13635	7.76734	9.32161	8.52243	7.00336	12.0776	1.05e-05
BUD31	2.0254	1.05e-05	1.05e-05	12.9331	1.05e-05	1.05e-05	14.3572	1.05e-05	1.05e-05	1.05e-05	2.05283	1.05e-05	1.05e-05	3.96592	1.05e-05	1.05e-05	1.05e-05	1.05e-05	1.05e-05	1.05e-05	1.05e-05	1.05e-05	30.9688	0.329671	1.05e-05	1.05e-05	1.05e-05	1.05e-05	1.05e-05	2.84354	1.05e-05	1.05e-05	1.05e-05	4.073	7.37906	1.05e-05	1.05e-05	5.7149	0.237093	1.05e-05	1.05e-05	1.05e-05	0.0636252	1.05e-05	1.05e-05	0.127854	1.05e-05	1.05e-05	1.05e-05
BZW2	1.05e-05	0.215172	1.05e-05	0.0065413	1.05e-05	1.05e-05	0.0359301	1.05e-05	1.05e-05	1.05e-05	1.05e-05	1.05e-05	1.05e-05	1.05e-05	0.00700711	1.05e-05	1.05e-05	1.05e-05	1.05e-05	1.05e-05	0.159285	1.05e-05	1.05e-05	1.05e-05	1.05e-05	1.05e-05	1.05e-05	1.05e-05	1.05e-05	1.05e-05	0.459341	0.198494	1.05e-05	1.05e-05	0.0491054	1.05e-05	1.05e-05	0.081095	1.05e-05	1.05e-05	1.05e-05	0.0294346	1.05e-05	1.05e-05	1.05e-05	1.05e-05	1.05e-05	1.05e-05	0.0465223
C11orf58	0.0650862	1.05e-05	1.05e-05	1.05e-05	1.05e-05	0.124638	1.05e-05	1.05e-05	1.05e-05	1.05e-05	1.05e-05	1.05e-05	1.05e-05	1.05e-05	1.05e-05	1.05e-05	1.05e-05	1.05e-05	1.05e-05	1.05e-05	1.05e-05	1.05e-05	1.05e-05	1.05e-05	1.05e-05	1.05e-05	1.05e-05	1.05e-05	1.05e-05	1.05e-05	1.05e-05	1.05e-05	1.05e-05	1.05e-05	1.05e-05	1.05e-05	1.05e-05	1.05e-05	1.05e-05	1.05e-05	0.306477	1.05e-05	1.05e-05	1.05e-05	1.05e-05	1.05e-05	1.05e-05	1.05e-05	1.05e-05
C12orf57	0.617392	1.05e-05	0.531483	0.317029	0.277627	1.05e-05	1.05e-05	0.332691	0.399702	0.273357	0.270075	0.43105	0.23992	1.05e-05	0.415796	0.169913	0.354002	0.33705	0.527911	0.293646	0.3015	0.304662	0.659314	0.393648	0.0480703	0.179997	0.450845	0.284843	1.05e-05	1.05e-05	0.175511	0.16853	0.341835	0.458605	0.255028	0.342826	0.237743	0.480184	0.566586	0.200742	1.05e-05	0.290825	0.24184	0.270306	0.290936	0.132753	0.229568	0.297081	0.407591
C16orf58	0.760379	1.05e-05	0.3754	1.05e-05	147.801	1.05e-05	1.05e-05	229.789	1.05e-05	1.05e-05	1.05e-05	1.05e-05	1.05e-05	1.05e-05	1.05e-05	1.05e-05	0.445316	1.05e-05	1.05e-05	1.05e-05	1.05e-05	1.05e-05	1.05e-05	1.05e-05	1.05e-05	1.05e-05	373.358	1.05e-05	1.05e-05	1.05e-05	1.05e-05	324.529	496.322	1.05e-05	1.05e-05	0.206652	1.05e-05	1.05e-05	1.05e-05	1.05e-05	1.05e-05	0.402986	1.05e-05	1.05e-05	338.941	1.05e-05	1.05e-05	1.05e-05	273.567
C17orf75	1.0258	0.086406	1.74314	1.05e-05	0.733061	1.05e-05	1.05e-05	1.05e-05	0.376992	0.978637	0.627003	0.0226954	0.771325	0.490109	1.96587	0.751148	0.889651	0.516962	1.88723	1.05e-05	1.05e-05	0.164285	2.25	1.09702	1.05e-05	0.480338	1.25465	0.667504	0.0127662	1.05e-05	0.0535319	1.05e-05	1.05e-05	0.832882	1.25574	1.05e-05	1.05e-05	0.47874	1.05e-05	0.936398	1.05e-05	1.05e-05	1.32066	0.593682	1.14382	1.14832	0.0251192	0.685034	0.87776
C1QA	30.8463	41.191	32.2159	31.4038	27.2534	15.243	21.7593	26.3597	37.063	24.7397	20.9771	19.2292	30.3983	28.2674	30.6433	38.8371	26.3952	28.1317	26.2592	35.8817	28.5766	30.8969	30.4921	20.5744	30.7015	35.7008	39.5961	26.5478	21.7695	8.25299	13.6016	13.6562	21.7716	29.2115	27.0642	32.1965	48.2811	19.5739	28.6654	26.2187	21.396	29.8787	36.921	35.9013	21.6855	37.0363	17.0976	46.1921	24.6985
C1QB	264.495	318.448	305.882	282.961	247.241	131.073	240.739	244.222	234.628	254.647	231.355	244.763	283.562	280.642	280.963	340.782	229.014	272.105	230.102	270.952	247.303	278.912	229.711	240.783	256.917	263.922	337.618	296.628	225.291	107.29	130.109	196.354	242.317	280.688	297.623	282.289	352.155	190.998	302.161	188.398	160.152	274.536	390.423	331.393	268.217	294.457	193.589	340.693	269.394
C1QC	455.853	500.993	513.048	497.924	399.292	222.795	386.652	396.696	405.893	351.276	340.516	365.928	443.37	426.517	488.8	563.158	397.912	422.581	354.549	484.82	386.368	414.287	407.88	402.728	372.669	434.172	554.452	511.115	306.769	202.161	225.326	313.029	425.355	446.69	438.068	375.723	682.271	331.865	413.194	331.436	291.45	372.121	562.708	426.453	332.922	481.641	329.132	433.474	310.616
C1R	124.778	79.7942	116.107	88.6775	62.3443	25.4407	50.4261	100.189	99.3148	69.9071	80.6061	111.776	81.5524	58.9885	42.0196	76.5199	124.514	83.7777	93.3087	72.9084	94.2193	62.7283	99.2039	82.1241	62.4885	58.0528	121.41	59.6298	80.8588	18.5755	42.2387	69.8677	84.108	100.736	82.4718	77.7223	48.4364	56.5897	94.9978	80.854	34.2061	75.9989	67.5473	87.8594	87.7325	42.3468	53.1024	89.0377	105.31
C1RL	15.8204	17.8121	16.6805	21.2189	9.6608	12.9163	14.6531	16.7149	46.4879	14.3997	9.39397	13.3799	11.2432	10.0521	4.86572	14.9331	12.8696	8.71016	16.6356	10.9217	12.5249	12.079	62.3312	16.7578	13.1791	9.24876	50.5308	7.57256	31.8485	8.15615	8.94736	4.70173	8.30086	11.791	7.77887	10.1793	86.6974	9.95806	14.5665	6.34971	10.686	8.41831	11.088	10.2872	9.19676	7.5192	12.3159	14.9875	11.0428
C1S	323.754	268.667	265.742	251.384	225.186	77.1144	161.028	301.677	283.813	183.884	213.616	280.581	221.704	257.162	225.445	264.564	260.091	199.531	261.801	267.728	223.937	241.539	302.494	275.896	184.413	187.186	326.505	183.277	244.384	43.8127	110.328	188.676	224.844	252.806	213.63	238.591	256.941	203.722	309.944	222.407	93.8248	228.007	232.685	265.377	214.887	196.097	223.341	284.488	249.418
C2	103.578	121.051	116.885	132.499	97.3319	121.154	103.356	111.52	126.756	88.7484	114.088	92.2634	103.426	117.156	119.069	117.263	99.1431	121.028	80.2624	108.379	109.322	101.493	104.429	108.724	91.0657	88.3047	102.776	85.6721	104.505	104.303	91.9181	104.588	91.8319	106.734	104.876	118.291	118.109	103.792	104.072	111.359	95.6416	96.7397	117.288	130.681	113.439	103.943	104.8	91.0557	97.5098
C3	5298.04	4457.46	5063.59	4928.3	4285.61	1830.63	2965.21	5011.13	4330.23	3789.59	4976.58	4968.35	3890.64	4276.72	4832.42	4121.84	5159.3	5139.63	4756.58	4782.47	4475.56	4374.37	4784.51	4584.23	3810.61	3280.8	4610.18	4242.14	4309.28	1683.33	3367.97	4731.27	4014.45	4566.65	4505.47	5315.21	4310.12	5104.81	4242.35	4345.69	1991.33	5049.65	4476.59	4453.45	4678.68	3550.85	4169.96	4139	5487.69
C4A	906.993	881.535	956.846	1075.53	935.058	279.37	600.723	913.948	1080.34	876.289	643.015	609.114	706.465	760.935	1095.6	877.74	834.584	571.768	1331.88	929.611	829.26	1071.65	944.96	727.635	791.425	681.246	787.616	1001.94	1389.02	335.095	174.789	1019.82	895.456	759.137	831.924	891.629	588.166	459.465	631.531	902.622	535.518	828.882	874.777	659.76	994.332	934.228	674.811	892.769	741.638
C4B	874.829	869.758	909.031	1063.19	916.063	274.743	599.778	895.213	1062.4	861.447	624.521	599.94	686.224	748.734	1079.95	869.434	807.557	567.554	1307.47	911.024	822.783	1059.08	932.103	719.129	826.711	661.343	757.916	971.709	1409.85	323.004	168.133	1002.58	869.136	741.308	827.936	868.273	560.707	453.895	615.609	893.938	523.407	799.2	861.089	640.795	980.944	903.316	644.204	880.188	730.608
C4BPA	394.603	297.953	328.831	348.631	264.152	221.227	255.705	341.912	302.519	322.566	347.712	251.624	321.11	374.874	281.696	373.596	381.347	317.514	339.145	342.682	356.65	320.905	363.216	344.878	308.086	222.429	240.564	199.437	355.844	177.929	322.781	245.61	293.15	346.06	240.859	268.446	359.742	293.272	343.637	303.847	247.308	214.906	267.434	393.828	311.411	263.97	207.505	333.449	337.849
C4BPB	35.6951	31.2746	26.6093	36.0072	26.5943	20.3761	27.2871	38.0836	30.9889	31.3088	30.1487	27.7813	34.0882	34.0307	29.3701	33.7095	47.5586	35.4073	34.9966	31.9761	40.0995	35.0437	37.7161	39.2119	25.7552	24.3468	27.4538	17.8437	30.85	15.5106	31.7725	23.0002	30.9085	37.1548	30.4139	29.8559	33.9629	35.6805	29.6026	31.5958	26.1729	25.2453	23.1299	34.5457	31.8824	23.2954	21.6767	23.3792	30.5005
C5	213.204	166.597	192.571	242.027	218.657	74.9779	109.266	204.865	221.388	118.577	200.25	196.047	133.156	156.436	152.336	191.992	222.042	215.519	235.195	214.655	191.274	208.281	270.736	207.4	152.137	142.337	215.021	226.803	231.15	78.8965	75.056	239.681	189.595	225.919	186.233	204.674	193.481	192.76	192.769	194.728	106.558	189.914	260.803	236.666	237.949	193.005	217.376	156.213	178.334
C6	75.6801	116.934	91.4427	98.0787	80.9115	73.4032	82.2318	93.3115	87.4732	79.257	83.2045	86.5076	90.1077	83.236	90.3894	96.8088	98.8465	75.0439	71.5972	92.7181	79.6081	82.11	74.9022	91.4376	78.0542	78.9068	112.151	82.3675	81.9077	38.1194	70.4538	88.6924	109.999	77.7623	70.6371	71.6318	79.1913	85.549	62.8316	75.2686	81.8208	68.0852	111.07	89.3593	87.8006	105.215	96.3209	61.3972	79.5962
C7	76.1164	102.252	92.1522	136.286	96.1349	29.9794	54.8555	112.886	71.0527	56.4089	73.1594	138.147	77.1431	89.1218	66.8801	85.0107	176.413	67.1021	162.072	98.8876	95.1384	83.753	115.992	169.57	64.4978	73.501	88.9491	78.8066	88.0969	14.8742	25.4108	101.623	72.0653	98.6076	75.2178	61.4769	51.8643	161.105	76.2657	79.0286	37.0734	110.946	153.637	103.314	79.9432	107.717	69.9759	71.2567	114.016
C8A	93.3064	41.2318	69.4698	58.2335	53.9781	17.4555	20.7015	76.4435	101.627	33.8824	58.9297	87.0101	43.2725	39.753	45.1206	45.1814	129.896	79.1817	56.0262	68.1029	53.3673	45.348	76.3442	131.486	41.0313	25.906	76.1387	50.7463	79.5116	20.3343	25.549	52.1623	55.8744	68.4097	24.6589	59.414	66.6027	77.7783	74.3954	55.9121	9.143	70.7732	47.9182	55.4639	51.92	66.187	49.8995	58.9122	93.2494
C8B	125.998	86.4471	91.3132	100.153	96.315	26.022	36.63	140.536	126.419	96.5198	121.646	167.605	75.7322	56.6047	75.5732	121.089	146.223	180.156	83.512	106.142	68.1371	89.4259	101.965	89.1082	66.8704	55.5687	142.689	72.7183	142.354	31.0518	52.522	80.7589	73.5298	82.2456	37.7343	82.1298	93.3222	112.603	98.7961	88.9021	44.9825	88.8386	75.3375	57.2996	47.3879	49.472	107.614	91.5933	162.911
C8G	246.678	165.367	212.027	222.007	215.687	70.6439	80.4426	236.47	208.517	138.983	184.657	230.494	137.193	173.182	120.112	131.728	262.139	207.59	173.26	276.147	147.571	172.229	219.092	191.88	114.803	109.667	234.867	131.686	207.654	22.6262	95.0456	162.658	144.005	187.443	68.4553	176.421	210.25	286.512	193.706	146.902	13.3881	209.124	171.372	163.048	107.395	111.49	169.349	164.748	216.004
C9	159.914	66.939	63.1777	136.502	123.154	52.256	46.0081	159.887	130.252	43.7949	98.8785	107.07	69.0118	53.5987	35.6661	49.5721	150.062	80.8535	92.1854	102.47	112.822	76.0926	173.954	65.0906	53.1402	56.3573	76.2977	54.7089	148.495	25.183	46.1224	38.5055	77.954	139.962	83.9686	98.5812	72.272	135.387	147.122	48.0017	33.3501	64.7091	91.8601	93.7817	79.5069	69.6838	58.874	77.9517	99.105
C9orf64	1.05e-05	1.05e-05	1.05e-05	1.05e-05	3.11691	1.05e-05	1.05e-05	1.05e-05	1.05e-05	1.05e-05	0.0734087	1.05e-05	1.05e-05	1.05e-05	1.05e-05	1.05e-05	1.05e-05	1.05e-05	1.05e-05	1.05e-05	1.05e-05	1.37161	1.05e-05	1.05e-05	1.05e-05	1.05e-05	1.05e-05	2.67138	1.05e-05	1.84401	7.0794	1.05e-05	1.4232	1.05e-05	4.58824	1.05e-05	1.78415	1.05e-05	1.05e-05	3.49993	0.434661	1.05e-05	1.05e-05	2.01101	1.05e-05	1.05e-05	2.4411	6.12898	1.05e-05
CA1	11.3258	17.386	26.3332	5.22255	21.3514	43.3184	25.6947	14.2655	18.4069	6.87554	20.391	8.1476	15.6976	24.663	25.2381	23.2008	37.1709	72.7202	8.44271	20.0241	36.977	8.9528	34.5504	64.3972	13.7381	17.4296	24.8068	44.686	6.95296	67.3994	10.6251	109.968	16.5427	32.7245	11.9358	25.7635	34.2267	17.0772	8.24085	51.8634	39.2923	28.6319	4.11107	35.8106	5.22352	14.323	22.4035	12.8089	14.5545
CA2	18.2683	17.0961	30.2376	18.6741	36.753	16.6229	27.837	30.401	10.1001	9.25777	5.41014	6.98254	18.5224	18.0015	2.40773	23.5172	48.5436	43.0193	2.94912	16.3549	21.4799	20.8775	5.62422	46.0813	9.34396	27.1829	46.9228	32.6906	31.5743	34.7319	12.2673	25.8986	29.9226	11.3695	31.7298	44.7358	44.19	63.1754	26.5083	51.7573	13.6833	45.6007	12.1554	15.4664	50.4747	56.3495	40.8652	44.0346	70.3089
CA3	0.179758	0.665516	0.0974434	0.341341	1.05e-05	2.0086	0.953676	0.824461	1.05e-05	3.73671	0.104261	0.300772	0.406019	0.0515517	3.0623	0.530213	2.59379	1.05e-05	1.85524	0.939991	0.222692	0.508222	1.09516	1.05e-05	1.05e-05	0.17613	1.05e-05	0.949546	1.24153	0.171002	1.81858	0.947104	0.469937	0.665553	1.05e-05	1.37686	0.407976	2.67894	1.05e-05	1.29059	0.46365	0.468715	0.0456848	0.138544	1.05e-05	0.376737	1.05e-05	1.17031	0.522817
CAC0.00001052D1	1.05e-05	1.05e-05	0.142747	0.140978	1.01274	1.30425	1.05e-05	0.626237	1.05e-05	1.02246	1.05e-05	0.550745	0.0911735	1.70174	0.078005	0.0956293	0.0166022	0.0350258	0.0427531	0.0187142	0.0312454	0.0245977	1.05e-05	0.36292	0.916199	2.5725	1.97416	1.05e-05	1.4995	3.53982	0.0122263	1.82761	0.0135027	2.08696	0.0373215	0.051223	1.76303	1.45947	2.80777	1.60581	3.11614	5.24525	1.76159	1.52951	2.80031	0.125773	2.46149	1.09981	1.19952
CAC0.00001052D2	1.05e-05	1.05e-05	1.05e-05	1.05e-05	1.05e-05	1.05e-05	1.05e-05	1.05e-05	1.05e-05	1.05e-05	1.05e-05	0.0757293	1.05e-05	0.00848387	1.05e-05	0.0279699	0.0319948	1.05e-05	1.05e-05	0.313249	0.191856	0.0908225	1.05e-05	0.586116	1.05e-05	1.05e-05	1.05e-05	1.05e-05	1.05e-05	1.05e-05	0.0521414	1.05e-05	0.221569	1.05e-05	0.348588	1.05e-05	1.05e-05	1.05e-05	0.868857	1.05e-05	1.05e-05	1.05e-05	1.05e-05	1.05e-05	1.05e-05	1.05e-05	1.05e-05	1.05e-05	1.05e-05
CAD	1.05e-05	1.05e-05	0.0208687	4.45578	3.09907	1.05e-05	1.05e-05	1.05e-05	1.05e-05	1.05e-05	4.84324	4.08808	3.36527	4.0542	4.86899	1.05e-05	1.05e-05	4.50802	5.13815	3.66606	1.05e-05	1.05e-05	3.75908	4.79284	1.05e-05	1.05e-05	1.05e-05	3.32666	5.63689	1.05e-05	1.05e-05	1.05e-05	3.95373	4.44679	1.05e-05	6.30838	1.05e-05	5.92891	1.05e-05	1.05e-05	1.05e-05	0.00974831	1.05e-05	3.22445	0.315705	1.05e-05	1.05e-05	1.05e-05	1.05e-05
CADM1	0.0838898	0.0997402	0.13991	0.079078	0.148131	0.163583	0.0573824	0.0741268	1.05e-05	0.0801553	0.0576277	0.444111	1.05e-05	1.05e-05	0.174021	0.0979374	0.0626935	1.05e-05	0.0458745	0.0515875	0.0336094	0.0947591	0.0880934	0.0458892	0.123606	0.0412317	0.0926992	0.0609181	1.05e-05	0.0943968	1.05e-05	1.05e-05	1.05e-05	1.05e-05	0.0778813	1.05e-05	1.05e-05	1.05e-05	0.0398081	0.0576692	1.05e-05	1.05e-05	1.05e-05	1.05e-05	1.05e-05	0.0706547	1.05e-05	1.05e-05	1.05e-05
CADM3	1.05e-05	1.05e-05	1.05e-05	1.05e-05	1.05e-05	1.05e-05	1.05e-05	0.124808	1.05e-05	1.05e-05	1.05e-05	1.05e-05	1.05e-05	0.0860098	1.05e-05	1.05e-05	1.05e-05	1.05e-05	1.05e-05	1.05e-05	1.05e-05	1.05e-05	1.05e-05	1.05e-05	1.05e-05	1.05e-05	1.05e-05	1.05e-05	0.168138	1.05e-05	1.05e-05	0.0769327	1.05e-05	1.05e-05	1.05e-05	1.05e-05	1.05e-05	1.05e-05	0.239694	1.05e-05	1.05e-05	0.297265	1.05e-05	1.05e-05	1.05e-05	1.05e-05	1.05e-05	0.09285	0.152326
CALD1	1.05e-05	0.351367	1.05e-05	0.567202	1.05e-05	1.05e-05	1.05e-05	1.05e-05	1.05e-05	1.05e-05	1.05e-05	0.603786	1.05e-05	1.05e-05	1.05e-05	1.05e-05	1.05e-05	1.05e-05	1.05e-05	1.05e-05	1.05e-05	1.05e-05	2.42099	1.05e-05	1.05e-05	0.410357	1.05e-05	1.05e-05	0.00378848	1.05e-05	1.05e-05	1.05e-05	1.05e-05	1.05e-05	1.05e-05	1.05e-05	1.05e-05	1.05e-05	1.05e-05	0.409311	1.05e-05	1.09207	1.05e-05	0.136337	1.05e-05	0.219682	1.05e-05	1.05e-05	1.05e-05
CALM1	1.05e-05	0.7691	0.511367	1.05e-05	1.05e-05	0.496845	0.132843	0.112098	0.0792426	1.05e-05	0.283999	1.05e-05	0.12216	1.05e-05	0.758596	0.635217	0.262851	0.22552	1.05e-05	1.05e-05	1.05e-05	0.0991745	0.482824	1.05e-05	0.19785	1.05e-05	0.0996516	0.285637	0.0158323	0.181294	0.322606	1.05e-05	0.322617	0.0576068	1.05e-05	0.109546	0.212144	0.534341	1.05e-05	0.60925	0.391493	0.287806	1.05e-05	1.58122	1.05e-05	0.176536	1.05e-05	1.05e-05	1.05e-05
CALM2	1.05e-05	0.7691	0.511367	1.05e-05	1.05e-05	0.496845	0.132843	0.112098	0.0792426	1.05e-05	0.283999	1.05e-05	0.12216	1.05e-05	0.758596	0.635217	0.262851	0.22552	1.05e-05	1.05e-05	1.05e-05	0.0991745	0.482824	1.05e-05	0.19785	1.05e-05	0.0996516	0.285637	0.0158323	0.181294	0.322606	1.05e-05	0.322617	0.0576068	1.05e-05	0.109546	0.212144	0.534341	1.05e-05	0.60925	0.391493	0.287806	1.05e-05	1.58122	1.05e-05	0.176536	1.05e-05	1.05e-05	1.05e-05
CALM3	1.05e-05	0.7691	0.511367	1.05e-05	1.05e-05	0.496845	0.132843	0.112098	0.0792426	1.05e-05	0.283999	1.05e-05	0.12216	1.05e-05	0.758596	0.635217	0.262851	0.22552	1.05e-05	1.05e-05	1.05e-05	0.0991745	0.482824	1.05e-05	0.19785	1.05e-05	0.0996516	0.285637	0.0158323	0.181294	0.322606	1.05e-05	0.322617	0.0576068	1.05e-05	0.109546	0.212144	0.534341	1.05e-05	0.60925	0.391493	0.287806	1.05e-05	1.58122	1.05e-05	0.176536	1.05e-05	1.05e-05	1.05e-05
CALML5	1.05e-05	1.05e-05	1.05e-05	1.05e-05	1.05e-05	6.2863	0.675827	1.05e-05	1.05e-05	1.05e-05	1.05e-05	0.590861	0.218767	1.05e-05	0.722502	0.593573	1.05e-05	0.559743	1.05e-05	1.05e-05	1.95704	1.87239	1.05e-05	1.05e-05	1.05e-05	0.343981	0.257387	0.290219	1.05e-05	1.05e-05	6.15356	0.346857	1.05e-05	0.197296	1.05e-05	5.50021	1.05e-05	7.81428	1.05e-05	0.127312	1.05e-05	0.527762	1.05e-05	47.8788	1.05e-05	1.05e-05	1.31469	0.219306	0.155632
CALR	0.29605	0.200049	1.84463	0.537241	0.317736	2.21298	0.748714	1.56017	0.360119	1.38031	0.146871	1.30148	0.697217	0.881056	1.5962	0.508069	3.10271	0.314837	0.47021	1.26865	1.46443	0.786125	2.2731	0.768064	0.40235	0.533107	0.648003	1.61105	0.602336	2.58406	0.519326	0.392062	1.04435	1.39481	0.744986	0.828041	1.32737	1.35527	0.294619	0.520169	1.4947	1.05e-05	5.76509	0.832597	1.47541	1.06767	8.00507	0.83267	0.915508
CALU	4.56492	3.26664	5.59842	3.82161	2.5885	4.0875	3.29778	7.62026	3.24157	8.47566	5.99332	2.33614	5.41322	4.19594	3.9503	1.08718	3.96236	2.32284	5.90135	4.20384	6.24169	4.54889	4.97635	3.35125	2.73985	5.81758	2.66768	5.2739	5.59596	2.0589	2.32177	2.39843	1.17827	1.05e-05	1.05e-05	1.05e-05	1.60231	3.21044	4.48587	1.05e-05	3.99608	1.05e-05	2.81383	2.43794	1.04918	3.01723	1.77265	3.01007	3.69133
CAMK1D	1.05e-05	1.05e-05	0.389342	1.05e-05	0.639767	1.05e-05	1.05e-05	1.05e-05	0.421803	1.05e-05	0.502741	1.05e-05	1.05e-05	1.05e-05	1.05e-05	1.05e-05	0.470189	1.05e-05	1.05e-05	0.359044	1.05e-05	1.05e-05	1.05e-05	1.05e-05	1.05e-05	1.05e-05	1.05e-05	1.05e-05	1.05e-05	1.05e-05	0.457726	0.32418	1.05e-05	0.352765	1.05e-05	1.05e-05	0.270053	1.05e-05	1.05e-05	1.05e-05	1.05e-05	1.05e-05	1.05e-05	1.05e-05	1.05e-05	0.32846	1.05e-05	1.05e-05	1.05e-05
CAMK2D	24.7696	26.9407	21.8705	24.4332	33.1293	21.0425	27.065	22.142	25.4581	21.2764	21.9599	22.6547	26.106	1.05e-05	18.8128	22.0668	26.3388	19.4262	19.2945	21.4736	25.7401	19.8941	20.0608	21.1597	23.1976	18.2637	22.5505	18.4039	24.0083	19.0324	22.1225	21.9267	16.7509	23.8187	20.7185	24.6571	25.2722	22.2614	22.4712	17.5072	28.2874	26.4428	20.0136	17.9117	31.5008	26.1349	25.5486	25.3683	20.6085
CAMKK2	2.32583	1.80062	1.86451	2.22911	1.40662	1.98036	1.3967	1.48939	1.14609	1.28739	1.83135	1.54024	1.11493	2.00964	1.70739	1.53147	1.28686	1.44869	1.16958	1.5523	1.67315	1.27536	1.71407	1.57153	0.823589	0.802801	2.06353	2.01836	1.3674	0.680936	1.1858	1.56473	1.38069	1.35648	1.26296	1.30532	1.76039	1.309	1.24239	0.84334	1.0506	0.984985	1.61737	2.20337	0.730774	0.876768	1.21956	1.64866	1.1025
CAMP	2.96758	0.781748	1.47599	0.865832	0.838035	0.352126	0.325058	1.07771	2.49266	0.725104	1.31489	1.98175	1.03384	1.1699	1.02343	0.443405	2.10931	0.686104	1.9232	1.32167	0.885407	0.545754	1.52403	1.95461	0.963134	0.753894	2.16178	1.01437	0.646102	0.316078	0.432432	0.564099	0.563835	1.55544	0.957797	0.495862	0.71296	0.360168	1.42878	0.722801	1.41511	1.44766	0.869748	1.05866	0.498306	0.343367	1.12567	1.3708	1.55048
CAND1	1.05e-05	0.380418	3.81141	1.05e-05	0.294031	1.05e-05	1.05e-05	1.25349	0.204942	0.507453	4.01124	0.542967	0.0115558	0.59494	0.569223	0.705756	0.115561	5.64894	0.332638	0.332047	8.1272	0.00447452	0.223437	6.73278	0.0152334	1.05e-05	0.0285774	8.41629	0.0259167	11.6119	3.36029	11.6425	0.104757	1.05e-05	6.29874	1.05e-05	8.32931	7.1332	8.54755	5.39745	0.0439027	4.4942	9.09041	1.95678	5.81039	11.7956	8.40607	1.05e-05	7.56629
CANX	1.05e-05	0.261512	0.0281979	1.05e-05	1.05e-05	2.31572	0.711411	1.05e-05	1.05e-05	0.538204	1.05e-05	1.11854	1.05e-05	1.05e-05	1.05e-05	1.05e-05	1.05e-05	1.05e-05	0.518684	1.05e-05	1.19748	1.75183	1.05e-05	1.403	1.05e-05	1.22852	1.3477	1.02133	1.05e-05	1.61175	1.05e-05	1.05e-05	1.82011	1.05e-05	1.13972	0.936926	1.05e-05	1.05e-05	0.0729206	0.0848913	2.47866	1.05e-05	0.0120182	0.0697092	4.51835	1.05e-05	0.760255	1.45973	0.258575
CAP1	0.501724	4.39949	6.2868	7.17815	13.245	0.151761	2.30788	4.71805	5.48118	4.54265	9.93812	14.2227	2.50008	0.29298	1.13386	5.62086	2.24858	6.63243	6.00031	6.10548	8.88379	5.83305	6.91902	3.39534	3.65372	3.60833	4.70134	2.53126	1.53324	1.37804	1.2892	0.919313	0.942396	5.89695	0.904732	2.67349	5.76514	13.3539	3.55505	2.80485	0.336878	5.44136	3.31781	2.84427	5.19428	1.91934	2.01523	12.3687	3.52311
CAPN1	0.0720619	1.05e-05	0.404163	1.05e-05	1.05e-05	0.0944286	0.25888	0.891885	1.05e-05	1.05e-05	1.05e-05	0.0468556	0.0646066	0.0463291	1.05e-05	1.05e-05	0.0480069	1.05e-05	0.646927	0.0313489	1.05e-05	1.05e-05	1.05e-05	1.05e-05	1.05e-05	0.0304076	0.0684166	0.0163785	1.05e-05	0.019645	1.05e-05	1.05e-05	0.0372856	1.05e-05	0.0316416	1.05e-05	0.178187	0.660475	1.05e-05	1.05e-05	1.05e-05	1.05e-05	1.05e-05	1.05e-05	1.05e-05	1.05e-05	0.0229436	1.05e-05	1.05e-05
CAPN2	0.984535	1.05e-05	1.05e-05	1.05e-05	0.0193841	0.0298634	1.05e-05	0.596501	1.05e-05	1.05e-05	0.0551433	1.05e-05	0.0737238	0.706228	0.211633	1.05e-05	1.05e-05	1.05e-05	1.05e-05	1.05e-05	1.05e-05	1.05e-05	1.05e-05	1.05e-05	1.05e-05	1.48399	0.536253	1.05e-05	0.263485	0.29308	1.05e-05	1.05e-05	1.05e-05	0.175979	1.05e-05	0.77565	1.05e-05	1.05e-05	1.05e-05	1.05e-05	0.110346	1.05e-05	0.186259	1.05e-05	1.05e-05	1.05e-05	0.764685	4.32284	1.05e-05
CAPN5	1.05e-05	1.05e-05	3.28571	0.161472	3.22501	0.00475259	3.32032	1.05e-05	3.91124	1.05e-05	0.165469	4.324	1.61905	0.120753	0.139401	1.05e-05	0.111101	1.05e-05	4.45188	0.0605142	1.18266	1.05e-05	0.115608	3.04184	0.331295	1.05e-05	1.05e-05	2.42268	2.47522	1.05e-05	1.05e-05	1.75184	1.05e-05	3.15239	1.05e-05	3.99624	4.23325	1.05e-05	4.51585	2.25265	1.05e-05	2.40206	3.22884	4.60106	3.72347	3.6769	3.13127	3.40809	6.10555
CAPNS1	0.128521	1.77809	1.05e-05	2.18722	0.129715	1.05e-05	0.0944768	1.05e-05	0.0748163	1.05e-05	1.05e-05	0.618465	1.05e-05	0.0813529	1.05e-05	1.34929	0.0211323	1.05e-05	1.05e-05	1.05e-05	1.05e-05	0.208489	1.05e-05	3.37351	1.13483	1.05e-05	0.117872	1.05e-05	0.128204	0.322331	1.05e-05	0.360704	4.58439	1.05e-05	1.05e-05	3.68877	0.0690582	0.0804787	0.26655	1.05e-05	1.05e-05	1.05e-05	1.05e-05	0.352873	4.38058	0.103651	1.05e-05	1.05e-05	0.0951646
CAPS	1.05e-05	2.15576	0.0352919	1.05e-05	0.20431	1.05e-05	0.248572	0.201612	1.52985	1.80604	1.05e-05	0.150189	1.05e-05	1.05e-05	0.0752844	1.05e-05	0.265077	1.05e-05	0.195412	0.186886	1.05e-05	1.05e-05	0.164403	0.0726167	1.05e-05	1.05e-05	0.023821	1.05e-05	0.249127	1.05e-05	1.05e-05	1.05e-05	1.05e-05	0.101968	1.05e-05	0.145755	1.05e-05	0.194299	1.09049	1.05e-05	1.05e-05	0.110017	1.05e-05	0.0582425	0.106521	0.169886	1.05e-05	0.176721	0.121221
CAPZA1	0.751832	1.30333	0.371138	2.66125	1.05e-05	0.596551	1.05e-05	1.05e-05	1.26717	0.104013	1.05e-05	1.05e-05	1.62283	0.0762417	1.84565	0.319887	0.06372	1.02411	0.0176887	1.05e-05	6.25157	0.0906542	1.05e-05	1.05e-05	1.1493	1.58593	1.05e-05	1.05e-05	0.041865	1.05e-05	1.05e-05	0.0639524	1.60621	1.05e-05	1.05e-05	1.05e-05	0.801849	1.18633	1.67868	1.05e-05	0.870845	1.05e-05	1.27097	0.349718	1.05e-05	0.0812417	0.765442	1.05e-05	0.208731
CAPZA2	0.801954	1.31567	0.293828	2.65799	1.05e-05	1.51153	0.236243	1.05e-05	1.35165	1.05e-05	1.05e-05	1.05e-05	1.44102	1.05e-05	0.607745	0.417898	1.05e-05	1.09239	1.05e-05	0.0795912	1.05e-05	1.05e-05	1.05e-05	0.161135	1.55094	1.05e-05	1.05e-05	0.269903	1.05e-05	1.05e-05	1.05e-05	1.05e-05	2.66977	1.05e-05	0.823785	0.0775561	0.855306	1.26541	1.92488	1.27984	1.51384	1.05e-05	2.86286	0.217005	0.436721	1.05e-05	1.05e-05	1.05e-05	0.239846
CARS1	1.05e-05	0.377807	0.125206	0.186627	0.292044	0.280311	1.67533	0.303792	1.05e-05	1.05e-05	1.05e-05	1.05e-05	0.352796	0.224009	0.310984	1.05e-05	1.05e-05	0.491556	1.05e-05	0.369601	0.257824	1.05e-05	0.119001	0.303729	1.79783	0.161543	0.511005	0.181325	1.05e-05	1.05e-05	0.994058	0.362933	1.05e-05	0.198132	0.247092	0.0690748	0.0507402	1.05e-05	1.05e-05	0.124903	0.697772	1.05e-05	0.453209	0.256411	0.308571	0.199496	1.05e-05	0.190585	0.0774116
CASK	1.61107	3.12441	1.05e-05	3.51245	1.37422	4.43535	0.0373046	1.40806	0.997198	1.66128	1.21395	2.51764	3.63349	0.0654238	1.64861	2.16467	1.05e-05	1.85723	1.48796	0.710674	0.760864	4.84705	11.0941	6.87641	1.06049	4.58539	1.88225	3.56161	1.30688	2.07487	5.21984	4.27074	7.34115	3.01048	2.07473	1.27207	1.28963	9.38521	1.05e-05	4.00253	1.6354	1.34404	1.22876	3.85019	1.31934	1.75631	2.0218	1.144	1.53951
CASP1	1.05e-05	1.05e-05	1.05e-05	1.05e-05	1.05e-05	12.3174	1.05e-05	1.05e-05	1.05e-05	1.05e-05	1.05e-05	1.05e-05	1.05e-05	0.055931	1.05e-05	4.50779	1.05e-05	4.58848	1.05e-05	1.05e-05	0.636928	10.4897	1.05e-05	1.05e-05	4.34697	1.05e-05	1.05e-05	0.0862982	1.05e-05	1.05e-05	1.05e-05	1.05e-05	1.05e-05	1.57869	1.05e-05	1.05e-05	1.05e-05	1.05e-05	1.05e-05	4.87365	1.05e-05	1.05e-05	15.2475	1.05e-05	1.05e-05	1.05e-05	1.05e-05	1.05e-05	0.0201019
CASP14	8.77909	5.19603	3.32001	14.0135	3.68732	7.51166	12.0124	1.37521	0.174734	7.41667	2.70807	2.67232	8.55974	3.06023	1.33133	7.25229	1.63062	1.54729	1.05e-05	6.04369	2.73295	8.41543	0.254495	0.516526	8.5223	1.23162	3.5481	0.442966	2.06688	5.83437	3.19271	1.03112	2.06658	0.355744	0.4399	0.24755	1.64799	0.191548	0.0434194	2.35431	6.594	1.05e-05	3.77477	5.64171	1.81764	2.1081	0.409961	0.1932	1.05e-05
CASP4	1.05e-05	1.05e-05	0.436707	0.499486	1.05e-05	1.05e-05	1.05e-05	0.105798	1.05e-05	1.05e-05	1.05e-05	1.05e-05	0.313525	0.00677153	1.05e-05	0.401461	1.05e-05	1.01407	0.0120705	1.05e-05	0.163642	0.296143	0.0120326	1.05e-05	0.0862265	0.216644	0.349649	1.05e-05	1.05e-05	1.05e-05	1.05e-05	0.380185	1.05e-05	1.05e-05	1.05e-05	1.05e-05	0.00581191	1.05e-05	1.05e-05	1.05e-05	1.05e-05	0.50648	1.05e-05	1.05e-05	1.05e-05	0.337195	0.504472	1.05e-05	0.00341713
CASP5	1.05e-05	1.05e-05	0.376471	0.430591	1.05e-05	1.05e-05	1.05e-05	0.0912048	1.05e-05	1.05e-05	1.05e-05	1.05e-05	0.27028	0.00583752	1.05e-05	0.346087	1.05e-05	0.874196	0.0104056	1.05e-05	0.141071	0.255296	0.010373	1.05e-05	0.0743332	0.186762	0.301421	1.05e-05	1.05e-05	1.05e-05	1.05e-05	0.327746	1.05e-05	1.05e-05	1.05e-05	1.05e-05	0.00501026	1.05e-05	1.05e-05	1.05e-05	1.05e-05	0.43662	1.05e-05	1.05e-05	1.05e-05	0.290685	0.434889	1.05e-05	0.0029458
CAT	11.9235	2.3431	1.05112	4.08932	8.37058	3.44749	2.34327	6.51008	1.30049	2.31917	0.4715	12.2692	3.48909	1.59312	2.80883	4.22934	8.57971	1.85701	5.69925	3.24922	2.03317	0.728589	13.2471	7.12462	0.878416	5.64737	1.47548	7.09477	1.18704	8.20126	24.6459	4.97103	1.01749	8.19801	10.0419	4.55292	1.73256	10.5303	3.14958	4.21942	11.5653	4.25747	4.86593	15.4261	0.831707	12.4336	11.318	1.0502	1.48208
CAVIN1	0.302748	0.203354	0.589776	0.327833	0.152097	1.05e-05	0.375709	1.05e-05	1.05e-05	0.327231	1.05e-05	0.200372	0.304879	0.43998	1.05e-05	1.05e-05	1.05e-05	1.92132	1.05e-05	1.45636	1.05e-05	1.17682	0.416131	1.05e-05	1.05e-05	1.05e-05	1.05e-05	0.180497	0.375578	1.05e-05	0.405836	33.3105	0.492356	0.552928	2.72806	0.15967	0.397536	0.250782	1.05e-05	2.07003	1.05e-05	0.3648	0.254392	1.05e-05	1.05e-05	0.230096	0.0240472	1.05e-05	1.05e-05
CAVIN2	1.05e-05	0.137097	0.107388	0.261109	0.414292	0.67689	0.714811	1.05e-05	0.108133	0.241369	0.046449	0.17769	0.221199	0.357044	0.413867	0.844754	0.174354	0.675276	0.396397	0.130729	0.057956	0.261214	0.611841	0.477779	0.80043	0.436733	0.608158	0.728253	0.273084	1.56185	1.25927	0.337579	0.246348	0.191129	0.0588959	0.289397	0.346881	0.703928	0.0945506	1.11802	0.450592	0.410137	0.171669	2.14537	0.102542	0.819298	0.265982	0.312269	0.111694
CBR3	1.05e-05	1.05e-05	0.586062	1.18924	1.44648	11.0867	1.05e-05	0.56878	1.05e-05	2.2399	3.26462	1.11681	1.05e-05	1.05e-05	1.05e-05	20.3152	1.05e-05	1.05e-05	0.934971	1.05e-05	1.05e-05	1.05e-05	0.44554	1.05e-05	1.05e-05	0.923832	1.05e-05	0.982982	1.05e-05	8.57614	0.328005	1.05e-05	0.511159	1.05e-05	1.05e-05	0.275712	1.05e-05	1.05e-05	0.484217	1.05e-05	2.90674	9.9552	1.25128	1.05e-05	1.42686	1.05e-05	1.05e-05	1.43756	0.328535
CBX5	3.07458	1.05e-05	1.05e-05	2.67176	4.85728	0.412628	10.2862	1.05e-05	4.34775	1.05e-05	2.57513	3.90803	2.64822	2.98933	1.05e-05	1.05e-05	4.17425	2.59203	1.05e-05	5.05152	2.1096	2.75674	3.35034	1.05e-05	1.05e-05	1.69233	2.21513	1.05e-05	1.05e-05	1.05e-05	1.38212	2.10546	1.05e-05	1.05e-05	2.0849	1.05e-05	1.80683	1.05e-05	5.85784	1.05e-05	4.05616	4.93645	2.8819	1.05e-05	4.31378	2.72824	3.7468	4.49673	1.05e-05
CCAR2	0.0642841	0.339177	0.100941	1.05e-05	1.05e-05	1.45751	0.566481	0.217474	1.05e-05	1.05e-05	0.0869915	1.05e-05	1.05e-05	1.05e-05	1.05e-05	0.240289	1.05e-05	0.127193	1.05e-05	1.05e-05	0.0255126	0.350472	0.20174	1.05e-05	0.411337	1.05e-05	1.05e-05	0.039455	1.05e-05	0.512859	1.05e-05	1.05e-05	0.0463214	1.05e-05	1.05e-05	1.05e-05	0.478151	0.0220147	1.05e-05	1.05e-05	0.158843	1.05e-05	1.05e-05	0.259424	1.05e-05	0.464697	1.05e-05	1.05e-05	1.05e-05
CCDC126	0.322992	0.188037	0.428668	1.05e-05	1.0421	1.05e-05	0.107483	0.437789	0.508293	0.587681	0.470092	0.693419	0.29118	0.402196	1.05e-05	0.16205	0.522656	0.787925	0.135118	2.34931	1.05e-05	0.444396	0.24781	0.429217	0.558266	0.150536	1.05e-05	1.05e-05	1.05e-05	1.05e-05	0.81619	2.79334	1.05e-05	1.23256	0.54355	1.05e-05	0.128409	1.05e-05	1.05e-05	2.2946	2.45714	1.05e-05	1.05e-05	1.05e-05	2.37858	0.981708	0.062831	0.0713569	2.06085
CCDC22	1.05e-05	1.05e-05	0.464496	1.05e-05	0.0457943	1.05e-05	1.05e-05	1.05e-05	1.05e-05	0.0288457	1.05e-05	1.05e-05	0.832414	0.197689	1.05e-05	0.16812	1.05e-05	0.0619566	1.05e-05	1.05e-05	1.05e-05	1.05e-05	0.251827	0.00327982	0.24763	1.05e-05	1.05e-05	0.166317	1.05e-05	1.05e-05	0.71802	1.05e-05	1.05e-05	0.017575	0.0392254	1.05e-05	1.05e-05	1.05e-05	1.05e-05	0.26796	1.05e-05	1.05e-05	1.05e-05	0.795093	1.05e-05	1.05e-05	1.05e-05	1.05e-05	1.05e-05
CCDC9	1.05e-05	9.1262	1.05e-05	1.05e-05	1.05e-05	7.40131	1.05e-05	1.05e-05	13.4131	1.05e-05	1.05e-05	1.05e-05	1.05e-05	1.05e-05	25.4409	1.05e-05	1.05e-05	1.05e-05	1.05e-05	1.05e-05	1.05e-05	1.05e-05	1.05e-05	1.05e-05	1.05e-05	13.8392	1.05e-05	1.05e-05	23.0745	1.05e-05	19.3829	22.89	1.05e-05	24.2733	1.05e-05	1.05e-05	1.32882	1.05e-05	25.2747	14.0238	4.54333	7.42385	10.3933	26.2955	22.1092	8.68104	1.05e-05	29.1557	28.2033
CCNK	7.08458	9.63162	4.35389	4.66646	5.76295	2.91441	5.81877	1.05e-05	1.05e-05	3.59668	2.40583	1.34488	3.44202	1.39404	3.76956	2.75287	9.65851	4.81556	1.05e-05	6.02717	4.09845	1.90956	4.36014	2.40723	2.61926	7.33369	2.86291	5.42495	5.43364	1.05e-05	3.17281	9.21116	2.54513	6.73988	1.05e-05	1.88433	4.85011	4.19832	2.73328	4.70851	1.05e-05	5.21215	5.55225	3.85568	1.05e-05	7.28602	1.77255	4.41164	1.05e-05
CCS	1.05e-05	17.9087	1.05e-05	16.9312	15.4879	19.0721	8.79179	1.05e-05	3.83576	1.05e-05	4.42419	16.4001	3.29852	14.7069	19.4757	4.03966	1.05e-05	3.77222	1.05e-05	4.90776	20.7195	20.3803	3.15622	1.94035	22.4435	21.7334	3.97043	3.49728	1.05e-05	13.9136	4.02733	1.05e-05	3.66255	3.39261	4.38687	3.54888	2.04187	4.76147	3.22113	2.36275	2.45666	3.62393	1.97091	1.16595	3.27039	1.05e-05	1.48811	3.24582	2.96686
CCT2	23.4721	26.1784	20.0071	39.4362	31.0315	11.5171	20.2517	25.1288	21.9336	28.3544	19.8229	14.4445	17.4814	25.5934	40.2603	31.9336	22.186	20.7254	38.0957	25.4126	22.4841	36.1577	24.7147	18.0133	23.4969	21.949	23.6768	47.8984	40.1895	9.93374	1.05e-05	34.1101	34.9861	31.8498	29.5071	20.7885	17.1474	28.0815	13.8494	36.6085	17.5569	23.3022	35.9701	24.3409	29.9959	56.6436	12.4369	21.1733	35.9498
CCT3	1.05e-05	0.00811843	1.05e-05	1.05e-05	0.340914	1.65032	1.05e-05	1.05e-05	1.05e-05	0.865862	1.05e-05	0.0963887	0.892961	0.030238	0.00518183	0.0403495	1.05e-05	0.206363	0.0236799	0.362947	0.55799	1.05e-05	1.05e-05	0.212959	1.05e-05	0.0768519	1.05e-05	5.44421	0.0101196	1.05e-05	1.05e-05	1.05e-05	1.05e-05	1.05e-05	5.32809	0.0190061	0.190498	1.05e-05	1.97341	2.6752	1.05e-05	4.74014	0.0140006	1.05e-05	2.03396	0.0840722	1.05e-05	1.05e-05	1.05e-05
CCT4	1.05e-05	0.00475788	1.05e-05	1.05e-05	1.05e-05	1.05e-05	0.891342	1.05e-05	1.05e-05	1.05e-05	0.268458	1.05e-05	0.0379412	0.00608229	1.05e-05	1.05e-05	1.05e-05	1.05e-05	1.05e-05	0.0401232	1.05e-05	1.05e-05	1.05e-05	0.173601	4.05312	0.0186407	1.05e-05	1.05e-05	1.05e-05	1.05e-05	0.513505	1.05e-05	0.0256115	1.05e-05	1.05e-05	1.05e-05	1.05e-05	1.05e-05	1.05e-05	0.105442	1.05e-05	1.05e-05	1.05e-05	1.05e-05	1.05e-05	0.215243	1.05e-05	0.125442	0.801579
CCT5	0.0267842	0.268465	1.05e-05	0.0207569	0.0534765	0.00449014	1.05e-05	1.05e-05	0.0865151	1.05e-05	2.5476	0.022023	1.05e-05	0.155779	0.0529733	0.16712	0.183662	0.018397	0.101478	0.0908867	0.0879225	1.05e-05	0.876074	0.00473661	0.0122665	0.0607921	1.05e-05	0.191221	1.05e-05	0.0110181	0.112005	1.05e-05	0.0390977	1.05e-05	1.05e-05	1.05e-05	15.5636	1.05e-05	0.157133	0.215348	1.05e-05	0.014113	1.05e-05	0.0439851	1.05e-05	1.05e-05	1.81663	0.21169	0.136208
CCT6A	9.98321	21.8251	28.6654	27.542	1.05e-05	4.14962	5.15485	1.05e-05	15.776	17.496	0.0289541	1.05e-05	23.8119	15.4592	20.1971	1.27731	4.7152	17.8928	22.4624	11.287	5.29457	0.333021	14.1996	14.6797	13.9708	6.73755	1.05e-05	9.22151	0.0186177	6.22704	9.65279	14.0818	12.3109	13.574	10.1976	8.41487	9.72291	12.2309	23.9192	22.4406	6.83374	13.6095	13.194	14.9861	8.39151	12.5874	20.2448	20.0861	25.6003
CCT7	0.440618	1.05e-05	1.05e-05	1.05e-05	0.372345	0.0246573	1.05e-05	0.0375413	0.169121	1.05e-05	0.0191304	1.05e-05	1.05e-05	1.05e-05	1.05e-05	0.53443	0.255922	12.1034	1.05e-05	1.05e-05	1.05e-05	1.05e-05	1.05e-05	1.05e-05	1.05e-05	1.05e-05	1.05e-05	1.05e-05	1.05e-05	1.05e-05	1.05e-05	10.1458	1.05e-05	0.294681	1.05e-05	0.122022	11.5662	1.05e-05	1.05e-05	1.05e-05	1.05e-05	1.05e-05	17.5186	1.05e-05	1.05e-05	1.05e-05	1.05e-05	0.67348	1.05e-05
CCT8	1.05e-05	1.05e-05	1.55895	0.125514	1.05e-05	0.301979	1.05e-05	1.05e-05	1.05e-05	1.05e-05	1.05e-05	1.05e-05	1.05e-05	1.05e-05	1.05e-05	1.05e-05	1.05e-05	1.05e-05	1.05e-05	1.05e-05	1.05e-05	1.05e-05	1.05e-05	0.28959	0.125178	1.05e-05	1.05e-05	1.05e-05	1.05e-05	0.0848808	1.05e-05	1.05e-05	1.05e-05	0.199812	1.05e-05	1.05e-05	1.05e-05	1.09871	1.05e-05	1.05e-05	1.05e-05	0.427312	0.443995	1.05e-05	0.405767	1.05e-05	0.126682	0.172859	1.05e-05
CD109	0.379086	3.08737	3.91086	0.0667667	0.0686854	0.341092	0.034486	0.609068	0.717003	2.01009	0.0266267	0.0733302	0.171433	0.0905061	0.0935855	0.244743	0.260514	0.0882019	1.47896	0.030708	0.780073	0.00956335	1.82477	0.477534	1.05e-05	0.0260772	0.290028	0.645767	21.4546	0.85474	0.0219138	9.51747	0.0467059	0.082563	0.0387565	0.677084	0.300614	1.02236	0.0235752	1.05e-05	0.192032	2.47976	0.0242626	0.942982	0.0640382	0.101691	0.0930819	2.83917	0.322868
CD14	22.7273	3.04082	11.1408	14.547	15.1423	1.52173	3.29478	26.8832	18.9724	9.18784	8.09915	17.1549	6.87766	10.5486	4.80394	3.84195	18.2807	10.2416	15.1472	552.9	11.779	7.92023	19.3028	15.1885	2.61313	3.35062	11.1178	8.10906	17.2907	0.630888	1.47786	2.90005	5.20026	12.3994	8.09319	14.5505	7.51106	19.3822	20.2232	15.9741	0.0100875	8.25558	10.2742	9.63133	10.8267	8.90556	17.0764	8.60293	18.6396
CD163	0.0539131	0.0488062	0.160511	0.0672418	3.98691	0.0265062	0.032094	0.0796759	6.18761	6.70908	1.05e-05	5.99951	3.53519	0.0998077	0.0716588	1.05e-05	0.0146151	0.0248866	0.139648	6.02107	0.21406	0.0514397	0.0273241	0.0562725	3.41668	2.9636	4.85025	1.05e-05	5.65829	2.62555	0.0672479	1.05e-05	6.3737	9.66543	5.7525	0.162188	0.0278697	7.0485	1.05e-05	4.33084	2.88659	7.04741	0.0695208	0.036935	0.0367419	3.78667	4.86249	1.05e-05	1.05e-05
CD2AP	0.094499	0.330302	0.471643	1.05e-05	1.05e-05	1.05e-05	0.172523	0.239847	0.281732	1.05e-05	0.154824	0.895676	1.05e-05	1.05e-05	1.05e-05	0.131122	0.360716	0.267856	0.0501477	1.05e-05	1.05e-05	1.05e-05	0.337665	0.180698	1.05e-05	0.141931	0.199239	1.05e-05	0.382405	1.05e-05	1.05e-05	0.158245	1.05e-05	1.05e-05	0.113095	0.448053	1.05e-05	0.118026	1.05e-05	0.0432685	0.152193	1.05e-05	1.05e-05	1.05e-05	1.05e-05	0.144651	1.05e-05	0.0224111	1.05e-05
CD38	0.853062	0.524482	0.618784	0.53964	0.688058	0.44052	0.754381	1.05e-05	0.884143	1.05e-05	0.673215	0.563467	0.276777	0.225562	0.899016	1.05e-05	1.05e-05	0.576734	0.560388	1.05e-05	0.310998	1.05e-05	0.468453	0.602782	0.405831	1.05e-05	0.241746	0.36365	1.05e-05	0.650961	1.05e-05	0.477843	0.488924	1.05e-05	0.643959	0.339557	0.370084	1.16621	1.05e-05	0.282048	0.4537	0.52587	0.177345	1.05e-05	0.386111	0.497191	0.642139	0.538429	1.05e-05
CD44	10.0263	22.1137	29.5895	17.8645	15.782	5.25386	3.15422	7.91758	25.2727	5.36141	25.2302	22.4993	11.8707	20.3709	19.8885	19.5699	32.1167	22.6251	6.6547	8.9536	5.41141	4.60944	9.30722	29.5198	6.21247	5.68614	31.9627	6.35564	5.85835	8.29571	5.22854	26.5159	27.7025	25.3977	24.074	26.5675	17.7574	30.4568	34.1933	5.32134	9.93995	31.0266	28.6954	27.7777	32.3632	25.4256	28.8488	5.5701	6.86604
CD5L	2.13758	4.09022	1.8657	5.41138	2.78585	4.66267	2.57715	0.767593	3.74161	2.22802	2.1186	1.43311	1.04171	2.84633	4.61156	5.3943	4.01977	3.26746	2.35888	3.35026	3.97072	5.89854	5.31866	3.19673	4.28006	3.80807	3.00548	8.70075	1.61525	3.50242	2.57305	2.60973	2.87072	5.77566	4.16606	0.730257	5.47423	6.80256	1.60779	1.94632	2.69199	1.07131	5.99198	3.49745	1.62865	3.07862	2.00714	2.6685	2.62879
CD74	9.44165	21.9184	1.05e-05	20.4455	10.073	22.1072	27.3104	7.18134	1.05e-05	17.1437	8.20418	1.05e-05	1.05e-05	3.16685	6.41748	12.2819	1.05e-05	11.4292	5.82322	10.4145	13.7386	1.05e-05	0.016537	1.05e-05	24.9395	11.8055	0.227091	1.05e-05	1.05e-05	20.3521	1.05e-05	1.05e-05	1.05e-05	1.05e-05	1.05e-05	1.05e-05	1.05e-05	1.05e-05	1.05e-05	1.05e-05	1.05e-05	1.05e-05	1.05e-05	1.05e-05	1.05e-05	1.05e-05	1.05e-05	1.05e-05	1.05e-05
CD93	0.301399	0.301555	0.267114	0.386554	0.223941	0.311518	0.495146	0.28114	0.27024	0.613651	0.285602	0.248285	0.252958	0.342121	0.304792	0.383762	0.161875	0.304487	0.243663	0.290702	0.280047	0.252702	0.262971	0.326804	0.278212	0.230628	0.294888	0.335535	0.297984	0.249993	0.256621	0.396152	1.05e-05	0.333	0.338774	0.183428	0.102779	0.163631	0.16018	0.16598	1.05e-05	0.333812	0.426983	0.244154	0.26423	0.271955	0.208659	0.244721	0.246084
CDC37	1.05e-05	1.05e-05	1.05e-05	1.05e-05	0.761224	1.05e-05	1.05e-05	1.05e-05	6.88652	1.05e-05	1.05e-05	0.4049	1.05e-05	0.620486	1.19197	1.05e-05	1.09901	1.05e-05	1.05e-05	0.167403	1.57426	1.05e-05	0.910727	2.22831	1.05e-05	1.13513	1.03696	0.417339	0.879112	0.759853	1.03139	4.86854	1.05e-05	0.088323	0.568884	1.05e-05	1.05e-05	1.07	7.14346	1.29397	1.05e-05	1.05e-05	0.488753	6.85062	0.629364	0.386314	0.990066	1.05e-05	1.05e-05
CDC42	1.05e-05	0.0374588	1.05e-05	0.0384299	1.05e-05	1.05e-05	0.0547064	1.05e-05	0.522092	0.371398	1.05e-05	0.1609	1.05e-05	1.05e-05	0.158076	0.129301	1.05e-05	0.0921179	0.098437	0.155206	1.05e-05	1.05e-05	0.167379	1.05e-05	1.32102	1.05e-05	1.05e-05	0.104326	0.0400723	1.05e-05	1.05e-05	1.05e-05	1.05e-05	0.6574	0.0676974	0.0152829	0.103479	1.05e-05	0.205686	1.05e-05	0.0742242	1.05e-05	1.05e-05	1.05e-05	1.05e-05	0.144799	0.127216	0.255296	0.216466
CDC5L	1.05e-05	0.0197979	0.998542	1.05e-05	1.05e-05	1.05e-05	1.05e-05	2.38386	1.05e-05	1.05e-05	1.56773	1.05e-05	1.05e-05	2.16049	1.33686	1.05e-05	1.05e-05	2.17985	1.05e-05	1.05e-05	1.05e-05	1.03414	1.32723	1.05e-05	1.05e-05	1.46304	1.05e-05	0.330878	1.47513	1.05e-05	1.95946	1.05e-05	1.05e-05	1.67362	1.05e-05	1.05e-05	0.720863	1.05e-05	2.27229	0.151119	0.452869	1.05e-05	1.5221	1.05e-05	0.0105044	1.05e-05	1.05e-05	1.99521	1.20496
CDH1	0.72077	1.02511	0.373909	0.529721	1.32483	0.123439	0.157522	1.01187	0.307305	0.669567	0.832397	0.481147	1.62644	0.630137	0.0891715	1.17002	0.305887	0.68311	0.198824	0.684406	0.468012	0.231948	0.838575	0.477309	0.0743365	0.0841135	0.912766	0.154646	0.155638	0.0482513	0.354346	0.184103	0.358488	0.252888	0.369606	0.054668	0.367005	0.529038	0.0974226	0.108264	1.05e-05	0.275438	0.0316747	0.123958	0.114909	1.01048	0.0536232	0.136892	0.23553
CDH13	1.16121	1.06119	0.715493	1.52725	0.873489	1.05e-05	0.813668	0.851176	3.91129	1.11837	0.959104	11.4895	1.89412	0.764239	0.334653	1.28576	1.79422	1.75459	1.08042	8.20626	0.864302	3.53499	0.992756	1.4256	0.329544	1.10336	1.07367	0.166152	2.29329	0.128169	0.319826	0.31254	0.89821	1.23866	0.888419	0.540555	1.08415	0.915099	0.613316	0.695791	0.352756	0.599746	0.46627	0.491022	1.41907	4.56255	0.941476	0.874945	3.82379
CDH2	4.31468	6.45526	6.02417	5.81247	5.2338	0.45661	2.6321	3.79725	1.05e-05	3.80587	3.29888	4.6211	1.22138	4.10034	3.16638	2.90902	5.93768	3.30297	5.32739	2.71441	3.05034	4.38517	3.86863	4.09263	1.56634	1.65771	2.78758	4.27377	4.73507	0.0613664	1.05e-05	1.05e-05	3.70757	4.213	1.05e-05	1.36453	4.51637	4.54218	3.95016	2.55707	1.05e-05	1.05e-05	2.3664	3.782	3.57248	4.7226	3.94662	3.17742	5.88144
CDH5	3.17294	0.615423	4.23526	3.46249	3.80058	0.383826	1.29782	0.714217	11.5458	0.859269	0.638916	1.93783	0.920437	1.29083	0.0375649	2.14246	1.94548	3.55751	0.495065	1.96023	2.83727	0.862074	3.43939	1.87112	0.525679	1.38542	0.819735	5.17111	1.48219	0.0395783	0.780113	0.645636	2.46645	3.27583	1.1563	0.169498	3.43659	3.99031	0.670113	0.830115	1.05e-05	1.9003	3.96099	4.30187	1.25675	3.80092	5.39338	0.182075	0.81023
CDHR2	1.48229	0.691863	1.15185	0.82665	1.25106	1.05e-05	0.66794	2.27628	1.30259	0.797928	0.579419	2.14934	0.531575	0.944686	0.194674	0.438022	1.04087	2.457	1.58654	1.9713	1.9356	0.45236	1.87788	0.682156	0.925219	29.204	0.515259	1.12826	2.03882	5.22615	0.123006	0.625152	0.904696	1.047	1.00476	29.0417	1.20622	0.891225	0.662578	1.25638	1.11731	20.9028	0.797184	1.66367	0.937758	1.16776	0.405339	1.47202	15.8251
CDHR5	1.05e-05	1.05262	1.4824	1.05e-05	1.05e-05	1.05e-05	1.05e-05	1.05e-05	1.05e-05	1.05e-05	1.05e-05	1.20439	0.932036	1.10356	1.23429	1.23379	0.974563	0.835856	1.05e-05	1.05e-05	1.05e-05	1.61314	1.05e-05	1.60985	1.05e-05	1.05e-05	1.05e-05	1.05e-05	0.234132	1.05e-05	1.05e-05	1.05e-05	1.05e-05	1.05e-05	1.05e-05	0.922844	1.05e-05	1.05e-05	1.08637	1.05e-05	1.19898	1.05e-05	1.05e-05	1.05e-05	1.05e-05	1.05e-05	1.05e-05	1.05e-05	1.05e-05
CDSN	1.05e-05	1.05e-05	1.05e-05	0.150564	1.05e-05	1.05e-05	1.05e-05	1.05e-05	1.05e-05	1.05e-05	1.05e-05	0.0548349	1.05e-05	1.05e-05	1.05e-05	1.05e-05	1.05e-05	1.05e-05	1.05e-05	1.05e-05	1.05e-05	1.05e-05	0.106534	1.05e-05	1.05e-05	1.05e-05	1.05e-05	1.05e-05	1.05e-05	0.150001	1.05e-05	1.05e-05	1.05e-05	1.05e-05	1.05e-05	0.512958	1.05e-05	0.737564	1.05e-05	1.05e-05	1.05e-05	1.05e-05	1.05e-05	1.05e-05	1.05e-05	1.05e-05	1.05e-05	0.375304	1.05e-05
CEACAM1	1.05e-05	1.05e-05	1.05e-05	1.05e-05	1.05e-05	1.05e-05	2.06214	1.05e-05	1.05e-05	1.05e-05	1.05e-05	1.05e-05	1.05e-05	1.05e-05	1.05e-05	0.0595784	1.05e-05	1.05e-05	1.05e-05	1.05e-05	1.05e-05	1.05e-05	1.90252	1.05e-05	1.05e-05	1.05e-05	1.05e-05	2.37529	1.05e-05	1.05e-05	0.842689	2.13464	1.05e-05	1.05e-05	2.05236	1.05e-05	1.05e-05	1.05e-05	0.0690321	1.05e-05	1.05e-05	1.05e-05	1.05e-05	1.05e-05	1.36622	1.05e-05	1.48693	1.05e-05	1.05e-05
CEACAM6	5.54535	8.31711	6.47	5.64558	7.21058	1.05e-05	4.84692	4.47479	7.26837	3.14351	4.95473	6.03471	3.12741	4.54782	6.26019	5.64398	7.70345	4.69383	5.37506	6.18742	5.58383	7.25197	6.96586	7.16709	3.95021	3.9525	7.03699	10.966	3.49437	6.21159	1.05e-05	4.50688	2.68492	6.41984	5.56189	6.60597	8.89991	5.92846	8.49173	5.70465	6.21773	15.7206	6.6148	10.4869	9.79144	5.47843	26.7118	5.2607	6.25119
CEACAM8	1.7841	19.2643	6.17006	8.86737	6.11617	13.7447	24.9421	5.74964	1.47819	1.03989	5.42824	7.98456	1.05e-05	9.79396	7.3011	13.3221	5.95254	1.05018	4.48003	4.22882	4.91372	15.6416	4.39223	7.80432	6.96094	8.19319	4.50717	7.23629	5.88522	9.84489	3.30626	3.69484	12.4122	5.18822	0.487901	3.38198	5.89207	3.11482	2.515	2.98192	9.16738	8.03358	6.38587	4.70587	3.69951	3.75678	2.27329	8.46023	4.90749
CEL	53.9389	39.6957	56.6812	0.555033	1.05e-05	49.9004	82.9417	52.8238	50.9142	67.1409	51.1577	50.5885	55.5506	42.7345	76.0748	37.2998	54.1577	1.05e-05	61.5248	28.9956	79.2735	2.95805	53.1887	55.3926	88.0266	68.6446	38.8326	20.9996	11.7222	82.4934	59.4217	19.2339	24.9854	35.2777	46.207	23.5144	32.0874	1.88358	17.697	58.035	72.5372	14.6314	14.9758	7.89487	6.9972	24.1693	35.0527	5.1327	3.94712
CELA3A	452.257	1.05e-05	1.05e-05	0.178902	0.0511163	154.118	2.20682	1.05e-05	13.8958	1.05e-05	1.05e-05	1.05e-05	1.05e-05	0.58703	1.05e-05	1.05e-05	1.05e-05	0.204158	1.05e-05	1.05e-05	1.05e-05	1.05e-05	1.05e-05	1.05e-05	1.2721	1.05e-05	0.0317937	0.131215	1.05e-05	0.114847	1.05e-05	1.05e-05	1.05e-05	1.05e-05	1.05e-05	1.05e-05	1.05e-05	1.05e-05	1.05e-05	0.0843014	1.05e-05	1.89168	10.0688	9.37262	1.05e-05	1.05e-05	0.796777	1.05e-05	6.54795
CES1	0.0376255	1.05e-05	1.05e-05	1.05e-05	0.250928	1.05e-05	1.05e-05	1.05e-05	1.05e-05	1.05e-05	1.05e-05	1.05e-05	1.05e-05	1.05e-05	1.05e-05	1.05e-05	1.05e-05	1.05e-05	0.0333101	2.2318	1.05e-05	1.05e-05	1.05e-05	1.05e-05	1.05e-05	1.05e-05	1.05e-05	1.05e-05	1.05e-05	1.05e-05	0.0353026	1.05e-05	1.84733	1.05e-05	1.05e-05	1.05e-05	1.05e-05	1.09407	1.05e-05	0.212758	2.90706	1.05e-05	2.12413	1.05e-05	1.05e-05	1.05e-05	1.05e-05	1.05e-05	1.05e-05
CES2	1.05e-05	1.05e-05	1.05e-05	1.05e-05	0.0349972	1.13364	1.05e-05	1.05e-05	1.05e-05	1.05e-05	1.99041	1.05e-05	1.05e-05	0.0473407	1.05e-05	1.05e-05	2.53209	1.05e-05	1.05e-05	2.49618	1.05e-05	1.05e-05	1.05e-05	2.54842	1.05e-05	1.57346	1.05e-05	1.05e-05	1.05e-05	0.503971	1.69252	1.05e-05	1.05e-05	1.05e-05	1.05e-05	3.88899	1.05e-05	1.05e-05	3.07139	1.05e-05	1.05e-05	5.26049	5.96008	0.0903818	1.05e-05	1.05e-05	2.9192	1.05e-05	1.05e-05
CETP	0.548798	1.05e-05	0.345494	0.824978	1.50286	0.141796	0.761311	0.742731	1.44222	0.849584	0.687488	0.542592	0.493575	0.109927	0.0374854	0.170692	0.436426	0.504077	0.44867	0.555775	0.51182	0.138755	0.72097	0.364628	0.313276	1.05e-05	0.3983	0.42032	0.560951	0.103059	0.0885371	0.13515	1.05e-05	0.575882	0.194926	0.365963	0.138949	0.598261	0.253682	0.0883028	1.05e-05	0.0975828	1.05e-05	0.0520827	0.358922	0.379195	0.0630018	0.0743154	0.233743
CFB	793.958	920.587	796.122	911.486	821.995	954.591	813.891	988.794	888.973	874.358	1019.69	437.618	932.409	981.89	721.391	898.843	782.499	952.713	856.201	897.893	924.058	977.283	752.555	733.067	682.199	703.2	767.867	1155.32	893.904	1974.68	1171.35	870.966	1049.9	615.496	777.569	974.252	1159.06	706.712	609.161	916.935	2468.96	875.16	831.736	1044.18	854.305	664.291	839.376	860.144	659.549
CFD	23.1218	21.0721	17.1635	23.8755	16.109	153.033	18.9172	14.8657	15.8743	17.4202	18.3647	116.638	15.9975	19.014	19.0484	127.696	14.468	20.4711	13.1418	19.7553	20.0319	16.5071	18.4219	17.7056	121.559	20.3088	24.0827	15.79	18.5817	184.888	199.167	17.557	116.801	129.396	71.1013	14.621	113.03	23.4382	21.1772	18.6056	148.348	31.201	39.7686	20.1616	11.77	18.2897	56.797	21.3454	18.5857
CFH	556.319	626.196	559.189	570.829	563.153	812.426	654.471	588.683	630.545	687.263	694.243	544.413	600.648	625.548	746.498	721.851	573.074	559.664	645.973	574.351	657.295	803.117	612.833	533.736	599.971	499.566	502.107	488.541	566.107	795.332	831.228	603.112	522.056	567.643	588.494	597.965	549.514	565.006	459.443	662.885	776.257	621.137	485.092	665.772	634.152	539.357	582.934	676.427	722.924
CFHR1	205.381	212.535	160.031	145.377	164.234	209.263	204.57	172.124	224.434	144.194	159.973	170.899	181.999	200.535	202.738	231.835	164.156	128.376	187.547	170.643	140.252	134.873	198.529	150.427	203.906	144.226	151.503	127.638	166.426	154.364	200.56	210.598	159.456	175.115	157.926	153.42	141.401	153.725	137.195	174.533	153.913	187.378	136.069	184.682	128.845	169.99	138.079	194.011	192.51
CFHR2	14.9268	34.9543	3.50307	11.5141	3.50179	42.1781	64.4305	2.5513	2.82455	48.5476	2.11186	1.71105	9.3617	3.82475	3.91508	23.1337	0.328151	22.5018	4.91818	5.74801	7.39588	1.2701	6.82771	1.77444	45.0732	4.19898	1.59939	1.41366	2.6051	20.1248	22.5354	2.66683	1.8366	5.15622	27.499	16.5461	1.81919	1.5941	2.52019	2.70483	14.0864	2.18563	2.55327	2.51637	1.63523	1.86252	1.61766	2.1742	2.09363
CFHR3	182.491	221.746	145.719	186.57	178.479	312.234	252.829	194.531	197.246	251.284	212.622	185.559	182.197	240.171	311.189	198.149	170.125	206.956	192.9	243.259	220.372	254.271	205.366	156.098	240.122	186.707	193.073	202.096	191.454	329.809	309.848	221.948	263.914	226.549	273.194	273.749	242.502	217.289	218.713	271.684	320.877	242.476	200.435	221.027	229.649	219.652	251.839	347.452	266.887
CFHR4	2.24315	2.09747	1.11202	1.95672	1.17065	2.33619	1.28544	1.10614	0.540918	1.00926	0.417461	0.335643	0.985223	1.03765	0.588504	2.35423	0.231672	0.648886	1.24205	1.664	1.41168	0.289325	2.3938	0.810368	1.73428	1.11835	0.0982507	0.0339422	0.527414	2.16728	0.936182	0.0946999	0.144364	0.0105918	0.387565	0.030051	1.02067	0.247555	0.024606	0.407446	2.34906	0.00887741	1.05e-05	0.105958	1.05e-05	1.05e-05	0.126317	0.118485	1.05e-05
CFHR5	2.178	2.45727	1.79196	2.45829	3.06634	2.46486	2.47996	1.47437	1.77114	3.38653	2.76267	2.29771	1.27886	2.15107	3.55607	3.61509	1.85389	3.03907	2.35561	3.33228	3.23184	1.80764	3.56491	1.97833	2.73396	2.27151	2.42585	2.88708	2.38546	1.54071	3.09672	3.95041	1.24563	3.10779	2.18015	1.06496	3.15187	1.29181	0.761505	2.67527	3.27066	0.711225	2.67875	1.36566	1.46327	2.51536	1.88944	2.03557	2.98982
CFI	200.888	191.343	202.057	188.506	144.533	190.118	121.6	196.335	196.104	146.205	209.132	155.186	166.401	215.714	199.071	152.972	169.7	159.976	138.845	178.753	165.297	138.861	166.942	162.447	157.65	133.946	173.443	136.531	174.117	146.136	185.69	169.646	162.433	178.363	150.929	194.893	164.796	162.962	168.681	169.678	240.171	191.274	163.549	241.071	187.561	159.539	169.901	191.754	171.722
CFL1	0.141701	0.141824	0.279744	1.77566	0.719375	1.96026	2.24912	1.06342	2.2105	1.06413	0.344038	0.419673	3.5743	0.745212	0.828678	1.63778	0.799613	1.45588	2.65743	4.13721	5.39992	0.429502	13.5988	2.5199	1.17668	3.6479	9.89719	2.04341	0.59555	0.845948	1.86739	2.5563	0.107573	1.37305	0.931631	1.00574	0.524965	3.25563	0.58779	4.50142	0.589878	0.477773	0.112178	5.17434	1.43356	0.708185	0.445317	0.885856	1.13694
CFL2	0.130801	7.48401	0.258225	0.269125	0.167216	0.732723	0.109219	0.235409	0.353573	0.264079	0.0676571	0.228748	3.63264	0.151069	0.466559	0.336752	0.197257	0.479812	0.431009	0.261163	8.70993	12.309	2.16029	0.520963	0.247044	0.368191	0.525648	0.472972	7.22798	0.290608	0.534195	0.185561	0.0992984	0.0952149	0.269608	0.309822	0.129425	0.639788	0.171533	1.11141	2.58836	0.441022	0.103549	1.43958	0.55846	0.232649	0.0574547	0.210951	5.85327
CFP	7.79615	8.25895	7.37264	11.675	6.4145	15.9884	14.3776	5.89417	3.70733	11.3766	8.38028	6.63192	9.4229	10.3218	12.7743	11.7301	10.2417	9.81476	4.33964	10.5013	12.9009	13.602	5.83231	8.73603	12.3959	10.2799	6.9931	6.80641	10.8315	10.0252	15.8616	6.75584	8.7744	7.33706	6.11383	6.45882	10.1053	10.6651	5.18823	5.86117	6.56955	6.40205	8.52425	7.57627	5.74118	6.97121	5.73878	5.25058	13.4322
CGREF1	14.3253	15.4827	10.9978	21.8359	22.4578	37.3412	18.9907	13.2045	8.50759	14.5923	18.4422	8.40419	16.2367	18.1751	32.4188	17.04	11.6111	22.5991	24.4698	16.7701	20.9678	30.3982	22.1752	18.934	20.718	16.8091	15.1469	19.9386	19.3825	26.7443	26.8419	16.2738	15.3884	17.607	23.0307	30.7657	26.7442	20.56	11.2065	23.7012	22.6243	17.0601	15.5922	34.3643	21.3117	19.6888	21.6106	31.2865	19.866
CHGA	0.0677788	0.0873743	0.0375524	0.0874745	1.05e-05	5.4265	0.0750311	1.05e-05	0.564012	1.05e-05	0.206112	0.360618	1.05e-05	0.246852	0.117112	0.284323	0.549939	1.05e-05	1.05e-05	0.102648	1.05e-05	0.173717	0.416583	0.511234	0.0783909	0.793781	1.488	0.220388	0.219552	0.0426721	0.0978945	1.49474	1.05e-05	0.411462	1.05e-05	0.25877	1.05e-05	1.05e-05	0.524408	0.309969	1.05e-05	0.130348	1.05e-05	1.05e-05	0.34748	1.04782	1.05e-05	0.265764	0.546283
CHGB	1.05e-05	0.0391861	0.0202443	0.0212248	0.0167019	1.05e-05	0.0203507	0.0217428	1.05e-05	0.040001	1.05e-05	0.0108826	1.05e-05	0.0267837	0.0217206	1.05e-05	0.0198733	0.0343182	1.05e-05	0.0209881	0.0241802	1.05e-05	1.05e-05	1.05e-05	1.05e-05	1.05e-05	1.05e-05	0.0300004	0.0126796	0.192606	1.05e-05	0.020893	1.05e-05	1.05e-05	0.0224012	0.0362726	0.0152503	1.05e-05	1.05e-05	1.05e-05	0.017462	0.0243196	0.0266026	1.05e-05	1.05e-05	0.00937923	1.05e-05	1.05e-05	1.05e-05
CHI3L1	0.189695	12.0105	7.39112	8.18781	7.37727	1.36357	1.13802	9.19222	0.569198	1.72152	1.05e-05	3.38841	2.81182	0.02897	9.05286	9.39676	0.201954	0.0358775	1.27825	4.16403	5.95572	10.0986	8.1	1.05e-05	6.92131	10.2552	1.00368	6.88401	5.28714	1.05e-05	0.944967	7.85508	1.05e-05	0.122389	0.120507	9.49363	7.99574	6.52425	1.05e-05	1.05e-05	5.87452	1.05e-05	5.73437	2.67691	0.0698751	7.94353	6.16155	0.89148	0.058641
CHIT1	1.05e-05	1.05e-05	1.05e-05	0.385339	0.0144961	1.05e-05	0.0442396	0.384533	0.574294	1.05e-05	1.05e-05	0.212805	1.05e-05	1.05e-05	0.875852	0.218622	0.0379225	0.0615084	0.154032	0.022541	1.05e-05	0.0742514	0.407149	0.819629	0.0558192	0.0706352	1.05e-05	0.336509	0.462616	8.22367	5.67073	0.110788	1.05e-05	1.05e-05	1.05e-05	0.0734973	8.49733	4.70378	0.455933	0.159345	0.121347	1.05e-05	0.0145834	0.221186	7.05817	1.05e-05	0.287981	0.674037	0.591
CHL1	31.6965	13.5219	32.3835	15.7976	8.60489	56.2846	22.8773	15.1722	11.4275	25.7357	27.6975	11.3007	49.6329	33.6718	29.2324	40.4151	10.7435	7.25921	18.8975	27.3207	33.027	25.826	14.9663	13.2101	25.6461	27.4	3.2555	6.5033	5.31119	6.35656	27.6882	6.07501	16.7991	7.44083	10.2912	6.20345	19.4758	9.82527	5.79279	6.36964	37.8185	9.5974	6.56346	9.03234	8.99779	4.17279	7.78949	5.134	4.21152
CHMP4A	0.682767	4.5822	1.05e-05	2.89971	3.32955	3.92382	6.07335	5.13068	7.44293	8.17399	4.18259	1.05e-05	3.91153	1.05e-05	1.05e-05	4.85968	2.26648	1.05e-05	5.01751	4.42148	6.99305	4.69826	7.42806	1.1873	4.31985	5.71371	1.6324	2.12611	4.61342	2.94733	3.17444	0.401884	3.27953	1.05e-05	2.22587	2.99497	1.05e-05	2.23236	2.05723	2.98295	3.45118	3.63154	3.43576	2.64278	1.05e-05	4.47996	6.4393	0.498624	4.04878
CHST15	0.880044	1.36	1.05e-05	0.403506	1.05e-05	2.02402	2.0107	1.05e-05	0.91188	1.35529	1.30512	1.49593	0.987517	1.05e-05	1.05e-05	1.73493	0.622544	1.05e-05	1.47314	1.05e-05	1.76121	1.47336	1.19191	1.22938	2.06944	0.379906	1.54853	1.23146	1.89392	2.31822	2.70771	2.06202	2.04003	1.05e-05	1.81715	2.34828	1.55573	1.05e-05	1.00886	1.05e-05	1.70429	0.6286	0.740029	1.54576	1.38476	0.579914	1.6789	1.65759	0.535826
CIAO1	34.5632	28.6645	42.1147	30.5432	45.1509	41.1842	36.4256	1.05e-05	1.05e-05	27.0583	64.279	46.0355	43.0947	20.2128	37.5206	4.73168	20.9266	29.6124	52.8516	24.9923	1.05e-05	46.9608	1.05e-05	30.059	22.0981	49.5952	51.6683	24.8033	1.05e-05	1.05e-05	1.05e-05	40.6683	30.7492	42.6988	34.3746	47.0148	19.7151	41.3845	1.05e-05	34.5297	50.2596	51.7866	44.7557	57.1941	37.066	1.05e-05	44.0403	29.1699	45.4807
CILP2	0.0257855	1.05e-05	1.05e-05	1.05e-05	1.05e-05	1.05e-05	1.05e-05	1.05e-05	1.05e-05	0.0219566	0.101522	0.0257285	0.893723	1.05e-05	0.0186448	0.0232045	1.05e-05	1.05e-05	1.05e-05	1.05e-05	0.154594	0.0725315	1.05e-05	1.05e-05	1.05e-05	1.05e-05	0.10726	1.05e-05	0.0482635	1.05e-05	0.0268119	1.05e-05	1.05e-05	1.05e-05	1.05e-05	1.05e-05	1.05e-05	0.184568	1.05e-05	1.05e-05	1.05e-05	1.05e-05	0.077602	1.05e-05	1.05e-05	1.05e-05	1.05e-05	1.05e-05	1.05e-05
CKAP4	1.05e-05	0.779596	0.411362	0.38098	1.05e-05	1.05e-05	1.05e-05	1.05e-05	1.05e-05	0.126	1.05e-05	1.05e-05	0.283466	1.05e-05	0.144945	1.05e-05	0.0457559	0.137065	1.05e-05	1.05e-05	1.05e-05	1.05e-05	1.05e-05	0.827722	1.05e-05	0.109706	1.05e-05	1.05e-05	0.0561341	0.121633	0.0604748	1.05e-05	84.2825	0.0251605	1.05e-05	1.05e-05	1.05e-05	1.05e-05	1.05e-05	0.0721701	1.05e-05	1.05e-05	1.05e-05	33.4469	33.3786	1.30885	1.05e-05	1.05e-05	27.2144
CKB	4.19179	2.97241	1.05e-05	0.216231	1.05e-05	1.05e-05	1.05e-05	0.570292	0.675363	1.05e-05	0.839875	0.722133	2.33517	1.05e-05	0.888325	1.05e-05	0.0312241	1.46769	1.05e-05	1.05e-05	4.86066	1.05e-05	1.05e-05	0.214116	1.05e-05	3.54022	0.185545	1.05e-05	0.0540783	3.0277	0.494918	1.05e-05	0.0321176	0.182962	0.245562	1.05e-05	1.05e-05	1.05e-05	1.05e-05	1.05e-05	1.05e-05	1.05e-05	0.0918621	0.100217	0.404663	1.05e-05	0.238491	1.05e-05	1.05e-05
CKMT1A	6.10804	5.73493	16.3488	6.1361	7.45209	1.05e-05	4.81879	8.66762	10.7277	6.82324	5.84312	8.29756	5.86193	3.41355	3.9311	3.77009	11.129	4.68594	6.65201	5.40406	4.07927	4.24505	7.65639	7.15315	5.58015	4.71595	6.87972	10.7269	6.91213	1.05e-05	3.51003	11.3371	6.72609	6.07247	4.85315	6.30662	6.25105	4.5163	6.45032	5.0794	3.08688	7.75018	12.5133	9.70461	6.31223	18.2134	6.56605	4.99804	6.44716
CLASP2	2.63587	2.69632	2.65768	3.63298	3.01648	2.64478	2.85937	2.91536	2.96553	2.02404	2.66986	2.39414	2.28053	2.80507	3.09743	3.01928	2.47706	3.20036	2.31108	2.56235	3.03098	2.67988	2.17869	2.58749	2.03278	2.49089	2.13701	2.15865	2.60045	3.18868	2.60151	2.49887	1.70251	2.7693	1.85215	2.54898	3.36467	2.26299	2.0892	3.02725	2.67548	3.42871	2.78688	2.04637	2.0883	2.18802	2.18612	1.66228	1.768
CLEC11A	1.05e-05	1.05e-05	1.05e-05	0.132087	1.05e-05	1.05e-05	1.05e-05	1.05e-05	1.05e-05	0.905226	1.05e-05	1.05e-05	1.05e-05	0.0689888	1.05e-05	1.05e-05	0.0861361	1.05e-05	1.05e-05	1.05e-05	1.05e-05	1.05e-05	1.05e-05	1.05e-05	1.05e-05	1.05e-05	1.05e-05	0.0587768	0.0549617	1.05e-05	1.05e-05	1.05e-05	0.0646327	1.05e-05	1.05e-05	0.138167	1.05e-05	1.05e-05	1.05e-05	1.05e-05	1.05e-05	1.05e-05	1.96635	1.05e-05	1.05e-05	0.0892721	1.05e-05	0.115915	1.05e-05
CLEC3B	74.5856	116.968	68.6356	115.018	72.4825	95.4553	113	68.2869	51.0457	84.4144	66.041	81.9715	85.1049	86.7437	95.9716	159.459	84.1483	87.3658	70.3953	88.0801	91.362	76.9945	83.6295	86.8443	74.5239	90.0184	73.5223	86.6545	66.3687	73.8126	84.1998	89.0654	65.4936	90.9227	82.7507	86.7518	71.7272	81.9245	68.1116	87.2692	119.189	84.9203	90.1621	98.4256	63.3436	88.3162	75.9009	87.1805	82.9977
CLIC1	1.05e-05	0.228289	10.5971	1.05e-05	0.186639	1.05e-05	0.0963282	0.0921615	0.0993073	1.05e-05	0.192027	2.02376	0.321815	1.05e-05	0.0348169	1.05e-05	0.669179	0.185664	0.0778131	0.253829	1.05e-05	15.0623	0.333495	0.100581	1.05e-05	1.05e-05	0.378353	1.05e-05	1.05e-05	0.0348598	1.05e-05	0.346961	1.05e-05	0.430052	1.05e-05	0.424388	1.05e-05	0.414046	0.484541	1.05e-05	1.05e-05	0.193436	0.323655	1.4762	0.198306	0.52198	0.298684	1.05e-05	0.358713
CLIC4	1.05e-05	1.05e-05	1.05e-05	0.0326604	0.088006	1.05e-05	0.0787229	1.05e-05	0.0118696	1.05e-05	0.866801	1.05e-05	0.0520428	0.0522159	0.400726	1.05e-05	1.05e-05	0.0518318	1.49508	0.0443336	1.05e-05	0.368631	0.0119558	1.05e-05	0.0199502	0.0154318	0.035384	1.05e-05	1.05e-05	0.0573134	1.05e-05	1.05e-05	0.00789063	0.149668	0.0102955	1.05e-05	1.05e-05	0.0620479	0.109037	1.05e-05	1.05e-05	1.05e-05	0.0454625	1.05e-05	1.05e-05	1.05e-05	1.05e-05	0.541064	1.05e-05
CLMN	1.05e-05	0.782441	1.05e-05	1.05e-05	1.05e-05	1.05e-05	1.05e-05	1.05e-05	1.05e-05	1.05e-05	1.05e-05	1.05e-05	0.0158562	1.05e-05	0.0239434	1.05e-05	0.616643	1.05e-05	1.05e-05	1.05e-05	1.05e-05	1.05e-05	1.05e-05	1.05e-05	1.05e-05	1.05e-05	1.05e-05	1.05e-05	8.54834	0.782455	1.05e-05	1.05e-05	1.05e-05	1.05e-05	0.0421786	1.05e-05	1.05e-05	1.05e-05	1.05e-05	1.05e-05	1.05e-05	1.05e-05	1.05e-05	1.05e-05	0.580788	1.05e-05	3.49	0.891276	1.05e-05
CLPX	1.05e-05	1.05e-05	1.05e-05	5.8046	1.60237	1.05e-05	1.05e-05	0.795969	0.206416	0.0947439	1.05e-05	1.05e-05	9.93757	1.05e-05	1.05e-05	1.05e-05	1.05e-05	1.05e-05	6.87504	1.05e-05	1.05e-05	1.05e-05	5.43286	6.89221	0.0545231	4.05957	0.149493	0.0791703	1.05e-05	2.74039	1.05e-05	0.190093	1.05e-05	1.05e-05	2.54406	1.05e-05	3.15638	0.0326701	1.05e-05	2.34699	0.0989949	1.05e-05	1.05e-05	1.05e-05	3.86267	1.05e-05	1.05e-05	0.520852	0.386386
CLSTN1	0.484524	0.572821	1.05e-05	0.813188	0.0951352	0.299856	5.32598	1.05e-05	0.117945	0.527578	1.03205	0.988534	1.05e-05	1.05e-05	1.05e-05	9.2771	0.846953	0.11822	1.05e-05	0.0235958	0.916405	6.41005	11.7666	4.02491	2.53302	1.05e-05	0.869324	0.612831	2.21498	0.168221	1.33146	0.166497	0.979537	21.72	0.311231	0.975688	2.232	5.15732	0.113809	0.193385	1.09719	0.870576	0.604347	7.15681	0.847688	8.54385	4.5071	1.05e-05	0.95818
CLTC	1.60272	2.11718	1.82086	3.79139	1.64373	5.53497	4.15168	1.3061	0.90136	1.7233	2.30108	0.41792	3.7936	1.42212	0.874526	4.05871	1.03509	1.5373	0.566305	0.346065	1.69062	31.3472	0.617316	0.795348	2.23403	2.23097	0.561185	0.546065	1.57092	4.24134	0.376807	2.33163	1.76991	0.798146	0.697415	0.629504	0.6276	4.33596	0.879074	0.689204	3.1967	0.520381	0.560375	0.578363	0.785371	0.517251	0.732247	1.12461	1.01116
CLTCL1	1.05e-05	0.0665372	1.05e-05	1.05e-05	0.00783394	1.05e-05	0.129975	1.05e-05	1.05e-05	1.05e-05	1.05e-05	1.05e-05	1.05e-05	1.05e-05	0.00789487	0.0778541	1.05e-05	1.05e-05	1.05e-05	1.05e-05	0.00384497	1.05e-05	0.0115	1.05e-05	1.05e-05	1.05e-05	0.0143375	1.05e-05	1.05e-05	1.05e-05	1.05e-05	1.05e-05	0.00631021	1.05e-05	1.05e-05	0.0187935	1.05e-05	0.0855727	0.00448454	1.05e-05	1.05e-05	1.05e-05	0.0110512	1.05e-05	1.05e-05	1.05e-05	1.05e-05	1.05e-05	0.00309095
CLU	839.893	593.08	699.936	694.279	958.242	556.764	577.529	834.255	883.97	807.665	753.128	778.764	894.732	897.494	522.649	557.222	922.166	779.638	726.117	965.512	500.716	510.584	931.759	912.052	473.054	612.838	474.462	689.417	636.067	352.633	717.099	492.223	513.021	862.82	710.907	1012.12	757.076	660.363	897.081	785.626	552.461	650.447	610.127	919.182	953.627	687.353	640.926	621.985	835.537
CMBL	1.05e-05	0.0662111	1.05e-05	1.05e-05	0.680425	1.05e-05	1.05e-05	1.05e-05	1.05e-05	1.05e-05	1.05e-05	1.05e-05	1.05e-05	1.05e-05	1.05e-05	1.05e-05	1.50329	1.05e-05	0.295706	1.05e-05	0.264214	1.05e-05	1.2808	1.05e-05	1.05e-05	1.05e-05	1.05e-05	1.05e-05	1.05e-05	1.05e-05	1.05e-05	1.05e-05	1.05e-05	0.257623	1.05e-05	0.952601	1.05e-05	1.05e-05	1.05e-05	1.05e-05	0.109022	1.05e-05	1.05e-05	1.05e-05	0.283551	1.05e-05	1.05e-05	1.05e-05	1.05e-05
CMTR1	1.05e-05	1.05e-05	1.05e-05	0.286996	1.05e-05	4.48063	0.364337	1.05e-05	0.373233	0.285779	0.221357	1.05e-05	0.442862	0.633713	0.297312	1.05e-05	0.0933904	0.194855	1.05e-05	1.05e-05	1.05e-05	0.550098	0.219295	1.05e-05	0.357151	1.05e-05	0.313401	0.0291243	0.34511	0.045249	0.110669	0.80948	0.404623	0.24045	1.05e-05	0.289268	0.373139	0.147364	1.05e-05	0.164652	0.596894	0.418929	1.37897	1.15176	0.2358	0.872917	1.05e-05	0.219413	0.345125
CNDP1	97.0588	94.6879	127.991	114.366	124.791	153.458	115.745	154.869	198.021	201.129	110.266	100.735	127.195	98.2961	174.898	120.589	106.697	109.664	91.3442	114.854	41.4595	62.6927	139.252	92.5216	110.281	119.913	163.799	113.662	159.631	108.483	262.333	184.941	65.4307	64.2559	107.539	128.596	97.9905	154.506	111.189	59.3161	99.555	142.198	120.885	189.283	80.4726	92.139	115.011	56.352	96.5059
CNDP2	1.94036	0.786378	16.0524	1.9389	2.05696	0.961949	4.21305	1.64798	1.15928	3.19959	0.885217	9.35223	6.1047	0.966015	1.05e-05	0.954757	2.78337	2.26775	0.570647	9.17144	1.51601	2.0791	2.47021	3.51844	0.449287	4.63157	4.72277	10.6201	0.509925	10.5586	0.406048	1.63841	8.72602	3.04752	0.836487	11.0683	5.89215	2.67909	19.4493	4.5906	2.86846	17.1293	3.28824	3.38839	7.42575	3.08695	26.8932	0.448408	25.9153
CNN1	0.318562	1.05e-05	2.35794	4.97603	1.05e-05	1.05e-05	2.0986	1.05e-05	1.93104	1.05e-05	1.49306	0.667279	1.05e-05	5.55015	1.60548	1.36602	1.05e-05	0.21165	0.474033	2.25815	1.05e-05	1.05e-05	0.269441	1.05e-05	1.05e-05	0.0729647	0.0623222	1.67272	1.05e-05	0.0621168	1.05e-05	3.84965	1.58706	1.05e-05	10.1427	2.67945	0.896613	0.142544	1.85443	1.05e-05	1.05e-05	2.42775	2.09512	2.76776	3.71017	0.211696	3.09482	0.440955	4.00214
CNN2	1.05e-05	1.05e-05	1.05e-05	1.05e-05	1.05e-05	1.05e-05	0.125323	1.05e-05	1.05e-05	1.05e-05	1.05e-05	1.05e-05	1.05e-05	1.05e-05	1.05e-05	1.05e-05	1.05e-05	1.05e-05	1.05e-05	1.05e-05	1.05e-05	1.05e-05	0.253951	0.0670423	1.05e-05	0.168737	1.05e-05	0.793127	1.05e-05	1.05e-05	0.369133	1.05e-05	0.166736	1.05e-05	1.05e-05	1.05e-05	1.05e-05	1.05e-05	1.05e-05	1.05e-05	0.0209124	1.05e-05	1.05e-05	1.05e-05	1.05e-05	1.05e-05	1.05e-05	0.0791134	1.05e-05
CNN3	1.88534	1.05e-05	1.05e-05	1.05e-05	1.05e-05	1.05e-05	5.63392	1.05e-05	0.593231	1.05e-05	4.65996	0.795455	1.05e-05	10.9011	0.109109	18.3913	1.05e-05	1.05e-05	1.05e-05	1.05e-05	1.00622	3.53929	0.0280669	0.876793	8.70694	1.31912	1.05e-05	3.00372	0.0745492	1.05e-05	6.35021	0.0605014	1.05e-05	1.05e-05	4.67424	1.05e-05	5.82173	2.04798	0.129373	16.3605	0.908681	4.23203	1.05e-05	32.3455	51.3961	2.52926	10.3766	13.565	1.05e-05
CNOT1	0.0505782	0.130174	0.159509	0.283386	0.148061	1.05e-05	0.0591791	0.10209	0.0654877	0.0506628	0.101999	0.120099	0.0860799	0.10902	0.0546961	0.0680646	1.05e-05	1.05e-05	1.05e-05	1.05e-05	0.0906582	0.116449	1.05e-05	0.0209437	0.107639	0.0564377	1.05e-05	1.05e-05	0.0496517	1.05e-05	0.0601215	0.0301958	1.05e-05	0.19393	0.0909134	0.121469	1.05e-05	0.0898449	0.0827301	0.0735475	1.05e-05	0.235744	0.185118	0.280491	1.05e-05	0.162626	0.255734	0.085402	0.0185334
CNP	1.05e-05	1.0798	0.0711242	1.05e-05	0.0839502	0.198799	0.406204	0.0765201	1.05e-05	0.075031	0.13113	0.0942265	0.294298	1.05e-05	0.6882	0.200561	1.88215	0.679658	0.031151	1.05e-05	0.367711	0.199404	1.05e-05	1.05e-05	0.0818073	0.637607	0.106527	0.557333	1.05e-05	1.05e-05	0.386902	1.05e-05	0.45264	0.82985	0.813732	1.05e-05	0.699442	0.607574	1.05e-05	0.727389	1.05e-05	1.05e-05	1.05e-05	0.0735248	1.05e-05	1.05e-05	0.680809	1.05e-05	1.05e-05
CNTN1	0.908694	1.40487	0.504206	1.28348	1.11716	0.0200079	0.610563	0.455111	0.448748	1.20795	0.656655	0.664045	1.37214	0.591702	0.772649	0.992093	1.06966	0.568109	0.635158	0.986734	0.772277	0.723333	0.489853	1.08451	0.585784	0.727006	1.16912	0.589499	0.706853	0.395944	0.65642	0.581839	0.218429	0.5472	0.807844	0.538258	1.13944	0.97709	0.121838	0.39981	1.18944	0.452639	0.905791	1.00089	0.646355	0.669852	0.406925	0.475176	0.686933
COASY	1.05e-05	0.345793	0.644532	1.05e-05	0.828127	1.15881	1.05e-05	0.3057	0.99054	0.993797	0.814662	1.05e-05	1.4454	0.767908	1.59844	0.234574	0.0848282	0.553254	0.64572	0.67642	1.07615	0.537673	0.758533	1.05e-05	0.957197	0.898746	0.871053	1.05e-05	1.05e-05	5.94653	1.05e-05	0.366394	0.449852	0.369872	1.05e-05	1.05e-05	1.05e-05	1.00205	0.12928	1.06598	0.652579	1.05e-05	1.05e-05	1.05e-05	1.05e-05	1.05e-05	1.05e-05	1.05e-05	1.05e-05
COG4	1.37967	1.05e-05	1.05e-05	1.05e-05	4.37332	1.05e-05	3.10708	2.58247	0.362783	1.52941	2.24925	1.05e-05	1.05e-05	3.5492	1.14648	3.20757	0.993872	3.1834	2.26099	2.25559	2.77646	3.79138	1.39539	2.3489	2.23175	1.68001	1.59126	0.555227	2.52678	1.05e-05	0.452937	1.05e-05	1.26222	1.52277	2.58812	0.740394	1.05e-05	1.10531	1.05e-05	1.24882	1.33084	1.05e-05	1.05e-05	0.166081	1.1926	0.682553	2.24344	0.991876	1.5941
COG5	0.13602	8.39826	0.265608	2.5624	1.05e-05	36.6787	1.14327	1.05e-05	1.05e-05	1.05e-05	0.300584	1.05e-05	2.71139	1.05e-05	0.35056	5.32668	0.19468	0.320666	1.05e-05	1.05e-05	1.05e-05	1.05e-05	1.05e-05	0.0400476	1.57548	1.05e-05	0.0027744	1.05e-05	1.05e-05	1.56449	1.05e-05	1.05e-05	0.0132541	1.05e-05	1.05e-05	1.05e-05	1.05e-05	1.05e-05	0.407479	1.05e-05	1.05e-05	1.05e-05	0.967652	1.05e-05	0.208951	1.05e-05	1.05e-05	1.05e-05	1.05e-05
COL12A1	1.59564	0.891023	4.84444	0.733485	4.47419	1.16613	2.98448	3.1241	3.24737	3.52609	0.863289	1.42502	1.36081	3.26898	1.78489	5.33893	6.93305	0.527296	1.93595	1.74473	6.24749	5.41958	6.03135	4.37612	3.80297	5.30759	4.95278	2.07441	4.87438	0.491475	3.74558	5.87698	4.99292	4.79208	4.26556	4.07807	2.15366	4.70814	6.19044	4.16255	0.371973	1.79771	3.13823	5.5954	5.12061	1.16532	1.31427	6.33814	3.78986
COL14A1	2.59842	4.0601	0.694723	2.50636	4.3891	0.370666	0.283384	0.284967	1.50575	3.80714	2.77769	1.52605	3.09521	0.161199	1.05e-05	5.12011	0.91995	1.61377	0.708093	0.0878335	1.84005	4.6481	0.761538	0.236901	3.98099	1.30774	1.15226	0.437468	0.99853	2.28905	0.557745	0.387185	0.497188	3.08257	0.188646	3.59856	1.30795	2.40452	0.683942	0.275524	0.00580507	1.50634	0.0133827	0.331961	0.721353	0.300842	0.852213	5.65874	2.83442
COL16A1	1.05e-05	0.3144	0.26225	0.221486	0.503958	1.05e-05	0.512487	0.345522	0.222082	0.288519	0.391099	0.352537	1.05e-05	0.532844	0.45776	0.243724	0.464592	0.323032	0.323213	0.246548	0.228231	0.296516	0.35106	0.332241	1.05e-05	0.517547	0.14877	0.263402	0.102243	1.05e-05	0.323639	0.0774468	0.333003	0.283479	0.205667	0.171232	0.302575	0.299022	0.215564	0.277241	0.210541	0.165867	1.05e-05	0.0933067	0.341457	0.41484	0.326128	0.234384	0.112195
COL18A1	0.063937	0.716836	0.639868	9.94302	0.244631	0.552913	0.350552	0.166338	0.0631989	0.430891	0.487879	0.200473	5.63408	6.24246	0.161205	0.123682	0.22677	0.166471	0.479603	0.482555	0.860517	0.968752	0.470176	0.472484	0.147146	0.51591	0.127103	0.0978854	0.0255279	0.327374	0.286947	0.0800817	0.288428	0.616351	0.310169	0.417768	0.36579	0.334844	0.30065	0.639393	0.505303	0.504398	0.156339	1.24364	0.481224	0.119336	0.66426	0.748242	1.49689
COL1A1	0.206968	0.064978	2.66968	0.182655	1.05e-05	3.94325	1.05e-05	0.482693	1.26919	1.41368	0.0858427	1.05e-05	1.84319	0.614181	0.00493904	1.70214	1.11152	1.40242	0.015344	5.17019	1.57787	1.05e-05	0.054416	0.0222233	1.05e-05	1.05e-05	1.34921	3.05354	1.79899	7.33733	4.14559	2.90063	4.20112	1.05e-05	3.79522	1.05e-05	2.62797	1.97009	6.31306	0.555453	1.05e-05	3.97932	1.60582	1.41445	2.31203	3.17783	1.2574	1.01499	1.05e-05
COL1A2	2.83364	1.80091	0.662624	0.393034	0.154186	0.122488	0.21739	0.275414	0.521648	0.0481242	2.07912	0.471318	3.55994	0.0378441	1.46457	0.165231	0.307699	0.104026	0.450519	1.08003	0.106526	1.05e-05	0.135577	0.356475	3.33125	0.158318	0.254052	0.0124744	0.232819	9.56514	1.05e-05	0.138413	0.204996	0.0920953	0.584004	0.308989	0.0762317	0.608567	0.333244	0.366183	0.119553	0.566617	0.139748	0.526435	0.110448	0.0259242	0.0646536	0.308733	0.170324
COL3A1	0.0788427	0.838637	0.656935	0.266213	1.05e-05	0.103043	1.05e-05	0.547093	0.025128	0.0253668	0.520048	1.05e-05	0.0198903	0.979336	0.56703	1.21654	0.640274	0.456696	0.0220737	0.00228707	0.0337505	0.924103	1.05e-05	1.05e-05	0.164301	0.610785	0.617193	0.712059	1.05e-05	1.05e-05	0.108464	0.0108384	1.05e-05	1.05e-05	0.541585	0.0142332	0.542202	0.252124	0.444918	1.24739	1.05e-05	0.0677477	1.05e-05	0.301511	1.06067	0.595919	0.231566	0.352071	1.05e-05
COL4A2	4.46984	9.90276	0.362574	10.5542	5.43453	9.13291	8.23131	1.20289	0.002693	12.6727	4.26073	0.119024	5.18547	4.45253	2.23329	9.83176	0.208115	3.17436	0.103372	1.79915	8.01169	11.1101	1.05e-05	0.368355	6.58408	6.28382	2.55702	3.08829	1.05e-05	7.16811	10.0272	0.130574	1.62395	0.744622	3.25623	1.05e-05	4.89967	1.27049	0.207238	1.34729	5.06006	0.0939151	1.05e-05	0.130601	1.05e-05	0.236177	0.477145	1.05e-05	1.05e-05
COL5A1	0.311764	0.0824956	0.170854	0.186826	0.015864	1.05e-05	0.00840373	0.681003	0.351347	0.115129	0.278015	1.05e-05	0.144298	1.05e-05	1.05e-05	0.00855645	0.266964	0.21885	0.148142	1.05e-05	0.438585	1.05e-05	0.0101762	0.248095	0.0358879	0.121952	0.211339	0.0207997	0.130732	1.05e-05	0.0174039	1.05e-05	1.20154	0.0100128	0.130161	5.00798	0.135895	0.129661	0.21161	0.110257	1.05e-05	15.1249	0.131493	0.00493996	0.00346101	1.05e-05	0.0568149	0.327839	0.0807525
COL5A2	0.54735	0.0916224	1.05e-05	0.0556164	1.05e-05	1.05e-05	1.05e-05	0.309551	0.320966	0.112879	1.05e-05	0.315182	1.05e-05	1.05e-05	0.228908	0.243186	0.141395	1.05e-05	0.417634	1.05e-05	0.120377	1.05e-05	0.218928	1.05e-05	0.129346	1.05e-05	0.108196	1.05e-05	0.060917	1.05e-05	1.05e-05	1.05e-05	1.05e-05	0.199452	1.05e-05	1.05e-05	1.05e-05	1.05e-05	1.05e-05	1.05e-05	1.05e-05	1.05e-05	1.05e-05	1.05e-05	1.05e-05	1.05e-05	1.05e-05	0.14694	0.338242
COL6A1	11.1452	3.92764	10.2464	8.62234	9.89775	1.77805	2.95074	8.8913	12.3259	4.46143	5.87909	15.2947	4.25054	6.23191	7.43079	4.15162	14.2662	7.93521	10.4324	7.49113	4.53913	5.95987	9.95142	8.40922	4.3561	3.44547	14.5259	6.6583	6.12541	1.76987	2.40011	4.36447	7.5167	10.8973	6.84276	9.40944	9.86881	11.5739	12.4701	5.01824	1.03538	9.92545	11.3066	8.00619	10.8719	8.85944	8.80253	9.93732	12.2483
COL6A2	0.0254435	1.05e-05	1.05e-05	0.215296	0.225357	0.017177	1.05e-05	1.05e-05	0.0820752	0.0218488	0.0413976	0.00733959	1.05e-05	0.141717	1.05e-05	1.05e-05	3.31181	1.05e-05	1.05e-05	0.0211776	0.0238428	0.0197203	2.85781	1.05e-05	0.0555556	1.05e-05	0.0490761	1.05e-05	0.125278	1.05e-05	0.158035	0.0112292	1.05e-05	0.0412628	4.60445	8.52955	0.11154	0.00996126	1.05e-05	1.05e-05	1.05e-05	0.0116925	0.0159101	1.05e-05	10.932	1.05e-05	1.05e-05	0.475336	0.488496
COL6A3	6.82994	18.988	21.3435	9.62625	8.9558	9.79916	8.56222	9.84975	1.99885	13.0708	11.3495	2.97512	18.7431	16.1011	21.4145	8.24925	3.05546	25.1829	13.4538	12.9469	11.3639	10.1809	1.50652	4.45563	25.3747	14.522	4.32653	1.64284	0.414943	5.58307	19.369	4.61042	22.7219	6.89769	20.002	11.5435	19.9382	3.57933	1.56736	14.0684	31.2401	10.7142	11.1794	14.0647	4.95564	4.34423	6.58748	5.38886	9.07808
COL6A6	2.77564	2.87084	2.11134	3.02001	2.05946	1.75078	1.05e-05	2.72965	1.78084	3.25933	1.9032	2.36455	2.5135	3.30428	2.27671	1.05e-05	3.01907	3.1268	2.34544	2.66017	1.89574	0.146006	2.02403	2.03249	1.83825	1.05e-05	1.98703	2.78442	2.33985	1.70785	2.2137	2.1852	1.94544	2.61715	2.23635	2.76271	2.46558	2.22508	2.43119	2.37179	2.92689	2.52952	2.15513	2.56477	1.97879	1.92642	1.3709	2.52757	3.17684
COL7A1	0.0434323	0.0810447	0.0568893	0.0451653	0.430633	0.142049	0.408559	0.0415569	1.91489	0.596094	0.133823	1.05e-05	0.0230643	0.375293	1.05e-05	0.190294	1.05e-05	0.00649359	0.00734636	0.0878629	1.05e-05	1.05e-05	0.00513593	0.362383	0.0994965	0.00790168	1.05e-05	0.085299	1.05e-05	0.120621	0.0348345	0.233928	1.05e-05	1.05e-05	0.0242416	1.05e-05	0.0384063	0.123762	1.05e-05	1.05e-05	0.0740811	0.224574	1.05e-05	1.05e-05	1.05e-05	0.229991	0.12289	1.05e-05	0.0148032
COLEC10	1.60254	1.11384	0.666159	1.45568	1.14415	0.233903	2.00282	0.908054	0.395706	0.99592	3.96894	1.60278	0.667455	1.03046	0.651634	3.03609	4.69028	5.50254	1.04489	4.15447	0.502331	3.52425	1.41132	1.09799	2.76795	3.19857	0.874986	4.63505	0.56993	1.05e-05	3.19846	1.66636	0.573696	0.273357	0.300736	2.03504	1.65746	0.555423	0.590944	1.05e-05	1.05e-05	0.528376	0.522382	1.05e-05	0.543232	0.323838	0.104726	0.439466	2.694
COLEC11	0.287729	0.806078	0.0799698	0.247543	3.33372	0.267259	0.475653	0.175421	1.26592	0.826908	0.609631	0.790922	1.05e-05	0.365518	0.10246	0.644375	2.27675	0.44968	0.416708	1.59349	0.40309	1.05e-05	0.541431	1.0105	1.05e-05	0.448681	1.05e-05	1.05e-05	0.10241	1.05e-05	0.672232	1.05e-05	1.05e-05	0.193991	1.05e-05	0.0857887	0.266807	1.52862	0.46275	1.05e-05	1.05e-05	0.423525	1.05e-05	0.0773048	0.322993	1.05e-05	0.103168	0.310045	0.264416
COMMD5	1.05e-05	1.81448	1.05e-05	0.336862	0.903627	1.05e-05	1.05e-05	3.08799	1.09822	1.12468	1.95292	2.34962	0.350477	1.05e-05	1.05e-05	1.05e-05	0.592036	0.351814	1.05e-05	1.05e-05	1.05e-05	0.0910897	0.368874	0.763325	1.05e-05	1.05e-05	0.607227	1.05e-05	1.05e-05	1.05e-05	1.05e-05	1.05e-05	1.05e-05	2.3033	1.05e-05	1.04199	0.191586	0.570832	1.05e-05	3.5404	1.05e-05	1.05e-05	1.05e-05	1.05e-05	0.569064	3.82297	1.05e-05	1.05e-05	1.05e-05
COMMD9	1.05e-05	2.01762	0.757208	1.05e-05	1.05e-05	0.626706	1.05e-05	1.05e-05	0.344689	0.184893	1.05e-05	1.05e-05	1.05e-05	0.308052	0.922679	1.05e-05	0.0785314	0.525774	1.05e-05	0.24436	1.05e-05	3.13239	1.05e-05	0.0723568	1.05e-05	0.234269	1.05e-05	3.08166	1.05e-05	1.05e-05	1.05e-05	1.05e-05	1.05e-05	1.05e-05	1.05e-05	0.272628	1.05e-05	1.05e-05	2.24795	0.886367	0.432958	1.05e-05	1.05e-05	0.617492	1.05e-05	0.0663023	0.466786	1.05e-05	1.05e-05
COMP	2.8825	2.36133	1.55091	1.90974	5.9484	0.625738	3.41636	1.2215	3.70439	2.11376	0.662597	1.48336	1.51373	1.88835	1.69619	2.04231	1.63545	2.0253	0.953748	1.16842	1.89711	0.71881	0.968865	1.33199	0.814959	1.37082	0.900055	0.415246	0.140761	0.645332	1.11433	0.318212	0.792502	0.818285	1.28994	2.47751	5.62923	0.80647	0.228179	0.912127	1.07858	0.314976	0.579681	0.0493815	0.0448484	0.600594	0.623197	0.305635	0.432488
COPA	0.387268	0.918944	1.63175	1.28728	0.85546	2.17316	1.92084	3.77528	1.59007	1.05e-05	0.0637762	1.70353	1.29574	1.20515	1.67113	1.13243	1.55764	0.939349	0.0330964	1.05e-05	1.21162	0.192707	0.862343	1.32127	0.366514	0.0390291	1.63261	0.0513065	0.0131814	3.41157	0.0897442	1.34774	1.27738	1.84641	1.22353	0.97839	1.47411	1.42833	1.23427	0.0323423	2.26888	2.40766	2.274	2.06641	3.02249	1.74195	2.23879	1.05e-05	1.28257
COPB1	0.168789	1.36689	1.05e-05	1.05e-05	1.05e-05	1.05e-05	1.05e-05	1.65417	1.05e-05	0.0816312	1.05e-05	1.05e-05	0.205957	1.05e-05	0.075886	1.05e-05	0.249302	1.05e-05	0.177854	1.05e-05	0.0677087	1.05e-05	0.155919	1.05e-05	1.05e-05	0.0943781	0.203903	1.05e-05	1.05e-05	1.05e-05	1.05e-05	0.065032	1.05e-05	0.0199433	1.05e-05	1.05e-05	1.05e-05	1.05e-05	0.0823172	1.05e-05	0.0699076	1.05e-05	0.014652	0.0465957	0.0368122	0.0854843	0.0151232	0.175533	0.0328367
COPB2	0.039358	1.05e-05	0.0960404	2.59801	2.47815	1.05e-05	1.05e-05	1.05e-05	3.76785	1.05e-05	1.05e-05	1.05e-05	1.05e-05	1.05e-05	0.0821482	1.05e-05	0.026038	1.05e-05	2.28311	0.310712	2.81487	0.0477611	2.98782	1.05e-05	1.03345	4.42471	0.033886	5.66522	1.05e-05	1.05e-05	1.05e-05	2.566	4.74222	2.46936	2.8018	4.97477	0.059198	1.05e-05	1.89183	1.05e-05	0.0223337	0.124037	1.05e-05	8.74279	0.295588	0.0159621	0.0292643	5.96977	0.0154196
COPG1	1.61397	0.141041	0.934971	1.14759	2.46995	0.0817172	0.0647182	2.32984	1.57972	0.937192	1.19542	1.99424	0.0691176	0.0963301	0.598768	0.835588	1.44871	0.823675	1.49075	1.47991	1.40067	1.19559	2.59081	1.21631	2.12832	0.411242	1.8034	0.07966	1.99484	1.37369	1.60023	1.01757	0.0771368	1.79036	0.263525	1.33527	0.68494	1.07193	0.0818617	0.250855	0.178017	0.034723	0.84201	0.0738946	1.95552	0.0969048	0.461977	1.39237	1.70028
COPS3	1.05e-05	1.05e-05	0.285572	1.05e-05	1.05e-05	1.05e-05	1.05e-05	0.222667	0.213435	0.101187	1.05e-05	0.129132	0.149028	0.152978	0.259386	0.114617	1.05e-05	1.05e-05	0.251603	0.283212	0.252347	0.0790057	0.232597	0.317864	0.218356	0.193693	1.05e-05	0.29133	0.348546	0.013941	1.05e-05	0.171483	0.341012	0.225493	1.05e-05	0.0865047	0.0967681	1.05e-05	0.237583	0.17689	0.109633	0.341232	0.200195	0.529557	0.299017	0.304981	0.256745	0.178399	1.05e-05
COPS5	2.02159	1.05e-05	1.05e-05	1.05e-05	1.05e-05	1.05e-05	1.05e-05	1.05e-05	14.01	1.05e-05	1.05e-05	1.05e-05	1.05e-05	1.05e-05	1.05e-05	15.1002	3.34464	1.05e-05	26.8108	1.05e-05	34.4049	24.0318	0.0347634	17.644	1.05e-05	0.0664243	6.88759	1.05e-05	1.05e-05	1.05e-05	1.05e-05	1.05e-05	1.05e-05	1.32189	1.05e-05	0.0613829	1.05e-05	30.1861	1.05e-05	13.7856	1.05e-05	1.05e-05	20	1.05e-05	1.05e-05	8.96806	1.05e-05	3.43573	1.05e-05
COPZ1	1.05e-05	0.0566403	1.05e-05	0.0269784	0.063405	1.05e-05	1.05e-05	1.05e-05	0.315357	0.132082	0.148224	0.0559316	1.05e-05	1.05e-05	0.100168	1.05e-05	0.373706	1.05e-05	1.05e-05	1.05e-05	1.05e-05	1.05e-05	0.403907	0.339865	1.05e-05	0.0985502	0.161987	1.05e-05	0.122354	1.05e-05	1.05e-05	1.05e-05	1.05e-05	0.00370647	1.05e-05	0.310343	1.05e-05	1.05e-05	1.05e-05	1.05e-05	1.05e-05	1.05e-05	1.05e-05	1.05e-05	0.128661	1.05e-05	1.05e-05	1.05e-05	0.416416
COQ3	0.170855	1.05e-05	1.05e-05	0.25083	1.05e-05	1.05e-05	1.05e-05	1.05e-05	1.05e-05	1.05e-05	1.05e-05	1.05e-05	1.05e-05	1.05e-05	1.05e-05	1.05e-05	1.05e-05	1.05e-05	0.106019	1.05e-05	1.05e-05	3.1266	1.05e-05	1.05e-05	0.102261	1.05e-05	1.05e-05	1.05e-05	1.05e-05	1.05e-05	8.25456	1.05e-05	1.05e-05	1.05e-05	1.05e-05	0.16879	1.05e-05	1.05e-05	1.05e-05	1.05e-05	1.05e-05	1.05e-05	1.05e-05	1.05e-05	1.05e-05	1.05e-05	1.05e-05	0.450003	1.05e-05
COQ6	0.270565	1.05e-05	1.05e-05	1.05e-05	1.05e-05	0.337101	0.0395197	0.224125	0.630694	1.05e-05	1.05e-05	1.05e-05	1.05e-05	0.651499	1.05e-05	0.421557	1.05e-05	1.05e-05	0.935097	1.05e-05	1.05e-05	1.05e-05	1.2402	1.05e-05	0.319334	0.0461197	1.05e-05	1.05e-05	1.05e-05	0.791269	1.05e-05	1.05e-05	1.05e-05	1.05e-05	1.05e-05	1.05e-05	1.05e-05	1.05e-05	1.05e-05	0.908575	1.05e-05	1.05e-05	1.05e-05	1.01848	1.05e-05	1.05e-05	1.05e-05	0.151846	1.05e-05
CORO1A	1.30876	1.62625	1.07202	2.15334	0.659945	3.85734	2.48931	0.267979	6.72993	1.76148	4.3364	1.80414	1.87152	5.61416	1.37023	0.727377	1.16857	0.56044	0.254736	0.10267	2.75053	0.12547	0.139734	2.47883	4.17867	4.07866	6.96695	4.09269	1.61783	3.28966	4.47472	4.69431	1.28934	0.718453	0.0392908	1.94582	7.96392	4.43615	4.006	0.605071	5.68667	7.51764	2.44985	3.1729	1.43374	6.08456	6.4926	9.53085	0.142112
CORO1B	0.0305154	1.05e-05	3.16196	1.05e-05	2.15104	4.36695	2.77758	3.56414	2.83943	3.40372	2.64422	3.25318	4.07402	1.05e-05	2.58676	1.05e-05	2.831	3.20496	3.33101	3.17226	5.63873	1.05e-05	3.47502	2.51655	1.05e-05	3.14029	4.36723	4.51513	3.52615	1.05e-05	6.942	3.11472	1.05e-05	4.19456	3.258	3.70053	5.07316	4.79496	3.65668	6.37728	1.05e-05	5.40312	3.10123	3.44546	2.9499	3.41272	3.35932	3.7783	4.0671
CORO1C	1.05e-05	1.05e-05	0.60699	1.05e-05	1.05e-05	1.05e-05	0.0841185	1.05e-05	1.05e-05	1.05e-05	1.05e-05	1.05e-05	1.05e-05	1.05e-05	1.05e-05	1.05e-05	1.05e-05	1.05e-05	1.05e-05	1.05e-05	1.05e-05	3.61006	1.05e-05	1.05e-05	1.05e-05	1.05e-05	0.0227754	1.05e-05	1.05e-05	1.05e-05	1.05e-05	1.05e-05	1.05e-05	1.05e-05	1.05e-05	1.05e-05	1.05e-05	1.05e-05	1.05e-05	0.8851	1.05e-05	1.05e-05	1.05e-05	1.05e-05	1.05e-05	1.05e-05	1.05e-05	1.05e-05	1.05e-05
COTL1	52.8228	75.8754	0.392408	33.1458	0.0673274	140.263	1.46919	1.05e-05	1.05e-05	1.05e-05	7.53961	29.0378	85.8062	109.553	79.4615	4.14978	35.4719	81.2337	1.05e-05	81.1919	17.8375	54.6893	0.524095	0.192314	1.05e-05	50.2578	14.9385	1.82633	11.3636	96.9762	83.7856	14.0622	3.66331	1.05e-05	53.6042	20.3833	29.0907	1.76641	1.05e-05	0.0396302	0.771166	1.05e-05	1.05e-05	1.64227	0.807478	3.9626	1.04817	1.05e-05	21.1739
COX2	0.230277	0.131533	1.05e-05	1.05e-05	1.05e-05	1.05e-05	0.115229	1.05e-05	1.05e-05	1.05e-05	0.129301	0.296731	0.285369	1.05e-05	0.430384	1.05e-05	1.05e-05	1.05e-05	0.0880944	0.376794	0.259961	1.05e-05	0.0776895	4.50135	1.05e-05	1.05e-05	0.0510083	1.05e-05	0.150972	0.117202	1.05e-05	0.351969	1.05e-05	0.122022	1.05e-05	1.05e-05	1.05e-05	1.05e-05	1.05e-05	1.05e-05	1.05e-05	1.05e-05	1.05e-05	0.288597	0.0445613	1.05e-05	1.05e-05	1.05e-05	0.0500683
COX6B1	1.05e-05	1.05e-05	1.05e-05	1.05e-05	1.05e-05	1.05e-05	1.05e-05	1.05e-05	1.05e-05	1.05e-05	1.05e-05	1.05e-05	1.05e-05	1.05e-05	1.05e-05	1.05e-05	1.05e-05	1.05e-05	1.05e-05	1.05e-05	1.05e-05	1.05e-05	1.05e-05	1.05e-05	1.05e-05	1.05e-05	1.05e-05	1.05e-05	1.05e-05	1.05e-05	1.05e-05	1.05e-05	1.05e-05	1.05e-05	1.05e-05	1.05e-05	1.05e-05	1.05e-05	1.05e-05	1.05e-05	1.05e-05	1.05e-05	0.113746	1.05e-05	1.05e-05	1.05e-05	1.05e-05	1.05e-05	1.05e-05
CP	2870.9	2625.43	3365.57	3590.24	3406.54	3964.24	2580.68	3591.24	4037.34	3164.06	4054.29	2837.72	3566.83	2435.67	3337.71	3575.78	2434.05	3139.57	3339.9	3307.15	3694.07	3698.18	3528.81	3199.6	3240.83	3272.8	3450.12	2415.47	3697.48	3836.01	4552	3299.52	2754.79	3122.74	3160.37	3479.36	2911.59	3206.49	3443.92	3394.23	3805.24	3602.06	2934.33	4140.62	3197.43	2811.66	3298.67	3074.25	3001.64
CPA1	1.05e-05	0.928747	7.18948	13.461	9.74716	9.15752	8.7989	9.04399	10.9297	12.6772	13.7476	15.1125	0.0280523	6.26915	13.1679	8.13835	6.59032	12.2818	8.62721	6.96761	0.486394	6.11599	7.97953	13.4679	10.4696	11.7167	16.042	7.07643	9.80101	7.99791	14.4076	22.6004	9.79727	9.60871	11.9379	15.5188	9.66177	12.0591	1.05e-05	11.1087	10.4804	11.4178	8.1682	13.418	12.9218	1.05e-05	14.16	18.1809	8.55962
CPA3	10.8103	2.69362	7.17886	4.55777	3.23153	1.98403	1.48707	7.74888	7.38065	5.01896	2.15586	7.13962	1.05e-05	3.11227	7.25253	6.26924	10.5753	5.17163	9.48575	4.43182	5.49518	4.89963	8.94148	8.88239	6.10693	2.97578	9.16201	6.60204	6.37572	1.05e-05	5.23655	7.16733	7.13404	10.4699	4.56639	6.26713	9.13443	7.48396	10.3998	5.22552	1.25162	7.75013	5.03836	8.73039	9.21381	4.18783	6.17552	7.37572	10.8411
CPB1	0.248903	0.606484	0.956294	0.161916	1.05e-05	1.05e-05	0.0460668	0.0268811	0.0133394	1.05e-05	0.0258989	0.0336864	0.19474	1.05e-05	0.241227	0.173549	0.495016	0.573422	0.324221	1.05e-05	2.71427	0.489227	0.00851104	1.05e-05	0.178041	0.221914	1.05e-05	1.11973	0.0608499	0.0367259	0.46157	1.05e-05	0.0797123	0.309894	1.05e-05	1.05e-05	0.217168	0.259141	1.05e-05	1.05e-05	1.05e-05	1.05e-05	8.89811	1.05e-05	0.0035496	0.544091	1.05e-05	1.05e-05	1.05e-05
CPB2	63.388	54.9593	43.1009	59.5359	47.0684	45.0233	48.5548	65.5747	69.8408	53.9578	45.628	59.5038	45.2157	54.7151	60.1307	52.9599	62.8411	48.3221	51.3627	44.3989	40.7439	41.5278	46.9292	45.2822	56.5032	50.8508	55.5572	49.961	61.7146	28.8879	49.9362	53.6837	51.5376	46.2599	54.1136	53.427	49.9608	40.3372	50.3598	45.6335	51.9207	41.8412	43.9701	47.9327	39.3447	49.5642	53.1171	50.2463	54.1544
CPE	1.05e-05	0.422256	1.05e-05	1.05e-05	1.1365	0.8578	0.200302	1.05e-05	1.05e-05	1.05e-05	0.81508	1.05e-05	1.05e-05	1.6839	1.05e-05	1.05e-05	0.612757	1.1366	0.615155	1.05e-05	1.05e-05	1.05e-05	1.05e-05	1.05e-05	1.05e-05	1.05e-05	1.05e-05	1.05e-05	1.05e-05	1.05e-05	1.05e-05	1.05e-05	1.05e-05	1.05e-05	0.0144158	0.301114	1.05e-05	1.05e-05	1.0354	0.0916823	0.782171	0.954776	1.05e-05	0.896807	1.05e-05	1.05e-05	0.750147	0.07469	1.05e-05
CPM	2.7178	1.79362	2.51984	6.59769	4.22275	0.378251	1.07807	2.95409	2.98897	1.39397	1.68684	3.26064	1.59204	3.26009	2.07313	2.3205	2.51114	4.14092	3.17883	2.4382	3.59057	2.52567	5.38423	3.21451	1.54478	1.5647	2.99495	3.24771	3.54264	0.72365	0.900924	3.85088	2.83573	3.54543	3.00299	3.09333	2.71037	2.92975	2.55643	3.81215	1.10288	2.71699	4.56433	2.79402	3.98876	3.21086	3.15292	2.46784	2.70544
CPN1	47.0297	26.6205	36.1739	37.5306	35.5123	9.06931	30.9472	57.0857	47.126	18.2479	47.8866	63.4187	39.0676	19.8011	37.164	29.665	59.9381	28.2072	50.4806	36.8908	23.0901	20.3764	46.816	55.032	22.1436	39.0718	65.6833	30.32	49.9992	11.2941	16.2675	48.9644	32.4732	25.5512	30.2004	46.8706	44.5417	40.1324	58.767	32.6823	9.0876	40.0053	37.8261	50.1316	39.6255	36.0429	43.0823	33.7076	23.423
CPN2	128.303	61.7988	92.7552	103.999	107.87	12.174	34.1978	163.919	129.935	38.1648	122.31	160.7	82.9516	60.7843	72.237	60.6981	167.253	70.797	143.521	108.55	55.787	50.1525	136.335	146.879	42.4417	56.9143	180.215	50.2298	133.373	9.47816	25.8417	89.9376	66.158	88.8472	84.9264	112.979	96.9992	117.369	164.884	59.5272	12.4935	109.368	88.4029	122.904	118.692	68.6376	99.0793	86.8912	85.6064
CPNE1	0.0245655	0.425201	2.05028	0.852608	2.89708	3.14964	0.345965	0.111863	2.51851	0.0948925	0.116763	1.05e-05	0.391962	1.05e-05	0.333794	1.62028	0.112427	5.73658	2.25288	1.05e-05	1.26304	9.1309	0.0778523	1.68919	0.206431	0.156089	0.0265158	0.300611	0.21772	0.0576282	16.4361	1.05e-05	0.869622	0.260974	0.0772177	0.210899	0.0810465	1.05e-05	0.629523	1.19813	0.101282	0.133362	1.97332	0.0975716	0.139032	0.134831	0.0618773	0.267963	1.05e-05
CPNE3	1.05e-05	1.05e-05	1.05e-05	1.05e-05	1.05e-05	1.05e-05	1.05e-05	1.05e-05	0.151858	1.05e-05	1.05e-05	1.05e-05	1.05e-05	1.05e-05	1.05e-05	1.05e-05	1.05e-05	1.05e-05	1.05e-05	1.05e-05	1.05e-05	1.05e-05	1.05e-05	1.05e-05	1.05e-05	1.05e-05	1.05e-05	1.05e-05	0.222231	1.05e-05	1.05e-05	1.05e-05	1.05e-05	0.103143	1.05e-05	1.05e-05	1.05e-05	1.12095	0.762379	1.05e-05	1.05e-05	1.05e-05	1.05e-05	1.05e-05	1.05e-05	0.0933984	1.05e-05	1.05e-05	1.05e-05
CPQ	1.05e-05	5.97869	0.773176	0.0746304	0.0961757	0.269837	0.15766	1.05e-05	1.05e-05	0.0867646	0.0708792	0.0508942	0.0601567	0.0342457	0.704434	0.0296035	0.106032	1.96545	1.05e-05	0.131156	0.0333451	0.0310934	1.05e-05	0.0996306	0.266328	1.05e-05	1.05e-05	4.90603	1.05e-05	0.534148	1.05e-05	1.05e-05	1.05e-05	1.05e-05	1.05e-05	1.05e-05	1.05e-05	0.913434	1.05e-05	1.05e-05	1.05e-05	0.0830882	1.05e-05	1.05e-05	1.05e-05	0.185953	0.0849508	1.05e-05	1.05e-05
CPS1	1.05e-05	1.05e-05	1.05e-05	0.00859866	0.0567409	0.114548	1.05e-05	0.695843	1.05e-05	1.05e-05	1.05e-05	1.05e-05	0.148925	1.05e-05	0.0244353	0.0294134	1.05e-05	0.339998	1.05e-05	0.360265	1.05e-05	1.05e-05	0.157731	1.05e-05	0.197524	0.200114	1.05e-05	1.05e-05	0.149709	1.82847	1.05e-05	1.05e-05	1.05e-05	0.073803	1.05e-05	1.05e-05	0.0445197	1.05e-05	1.05e-05	0.244613	1.05e-05	1.05e-05	1.05e-05	1.05e-05	1.05e-05	0.127562	1.05e-05	0.11771	0.096721
CPSF6	4.43066	3.54073	36.3205	2.75874	2.13417	0.0251408	3.5527	2.36976	1.94274	2.00273	2.10227	3.62819	2.03346	2.88449	2.31875	2.9234	1.86396	4.15393	2.8681	1.45363	2.07277	2.48077	2.82968	2.3004	0.448975	1.44315	2.54598	1.05e-05	1.05e-05	1.9465	1.05e-05	1.05e-05	3.42099	2.87333	0.0886504	1.76874	1.05e-05	2.18395	2.15225	2.82585	3.53918	1.78743	0.165643	1.306	1.05e-05	2.40469	3.40889	1.27229	1.05e-05
CPT1A	1.05e-05	0.00791383	1.05e-05	0.270157	1.05e-05	1.05e-05	0.005294	1.05e-05	0.597592	0.547914	0.0888502	1.05e-05	0.196233	0.405126	1.05e-05	0.278236	0.128243	0.260665	1.05e-05	0.00886442	0.0742539	0.473633	1.05e-05	0.232995	1.05e-05	1.05e-05	0.0649903	1.05e-05	0.489001	1.05e-05	1.05e-05	1.05e-05	0.138941	0.0203244	0.154376	0.0135847	1.05e-05	0.182874	0.200162	1.05e-05	1.05e-05	1.05e-05	1.05e-05	0.451203	1.05e-05	1.05e-05	0.257647	1.05e-05	0.288177
CPT2	1.05e-05	0.256382	1.05e-05	1.05e-05	0.0154941	1.05e-05	1.05e-05	0.0464936	1.10117	1.05e-05	0.0317174	0.00905365	1.05e-05	1.05e-05	0.0857495	0.137157	1.05e-05	1.05e-05	1.05e-05	0.0274156	1.05e-05	1.05e-05	0.142057	0.562344	1.05e-05	1.05e-05	1.05e-05	1.05e-05	1.05e-05	0.0345803	0.0917946	0.00451461	1.05e-05	0.111955	0.00975026	1.05e-05	1.05e-05	1.05e-05	0.175672	1.05e-05	1.05e-05	1.57709	1.05e-05	1.05e-05	0.143787	1.05e-05	1.05e-05	1.05e-05	1.05e-05
CRISP2	1.05e-05	1.05e-05	1.05e-05	1.05e-05	1.05e-05	1.05e-05	0.0775854	1.05e-05	1.05e-05	1.05e-05	1.05e-05	1.05e-05	1.05e-05	1.05e-05	1.05e-05	1.05e-05	1.05e-05	1.05e-05	0.0531525	1.05e-05	1.05e-05	1.05e-05	1.05e-05	1.05e-05	1.05e-05	1.05e-05	1.05e-05	1.05e-05	0.0638446	1.05e-05	1.05e-05	1.05e-05	1.05e-05	0.0654664	1.05e-05	1.05e-05	1.05e-05	1.05e-05	0.105629	0.0385863	1.05e-05	0.101072	1.05e-05	0.079278	1.05e-05	1.05e-05	1.05e-05	1.05e-05	0.0840261
CRISP3	0.312603	1.05e-05	0.133364	1.05e-05	0.144321	1.39342	0.785283	0.405031	0.339455	0.227556	1.05e-05	0.306351	1.05e-05	1.05e-05	1.05e-05	1.05e-05	1.05e-05	1.05e-05	0.0531525	0.187277	1.05e-05	1.05e-05	0.366511	1.05e-05	1.05e-05	1.05e-05	1.05e-05	0.295014	0.0638446	1.05e-05	1.05e-05	1.05e-05	0.407227	0.0654664	1.05e-05	1.05e-05	1.05e-05	1.05e-05	26.3189	0.147053	0.815358	0.101072	1.05e-05	0.416238	1.05e-05	0.350571	1.05e-05	1.05e-05	0.0840261
CRK	1.05e-05	0.392553	1.388	0.248313	0.538755	0.327683	0.2557	0.178113	0.0925911	0.0583484	1.78617	0.262962	1.05e-05	1.05963	0.351615	1.05e-05	1.05e-05	0.0514852	1.05e-05	1.12774	3.39925	0.795216	0.187645	0.342223	2.52974	0.864311	0.252764	2.11679	0.46875	0.827837	2.79238	0.267807	0.378532	1.42372	1.13205	0.214725	1.05e-05	0.506503	0.201913	1.59626	0.559351	0.0604871	0.847306	0.883169	0.262179	0.576234	0.774894	0.841602	1.99872
CROT	1.05e-05	0.909625	0.452528	1.05e-05	0.2421	0.437416	2.17913	2.30539	0.491219	3.13424	0.928459	1.09285	1.05e-05	1.05e-05	1.05e-05	1.05e-05	0.646139	0.518278	1.77572	1.05e-05	2.67182	2.38199	1.05e-05	1.05e-05	1.15539	1.55454	1.05e-05	1.05e-05	0.925343	0.121882	1.84093	0.536492	1.05e-05	0.357806	1.05e-05	1.05e-05	1.05e-05	1.05e-05	1.28362	1.05e-05	1.05e-05	0.156917	1.05e-05	1.05e-05	0.224134	1.05e-05	0.0375645	1.9099	2.39802
CRP	56.3888	22.3584	15.8581	177.329	20.7664	193.18	36.8001	46.7521	55.3433	29.8744	109.164	32.2297	50.8787	43.7835	31.1048	27.1213	19.0899	47.6304	19.0075	39.1728	11.9209	30.6069	24.2382	18.7776	44.5591	44.8523	25.4961	16.1373	128.457	24.6679	80.1295	13.9201	19.8114	46.9163	19.7525	83.3734	19.4678	42.9744	103.548	18.0059	19.7739	39.1315	18.6317	30.5706	24.6469	20.092	13.344	105.713	23.2341
CRTAC1	4.12586	5.73966	4.37773	4.99117	16.0691	7.25407	6.27903	3.64989	5.92147	4.67655	23.4637	51.5726	8.17378	7.4388	7.9858	9.70875	4.40543	8.15421	3.0819	4.76108	9.83761	8.26489	17.2147	6.77405	35.2902	5.33506	25.8559	4.31301	57.4173	6.46935	16.4366	4.32221	7.52755	7.74061	12.358	4.56885	16.1428	7.59589	4.09618	7.91556	8.50906	11.5316	4.30947	3.50703	6.45704	10.1791	16.7635	28.4569	5.66098
CRYAB	0.579933	2.33156	1.05e-05	1.05e-05	0.379806	1.05e-05	1.05e-05	0.112238	1.05e-05	1.05e-05	1.05e-05	1.05e-05	1.05e-05	0.767428	1.05e-05	0.0323075	1.05e-05	1.05e-05	1.05e-05	1.05e-05	1.91997	1.05e-05	1.05e-05	1.05e-05	0.247697	1.05e-05	3.942	2.11189	1.05e-05	1.05e-05	1.05e-05	1.24792	1.05e-05	1.05e-05	1.05e-05	0.0300351	1.05e-05	1.08687	1.05e-05	1.98091	1.05e-05	1.05e-05	1.05e-05	1.05e-05	2.91959	1.05e-05	1.05e-05	0.38738	0.568423
CRYL1	1.05e-05	1.05e-05	1.05e-05	1.05e-05	1.05e-05	1.05e-05	0.0776949	1.05e-05	1.05e-05	0.503689	1.05e-05	0.672965	1.05e-05	1.05e-05	1.05e-05	1.05e-05	0.144397	0.786084	2.05323	1.05e-05	1.05e-05	0.0305354	0.59741	1.05e-05	1.05e-05	1.05e-05	1.05e-05	1.05e-05	0.0933504	1.05e-05	1.05e-05	1.05e-05	1.05e-05	0.262169	1.05e-05	1.05e-05	0.959503	1.05e-05	1.62854	0.599605	1.05e-05	1.05e-05	1.05e-05	1.05e-05	1.05e-05	1.05e-05	1.05e-05	0.622122	0.662333
CRYZ	1.05e-05	1.05e-05	1.05e-05	1.05e-05	0.156022	1.05e-05	2.92282	1.05e-05	1.05e-05	1.05e-05	1.05e-05	1.05e-05	1.05e-05	1.05e-05	1.05e-05	0.0591402	1.05e-05	1.05e-05	0.0970481	1.05e-05	1.05e-05	1.05e-05	1.05e-05	1.05e-05	8.0001	1.05e-05	1.05e-05	1.05e-05	0.435625	0.818533	0.052849	1.05e-05	0.0907283	1.05e-05	1.05e-05	0.10849	1.05e-05	8.36206	1.05e-05	1.05e-05	0.0913578	1.05e-05	2.44489	1.05e-05	1.05e-05	1.05e-05	1.05e-05	1.05e-05	1.05e-05
CS	1.05e-05	1.05e-05	1.05e-05	1.05e-05	0.0251055	0.0390584	3.59935	1.05e-05	0.86981	0.432701	1.05e-05	1.05e-05	1.05e-05	6.40215	0.43958	0.711241	0.0710931	0.0249597	1.05e-05	0.944071	0.0716661	1.56013	1.05e-05	1.05e-05	1.05e-05	1.05e-05	0.288212	0.671313	1.05e-05	0.0379979	2.33341	1.05e-05	1.05e-05	1.05e-05	1.05e-05	9.83419	0.206476	0.218481	1.05e-05	8.31581	0.374394	0.388565	1.05e-05	1.05e-05	1.05e-05	1.05e-05	1.05e-05	2.36182	261.01
CSE1L	0.0991064	0.0994294	1.05e-05	0.0892976	0.0450707	0.127443	0.0409098	1.76786	0.183452	1.05e-05	0.112856	1.05e-05	1.05e-05	0.428506	1.05e-05	0.161597	1.05e-05	1.05e-05	0.358016	0.35034	0.0580935	1.05e-05	0.554351	1.05e-05	0.130841	1.05e-05	1.05e-05	1.05e-05	1.05e-05	0.310977	0.255624	1.05e-05	1.05e-05	0.0148796	1.05e-05	0.0567927	1.05e-05	1.05e-05	1.05e-05	0.346119	1.05e-05	1.05e-05	1.05e-05	0.450252	1.05e-05	1.05e-05	0.0403515	0.0582369	1.05e-05
CSF1R	1.59106	14.9592	3.63698	4.7498	3.49072	2.08252	2.92533	2.42365	3.90611	2.82551	1.79075	1.99071	2.72781	2.45747	3.52523	4.08969	3.21791	4.10708	3.78568	4.23495	5.31462	4.92506	2.28021	5.61067	12.2497	1.81145	3.5731	2.10931	3.67911	2.8013	4.00927	3.4672	2.20319	3.76507	2.18103	4.73276	3.86669	3.7881	3.37041	2.17622	2.54495	2.36725	4.10405	3.33513	3.46516	3.3055	2.75909	2.08483	3.67517
CSK	32.8442	44.7529	30.5407	45.8294	27.0838	32.6765	40.6826	23.4196	31.0457	27.8323	36.1559	17.9522	18.8661	24.621	45.12	33.7864	1.05e-05	11.592	35.1246	29.4588	1.05e-05	51.9043	1.05e-05	29.2998	45.6411	39.6516	38.7259	19.0323	1.05e-05	33.4251	20.3715	1.05e-05	10.0151	39.5848	1.05e-05	1.05e-05	19.4468	21.3884	1.05e-05	1.05e-05	26.4261	1.05e-05	28.8552	1.05e-05	1.05e-05	1.05e-05	0.115358	1.05e-05	1.05e-05
CSN1S1	1.021	1.11275	1.71591	1.35913	0.398351	0.184725	0.3536	0.0896767	1.0475	0.055353	2.67535	0.825036	0.746742	0.904243	0.771665	3.41812	1.27636	0.51987	1.16423	0.826634	0.473863	0.379187	0.858002	0.844849	1.35303	1.75287	0.804934	0.689228	1.26299	1.47266	0.0305726	12.5732	0.536004	1.15299	0.0550565	1.30717	1.34321	10.2057	0.554194	2.08796	0.303976	0.0748868	0.401122	33.352	1.4107	0.765038	1.2948	2.31784	0.533677
CSN2	45.6515	0.578327	1.05e-05	0.0501073	33.6762	1.05e-05	1.05e-05	44.6416	1.05e-05	25.314	0.153041	15.5986	0.0709857	21.8198	0.596406	6.82118	1.05e-05	0.0875419	48.4787	40.4748	32.9001	0.212447	42.7312	43.0514	1.38165	8.98913	16.5284	18.1998	0.126104	1.10654	14.3912	0.48166	11.7967	0.132138	28.4498	1.05e-05	32.6791	27.1697	0.0973827	21.9606	0.195877	1.05e-05	1.05e-05	1.05e-05	0.0487377	1.05e-05	0.355757	1.05e-05	1.05e-05
CSN3	34.7774	18.6027	1.05e-05	5.46272	50.7677	16.5709	26.7296	1.05e-05	40.5718	21.9733	1.05e-05	1.68953	3.22854	40.7205	31.613	32.8143	64.4004	28.6707	3.29577	1.05e-05	1.17066	1.05e-05	42.1809	5.98266	39.7983	1.05e-05	42.835	1.05e-05	1.05e-05	14.8831	1.05e-05	1.05e-05	43.8958	33.062	45.6268	49.718	10.0394	45.9674	1.05e-05	1.05e-05	17.8489	1.05e-05	39.8873	37.2615	15.3027	34.0536	1.05e-05	40.2491	1.96264
CSNK2A1	1.05e-05	1.05e-05	0.164467	1.05e-05	0.11608	1.05e-05	0.192415	0.216153	0.129127	1.05e-05	0.87973	1.05e-05	0.213567	1.05e-05	1.05e-05	1.05e-05	1.05e-05	1.05e-05	0.151214	1.05e-05	0.499927	0.776602	0.0446947	1.05e-05	1.05e-05	0.257685	1.05e-05	0.582723	0.940752	0.458933	1.05e-05	1.05e-05	1.05e-05	1.05e-05	1.05e-05	0.647555	0.325541	1.05e-05	0.587538	1.05e-05	1.05e-05	0.401322	1.05e-05	0.657103	1.05e-05	0.0441651	1.05e-05	0.436475	1.05e-05
CSNK2A3	1.05e-05	1.05e-05	0.150761	1.05e-05	0.106406	1.05e-05	0.17638	0.19814	0.118367	1.05e-05	0.806419	1.05e-05	0.19577	1.05e-05	1.05e-05	1.05e-05	1.05e-05	1.05e-05	0.138613	1.05e-05	0.458266	0.711885	0.0409701	1.05e-05	1.05e-05	0.236212	1.05e-05	0.534162	0.862356	0.420688	1.05e-05	1.05e-05	1.05e-05	1.05e-05	1.05e-05	0.593592	0.298413	1.05e-05	0.538577	1.05e-05	1.05e-05	0.367878	1.05e-05	0.602344	1.05e-05	0.0404847	1.05e-05	0.400102	1.05e-05
CSPG4	33.627	35.188	29.8331	34.1985	34.5469	30.5982	0.0128212	41.1487	37.2269	1.05e-05	40.145	16.4827	38.8606	42.899	31.9696	40.9976	1.05e-05	37.4203	35.9017	37.2027	0.114963	41.1603	28.0774	32.1633	0.157477	29.1386	1.05e-05	35.7384	40.7936	40.5852	26.0316	38.6394	0.0550279	28.5221	35.5117	45.6646	41.0702	35.9535	0.1042	40.8279	57.4741	45.3244	37.0295	49.727	42.6362	30.724	43.4715	49.1929	0.11923
CSRP1	1.05e-05	1.05e-05	3.00872	0.013832	0.847279	1.05e-05	1.05e-05	1.05e-05	1.05e-05	1.05e-05	1.05e-05	1.05e-05	0.156432	1.05e-05	2.6241	1.05e-05	1.05e-05	1.80911	1.05e-05	1.05e-05	1.05e-05	1.05e-05	0.131325	0.186301	1.05e-05	1.05e-05	1.05e-05	1.05e-05	1.05e-05	1.05e-05	1.05e-05	1.05e-05	1.05e-05	1.05e-05	1.05e-05	1.05e-05	3.25016	1.05e-05	1.05e-05	1.05e-05	1.05e-05	1.05e-05	1.05e-05	0.50875	1.05e-05	1.05e-05	1.05e-05	1.05e-05	1.05e-05
CST3	21.017	29.1583	29.9749	25.1517	20.9221	19.4178	16.1069	28.6287	14.5017	16.9202	19.3342	19.4684	13.612	17.159	21.1959	19.0305	13.1847	20.7781	18.3498	25.2101	17.9853	16.4608	26.2281	14.883	21.3038	11.2666	20.5142	23.7022	12.8233	19.3989	13.7858	15.8926	11.843	18.6843	22.3458	12.88	21.5024	27.5136	12.0256	12.8717	6.95689	13.9571	30.8686	21.6184	20.8949	11.4555	26.361	35.5291	16.8665
CST6	1.05e-05	0.140461	0.136953	1.05e-05	1.05e-05	1.05e-05	1.05e-05	0.155331	1.05e-05	0.197487	1.05e-05	0.225986	1.05e-05	0.374435	0.168981	0.172113	1.05e-05	0.147751	0.172371	0.16764	1.05e-05	1.05e-05	0.201518	0.262478	0.536301	1.05e-05	1.05e-05	1.05e-05	1.05e-05	1.05e-05	0.169543	1.05e-05	1.05e-05	1.05e-05	1.05e-05	0.273214	1.05e-05	1.05e-05	1.05e-05	0.343414	0.207816	1.05e-05	1.05e-05	1.05e-05	1.05e-05	1.05e-05	0.162336	1.05e-05	1.05e-05
CSTA	252.24	249.041	280.595	273.032	303.606	70.1842	115.753	272.365	274.054	206.221	256.73	126.432	157.813	182.428	206.918	218.003	272.34	260.843	255.083	242.662	213.699	310.717	277.61	383.358	174.808	241.44	198.366	254.863	244.696	40.9213	131.729	326.878	185.821	272.278	190.92	380.502	351.044	278.225	387.218	215.646	54.7504	326.087	361.211	14.022	336.94	251.138	279.556	352.237	373.527
CSTF1	1.05e-05	15.2039	35.8322	1.05e-05	13.8896	6.79309	1.05e-05	23.538	42.2912	7.88225	12.8836	32.3514	11.1971	9.7102	22.3408	1.05e-05	41.7684	18.3822	18.8157	12.6275	7.46456	1.05e-05	21.4048	24.9015	11.008	7.53682	1.05e-05	21.2606	1.05e-05	7.26502	8.00782	22.1067	26.9433	30.4107	13.545	15.045	16.8358	16.3175	26.2609	7.23008	9.00622	18.493	14.882	1.05e-05	26.4995	1.05e-05	24.9676	14.6345	27.1056
CSTF2T	1.05e-05	1.05e-05	1.05e-05	1.05e-05	1.05e-05	1.05e-05	1.05e-05	0.136306	9.4826	1.05e-05	1.05e-05	1.05e-05	1.05e-05	0.0512489	1.05e-05	1.05e-05	1.05e-05	1.05e-05	1.05e-05	1.05e-05	1.05e-05	1.05e-05	1.05e-05	0.00207981	1.05e-05	1.05e-05	1.05e-05	20.9448	1.05e-05	1.05e-05	1.05e-05	1.05e-05	1.05e-05	0.0251974	1.05e-05	1.05e-05	0.0198209	0.0533514	0.0258003	1.05e-05	1.05e-05	0.1705	1.05e-05	1.05e-05	27.7459	1.05e-05	1.05e-05	1.05e-05	0.031658
CTBS	0.788181	1.10782	1.19861	1.1421	0.944307	2.54262	1.66267	0.930096	1.49892	1.87983	0.381559	1.01312	1.45181	1.78468	4.58086	2.16926	3.99959	1.4532	1.15494	1.40938	1.73135	1.23643	1.96864	1.8838	2.45731	1.24275	1.36433	2.23217	0.561635	2.84248	3.02291	1.15536	6.19433	0.888926	5.43022	1.69158	0.708839	2.01678	6.61786	0.962457	4.05695	3.22925	0.984357	1.91982	0.691127	0.809398	1.51483	1.2936	0.984666
CTN0.00001051	1.05e-05	0.469031	0.91596	7.00662	0.470126	2.26837	1.66613	1.9393	0.0542381	0.159099	0.0182696	1.05e-05	1.05e-05	0.0591405	0.402951	1.05e-05	0.0512517	1.05e-05	0.0807977	1.05e-05	1.05e-05	3.2883	1.05e-05	1.05e-05	2.42761	1.05e-05	0.519812	2.71636	0.0724284	0.0137034	0.146009	0.0506513	0.0705744	1.05e-05	2.23889	1.05e-05	6.31612	1.79999	3.40409	1.05e-05	0.561442	0.986823	1.85198	1.05e-05	1.29323	1.05e-05	0.759049	1.05e-05	0.370211
CTNNB1	0.112493	0.156794	1.05e-05	0.319254	1.05e-05	0.0744241	1.05e-05	0.130969	0.774107	0.0808486	0.0839734	1.05e-05	0.264466	0.674816	0.0349779	2.08187	1.05e-05	0.114761	0.569443	1.05e-05	0.852969	0.0178465	0.0828683	1.05e-05	0.218095	0.183036	0.480586	0.159972	1.05e-05	1.05e-05	1.05e-05	1.05e-05	0.075127	0.885641	0.0997213	0.73136	0.223946	0.0381671	0.114394	0.431141	0.381534	0.677881	1.05e-05	0.64489	1.07517	0.888548	0.283187	0.0671949	1.22758
CTNND1	0.00996079	0.019641	0.0220982	0.546952	0.0125867	0.570846	1.05e-05	0.0145437	0.0948549	1.28583	1.05e-05	0.623446	0.0133813	1.05e-05	1.05e-05	1.05e-05	0.660692	0.0111144	0.0171645	1.05e-05	0.24116	0.3799	0.0125934	0.356704	0.0129038	0.0307429	0.0427911	1.05e-05	1.05e-05	1.05e-05	2.03719	0.776001	1.42186	1.05e-05	0.0204629	0.262085	0.128705	1.05e-05	0.011151	0.423132	0.0649231	0.689481	0.0116284	0.41003	1.05e-05	0.0445791	0.00692899	0.154195	1.05e-05
CTPS2	2.72551	2.25365	3.85353	4.14767	1.26835	1.05e-05	0.151285	3.69419	1.61424	2.07385	3.18086	1.90281	2.76999	9.59562	1.67173	1.05e-05	5.09812	2.17791	1.05e-05	2.75815	1.05e-05	5.23976	1.05e-05	16.4641	3.21999	1.05e-05	8.38281	1.05e-05	1.05e-05	11.1508	4.29665	2.88906	1.01911	13.2841	8.87706	1.05e-05	2.21941	1.05e-05	5.03133	2.66145	3.20442	19.7076	1.05e-05	1.05e-05	2.43845	2.7155	1.05e-05	0.282722	8.90406
CTSA	1.05e-05	1.05e-05	1.05e-05	1.05e-05	1.05e-05	0.923182	0.114275	1.05e-05	1.05e-05	1.77971	2.64281	0.0252205	0.641	0.0651614	0.12182	0.0322036	1.05e-05	1.05e-05	1.05e-05	1.05e-05	1.05e-05	1.05e-05	1.05e-05	1.05e-05	1.05e-05	1.05e-05	1.05e-05	3.65867	1.05e-05	1.05e-05	1.05e-05	1.05e-05	1.05e-05	1.05e-05	1.05e-05	1.05e-05	0.513942	1.05e-05	1.05e-05	1.05e-05	1.05e-05	0.168687	1.05e-05	1.05e-05	0.08323	1.05e-05	1.05e-05	1.05e-05	1.05e-05
CTSB	0.0189859	1.09693	1.05e-05	0.299089	0.0915545	0.987156	0.188271	1.05e-05	0.0379662	0.0303256	0.294202	1.05e-05	1.05e-05	0.197525	0.058194	0.711537	1.05e-05	1.05e-05	0.467815	1.05e-05	0.518388	1.05e-05	1.05e-05	0.0736559	0.119585	3.59222	1.05e-05	0.25257	1.48091	0.581577	1.05e-05	1.05e-05	1.05e-05	1.05e-05	1.05e-05	0.492484	0.436865	0.388345	1.05e-05	0.586231	0.223726	1.05e-05	1.05e-05	0.0182389	1.05e-05	1.05e-05	0.299264	1.05e-05	1.76512
CTSC	0.0479549	0.292316	1.05e-05	1.05e-05	0.00335527	1.05e-05	0.241696	0.647743	1.05e-05	0.216706	1.05e-05	1.05e-05	0.20704	0.248701	0.458789	1.05e-05	0.123754	1.05e-05	1.05e-05	1.05e-05	1.05e-05	1.05e-05	1.05e-05	0.232364	1.05e-05	1.05e-05	0.258965	1.05e-05	1.05e-05	1.05e-05	0.30007	1.05e-05	1.05e-05	1.05e-05	0.121924	1.05e-05	0.161062	0.0194561	1.05e-05	1.05e-05	1.05e-05	1.05e-05	0.0727307	0.425468	1.05e-05	0.0203686	1.05e-05	1.05e-05	0.0205872
CTSD	4.66992	0.716767	0.308006	156.94	0.68971	2.19938	0.701377	0.214667	1.37244	2.40312	0.236964	1.60393	0.247142	0.45397	3.07674	0.850609	4.49434	0.976402	0.284955	5.88605	1.16656	0.519117	0.664016	6.28051	149.794	0.816829	0.638348	2.67325	10.5314	533.704	5.51278	0.637377	0.806725	0.275978	0.365416	1.14586	1.05e-05	3.76193	0.736005	4.28635	0.0830546	228.173	0.606035	5.80086	0.476931	1.94331	0.64565	0.0182879	0.328048
CTSG	1.05e-05	1.05e-05	8.01408	1.05e-05	9.40871	13.5564	15.104	2.04436	6.41581	1.05e-05	5.91892	1.51927	9.92764	4.8826	2.45265	1.05e-05	4.36352	5.8247	1.05e-05	10.9588	1.05e-05	1.05e-05	5.85414	1.05e-05	5.40592	1.05e-05	1.05e-05	8.9661	3.80434	12.5587	1.05e-05	8.605	4.50925	0.0262831	1.05e-05	9.98376	1.05e-05	1.4784	1.05e-05	1.12943	1.05e-05	3.4956	6.00705	10.9208	3.37591	6.55057	2.69289	11.454	4.54333
CTSH	1.61105	1.05e-05	0.829082	1.05e-05	1.05e-05	1.05e-05	1.05e-05	1.05e-05	1.05e-05	1.05e-05	1.05e-05	1.48383	1.05e-05	1.05e-05	1.05e-05	0.0375562	1.05e-05	1.05e-05	0.658138	1.05e-05	1.21393	1.05e-05	5.59819	1.05e-05	1.91936	0.558652	0.854172	7.02044	1.05e-05	1.05e-05	1.05e-05	5.23816	1.05e-05	0.461364	0.339825	0.681801	1.45558	0.731903	1.05e-05	0.295556	1.05e-05	1.05e-05	1.05e-05	1.05e-05	0.985691	0.151899	3.17026	0.452547	1.05e-05
CTSL	2.48359	30.821	34.2773	30.4461	23.3155	29.5154	23.3555	9.85917	64.1598	21.0462	2.38362	30.6273	27.8066	4.50881	10.4837	31.2648	53.4152	10.0101	17.872	27.3055	12.2726	21.2617	4.72771	2.23148	17.6794	25.9246	38.559	19.1661	25.8575	7.63569	37.7423	52.2778	54.0533	31.5438	11.821	20.7503	29.7542	18.2468	29.9659	11.7011	10.9361	14.3463	67.4473	16.3769	18.1233	15.2235	26.4071	14.049	27.0567
CTSS	0.135569	1.05e-05	1.05e-05	1.05e-05	0.117256	1.05e-05	0.25664	1.05e-05	1.05e-05	1.05e-05	1.05e-05	1.05e-05	1.05e-05	1.05e-05	1.31838	1.05e-05	24.641	1.05e-05	1.05e-05	0.0688823	1.05e-05	1.05e-05	1.05e-05	1.05e-05	0.139671	1.05e-05	1.05e-05	0.032473	1.05e-05	1.05e-05	1.05e-05	0.0240552	1.05e-05	1.05e-05	1.05e-05	1.05e-05	1.05e-05	1.05e-05	1.05e-05	1.05e-05	1.05e-05	1.05e-05	1.05e-05	1.05e-05	1.05e-05	1.05e-05	1.05e-05	1.05e-05	1.05e-05
CTSZ	1.05e-05	1.05e-05	1.05e-05	1.05e-05	1.05e-05	1.05e-05	1.05e-05	1.05e-05	6.05971	1.05e-05	1.05e-05	1.05e-05	1.05e-05	1.05e-05	1.05e-05	0.219141	0.250598	1.05e-05	1.05e-05	0.100265	1.05e-05	1.05e-05	1.05e-05	1.05e-05	1.05e-05	1.05e-05	1.05e-05	0.101102	1.05e-05	1.05e-05	1.05e-05	1.05e-05	1.05e-05	31.0732	1.05e-05	1.05e-05	1.05e-05	1.05e-05	83.8158	1.05e-05	1.05e-05	1.05e-05	1.05e-05	1.05e-05	25.9197	33.0357	1.05e-05	1.05e-05	1.05e-05
CTTN	43.7912	46.4352	44.2764	45.3549	43.7487	26.9411	39.7054	52.21	30.6538	56.2755	42.6119	42.9674	38.9656	45.9264	61.1372	48.1377	44.4458	57.3301	49.0085	60.1161	50.2105	50.5395	50.6699	49.2539	52.5037	58.3636	43.9122	49.1934	8.62743	30.1471	48.2059	23.6624	48.4197	41.175	52.2135	24.7324	63.3255	47.278	24.0553	55.2028	44.4581	19.7416	15.9694	10.0436	10.5054	23.6655	38.2464	3.02027	4.31913
CUBN	1.05e-05	1.05e-05	1.05e-05	1.05e-05	1.67725	1.05e-05	1.05e-05	1.05e-05	0.581562	1.05e-05	0.751878	1.05e-05	3.46438	1.05e-05	2.66402	3.01966	1.05e-05	1.05e-05	1.05e-05	1.05e-05	1.05e-05	1.05e-05	1.05e-05	1.05e-05	1.05e-05	1.05e-05	1.05e-05	1.05e-05	0.391626	1.05e-05	1.05e-05	1.05e-05	0.00419249	1.05e-05	1.05e-05	1.05e-05	1.05e-05	1.05e-05	1.05e-05	1.05e-05	1.05e-05	1.05e-05	1.05e-05	1.05e-05	1.05e-05	1.05e-05	1.05e-05	0.68435	1.05e-05
CUL2	1.05e-05	1.05e-05	1.05e-05	1.05e-05	8.4103	1.05e-05	1.05e-05	2.83204	0.0478892	6.74141	1.05e-05	1.05e-05	4.41788	1.05e-05	0.0649672	0.117401	1.05e-05	1.05e-05	4.62044	1.05e-05	1.05e-05	1.05e-05	1.05e-05	1.05e-05	1.05e-05	1.05e-05	1.05e-05	12.7861	1.05e-05	0.131549	1.8861	0.708954	1.05e-05	0.273586	1.05e-05	0.129455	0.217106	0.0764468	8.92947	0.92773	1.05e-05	1.05e-05	1.05e-05	0.0115902	1.05e-05	1.05e-05	1.05e-05	1.05e-05	1.05e-05
CUL4A	0.0313229	1.05e-05	1.05e-05	1.05e-05	1.05e-05	1.05e-05	1.05e-05	1.05e-05	1.05e-05	1.05e-05	0.00518914	1.05e-05	1.05e-05	1.05e-05	1.05e-05	0.224151	1.05e-05	0.0292929	0.0348177	1.05e-05	0.126044	0.697977	1.05e-05	0.506826	0.0271083	0.503258	0.0207526	1.05e-05	0.229057	1.05e-05	1.05e-05	0.0157546	1.05e-05	1.05e-05	0.381576	0.379627	1.05e-05	1.05e-05	0.0379515	0.564	1.05e-05	0.359033	1.05e-05	0.315905	1.05e-05	1.05e-05	0.0120768	1.05e-05	1.05e-05
CUL4B	0.0274678	0.414426	1.05e-05	0.0918423	1.05e-05	1.05e-05	0.14204	0.178282	0.402258	0.209148	0.200844	0.0431395	0.748197	1.05e-05	1.05e-05	0.21998	0.537874	1.10083	0.148234	0.142445	0.280131	0.232255	0.140189	0.457022	0.172679	0.64697	0.408391	0.0704832	0.17195	0.401131	0.273964	0.0366748	0.453984	0.694749	0.824097	0.124309	1.05e-05	0.856952	0.0332806	0.40345	0.587395	1.05e-05	1.05e-05	1.13395	0.900595	0.186574	1.05e-05	0.134309	0.301525
CYB5A	0.610094	16.7385	1.05e-05	1.05e-05	11.2465	20.4095	11.3993	15.1538	12.4373	1.05e-05	12.7583	13.5441	1.05e-05	9.29323	1.07322	22.0923	7.39644	1.05e-05	13.0204	12.675	18.6985	23.1482	13.9036	0.126938	12.0961	12.2868	4.83939	11.1296	10.8756	21.1155	10.7616	1.05e-05	15.7732	5.98798	9.08091	12.9937	1.05e-05	9.19843	13.7035	1.05e-05	11.0569	13.7168	5.25169	22.42	0.364931	15.711	14.8693	13.6462	9.7427
CYB5R1	1.05e-05	1.05e-05	2.63995	1.06986	0.64356	1.05e-05	0.0570604	1.05e-05	1.58152	2.4482	1.44789	1.05e-05	1.05e-05	0.792849	1.05e-05	1.05e-05	1.57622	1.05e-05	0.0139692	1.25942	0.692747	1.77678	1.5963	0.633747	1.05e-05	1.05e-05	1.05e-05	1.34259	2.39469	1.05e-05	0.267043	1.05e-05	1.05e-05	1.05e-05	1.83009	0.275414	0.874215	1.05e-05	1.05e-05	1.05e-05	1.05e-05	1.05e-05	0.29929	1.05e-05	1.29473	1.17712	0.21854	1.05e-05	0.547705
CYB5R3	0.420305	0.287261	0.835755	0.105563	0.243158	1.05e-05	1.30136	1.00378	1.05e-05	2.06904	1.05e-05	1.05e-05	1.00237	0.233328	1.05e-05	0.298424	0.475171	0.0688859	0.159982	0.811496	0.210786	1.7731	13.0639	1.05e-05	1.39393	1.05e-05	0.392476	1.05e-05	0.105697	0.848883	1.05e-05	0.0716201	0.202334	1.05e-05	0.0973592	0.0762226	0.266448	0.693298	15.5444	0.434712	0.396729	0.383919	1.05e-05	1.05e-05	0.418079	1.05e-05	0.607656	1.05e-05	1.05e-05
CYBB	0.300238	0.889317	0.737317	0.445109	1.59516	1.05e-05	1.05e-05	1.05e-05	2.41349	1.05e-05	0.978684	1.05e-05	1.05e-05	2.76181	2.5319	1.05e-05	2.32538	1.4022	1.05e-05	0.688991	2.89385	1.16607	2.45143	4.72319	1.05e-05	0.771447	1.90013	1.05e-05	1.05e-05	0.296641	1.05e-05	12.9987	1.05e-05	3.29559	2.3604	2.30326	1.05e-05	0.959121	0.793807	1.05e-05	0.411635	4.40422	0.494446	4.63035	0.943319	0.718563	3.18418	2.26447	0.947411
CYC1	1.05e-05	10.1954	7.49204	9.04115	1.05e-05	14.7272	29.3198	32.1477	12.1142	30.7196	1.05e-05	1.05e-05	7.97534	10.4111	1.05e-05	16.2928	10.6165	1.05e-05	40.0916	29.617	18.9746	24.5731	25.9149	1.05e-05	18.6009	27.9084	13.1579	23.7104	42.0662	7.40632	23.0879	13.8938	18.5683	20.4825	1.05e-05	13.184	1.05e-05	16.4769	1.05e-05	7.63001	7.26301	1.05e-05	19.2812	9.33216	16.6217	23.013	1.05e-05	26.9685	26.1999
CYCS	6.61441	15.8705	13.6494	7.99172	6.36064	28.1458	12.0915	8.49035	6.43504	10.7973	9.13173	4.56102	5.33811	8.74616	5.94979	0.18297	2.00981	9.39518	6.64648	10.3915	6.19209	9.43305	5.57172	5.23903	2.0733	7.57825	6.40243	2.99087	9.01107	20.2446	0.276431	4.4239	6.04398	9.49178	3.73513	1.95013	7.00507	4.88902	1.5653	7.04997	9.60422	1.05e-05	1.05e-05	25.8834	2.97828	1.05e-05	1.05e-05	1.05e-05	1.05e-05
CYFIP1	7.50368	0.0679237	0.824655	0.126246	6.98246	1.05e-05	0.265898	1.05e-05	1.05e-05	16.3979	23.4622	10.2675	0.985285	11.707	1.05e-05	0.216488	3.3918	10.6286	21.6939	14.5973	13.4052	0.046941	0.0281239	11.0843	0.00384421	1.05e-05	1.05e-05	0.213723	0.209958	1.17236	1.05e-05	10.891	16.7303	1.05e-05	1.05e-05	16.8375	0.14372	21.2256	0.10066	0.0307076	8.88894	0.364462	1.04981	7.89075	1.05e-05	1.05e-05	0.344887	1.05e-05	0.224967
CYFIP2	0.0654552	1.99981	1.05e-05	5.70037	1.32035	15.8447	0.00809332	1.05e-05	0.0987862	1.05e-05	0.0420117	1.05e-05	0.093253	0.0978638	0.0685736	2.03461	1.05e-05	0.0564372	0.00315423	0.0449759	1.13675	1.01274	0.0941593	0.0546642	0.00365437	1.05e-05	1.05e-05	1.05e-05	0.0103201	0.0958494	1.05e-05	0.0155582	1.05e-05	0.519745	0.558297	2.27679	0.0294327	1.05e-05	1.57496	0.0291912	0.0993646	0.0389877	1.13623	0.77056	1.91715	1.05e-05	1.05e-05	1.05e-05	2.21309
CYGB	1.05e-05	1.04224	1.05e-05	1.05e-05	1.01937	1.05e-05	1.05e-05	0.869229	0.909621	1.05e-05	0.290293	1.05e-05	1.05e-05	0.633938	1.05e-05	1.05e-05	1.1858	1.05e-05	1.69997	1.05783	1.20378	1.05e-05	1.03278	1.1951	1.05e-05	0.889593	1.05e-05	1.24651	3.57225	0.169653	1.05e-05	1.62047	0.969835	1.05e-05	1.53943	1.05e-05	1.05e-05	1.14248	1.05e-05	1.05e-05	1.05e-05	1.05e-05	1.05e-05	1.05e-05	1.05e-05	1.05e-05	0.961417	0.824095	1.05e-05
CYRIB	0.188406	1.05e-05	0.217071	0.25566	1.05e-05	0.228414	0.216457	0.296238	0.206064	0.12816	1.05e-05	1.05e-05	0.0100261	1.05e-05	1.05e-05	1.05e-05	1.05e-05	0.26885	1.05e-05	0.726214	1.03715	4.21526	0.218664	1.05e-05	0.225932	3.98018	0.0413154	0.332451	0.234796	0.308252	0.185465	0.176256	1.05e-05	1.05e-05	1.05e-05	0.931703	0.390082	1.05e-05	1.05e-05	1.05e-05	1.05e-05	1.05e-05	1.05e-05	0.208594	0.0158405	0.179299	0.0136661	2.17166	1.05e-05
DAG1	1.05e-05	0.400204	2.21167	0.989106	0.665801	2.01702	0.537944	1.05e-05	1.05e-05	0.913828	0.775522	0.0103857	0.0328669	1.05e-05	1.05e-05	1.05e-05	1.3603	1.10989	1.01349	0.500916	1.05e-05	0.11184	0.277267	1.05e-05	0.120247	0.882853	1.06126	1.63078	1.05e-05	1.05e-05	0.607093	1.05e-05	0.230389	0.825399	0.802455	1.05e-05	1.19284	3.40896	0.928167	0.796707	1.05e-05	1.05e-05	4.69037	1.05e-05	1.96715	2.51703	1.05e-05	1.05e-05	2.73165
DARS1	1.05e-05	1.05e-05	1.05e-05	0.465318	0.989654	1.05e-05	1.05e-05	1.05e-05	1.05e-05	1.05e-05	1.05e-05	1.05e-05	1.05e-05	1.05e-05	1.05e-05	1.05e-05	1.05e-05	0.138275	1.05e-05	1.05e-05	1.05e-05	1.05e-05	0.0422513	1.05e-05	2.3591	1.05e-05	1.05e-05	1.05e-05	0.409848	0.010684	0.272794	2.35234	1.05e-05	1.05e-05	5.27061	1.05e-05	1.05e-05	1.05e-05	1.05e-05	4.97427	1.05e-05	0.0582825	0.00983843	1.05e-05	1.05e-05	1.05e-05	1.05e-05	1.05e-05	1.05e-05
DBH	11.2305	10.48	35.4581	28.0314	12.3257	16.6925	17.853	9.47333	26.0776	35.9166	6.37776	14.4074	20.4021	4.35814	5.01073	13.9908	22.1927	14.3007	16.395	8.42477	30.033	9.32289	11.8241	18.3274	13.1659	14.6585	14.6969	10.8689	16.4592	11.7985	7.09458	5.88474	8.66763	26.192	6.89425	22.2933	28.5134	7.96566	5.68851	21.7183	9.69499	15.9984	27.3902	3.13765	17.5192	18.4262	30.084	5.50763	26.508
DBI	5.01917	1.05e-05	4.15147	1.05e-05	1.53521	1.05e-05	1.05e-05	1.2133	2.90464	2.56247	1.05e-05	1.05e-05	0.331032	13.7527	1.05e-05	5.45449	4.41065	1.05e-05	6.24853	0.201044	1.05e-05	1.05e-05	1.05e-05	3.34791	4.30041	1.05e-05	25.0575	4.1702	1.05e-05	3.53633	1.05e-05	1.3635	1.05e-05	1.05e-05	2.54701	1.18752	1.73478	28.7259	4.14249	1.05e-05	1.05e-05	1.05e-05	2.92418	4.52112	5.14173	0.114564	2.18141	3.17912	5.6607
DBNL	1.05e-05	1.05e-05	1.05e-05	1.2935	1.5832	3.08168	1.05e-05	0.0940005	1.05e-05	4.32709	0.858669	1.05e-05	1.07125	1.45494	0.76533	1.05e-05	1.27195	1.05e-05	1.21669	1.34142	1.01755	4.32229	1.98418	0.018725	1.05e-05	1.04208	2.52663	0.234259	1.05e-05	1.05e-05	3.35324	0.347322	0.519783	2.33133	5.42514	0.287535	0.858169	0.685206	1.1006	0.758336	1.81498	0.780714	1.1096	1.0125	0.807333	0.912827	2.97957	1.43117	1.05e-05
DCD	12.938	11.4037	5.57507	2.70368	2.58089	1.30561	3.68521	1.52598	2.32747	5.83091	1.17354	7.8869	0.861942	6.80841	12.6502	1.45293	7.39674	8.74463	1.05491	3.58105	10.2647	3.90184	0.422002	22.4594	6.72839	12.3961	2.82331	6.59736	1.64388	1.99955	6.44698	1.27832	6.02237	1.05e-05	0.270423	1.05e-05	1.05e-05	4.98139	1.05e-05	5.1047	1.05e-05	1.05e-05	0.191598	1.05e-05	1.57428	1.05e-05	5.70094	1.32718	13.6435
DCN	1.05e-05	0.43537	51.8975	0.377381	3.49069	0.110214	12.6252	0.914988	1.39769	0.212161	2.83379	1.44677	0.901087	0.485265	2.61372	2.58479	1.59557	0.621729	4.60303	6.17369	0.307194	1.05e-05	0.847464	0.644185	1.05e-05	0.178255	1.05e-05	56.7534	1.44195	33.0004	9.53494	2.27581	1.05e-05	8.08613	1.05e-05	1.05e-05	14.7919	10.5989	8.86634	5.94859	1.05e-05	12.8639	0.449509	0.204369	1.05e-05	2.11477	1.05e-05	7.34692	1.05e-05
DCPS	2.50025	0.524823	1.99439	3.04637	1.24663	1.05e-05	0.979124	5.60582	4.89283	1.57042	2.29878	6.0319	2.04801	2.61353	2.71284	0.724378	3.59304	2.42355	3.84543	3.87786	11.9455	2.50322	4.61054	3.16085	1.36357	0.608196	10.7337	1.98588	1.39739	1.05e-05	1.75504	2.94982	1.0372	3.209	0.498134	2.93041	1.18603	3.13158	1.49301	2.43645	0.382142	3.4366	1.74202	2.30339	3.30058	2.68659	2.55774	1.87172	2.92304
DCTN1	1.05e-05	1.05e-05	0.0403306	1.05e-05	1.05e-05	1.05e-05	1.05e-05	0.0355589	1.05e-05	0.100523	0.140637	1.05e-05	1.05e-05	0.0368444	0.018152	1.05e-05	1.05e-05	1.05e-05	1.05e-05	1.05e-05	1.05e-05	0.0705713	0.0239966	0.0110339	1.05e-05	1.05e-05	1.05e-05	1.05e-05	1.05e-05	1.05e-05	0.0213659	1.05e-05	1.05e-05	1.05e-05	1.05e-05	1.05e-05	1.05e-05	1.05e-05	1.05e-05	1.05e-05	1.05e-05	1.05e-05	1.05e-05	1.05e-05	1.05e-05	1.05e-05	1.05e-05	1.05e-05	0.06759
DCTN2	7.20217	4.69882	4.85325	1.05e-05	9.00283	5.44654	6.24244	11.0267	10.6699	7.97509	8.01927	6.72076	6.97918	8.39527	2.70777	4.67783	9.99713	1.05e-05	2.44073	8.53587	3.16519	3.1595	12.1926	7.97083	5.99154	6.41924	7.0028	4.71233	6.58071	5.01477	7.529	6.77421	6.94739	11.2397	6.32603	7.15089	6.95794	6.1661	9.06438	1.05e-05	5.82903	7.93793	1.84308	5.2261	8.51198	1.05e-05	5.27192	5.41983	5.67842
DDAH1	1.05e-05	1.05e-05	1.05e-05	0.440015	1.05e-05	1.05e-05	1.05e-05	1.05e-05	0.702232	1.05e-05	1.05e-05	1.05e-05	1.05e-05	1.36609	1.05e-05	1.05e-05	1.05e-05	1.05e-05	0.385322	1.05e-05	1.05e-05	1.05e-05	1.05e-05	0.00868867	1.05e-05	1.05e-05	2.37937	1.05e-05	0.396237	1.05e-05	1.05e-05	1.05e-05	1.05e-05	1.05e-05	1.05e-05	1.05e-05	0.798319	1.05e-05	1.05e-05	1.05e-05	1.05e-05	1.05e-05	1.05e-05	0.750341	1.05e-05	1.05e-05	1.05e-05	1.05e-05	1.05e-05
DDB1	0.302195	1.05e-05	0.225922	0.0128776	0.0563494	0.0763009	0.498955	0.30381	0.288887	0.1803	0.118393	0.275202	0.304278	0.101171	0.0697508	0.152585	0.424506	0.0793723	0.167478	0.147986	0.0570763	0.201447	0.58575	1.05e-05	0.116265	1.05e-05	0.117643	0.107233	0.214559	0.275562	0.380192	0.325974	0.925	0.279402	0.151745	0.20849	1.05e-05	1.97064	0.167339	0.368845	0.618214	0.228347	0.231563	0.383628	0.229593	0.158052	0.292793	0.22507	0.324302
DDI2	1.05e-05	0.169826	1.05e-05	1.05e-05	1.05e-05	1.05e-05	1.65007	1.05e-05	1.05e-05	0.182715	0.0710588	1.05e-05	0.444991	1.05e-05	0.432001	1.05e-05	1.05e-05	1.05e-05	0.0856089	1.05e-05	1.05e-05	1.05e-05	0.239339	1.05e-05	1.05e-05	0.334035	1.05e-05	0.138646	1.05e-05	1.05e-05	0.166897	1.05e-05	1.05e-05	0.129037	1.05e-05	0.0610548	1.05e-05	1.05e-05	1.05e-05	0.262235	1.05e-05	1.05e-05	1.05e-05	0.617552	1.05e-05	1.05e-05	1.05e-05	1.05e-05	1.05e-05
DDOST	1.05e-05	1.05e-05	1.05e-05	1.05e-05	1.05e-05	4.72003	1.05e-05	1.05e-05	1.05e-05	1.05e-05	1.05e-05	1.05e-05	1.05e-05	1.05e-05	1.05e-05	1.05e-05	1.05e-05	1.05e-05	1.05e-05	1.05e-05	1.05e-05	1.05e-05	1.05e-05	1.05e-05	0.29404	1.05e-05	6.17449	1.05e-05	1.05e-05	1.05e-05	1.05e-05	1.05e-05	1.05e-05	1.05e-05	18.0752	1.05e-05	1.05e-05	1.05e-05	1.05e-05	27.797	0.0643642	1.05e-05	1.05e-05	1.05e-05	1.05e-05	1.05e-05	1.05e-05	0.346724	40.2978
DDRGK1	1.05e-05	0.222408	0.170985	0.354624	0.261016	0.203035	0.166071	0.0867815	0.128469	0.162964	0.0940432	0.152133	0.372099	0.28867	0.232322	0.38982	0.0700825	0.225331	1.05e-05	0.0825952	0.241819	0.394747	1.05e-05	1.05e-05	0.311843	0.305476	0.136286	0.142259	0.175819	1.05e-05	0.269056	1.05e-05	0.324067	1.05e-05	0.210247	0.3488	0.319236	1.05e-05	0.164431	0.315303	0.371268	0.109824	1.05e-05	0.12591	0.151717	1.05e-05	1.05e-05	0.16391	0.200922
DDX1	0.00429071	1.05e-05	1.05e-05	1.05e-05	0.831655	1.05e-05	1.05e-05	0.0203894	1.05e-05	0.0965785	1.05e-05	1.05e-05	0.0315455	0.0607142	0.0593732	0.0234442	1.05e-05	1.05e-05	3.88276	0.0817379	1.05e-05	1.05e-05	0.0778523	0.0148199	0.0241034	0.180476	1.05e-05	1.05e-05	1.05e-05	1.05e-05	0.0270017	0.308638	1.05e-05	1.05e-05	1.05e-05	1.05e-05	1.05e-05	1.05e-05	1.05e-05	4.78536	0.135632	2.31736	1.05e-05	1.05e-05	0.0130291	0.0156429	3.22628	1.05e-05	3.45194
DDX17	1.05e-05	0.123921	0.0355835	1.05e-05	1.05e-05	0.0240692	1.05e-05	1.05e-05	0.0126021	1.05e-05	0.111948	1.05e-05	1.05e-05	1.05e-05	1.70575	1.05e-05	0.695078	1.05e-05	0.0260302	1.05e-05	1.06511	1.05e-05	1.38811	0.0363054	1.05e-05	1.05e-05	1.05e-05	0.00405531	1.05e-05	1.05e-05	0.0251359	1.05e-05	1.05e-05	5.7733	1.05e-05	1.05e-05	1.05e-05	1.05e-05	1.05e-05	1.05e-05	1.05e-05	1.05e-05	1.05e-05	1.05e-05	1.05e-05	1.05e-05	0.00592627	1.05e-05	0.0541947
DDX18	1.05e-05	1.05e-05	1.05e-05	1.05e-05	0.0254496	1.05e-05	1.05e-05	1.05e-05	2.79693	0.457938	1.05e-05	0.0926673	1.05e-05	0.0150528	1.05e-05	1.05e-05	1.05e-05	1.05e-05	1.05e-05	1.05e-05	1.05e-05	1.05e-05	1.05e-05	0.138623	1.05e-05	1.05e-05	1.05e-05	0.0632421	1.05e-05	0.0107498	1.05e-05	1.05e-05	1.05e-05	1.05e-05	0.337644	0.0373248	1.05e-05	1.05e-05	1.05e-05	1.05e-05	1.05e-05	1.05e-05	1.05e-05	1.05e-05	1.05e-05	1.05e-05	1.05e-05	1.05e-05	0.0646778
DDX19A	1.05e-05	1.05e-05	1.05e-05	1.05e-05	1.34617	0.713389	1.05e-05	0.78133	1.05e-05	0.738513	1.05e-05	1.05e-05	1.05e-05	1.05e-05	1.05e-05	0.487246	1.05e-05	1.05e-05	1.05e-05	1.05e-05	1.05e-05	1.05e-05	1.05e-05	1.05e-05	0.0952928	1.05e-05	1.05e-05	0.408314	1.05e-05	0.591488	0.227204	0.416055	1.05e-05	1.05e-05	1.05e-05	1.05e-05	0.806295	1.05e-05	1.05e-05	0.667812	0.392893	1.05e-05	0.177947	1.05e-05	1.05e-05	1.15608	0.729831	0.488723	1.05e-05
DDX19B	1.05e-05	1.05e-05	1.05e-05	1.05e-05	1.4303	0.757975	1.05e-05	0.830163	1.05e-05	0.78467	1.05e-05	1.05e-05	1.05e-05	1.05e-05	1.05e-05	0.517699	1.05e-05	1.05e-05	1.05e-05	1.05e-05	1.05e-05	1.05e-05	1.05e-05	1.05e-05	0.101249	1.05e-05	1.05e-05	0.433833	1.05e-05	0.628456	0.241405	0.442058	1.05e-05	1.05e-05	1.05e-05	1.05e-05	0.856688	1.05e-05	1.05e-05	0.709551	0.417448	1.05e-05	0.189068	1.05e-05	1.05e-05	1.22833	0.775446	0.519268	1.05e-05
DDX23	1.42127	0.655672	0.946129	0.541761	1.52391	0.235567	0.604235	1.73626	0.779948	0.596069	0.909695	1.09055	0.807864	1.10305	0.853757	1.21852	1.56472	0.576054	1.78108	0.919061	0.926219	0.546968	1.17501	1.0003	0.484899	0.475785	0.993667	0.490383	1.53374	0.224866	0.871576	0.554254	1.0464	1.35137	1.32708	1.09075	0.934899	1.43006	1.81113	0.776344	0.326867	1.25779	0.576595	0.554938	0.713824	1.07573	0.494785	0.848634	0.888474
DDX39A	0.0995127	0.105233	0.115709	1.05e-05	0.059268	4.50569	1.05e-05	0.108893	1.05e-05	0.119435	0.664427	1.05e-05	0.112593	0.173089	0.050272	1.57111	0.102487	0.0515229	1.05e-05	0.01205	1.05e-05	11.8502	0.0461211	0.382166	1.05e-05	6.56043	0.415145	12.3384	0.0134335	0.0709629	1.57587	1.05e-05	0.163617	0.0414929	7.73274	0.176087	14.7838	0.0421281	1.05e-05	0.149598	0.992067	0.104833	1.05e-05	0.0304685	1.05e-05	0.0119176	0.0793856	0.0391151	0.0295381
DDX39B	0.0995127	0.0767655	4.55831	0.0397843	0.059268	4.50569	1.05e-05	0.0581565	1.05e-05	0.119435	7.40294	1.05e-05	0.112593	0.369461	0.050272	1.57111	1.05e-05	0.116908	1.05e-05	0.01205	1.05e-05	22.7158	0.0461211	0.419617	1.05e-05	6.56043	0.415145	13.3911	0.0134335	0.0709629	1.57587	1.05e-05	0.38708	0.0111165	7.78188	0.127827	14.7838	0.87822	1.05e-05	0.101819	0.992067	0.104833	1.05e-05	0.0304685	1.05e-05	0.0119176	0.124601	0.0391151	0.0668887
DDX3X	0.383494	1.62512	0.104902	0.0662547	0.346207	0.0344292	1.05e-05	4.16737	0.88057	3.11999	5.70979	0.614305	0.936029	5.76314	1.05e-05	1.25468	1.01743	1.05e-05	0.406139	0.342722	1.05e-05	2.2113	2.6221	4.47247	3.20121	1.05e-05	6.13113	1.20191	0.134532	1.05e-05	1.17047	3.15931	2.76233	0.241784	4.91619	0.341386	1.05e-05	6.43311	0.299534	4.90839	1.05e-05	1.05e-05	0.102633	1.19536	6.64331	0.205251	0.0765159	0.944566	1.09563
DDX3Y	0.366063	1.05e-05	1.05e-05	1.05e-05	0.319147	0.0328643	1.05e-05	0.100623	0.840544	0.0750848	0.10815	0.586382	1.05e-05	0.242404	1.05e-05	0.0321435	0.971183	1.05e-05	0.387678	0.327144	1.05e-05	1.05e-05	0.145584	0.142444	0.0963187	1.05e-05	0.263029	0.121857	1.05e-05	1.05e-05	1.05e-05	1.05e-05	1.05e-05	0.230793	1.05e-05	0.325869	1.05e-05	0.531797	0.285919	1.05e-05	1.05e-05	1.05e-05	0.0979677	0.251384	0.295348	0.195922	0.0730379	1.05e-05	0.413894
DDX42	1.05e-05	1.05e-05	0.222629	1.05e-05	0.137817	0.440378	0.0338207	1.05e-05	1.05e-05	1.05e-05	1.05e-05	1.05e-05	0.130447	1.07843	0.336658	1.05e-05	1.05e-05	1.05e-05	1.05e-05	0.0254493	0.0455523	0.0163846	1.05e-05	1.05e-05	1.05e-05	0.208373	0.157731	0.00321515	0.0195534	0.639895	1.05e-05	1.05e-05	0.0612676	1.05e-05	1.05e-05	0.186823	1.05e-05	1.05e-05	1.05e-05	1.05e-05	1.05e-05	0.276381	0.11422	1.05e-05	0.0192988	1.05e-05	0.048826	1.05e-05	1.05e-05
DDX46	0.136602	1.05e-05	1.05e-05	0.123927	0.19203	0.388501	0.280038	0.275091	1.05e-05	0.304459	0.180778	1.05e-05	0.22202	0.193936	0.0954772	1.05e-05	0.00303921	1.05e-05	0.0889378	0.130504	0.13766	0.223658	5.62301	1.05e-05	0.119658	0.114181	25.7977	1.05e-05	0.0168212	1.05e-05	1.05e-05	1.05e-05	1.05e-05	1.05e-05	1.05e-05	1.05e-05	1.05e-05	0.0755029	1.05e-05	1.05e-05	0.00607274	1.05e-05	0.59428	1.05e-05	1.05e-05	1.05e-05	1.05e-05	1.05e-05	1.05e-05
DDX5	0.0403466	0.171792	0.0398694	0.0526082	1.37242	0.0129804	0.0670849	0.0764374	0.0166228	0.0339823	0.0361809	0.0208564	0.0453982	2.27112	0.0447685	0.0548982	0.0558	0.039775	0.0457581	0.0521465	1.07658	0.0492797	0.0346742	0.0321979	0.0106171	0.0509071	0.0533136	0.0301242	1.05e-05	1.05e-05	0.0285327	0.360791	1.05e-05	0.0265204	0.0272431	0.0278836	0.0446132	0.025546	0.031473	1.05e-05	1.05e-05	1.05e-05	1.05e-05	1.05e-05	1.05e-05	1.05e-05	0.92885	1.05e-05	1.05e-05
DECR1	0.345953	1.05e-05	1.05e-05	0.946057	1.05e-05	1.05e-05	1.05e-05	0.259142	1.05e-05	1.05e-05	0.100464	0.365676	1.05e-05	6.08414	2.77313	1.05e-05	1.05e-05	1.05e-05	1.05e-05	0.0847355	0.134534	1.05e-05	0.0501812	0.0297092	1.05e-05	0.512815	1.05e-05	1.05e-05	0.282018	1.05e-05	37.3604	0.146137	1.05e-05	1.05e-05	1.05e-05	1.05e-05	1.05e-05	1.05e-05	0.136374	1.05e-05	1.05e-05	1.05e-05	1.05e-05	3.30939	0.0259939	1.10332	1.05e-05	1.05e-05	1.05e-05
DES	8.714	10.674	0.231007	13.1711	21.8644	9.34245	8.02488	6.81881	1.3744	10.1871	9.93745	1.05e-05	0.505616	0.455743	17.3166	0.53973	8.10334	10.7511	0.417485	11.9783	6.02263	0.207889	7.30413	6.61181	7.1869	1.84335	0.719454	2.25514	8.00042	6.54723	0.0329409	1.14926	3.74303	0.414665	2.33589	1.05e-05	2.98899	10.7311	0.799788	0.272215	4.45255	8.62467	1.05e-05	1.05e-05	0.170427	1.05e-05	7.04611	0.0338565	0.147344
DGKA	1.05e-05	0.227976	0.0588152	0.268733	0.0909949	0.0204664	0.140511	1.05e-05	0.0806122	1.05e-05	1.05e-05	1.05e-05	1.05e-05	1.05e-05	0.0602143	0.0671674	1.05e-05	0.165084	0.0571217	0.0154797	1.05e-05	0.133558	0.0169705	0.0673819	1.05e-05	0.00400035	0.0163663	1.05e-05	1.05e-05	1.05e-05	0.0205005	1.05e-05	1.05e-05	1.05e-05	0.0864744	1.05e-05	1.05e-05	1.05e-05	1.05e-05	1.05e-05	1.05e-05	0.40563	1.05e-05	1.05e-05	0.0900819	1.05e-05	1.05e-05	0.0622854	0.0080115
DGLUCY	3.15278	1.05e-05	2.8252	2.23422	3.30926	1.83079	3.14862	3.99927	3.13704	1.05e-05	3.47578	2.83109	3.91073	2.28246	1.05e-05	2.65395	2.58412	2.4766	1.05e-05	1.05e-05	1.05e-05	3.2676	1.05e-05	3.06989	1.63248	2.08113	1.05e-05	2.7662	3.25416	0.810932	2.14071	10.7265	4.18243	3.34811	1.05e-05	1.05e-05	2.32709	2.68656	2.85825	4.25851	0.817858	1.05e-05	2.29008	3.48399	1.05e-05	2.82245	3.94444	3.14777	3.73211
DHCR24	1.05e-05	1.05e-05	1.04545	1.05e-05	0.593269	1.05e-05	1.05e-05	0.921554	0.516193	1.05e-05	0.139197	1.05e-05	0.0241545	1.05e-05	1.05e-05	0.275715	0.635114	0.299415	1.05e-05	0.328415	1.05e-05	1.05e-05	0.760318	0.549198	0.569969	1.05e-05	0.857908	1.05e-05	0.940584	1.05e-05	1.05e-05	0.896949	1.05e-05	0.555564	0.738229	0.506337	1.05e-05	0.345946	0.471979	0.638397	1.05e-05	0.704446	1.05e-05	0.0305038	0.175858	0.535035	0.433982	0.53928	0.666813
DHRS7	1.05e-05	1.05e-05	0.414732	1.05e-05	1.05e-05	0.251836	1.05e-05	0.949031	1.05e-05	1.05e-05	1.05e-05	1.05e-05	1.05e-05	0.0931798	1.05e-05	1.05e-05	1.05e-05	1.05e-05	1.05e-05	0.371654	1.05e-05	1.05e-05	0.340868	1.05e-05	1.05e-05	1.05e-05	1.05e-05	1.05e-05	1.05e-05	1.05e-05	1.05e-05	0.104434	1.05e-05	1.05e-05	1.70496	1.05e-05	0.115314	0.117269	1.05e-05	1.05e-05	1.05e-05	1.05e-05	1.05e-05	1.05e-05	1.05e-05	1.05e-05	0.0317608	1.05e-05	1.05e-05
DHX15	1.05e-05	3.46593	5.09909	5.96482	0.0120727	1.05e-05	1.05e-05	0.0274814	1.05e-05	0.315313	1.05e-05	0.844988	0.0268826	1.41853	1.05e-05	1.05e-05	1.05e-05	1.05e-05	1.05e-05	1.05e-05	0.0309126	0.0483245	1.05e-05	1.05e-05	1.05e-05	1.05e-05	1.05e-05	0.058365	1.05e-05	1.05e-05	0.140466	1.05e-05	1.05e-05	1.05e-05	1.05e-05	0.0757716	7.6712	0.17976	1.92141	1.05e-05	1.05e-05	3.75878	1.05e-05	1.05e-05	1.05e-05	1.05e-05	1.05e-05	0.657422	1.05e-05
DHX30	4.53078	0.0236326	2.79711	2.62674	1.05e-05	3.20846	3.80408	0.317227	3.23642	3.9207	0.484123	1.05e-05	1.05e-05	3.9594	3.91633	1.05e-05	3.7149	1.05e-05	3.04768	3.16454	2.19647	2.92032	5.41088	3.07799	2.05686	1.05e-05	1.05e-05	1.05e-05	1.05e-05	0.0133008	3.16605	2.11963	3.40775	0.0151358	4.38502	2.17406	3.64996	2.33359	3.3067	3.6215	4.35314	2.46514	1.05e-05	1.05e-05	3.71604	3.32958	1.05e-05	2.4613	3.21153
DHX8	0.253419	0.129409	0.051889	0.0814664	0.040797	0.13889	0.68154	0.0822608	0.037136	0.238674	0.101524	0.112835	0.0510715	0.108144	0.118112	0.166567	0.0407847	0.219119	0.0665971	0.0804906	0.0526748	0.130723	0.0952093	0.0763494	0.0930152	0.0770932	0.0367478	1.05e-05	0.123158	0.0715601	0.110332	0.109314	1.05e-05	0.128117	0.0713366	0.0522535	0.0833239	1.00669	1.05e-05	0.088014	0.119912	0.278486	0.172591	0.0775226	0.0661619	0.0397817	0.307321	0.0635037	0.0822569
DHX9	1.08579	0.981329	0.18105	0.739697	0.326202	0.171414	1.13604	1.33776	1.3336	0.0568116	0.443152	1.43107	0.396306	0.129001	0.796768	1.04346	2.63684	0.260256	0.191693	0.631981	0.94264	0.311901	3.28622	0.390563	0.99666	1.19441	1.13709	0.575637	0.153153	1.12073	1.60278	0.225143	1.26141	0.26033	1.36303	0.440482	1.46524	0.37485	1.01038	0.464129	1.48081	0.870715	0.527665	3.9386	0.280009	0.342033	2.44163	1.28539	2.24399
DIABLO	1.05e-05	1.05e-05	1.05e-05	1.05e-05	0.189894	1.05e-05	1.05e-05	1.05e-05	1.05e-05	1.05e-05	1.05e-05	1.05e-05	0.0589775	1.05e-05	0.109398	1.05e-05	4.94802	0.186483	0.354015	1.05e-05	1.05e-05	1.05e-05	0.109539	1.05e-05	1.05e-05	1.05e-05	0.11744	0.674541	1.05e-05	1.05e-05	1.05e-05	1.05e-05	0.501061	1.05e-05	0.184892	0.0176314	0.303577	1.05e-05	0.339372	1.05e-05	1.05e-05	1.05e-05	1.05e-05	1.05e-05	0.366378	1.05e-05	1.05e-05	1.05e-05	0.517389
DIAPH1	0.00325013	1.05e-05	1.05e-05	1.05e-05	1.05e-05	1.05e-05	1.05e-05	1.05e-05	0.0889717	1.05e-05	1.05e-05	0.00321915	1.05e-05	1.05e-05	1.05e-05	0.0102629	1.05e-05	0.00675531	1.05e-05	1.05e-05	1.05e-05	0.111006	1.05e-05	0.00803931	0.0068082	1.05e-05	4.81432	1.05e-05	1.05e-05	1.05e-05	1.05e-05	1.05e-05	0.143217	1.59519	0.128846	1.05e-05	1.05e-05	1.05e-05	1.05e-05	0.0809778	0.707971	0.667249	0.927065	1.14633	1.05e-05	1.05e-05	1.06112	0.313705	3.79159
DIRAS2	11.7564	16.5819	16.0603	18.1036	8.16273	22.1425	2.61237	3.09491	9.32114	2.1792	14.4079	9.24841	13.5694	9.40601	13.4212	21.4321	9.47977	13.4914	1.05e-05	3.12011	3.11674	4.01649	6.17817	8.67114	3.52925	3.92738	13.0992	3.84844	1.05e-05	28.8907	3.03144	11.6909	19.4751	14.047	11.347	9.93967	16.6252	12.9318	10.3112	1.05e-05	21.5093	11.1767	11.4835	13.6359	9.58994	14.412	20.6805	1.05e-05	1.05e-05
DKK3	1.05e-05	0.0243315	1.05e-05	0.106096	1.05e-05	0.336262	0.313352	1.05e-05	0.0220284	1.05e-05	1.05e-05	1.05e-05	1.05e-05	0.369318	0.28213	0.124013	1.05e-05	1.05e-05	1.05e-05	0.0971806	1.05e-05	1.05e-05	0.0369124	1.05e-05	1.05e-05	0.154976	1.05e-05	1.05e-05	0.11766	0.128685	0.104098	1.05e-05	1.05e-05	1.05e-05	0.0617053	0.106977	1.05e-05	0.110015	1.05e-05	0.156567	1.05e-05	1.05e-05	1.05e-05	1.05e-05	1.05e-05	0.175576	1.05e-05	1.05e-05	1.05e-05
DLAT	1.05e-05	0.680469	1.05e-05	1.05e-05	1.05e-05	1.05e-05	1.07709	2.013	1.05e-05	0.12604	1.05e-05	1.05e-05	1.05e-05	1.05e-05	2.35933	1.05e-05	1.05e-05	1.47408	1.36498	1.05e-05	1.05e-05	0.0420216	1.49469	1.05e-05	1.05e-05	2.37703	1.05e-05	1.59885	1.05e-05	1.05e-05	1.05e-05	2.31755	1.70257	1.05e-05	1.45775	1.27645	1.69955	1.73231	1.79806	1.05e-05	1.05e-05	2.03892	1.14303	2.13016	1.80154	1.41688	0.142488	2.42035	1.05e-05
DLD	0.383524	0.0675996	0.483938	1.05e-05	0.503747	1.05e-05	1.13266	2.09946	0.355548	4.19289	1.05e-05	1.05e-05	0.236145	0.258501	1.62206	1.10334	1.05e-05	1.05e-05	0.106713	3.6501	5.28264	0.021319	2.46606	1.01133	0.248593	0.489714	0.0102422	0.23969	1.05e-05	1.14099	5.39993	3.31781	0.247574	0.218827	0.258134	0.402963	1.05e-05	0.523676	3.08137	1.05e-05	0.0427728	1.15985	1.05e-05	5.31306	1.05e-05	1.15892	1.12614	1.05e-05	2.35358
DLG1	1.05e-05	0.422602	1.05e-05	1.05e-05	1.05e-05	1.05e-05	1.05e-05	0.0258036	1.49383	1.05e-05	1.05e-05	1.05e-05	1.05e-05	1.05e-05	1.05e-05	0.444525	1.05e-05	0.213884	1.05e-05	1.05e-05	1.05e-05	1.05e-05	1.05e-05	1.05e-05	1.05e-05	1.05e-05	0.708691	0.718129	1.05e-05	1.05e-05	1.05e-05	1.05e-05	1.05e-05	1.05e-05	1.05e-05	1.05e-05	1.14379	1.05e-05	0.0986135	1.05e-05	1.05e-05	0.466988	1.05e-05	1.05e-05	1.05e-05	1.05e-05	1.05e-05	1.57322	0.0215392
DLST	1.05e-05	1.05e-05	0.192547	0.2992	0.182873	0.0445894	1.05e-05	0.190429	0.145755	0.120439	0.113086	0.159943	0.218049	0.109972	0.141218	1.05e-05	0.0635721	1.05e-05	0.06087	1.05e-05	0.124569	1.05e-05	1.05e-05	0.161876	0.112198	0.0739819	0.154318	1.05e-05	1.05e-05	1.05e-05	1.05e-05	0.0958908	1.05e-05	1.05e-05	1.05e-05	1.05e-05	0.74253	1.05e-05	1.05e-05	1.05e-05	1.05e-05	1.05e-05	1.05e-05	1.05e-05	1.05e-05	1.05e-05	1.05e-05	0.095563	198.184
DMBT1	1.05e-05	1.05e-05	7.62412	1.05e-05	1.05e-05	0.0211981	1.05e-05	1.05e-05	1.05e-05	1.05e-05	1.05e-05	1.05e-05	1.05e-05	1.05e-05	1.05e-05	1.05e-05	7.908	1.05e-05	0.815462	1.4667	4.93191	1.05e-05	1.05e-05	1.16995	1.05e-05	1.05e-05	1.05e-05	1.05e-05	1.05e-05	1.05e-05	13.2278	1.05e-05	1.05e-05	1.05e-05	1.05e-05	0.875368	1.05e-05	1.05e-05	1.05e-05	1.05e-05	1.05e-05	1.05e-05	4.71461	12.4923	1.05e-05	1.05e-05	1.05e-05	1.05e-05	1.05e-05
DMXL2	1.05e-05	1.05e-05	0.0104307	1.05e-05	1.05e-05	1.05e-05	1.05e-05	1.05e-05	1.05e-05	1.05e-05	1.05e-05	1.05e-05	1.05e-05	1.05e-05	1.05e-05	1.05e-05	1.05e-05	1.05e-05	1.05e-05	1.05e-05	0.0144735	1.05e-05	1.05e-05	1.05e-05	1.05e-05	1.05e-05	1.05e-05	1.05e-05	1.05e-05	1.05e-05	1.05e-05	1.05e-05	1.05e-05	0.00137045	1.05e-05	0.271498	1.05e-05	1.05e-05	1.05e-05	1.05e-05	1.05e-05	1.05e-05	1.05e-05	1.05e-05	1.05e-05	1.05e-05	1.05e-05	1.05e-05	1.05e-05
D0.0000105JC13	0.360437	1.6993	0.287109	0.484689	0.0685809	2.02083	3.04044	1.15906	0.550305	0.0326465	1.7486	0.021162	2.54198	0.367462	0.0328141	4.43273	0.0494548	0.412241	0.107294	3.28545	0.4342	3.11537	0.645637	0.0730328	5.866	0.707853	0.213974	0.123701	0.0758886	1.77054	1.11774	1.05e-05	1.58516	0.205211	0.534183	0.111707	0.808865	0.559855	1.43879	0.447191	1.67553	0.426649	2.2281	0.0503051	0.1746	0.102124	0.434292	0.0877746	0.0838253
D0.0000105JC17	1.05e-05	1.05e-05	1.05e-05	1.05e-05	1.05e-05	1.05e-05	1.05e-05	0.0579729	0.506766	1.05e-05	1.05e-05	1.05e-05	1.05e-05	1.05e-05	1.05e-05	1.05e-05	1.05e-05	1.05e-05	0.185395	1.05e-05	1.05e-05	1.05e-05	1.05e-05	1.05e-05	1.05e-05	1.05e-05	0.256168	1.05e-05	1.05e-05	1.05e-05	1.05e-05	1.05e-05	1.05e-05	0.716422	1.05e-05	1.05e-05	1.05e-05	1.05e-05	1.05e-05	1.05e-05	1.05e-05	1.05e-05	1.05e-05	1.05e-05	1.05e-05	0.554196	1.05e-05	1.05e-05	1.05e-05
DNM1	0.0698531	0.162041	0.0851577	1.05e-05	0.0877411	1.05e-05	1.05e-05	1.05e-05	0.0481588	1.05e-05	0.0543644	1.05e-05	1.05e-05	1.05e-05	0.124299	1.05e-05	0.113487	0.0570538	0.065976	1.05e-05	1.05e-05	1.05e-05	1.05e-05	0.0310014	1.05e-05	0.0182871	1.05e-05	1.05e-05	0.0260901	1.05e-05	1.05e-05	0.0610372	1.05e-05	1.05e-05	0.0222206	0.0524723	0.042533	0.143439	1.05e-05	1.05e-05	1.05e-05	1.05e-05	0.00383394	1.05e-05	0.0745611	1.05e-05	1.05e-05	1.05e-05	1.05e-05
DNM1L	1.05e-05	1.05e-05	1.05e-05	0.0225829	0.00326971	1.05e-05	1.05e-05	0.0361082	0.0103251	0.0299689	0.0100641	1.05e-05	1.05e-05	1.05e-05	1.05e-05	1.05e-05	0.0404147	1.05e-05	1.05e-05	1.05e-05	1.05e-05	1.05e-05	0.0263925	1.05e-05	1.05e-05	2.25019	1.05e-05	1.05e-05	0.0249889	1.05e-05	1.21148	1.05e-05	1.05e-05	1.05e-05	1.05e-05	0.254298	1.05e-05	1.05e-05	0.00367821	1.69957	1.05e-05	1.05e-05	1.05e-05	1.05e-05	1.05e-05	1.05e-05	0.0260235	1.05e-05	1.05e-05
DNM2	0.0332345	0.162041	0.508978	1.05e-05	0.19942	0.0324942	1.05e-05	4.6192	1.71867	8.17107	0.0543644	0.534835	1.05e-05	1.05e-05	0.0915892	1.05e-05	0.179626	0.0570538	0.17291	1.05e-05	1.05e-05	1.05e-05	7.60715	3.78936	1.05e-05	1.05e-05	1.05e-05	1.05e-05	3.82701	3.80862	1.05e-05	0.0610372	0.281203	1.05e-05	1.05e-05	0.0524723	1.05e-05	0.14167	1.05e-05	1.05e-05	1.05e-05	1.05e-05	1.05e-05	1.05e-05	1.05e-05	1.05e-05	1.05e-05	1.05e-05	0.0162301
DNM3	0.0397798	1.05e-05	1.05e-05	1.05e-05	1.05e-05	1.05e-05	1.05e-05	1.05e-05	1.05e-05	0.137091	1.05e-05	0.169049	1.05e-05	1.05e-05	0.0321555	0.124349	0.0681504	1.05e-05	1.05e-05	1.05e-05	1.05e-05	1.05e-05	1.05e-05	0.030476	1.05e-05	0.0179772	1.05e-05	1.05e-05	0.325258	1.05e-05	1.05e-05	1.05e-05	1.05e-05	1.05e-05	1.05e-05	1.05e-05	0.0198787	0.00173925	1.05e-05	1.05e-05	1.05e-05	0.0919973	1.05e-05	1.05e-05	0.0732973	1.05e-05	1.05e-05	1.05e-05	1.05e-05
DNPEP	0.465328	0.10963	0.275744	1.05e-05	0.233289	1.05e-05	1.05e-05	0.244226	0.68442	1.42105	0.243411	0.559186	1.05e-05	0.364236	1.05e-05	0.804355	1.05e-05	1.05e-05	0.495754	1.05e-05	0.192357	1.05e-05	0.489715	1.05e-05	0.435444	1.05e-05	1.17604	0.162242	1.05e-05	1.05e-05	0.0847188	0.259916	0.264981	0.289451	18.1694	1.62282	1.71892	0.977784	0.803174	1.05e-05	1.05e-05	0.301284	0.193811	1.05e-05	0.277489	0.317226	0.411291	0.441806	1.05e-05
DNPH1	2.11056	1.05e-05	0.172118	1.05e-05	1.39759	3.11785	1.05e-05	1.05e-05	0.469142	1.05e-05	1.05e-05	1.43485	3.99174	0.20373	1.05e-05	1.05e-05	1.05e-05	1.2629	1.67572	1.07782	0.773458	1.05e-05	0.537164	1.69455	1.05e-05	1.60409	0.0266388	1.05e-05	1.60752	1.05e-05	1.05e-05	17.6844	1.05e-05	1.05e-05	1.55315	1.55995	7.1828	1.17712	6.57454	1.05e-05	1.05e-05	1.05e-05	1.05e-05	1.54361	1.91824	1.05e-05	2.96028	1.98789	2.50223
DOCK10	1.05e-05	1.05e-05	1.05e-05	1.05e-05	1.05e-05	1.05e-05	1.05e-05	1.05e-05	1.05e-05	1.05e-05	1.05e-05	0.159483	0.00890868	0.101671	1.05e-05	1.05e-05	1.05e-05	1.05e-05	1.05e-05	1.05e-05	1.05e-05	0.0287556	1.05e-05	1.05e-05	1.05e-05	1.05e-05	0.108446	1.05e-05	1.05e-05	1.05e-05	0.121355	1.05e-05	0.035617	1.05e-05	1.05e-05	1.05e-05	1.05e-05	1.05e-05	1.05e-05	1.05e-05	0.0106201	1.05e-05	1.05e-05	0.0042688	1.05e-05	1.05e-05	1.05e-05	1.05e-05	1.05e-05
DOCK2	0.774912	0.559685	0.672592	1.05e-05	1.05e-05	0.794098	1.05e-05	0.852416	1.05e-05	1.05e-05	0.70197	3.45966	1.05e-05	1.05e-05	1.05e-05	1.05e-05	2.31899	0.453812	1.05e-05	1.05e-05	1.05e-05	0.371335	1.05e-05	1.05e-05	0.580604	0.591677	0.00728548	1.05e-05	1.05e-05	0.271777	1.05e-05	1.05e-05	0.00882416	0.770258	1.05e-05	1.05e-05	1.05e-05	0.0365101	1.05e-05	1.05e-05	1.05e-05	1.05e-05	0.285234	1.32074	0.099016	1.05e-05	0.636067	0.0586436	1.05e-05
DOCK7	0.330199	0.373634	0.323541	0.0114817	2.23058	4.12985	0.0141762	1.05e-05	0.670122	0.048876	0.0929624	0.0159258	0.386987	0.0293917	0.0215879	0.0704071	0.0206824	2.28113	0.145438	0.0227942	1.05e-05	0.0566205	5.79291	1.75869	0.913945	2.10226	1.6667	0.111497	0.117163	3.67525	1.05e-05	0.538692	0.856541	1.38867	0.464386	3.01329	0.00734904	1.05e-05	0.194499	0.00500756	3.40758	0.526301	1.05e-05	1.05e-05	1.05e-05	0.264989	0.223831	0.120151	0.279815
DOCK8	0.587394	0.399801	0.596572	0.421249	0.498453	0.253878	1.05e-05	0.469154	0.679655	0.351203	0.466386	0.522462	0.33729	1.05e-05	0.435668	1.05e-05	1.05e-05	0.456873	0.410184	0.439901	0.387743	1.05e-05	0.429635	1.05e-05	1.05e-05	1.05e-05	1.05e-05	1.05e-05	0.457352	0.276026	0.0326215	1.05e-05	0.818837	1.05e-05	0.60447	0.348329	1.05e-05	1.05e-05	1.05e-05	0.499936	0.370348	0.618348	1.05e-05	0.356435	1.05e-05	0.351849	0.437209	0.278359	1.05e-05
DPEP2	0.0792335	0.418829	0.147772	0.617756	0.567162	0.409826	0.335895	1.05e-05	0.178297	0.36838	0.372166	0.0751956	1.2448	0.15131	0.296403	0.70347	0.231749	0.401191	0.207984	0.308464	0.959742	0.730912	0.212464	0.0667596	0.545943	0.436122	0.168647	0.117102	0.159615	0.416565	0.0750025	0.0896274	0.106835	0.0430682	0.434569	0.0758255	0.185182	1.05e-05	0.0710305	0.168673	1.10982	0.103956	0.246608	0.0640572	0.269796	1.26074	0.0209685	0.0386651	0.0598766
DPH5	1.88083	0.344424	0.927941	0.483944	0.191353	1.05e-05	1.05e-05	1.11626	0.949486	1.42326	0.289728	0.81792	0.433625	0.258673	0.544286	0.596391	1.30246	0.356506	0.943575	0.490195	0.507092	0.553555	1.36671	0.9176	0.122693	0.233358	0.909217	0.512559	0.993279	0.123667	0.212191	1.05e-05	0.481834	0.889902	0.574134	0.364869	0.833145	0.635389	1.39259	0.0656897	0.183549	0.434787	0.314871	0.841412	0.491846	0.344739	0.374013	0.486605	0.814148
DPP3	1.32487	1.5438	1.67278	1.40955	1.17992	2.07017	1.77077	1.57991	1.24029	2.14234	1.00038	1.81772	1.24359	1.6801	0.459557	0.953237	1.06529	1.08387	1.40847	1.98015	1.90728	1.06908	1.55188	1.0663	4.25323	1.79045	1.36665	3.03189	1.8429	2.93179	2.29659	1.65807	1.13809	1.12961	1.56757	8.52712	1.3522	1.27449	1.16639	1.95371	1.12596	0.976565	1.09888	1.54163	1.27676	1.3438	1.24223	1.30292	1.37755
DPP4	21.5755	2.46733	16.0373	24.445	17.46	8.78835	12.0046	20.4839	15.6844	15.4063	22.8904	22.5813	18.7487	9.98553	25.2198	2.98039	24.0626	6.55188	18.8572	18.7484	19.8667	12.5131	8.98749	21.1344	0.408328	11.268	14.6971	20.3562	10.1846	0.714701	5.64726	24.9563	26.0034	25.6283	23.5757	25.4544	16.0226	24.6398	18.0145	10.89	6.03199	30.6505	26.9108	21.0437	27.5929	21.4095	23.4338	22.077	25.3151
DPP7	0.14145	1.05e-05	1.05e-05	1.05e-05	0.185923	0.446842	1.05e-05	1.05e-05	0.168272	0.222726	1.28091	0.517754	1.05e-05	0.307708	0.0582532	1.05e-05	0.252943	0.485433	1.05e-05	1.05e-05	0.698616	1.05e-05	0.135851	0.132719	0.354433	0.0841229	0.420944	0.41956	0.373181	1.05e-05	0.192702	0.396602	1.05e-05	0.235607	0.331164	0.224219	0.490214	0.0908466	0.0724426	0.492488	0.333966	0.209117	0.111035	0.0660326	0.489509	0.0637741	0.102395	0.295074	1.05e-05
DPT	11.422	5.41527	1.05e-05	5.22894	1.90598	3.13053	4.23255	4.87843	0.192241	5.00994	2.65872	1.05e-05	5.83501	2.16442	3.18183	8.91887	1.05e-05	4.5307	1.05e-05	1.62846	4.51503	6.81944	1.05e-05	0.893551	6.73714	2.52121	1.05e-05	1.05e-05	1.05e-05	1.51955	2.57166	1.05e-05	1.05e-05	1.05e-05	1.07646	1.05e-05	3.6087	1.05e-05	1.05e-05	1.05e-05	1.85928	1.05e-05	1.05e-05	1.05e-05	1.05e-05	1.05e-05	1.05e-05	1.05e-05	1.05e-05
DPY30	56.4317	92.2973	41.0781	100.794	36.0455	77.7929	88.286	67.9868	46.3788	52.6792	82.7808	58.7378	123.481	54.2095	50.6312	68.7618	78.1887	129.251	50.8114	95.8405	123.571	113.159	78.9579	77.9175	21.6355	90.6226	66.7716	77.9015	19.7909	107.139	46.2439	62.6848	92.1646	93.9664	69.1052	95.6933	123.984	94.9915	116.82	132.344	204.533	75.5862	68.9621	98.2755	120.599	88.2627	114.079	99.0088	75.9841
DPYSL2	3.5603	4.56242	4.19962	1.05e-05	4.27243	2.07052	4.44354	5.04539	3.58062	4.58949	5.37545	8.93432	4.29394	1.05e-05	0.0298366	8.07034	5.06482	1.89378	3.61697	7.20674	2.19973	1.05e-05	0.269984	1.05e-05	6.42673	5.74949	5.16787	1.05e-05	5.44441	5.29003	1.05e-05	1.05e-05	3.48392	1.05e-05	2.68858	0.0680648	1.05e-05	5.11565	1.05e-05	1.41317	2.62555	4.70584	2.70201	2.75782	5.04628	3.88573	1.92168	2.4697	2.75634
DPYSL3	1.05e-05	0.052951	1.05e-05	0.353776	1.05e-05	1.05e-05	0.665527	1.05e-05	1.05e-05	0.674763	1.05e-05	1.05e-05	3.54898	0.0579972	0.193356	0.0349139	1.05e-05	1.05e-05	0.248502	0.894354	0.927206	0.0188133	1.05e-05	0.0722976	0.030285	2.32775	1.05e-05	1.05e-05	1.05e-05	1.05e-05	1.05e-05	1.05e-05	1.05e-05	1.05e-05	1.05e-05	1.05e-05	1.05e-05	1.05e-05	0.0340115	1.05e-05	1.05e-05	0.110951	0.117358	1.05e-05	1.05e-05	1.05e-05	1.05e-05	1.05e-05	1.05e-05
DRG1	1.05e-05	1.05e-05	0.974609	1.05e-05	1.05e-05	1.05e-05	0.17321	0.265593	1.05e-05	1.05e-05	1.05e-05	1.81833	5.77309	1.05e-05	1.05e-05	1.05e-05	1.60419	0.510827	2.52805	1.05e-05	1.05e-05	1.05e-05	1.29032	1.05e-05	1.05e-05	1.05e-05	3.17362	1.33728	1.05e-05	1.05e-05	1.05e-05	0.36	1.05e-05	4.01077	0.08216	0.448952	0.25889	1.05e-05	2.31145	1.05e-05	1.05e-05	0.00884086	1.88969	1.26977	1.05e-05	2.49669	2.91916	2.36875	4.15846
DRG2	1.05e-05	1.05e-05	0.744956	0.703936	1.05e-05	1.05e-05	4.95617	1.05e-05	1.05e-05	0.00694874	1.05e-05	1.05e-05	1.05e-05	0.233835	0.151547	9.25623	1.05e-05	0.299625	1.05e-05	1.05e-05	7.19524	1.05e-05	0.0845073	1.05e-05	0.492797	8.80564	1.05e-05	0.342666	1.05e-05	0.227385	0.318526	1.05e-05	0.221247	1.05e-05	0.316971	1.05e-05	63.5332	0.162251	1.05e-05	0.521649	0.220214	1.05e-05	1.05e-05	1.05e-05	0.324315	0.218729	0.235399	1.05e-05	0.176461
DSC1	1.97531	1.05e-05	0.260213	0.150006	1.05e-05	0.236146	0.713668	0.467215	0.266242	0.343071	1.05e-05	0.244307	0.201096	1.05e-05	1.05e-05	1.24137	1.05e-05	1.05e-05	3.05258	1.05e-05	1.05e-05	1.05e-05	1.05e-05	1.05e-05	1.05e-05	0.717043	0.0999071	1.20601	1.05e-05	0.024626	1.05e-05	0.747977	0.582553	1.71873	1.05e-05	2.16791	1.05e-05	0.121708	1.69109	0.149541	0.0321412	1.05e-05	1.34061	1.05e-05	0.806215	1.7015	0.058805	0.0959443	0.0191863
DSC2	0.33205	1.05e-05	0.185546	4.79874	0.224754	0.401569	1.14101	1.05e-05	0.127786	0.022099	4.9061	1.18557	0.041413	1.05e-05	5.37166	1.05e-05	0.186625	1.05e-05	4.86475	6.31999	1.05e-05	0.0053815	1.05e-05	1.05e-05	1.05e-05	0.786083	1.05e-05	11.2475	1.05e-05	1.05e-05	0.317367	1.05e-05	1.05e-05	0.149787	1.05e-05	1.65124	3.40981	0.696898	1.05e-05	5.55607	1.05e-05	1.71559	9.26351	5.44437	5.5472	1.05e-05	1.05e-05	5.42345	2.0251
DSC3	0.352869	2.36947	1.05e-05	1.05e-05	8.7445	16.7058	0.0554605	0.310659	1.05e-05	6.55685	1.4818	0.484667	1.05e-05	1.05e-05	1.05e-05	1.05e-05	3.35461	2.60873	0.537725	1.83026	1.05e-05	1.05e-05	1.05e-05	0.214611	1.05e-05	1.05e-05	7.7948	0.57351	1.05e-05	1.05e-05	0.273592	0.03391	1.91703	1.05e-05	1.05e-05	1.05e-05	1.05e-05	1.05e-05	1.05e-05	0.0430247	1.05e-05	1.05e-05	1.05e-05	1.05e-05	0.100254	1.05e-05	1.05e-05	9.21135	1.05e-05
DSG1	1.28128	0.58079	1.21154	2.45182	6.38412	1.00495	0.945226	1.05538	1.37199	1.68361	1.38258	1.17531	10.404	0.973954	10.2415	1.97421	3.06142	0.763703	4.52878	2.09782	0.855096	0.769952	1.80184	0.95686	1.2647	1.42076	0.476454	1.59502	2.94595	2.16653	0.0764811	0.782431	0.336778	0.444765	0.362792	1.77559	4.36991	1.46486	0.621479	1.05941	1.48438	2.08599	0.572694	0.9613	1.14286	0.357247	0.558173	1.38768	1.26841
DSG2	2.60399	0.174896	0.510483	0.103964	0.212502	0.0826206	0.0452016	1.05e-05	5.46692	0.0464031	1.05e-05	0.0376806	2.07	0.00430478	10.5475	0.0237498	0.0424213	0.0209549	0.986417	0.0630819	3.0575	7.3242	0.210729	0.38145	1.05e-05	10.5764	8.20653	1.05e-05	0.0753477	20.047	0.00410654	1.05e-05	0.584038	16.1514	0.0654446	6.8284	4.47658	2.95531	0.0997864	1.83754	3.5022	1.05e-05	0.0289946	1.05e-05	1.42811	1.05e-05	4.89478	1.05e-05	0.0357301
DSP	14.2561	8.77278	20.3595	19.4373	19.9783	5.92757	8.25666	19.4871	18.9715	11.4739	15.4311	17.5446	11.093	13.7836	10.3662	8.58091	16.3197	9.92739	20.327	11.7869	8.33886	11.6213	18.3597	17.7109	19.4811	10.1371	19.0979	17.7553	13.8049	4.52473	15.3039	18.5622	11.8663	24.1217	10.1461	19.9522	11.5936	11.0436	20.9311	18.5541	8.36046	22.2191	19.2633	19.3117	24.0285	15.6778	21.5439	16.9681	21.5815
DST	0.740112	1.05e-05	1.0039	0.819116	1.05e-05	1.01651	1.05e-05	1.05e-05	1.05e-05	1.05e-05	1.46461	0.778555	1.05e-05	0.334697	1.31297	1.1438	1.05e-05	1.05e-05	1.05e-05	1.05e-05	1.05e-05	1.05e-05	0.00101616	1.05e-05	1.05e-05	1.04357	0.941153	0.895714	1.01032	0.389626	1.05e-05	0.69143	0.640393	1.05e-05	0.00366561	1.03128	0.75316	0.582218	1.05e-05	0.565309	1.05e-05	1.05e-05	1.08735	1.05e-05	1.13033	0.959006	0.855735	0.816264	1.05e-05
DT0.0000105	1.05e-05	1.05e-05	1.05e-05	0.00839538	1.05e-05	0.0300009	0.0574166	1.05e-05	1.05e-05	1.05e-05	1.05e-05	1.05e-05	1.05e-05	0.0358617	1.05e-05	1.05e-05	1.05e-05	1.05e-05	0.0808807	0.00908534	1.05e-05	1.05e-05	1.05e-05	0.00717036	0.00667891	0.100367	1.05e-05	0.0163936	1.05e-05	0.151479	0.0453043	1.05e-05	1.05e-05	1.05e-05	1.05e-05	0.0098849	0.427427	1.05e-05	1.05e-05	1.05e-05	1.05e-05	1.05e-05	1.05e-05	1.05e-05	1.05e-05	1.05e-05	1.05e-05	1.05e-05	1.05e-05
DTNB	1.05e-05	1.05e-05	1.05e-05	0.0106047	1.05e-05	0.0378959	0.0725262	1.05e-05	1.05e-05	1.05e-05	1.05e-05	1.05e-05	1.05e-05	1.05e-05	1.05e-05	1.05e-05	1.05e-05	1.05e-05	0.102165	0.0114762	1.05e-05	1.05e-05	1.05e-05	0.0090573	0.00843651	0.12678	1.05e-05	0.0207077	1.05e-05	0.191341	0.0572265	1.05e-05	1.05e-05	1.05e-05	1.05e-05	0.0124862	0.539908	1.05e-05	1.05e-05	1.05e-05	1.05e-05	1.05e-05	1.05e-05	1.05e-05	1.05e-05	1.05e-05	1.05e-05	1.05e-05	1.05e-05
DTX3L	2.56725	3.67001	1.05e-05	2.33644	1.61537	3.77918	4.21182	3.19334	1.95738	2.99536	2.93833	1.05e-05	2.63852	0.20988	3.15338	7.30412	3.63912	1.05e-05	0.311955	2.84057	4.01491	4.01342	3.12009	2.76399	4.55841	3.3049	5.71543	3.61522	3.96575	3.8904	2.5903	2.3722	2.05822	2.67546	3.42876	1.08854	3.58655	2.65676	1.8908	2.64663	4.66784	1.73352	1.05e-05	3.0265	4.32596	2.95911	4.12095	2.33451	3.09798
DUOX1	1.05e-05	0.0999897	1.05e-05	0.390722	1.05e-05	1.05e-05	1.05e-05	1.05e-05	1.05e-05	1.05e-05	0.0763051	1.05e-05	1.05e-05	0.105806	1.05e-05	1.05e-05	1.05e-05	0.163094	0.0339605	1.05e-05	1.05e-05	1.05e-05	1.05e-05	1.05e-05	0.211563	1.05e-05	1.05e-05	1.05e-05	1.05e-05	0.0206115	1.05e-05	1.05e-05	0.300012	0.0112029	0.255663	0.278525	1.05e-05	1.05e-05	1.05e-05	1.05e-05	0.0300173	1.05e-05	1.05e-05	1.05e-05	1.05e-05	1.05e-05	0.161692	0.204882	1.05e-05
DYNC1H1	0.282396	1.45645	2.00904	0.595583	0.21674	0.0722694	0.0894046	0.986067	0.887324	0.414212	0.355547	0.360513	0.378362	0.146053	0.229603	0.402057	0.566533	0.890004	0.525301	0.304766	0.186359	0.333293	0.260038	0.211509	0.359381	0.228729	0.304642	0.147239	0.50725	0.15448	0.341576	0.562948	0.63099	0.442593	0.323301	0.156116	0.196279	0.221693	0.223108	0.334535	0.150149	0.125524	0.435224	0.385976	0.52824	0.191035	0.350571	0.326287	0.614606
DYSF	0.974318	5.01294	5.12714	1.06141	1.75821	0.839709	1.05e-05	5.48974	1.05e-05	0.485305	4.44777	4.4346	2.52981	4.83289	0.0570902	1.05e-05	3.32165	2.20859	2.93879	12.3936	4.31359	2.8709	0.344588	1.05e-05	2.64486	1.79785	1.05e-05	4.66478	0.043427	2.05923	3.33135	1.54743	5.70684	1.05e-05	8.46224	2.81754	1.53205	2.19972	4.987	0.720708	1.11068	3.63508	3.50128	1.05e-05	6.04037	2.20592	5.55488	3.69669	2.88501
ECHS1	0.152438	0.761879	0.0432203	1.05e-05	1.05e-05	1.05e-05	1.05e-05	1.05e-05	0.0804214	1.05e-05	1.05e-05	1.05e-05	1.05e-05	1.05e-05	1.05e-05	1.05e-05	0.0847286	2.40371	0.0511003	1.05e-05	1.05e-05	1.05e-05	1.05e-05	1.05e-05	1.05e-05	1.05e-05	1.05e-05	1.05e-05	1.05e-05	1.05e-05	1.05e-05	1.05e-05	1.05e-05	1.05e-05	1.05e-05	1.05e-05	1.05e-05	0.994035	1.05e-05	1.05e-05	1.05e-05	1.05e-05	1.05e-05	1.05e-05	0.0483449	0.175051	1.05e-05	0.177924	1.05e-05
ECI1	0.782155	4.27539	1.1317	3.22305	0.711827	1.43027	2.11254	1.23997	0.986362	1.35283	1.02616	0.848798	3.53518	1.01516	0.956466	1.08292	0.63359	1.02516	5.21105	0.939032	0.708873	2.0683	0.974182	0.912022	1.11834	2.0631	0.962229	0.716907	1.05e-05	0.945595	1.84735	1.19551	0.693217	0.849291	0.835041	0.74292	1.38324	0.82605	0.902962	0.712655	2.74616	6.41278	1.17992	1.3307	0.892882	0.911029	0.872232	1.57454	0.469612
ECM1	20.0264	47.1843	19.5418	16.6768	23.5379	32.7205	49.277	22.606	15.2591	22.6014	19.7911	24.9825	28.2697	21.8843	34.1336	49.181	41.6569	39.0581	23.9425	32.8419	27.841	40.33	16.0932	34.5319	36.9308	41.7114	16.2578	43.3162	33.2315	44.3857	40.2614	26.5324	26.1203	32.2509	30.4824	35.2428	48.6305	34.9155	24.8504	23.3219	23.2359	26.3968	41.0434	35.082	26.64	30.9504	27.7508	13.2641	16.1772
ECPAS	0.40616	0.00323729	0.174573	1.05e-05	0.288746	1.05e-05	0.224777	0.529417	0.169631	1.05e-05	0.228857	0.0435281	1.05e-05	1.05e-05	1.05e-05	0.0063914	0.388977	0.0589053	0.327183	1.05e-05	0.298489	0.017636	1.05e-05	0.0972171	1.05e-05	1.05e-05	0.00584503	1.05e-05	0.172092	0.162409	0.118804	1.05e-05	0.121815	1.05e-05	1.05e-05	0.074172	0.00732172	1.05e-05	1.05e-05	1.05e-05	1.05e-05	1.05e-05	1.05e-05	1.05e-05	1.05e-05	0.125668	0.00771099	1.05e-05	0.0260417
EDC4	1.05e-05	1.05e-05	1.05e-05	1.05e-05	1.05e-05	0.0254172	1.05e-05	1.05e-05	1.05e-05	1.05e-05	0.107442	1.05e-05	1.05e-05	1.05e-05	0.0953312	1.05e-05	0.133783	1.05e-05	1.05e-05	1.05e-05	1.05e-05	1.05e-05	1.05e-05	0.00919911	1.05e-05	0.0969636	1.05e-05	1.05e-05	1.05e-05	0.0817956	1.05e-05	1.05e-05	1.05e-05	1.05e-05	1.05e-05	1.05e-05	1.05e-05	0.00986289	1.05e-05	1.05e-05	1.05e-05	1.05e-05	1.05e-05	1.05e-05	1.05e-05	1.05e-05	0.0134756	1.05e-05	1.05e-05
EEF1A1	4.35404	1.05e-05	16.0256	14.3553	2.60841	1.1845	0.916707	6.65611	16.0175	2.01045	0.562356	7.14558	0.980751	1.96705	2.34005	1.05e-05	3.22589	2.53616	4.76404	18.2478	2.37431	13.5259	20.8665	17.7072	4.51814	10.8798	4.10373	12.8416	2.11142	1.05e-05	7.73394	11.1227	11.553	15.4365	14.73	1.89239	2.05076	15.2587	20.4696	10.6545	1.97804	18.7396	2.36717	13.6886	1.68887	13.9432	15.8397	1.46708	16.2097
EEF1A1P5	4.35404	1.05e-05	16.0256	14.3553	2.60841	1.1845	0.916707	6.65611	16.0175	2.01045	0.562356	7.14558	0.980751	1.96705	2.34005	1.05e-05	3.22589	2.53616	4.76404	18.2478	2.37431	13.5259	20.8665	17.7072	4.51814	10.8798	4.10373	12.8416	2.11142	1.05e-05	7.73394	11.1227	11.553	15.4365	14.73	1.89239	2.05076	15.2587	20.4696	10.6545	1.97804	18.7396	2.36717	13.6886	1.68887	13.9432	15.8397	1.46708	16.2097
EEF1A2	3.8973	1.05e-05	16.0256	14.3553	2.42823	1.65358	1.22125	5.81519	15.4038	1.5655	0.00746401	6.62495	0.980751	1.96705	1.98718	1.05e-05	2.76833	2.00254	4.57086	18.1462	2.82628	13.513	20.8074	17.4955	0.813874	11.2769	5.90599	12.2792	1.63623	1.05e-05	7.73394	11.1191	11.4187	15.2473	14.73	1.89239	2.88384	16.3425	20.4392	10.4601	1.05e-05	18.7396	2.10434	13.7652	1.68887	13.7169	15.5782	2.7354	13.8877
EEF1B2	1.05e-05	1.05e-05	1.05e-05	1.05e-05	1.05e-05	0.254298	1.05e-05	0.137744	1.05e-05	1.05e-05	1.05e-05	1.05e-05	1.05e-05	1.05e-05	1.05e-05	1.05e-05	1.05e-05	0.0299069	1.05e-05	1.05e-05	1.05e-05	0.475544	1.05e-05	1.05e-05	1.05e-05	1.05e-05	1.05e-05	1.05e-05	1.05e-05	1.05e-05	1.05e-05	1.05e-05	1.05e-05	1.05e-05	1.05e-05	1.05e-05	0.694683	1.05e-05	1.05e-05	1.05e-05	1.05e-05	1.05e-05	1.05e-05	1.05e-05	1.05e-05	1.05e-05	1.05e-05	1.05e-05	1.05e-05
EEF1D	2.60622	28.3903	1.05e-05	2.899	2.90934	5.80238	1.05e-05	1.05e-05	0.102207	15.4445	5.18308	2.94356	0.330642	1.05e-05	0.349261	1.05e-05	0.19427	1.58122	1.05e-05	2.60756	1.05e-05	1.05e-05	2.76794	1.05e-05	1.05e-05	1.05e-05	1.58904	3.24928	0.540395	1.31092	1.05e-05	1.05e-05	3.89426	1.05e-05	1.05e-05	1.52704	6.19721	0.535061	1.05e-05	8.42864	1.05e-05	1.36557	2.1221	1.05e-05	4.52147	0.0699727	2.24288	1.33084	0.653371
EEF1G	1.05e-05	1.05e-05	2.18621	0.345552	1.05e-05	0.0446964	1.05e-05	1.05e-05	1.05e-05	0.477779	2.8991	1.05e-05	0.0179114	0.0138464	1.05e-05	1.05e-05	1.05e-05	1.05e-05	1.05e-05	1.05e-05	0.0859493	1.05e-05	0.487238	0.31766	0.0169186	1.05e-05	1.05e-05	1.05e-05	1.05e-05	1.05e-05	0.271317	0.612952	1.05e-05	0.0582626	1.05e-05	1.05e-05	0.723856	1.05e-05	1.05e-05	1.05e-05	0.048648	1.05e-05	1.05e-05	0.0365556	1.05e-05	1.05e-05	0.0386511	1.96488	1.05e-05
EEF2	21.552	3.46345	2.06104	2.82593	0.821093	40.5032	24.8477	2.01267	6.12209	1.61977	0.489105	1.6323	31.7051	24.9252	1.06182	28.9576	8.53411	18.1288	2.51019	1.3871	20.7203	0.86327	2.12871	14.3065	2.75012	19.7602	4.23585	3.70651	3.48904	33.838	25.6205	1.80975	2.94754	20.3032	1.67831	1.96637	3.19448	18.1905	4.15795	3.12924	31.3327	2.41374	23.7177	1.60804	2.36279	1.74013	2.63153	15.8715	4.40302
EEFSEC	0.243098	0.209603	1.05e-05	1.05e-05	1.05e-05	0.169734	1.05e-05	1.05e-05	0.455253	1.05e-05	0.103265	0.545183	1.05e-05	0.101139	1.05e-05	1.05e-05	1.05e-05	0.237945	1.05e-05	0.485206	1.05e-05	1.05e-05	1.05e-05	0.260168	1.05e-05	0.211096	1.05e-05	1.05e-05	0.354146	1.05e-05	1.05e-05	1.05e-05	1.05e-05	0.302482	1.05e-05	1.05e-05	0.267446	1.05e-05	1.05e-05	1.05e-05	0.691365	1.05e-05	1.05e-05	1.05e-05	1.05e-05	1.05e-05	1.05e-05	1.05e-05	1.05e-05
EFEMP1	1.81899	1.72636	0.0367564	4.47594	1.69806	0.17104	0.585705	1.71029	1.17209	0.290462	0.0839592	1.26665	0.124676	0.455527	1.28737	0.172299	1.47447	2.68759	0.536999	0.316331	1.05e-05	0.149401	0.660442	0.362499	0.151719	0.469227	1.68365	0.903658	0.648133	0.252468	0.26928	0.065038	1.52294	0.18685	1.92927	1.33875	0.390334	0.488149	1.87515	1.55997	0.148613	1.05e-05	6.26031	1.05e-05	0.242907	0.751156	0.152135	1.26215	1.34013
EFHD2	1.05e-05	0.901186	1.05e-05	0.927628	1.05e-05	2.01575	1.68368	1.05e-05	1.05e-05	1.05e-05	1.05e-05	0.879322	1.05e-05	2.54853	1.05e-05	1.05e-05	1.05e-05	1.05e-05	1.05e-05	1.05e-05	1.05e-05	1.05e-05	1.05e-05	1.05e-05	1.05e-05	1.05e-05	4.29568	0.901357	1.05e-05	0.0622819	1.05e-05	1.14662	1.05e-05	0.0115821	1.05e-05	1.05e-05	0.249613	0.168827	0.0323889	1.05e-05	4.36247	1.05e-05	1.05e-05	2.40249	1.05e-05	0.978762	1.05e-05	1.05e-05	2.09346
EFL1	1.05e-05	0.0258633	1.05e-05	0.0503758	1.05e-05	1.05e-05	1.05e-05	1.05e-05	1.05e-05	1.05e-05	1.05e-05	0.0171453	1.05e-05	0.00394685	0.0113498	1.05e-05	0.0207462	1.05e-05	0.0159388	0.013358	1.05e-05	1.05e-05	0.0277544	1.05e-05	1.05e-05	1.05e-05	1.05e-05	0.194566	0.0107197	1.05e-05	1.05e-05	0.0395052	1.05e-05	0.0395761	1.05e-05	1.05e-05	1.05e-05	1.05e-05	1.05e-05	1.05e-05	0.21289	1.05e-05	1.05e-05	1.05e-05	1.05e-05	0.0140898	1.05e-05	1.05e-05	0.115878
EFTUD2	1.05e-05	0.00810547	0.0388158	1.05e-05	1.05e-05	1.05e-05	1.05e-05	1.05e-05	1.05e-05	1.05e-05	1.05e-05	1.05e-05	0.133161	0.153802	0.183227	1.05e-05	0.136202	1.05e-05	0.38667	0.0220523	1.05e-05	1.05e-05	1.05e-05	0.34551	1.58941	1.05e-05	0.00842614	1.05e-05	0.110128	1.05e-05	1.05e-05	1.05e-05	1.05e-05	0.104151	0.168204	1.05e-05	0.100471	0.182262	0.0157895	1.05e-05	0.0241872	1.05e-05	1.05e-05	1.05e-05	1.05e-05	1.05e-05	0.0948248	1.05e-05	1.05e-05
EGFR	1.05e-05	0.121478	0.234179	1.05e-05	0.408697	21.6674	1.05e-05	0.565177	0.19506	0.289127	1.05e-05	0.268404	0.349504	1.05e-05	1.05e-05	1.05e-05	0.213087	0.00638343	0.320986	0.00664772	1.05e-05	1.05e-05	0.30715	0.262364	0.297497	0.269159	0.303472	0.282538	0.458828	0.320945	0.253999	0.267053	1.05e-05	1.05e-05	1.05e-05	0.408242	1.05e-05	0.220318	0.228591	1.05e-05	1.05e-05	1.05e-05	1.05e-05	0.392516	0.306846	0.169949	1.05e-05	0.313737	0.584937
EHD1	28.1417	8.80188	18.6738	7.67273	22.9625	9.59832	6.05236	35.2476	27.5764	15.3845	19.2101	33.834	12.5002	16.0107	10.9509	11.4953	23.8948	16.3182	21.1961	27.7197	17.1277	12.404	39.6081	20.4782	11.0424	4.91195	23.0428	12.2253	11.0474	5.06672	13.7016	5.2087	9.81905	19.7988	19.7757	11.4124	10.4756	31.1721	15.2265	13.2454	3.26764	11.414	5.0776	3.22551	7.99426	5.3355	13.5784	0.0656676	3.13995
EHD2	1.05e-05	1.05e-05	1.05e-05	1.37881	1.05e-05	1.05e-05	1.14127	1.05e-05	4.67791	4.80747	0.0593798	2.4586	1.05e-05	1.05e-05	1.05e-05	1.05e-05	1.05e-05	1.05e-05	1.05e-05	1.08354	0.0391097	1.05e-05	1.05e-05	1.74268	0.345905	1.05e-05	1.05e-05	1.05e-05	0.160254	1.05e-05	1.05e-05	0.50025	12.6702	1.05e-05	1.05e-05	0.0148968	1.47858	2.89794	1.05e-05	1.05e-05	1.05e-05	2.45704	3.82055	1.05e-05	1.05e-05	0.630728	14.9554	1.05e-05	1.05e-05
EHD3	0.00948742	0.0491635	1.05e-05	1.05e-05	1.05e-05	1.05e-05	1.05e-05	1.05e-05	0.167051	0.0824221	1.05e-05	0.00818019	1.05e-05	1.05e-05	0.0100602	1.29673	1.05e-05	1.05e-05	1.05e-05	1.05e-05	1.05e-05	1.05e-05	1.05e-05	0.0800945	1.05e-05	1.05e-05	1.05e-05	1.05e-05	1.05e-05	1.05e-05	1.05e-05	1.05e-05	1.05e-05	1.05e-05	1.05e-05	1.05e-05	0.0239443	0.0405628	1.05e-05	1.05e-05	1.05e-05	1.05e-05	1.05e-05	0.250295	0.0119353	1.05e-05	1.05e-05	0.00965425	1.05e-05
EIF2AK2	2.85192	0.181586	3.25916	2.11891	2.86935	1.05e-05	1.05e-05	3.17757	1.38965	1.12234	1.81486	1.91918	1.41558	0.0608481	1.09749	0.715128	3.10219	0.22859	2.57042	1.69405	1.48416	1.05e-05	2.91645	2.61176	1.05e-05	0.569326	2.62182	1.30305	2.40496	0.420017	1.05e-05	0.910277	1.95984	2.07606	1.50416	2.06216	0.895821	2.14037	2.54895	1.44246	1.05e-05	2.04021	1.72171	1.97541	1.80454	1.44121	2.11682	1.52788	2.13416
EIF2AK3	1.58194	2.14955	2.30819	2.81578	2.60444	1.088	3.10507	2.27393	2.93292	2.24985	1.63114	3.73757	1.55436	2.08728	2.88717	2.96505	2.99558	2.74603	2.5666	3.43143	3.35352	2.56005	2.72859	2.23549	1.53242	1.05e-05	1.65945	1.83402	3.02513	1.30459	1.46487	3.23344	3.19831	3.84816	3.05038	5.15018	2.6345	4.21344	3.51769	2.94349	1.1876	4.51634	3.61527	3.56463	4.30693	2.19381	4.65404	3.62571	2.70288
EIF2S1	1.05e-05	1.05e-05	6.76127	0.440384	1.05e-05	1.3834	1.05e-05	1.05e-05	1.05e-05	1.05e-05	1.05e-05	4.82832	1.05e-05	1.05e-05	1.05e-05	1.05e-05	1.05e-05	0.699218	1.05e-05	1.17757	1.42712	0.475248	0.150146	1.05e-05	1.05e-05	1.05e-05	1.05e-05	1.05e-05	0.530655	1.05e-05	0.415988	3.00064	1.05e-05	1.05e-05	1.05e-05	1.65675	2.02748	1.05e-05	1.69895	1.05e-05	3.8657	1.05e-05	1.05e-05	1.05e-05	1.05e-05	1.05e-05	1.05e-05	1.05e-05	1.05e-05
EIF3A	1.5777	1.05e-05	14.6427	0.829357	0.201268	0.338236	1.05e-05	1.33313	0.37876	0.571645	0.0486296	0.473202	0.508636	0.530849	2.31781	0.0241017	0.453607	0.0782744	1.05e-05	0.00731119	1.05e-05	1.07043	0.994339	0.0105881	1.05e-05	0.00943663	0.711209	0.515548	0.194585	0.0211045	0.00514909	1.56641	1.05e-05	0.0488918	11.1719	3.65057	0.988567	0.125382	1.05e-05	1.05e-05	0.950726	8.55977	0.620439	1.00231	0.499358	0.0275274	0.601706	0.356463	0.530187
EIF3B	1.05e-05	0.714657	0.149531	0.734128	0.287599	0.500651	1.05e-05	1.05e-05	10.1773	0.953447	0.519464	0.16219	0.671674	1.05e-05	0.0674965	0.219813	0.309207	0.590994	1.23098	1.05e-05	1.05e-05	1.05e-05	1.05e-05	1.05e-05	1.05e-05	0.161784	1.05e-05	0.343527	1.05e-05	0.0365904	1.05e-05	0.368418	1.05e-05	1.05e-05	0.364434	0.618106	1.05e-05	1.05e-05	0.366321	0.175605	0.122329	1.05e-05	1.05e-05	0.234729	1.05e-05	0.0181294	1.05e-05	1.84558	1.05e-05
EIF3C	1.05e-05	1.05e-05	0.196381	1.24111	0.0390773	0.0446155	0.196945	0.155336	0.00206981	0.558297	0.072182	0.549383	0.339684	0.0491127	0.0686416	1.05e-05	0.0425048	0.170587	0.0380546	0.050382	0.346602	0.22225	0.303134	0.0594058	0.316792	0.198442	0.0405537	0.236022	0.0345015	0.478454	0.621067	0.102967	1.05e-05	1.05e-05	1.05e-05	0.170283	0.0188217	0.0282896	1.05e-05	0.275543	2.23012	0.177672	0.103224	0.483828	0.201058	0.441765	0.172727	0.208393	0.113201
EIF3CL	1.05e-05	1.05e-05	0.196381	1.24111	0.0390773	0.0446155	0.196945	0.155336	0.00206981	0.558297	0.072182	0.549383	0.339684	0.0491127	0.0686416	1.05e-05	0.0425048	0.170587	0.0380546	0.050382	0.346602	0.22225	0.303134	0.0594058	0.316792	0.198442	0.0405537	0.236022	0.0345015	0.478454	0.621067	0.102967	1.05e-05	1.05e-05	1.05e-05	0.170283	0.0188217	0.0282896	1.05e-05	0.275543	2.23012	0.177672	0.103224	0.483828	0.201058	0.441765	0.172727	0.208393	0.113201
EIF3E	0.40254	1.05e-05	0.271029	0.0360265	0.0507821	1.05e-05	1.05e-05	1.05e-05	1.05e-05	0.170914	0.126297	1.05e-05	0.0395245	0.0502948	1.05e-05	0.0259306	1.05e-05	0.0853123	0.0259784	1.05e-05	5.86053	0.165581	0.0377663	1.05e-05	0.0478846	0.129532	0.0614878	1.12408	1.05e-05	0.0897328	1.05e-05	1.05e-05	1.05e-05	1.05e-05	1.55383	0.0323812	0.100402	4.39221	1.05e-05	1.45784	1.05e-05	0.0932976	1.05e-05	1.05e-05	1.05e-05	1.21488	0.00748225	0.619459	0.0140892
EIF3I	0.0411124	0.454294	1.05e-05	1.03294	0.330233	1.05e-05	0.292697	0.316554	1.05e-05	1.15556	0.0181663	1.05e-05	1.05e-05	1.05e-05	1.05e-05	1.05e-05	1.05e-05	1.05e-05	1.05e-05	0.0123921	0.845579	1.05e-05	1.05e-05	0.0604814	0.48418	1.05e-05	1.05e-05	1.05e-05	1.05e-05	1.05e-05	0.58892	1.05e-05	1.05e-05	0.290249	1.05e-05	1.05e-05	1.05e-05	1.18437	0.401784	1.05e-05	1.05e-05	1.05e-05	1.05e-05	1.05e-05	1.05e-05	1.05e-05	1.05e-05	1.05e-05	1.05e-05
EIF3L	1.05e-05	1.05e-05	1.05e-05	0.779028	0.530633	1.05e-05	1.05e-05	1.05e-05	0.0405781	0.445649	1.05e-05	1.05e-05	0.587572	0.0264127	1.05e-05	1.05e-05	0.865716	1.05e-05	0.146866	0.281498	0.788394	1.05e-05	1.05e-05	1.05e-05	0.746632	1.05e-05	1.05e-05	0.26261	1.67334	1.05e-05	1.05e-05	0.673211	0.627994	1.05e-05	1.05e-05	1.05e-05	1.05e-05	1.05e-05	0.520702	1.05e-05	1.05e-05	1.05e-05	1.05e-05	1.05e-05	0.21487	0.401869	1.05e-05	1.05e-05	1.05e-05
EIF4A1	22.9933	0.395869	40.2434	41.0697	37.5989	25.2454	0.840746	20.4394	24.4422	41.562	36.0469	29.4275	32.381	30.0354	21.2686	34.8269	35.0721	30.0282	40.7512	31.5409	28.7815	42.1408	34.3391	34.02	19.2731	30.5267	23.3954	26.8424	14.4886	39.3192	24.8232	15.3151	32.398	28.8077	28.5106	22.806	35.7742	35.1939	14.6689	32.4393	51.4657	17.8283	10.1203	9.03567	13.3505	23.0798	22.5051	8.29859	6.7951
EIF4A2	22.5167	1.05e-05	42.3925	41.0697	36.9443	24.8069	0.695507	21.4161	23.6888	41.1101	36.0469	29.4275	32.381	29.467	21.3785	34.8269	36.1905	29.9855	40.4258	31.5409	28.6553	43.1244	36.2847	34.02	19.2507	30.5267	23.5469	27.5708	15.7666	39.3192	24.9856	16.1186	32.4977	28.8327	28.1873	21.4494	36.2234	35.0516	14.6689	32.4393	51.4657	17.6445	9.6947	8.80147	13.3505	23.4075	22.5051	3.66503	9.00125
EIF4A3	3.67242	1.05e-05	5.67371	1.05e-05	3.63753	0.245904	0.0187783	3.36644	5.02687	4.73928	0.249144	3.67561	3.34525	0.0415264	1.05e-05	1.05e-05	4.70184	0.244514	4.4769	1.55797	3.63321	3.37993	4.06211	3.46271	1.05e-05	0.0248093	4.12743	1.04076	4.15349	1.05e-05	1.05e-05	1.05e-05	1.05e-05	0.0592504	0.103421	1.05e-05	1.67925	1.05e-05	0.164983	3.62472	1.05e-05	5.39509	2.72726	1.05e-05	1.05e-05	3.83448	0.0404498	1.05e-05	5.24869
EIF4B	1.05e-05	0.797414	1.05e-05	1.05e-05	0.139646	1.05e-05	0.0262922	1.05e-05	1.05e-05	0.411718	1.05e-05	1.05e-05	1.05e-05	0.0379155	0.0259116	1.05e-05	1.05e-05	1.05e-05	1.05e-05	0.199548	1.05e-05	1.05e-05	1.05e-05	1.05e-05	1.05e-05	1.05e-05	1.05e-05	1.05e-05	1.05e-05	1.05e-05	0.0240993	1.05e-05	1.05e-05	1.05e-05	0.0100149	1.05e-05	1.05e-05	1.05e-05	1.05e-05	1.05e-05	0.656061	1.05e-05	1.05e-05	1.05e-05	1.05e-05	1.05e-05	1.05e-05	0.812559	1.05e-05
EIF4G1	0.0174473	1.05e-05	0.0795456	0.0481146	0.0169322	0.259952	1.05e-05	1.05e-05	0.016851	0.0929354	1.05e-05	0.0297584	1.05e-05	0.0373027	1.05e-05	0.0622051	1.05e-05	1.05e-05	0.0355036	0.0803173	0.0136122	1.05e-05	0.0980658	1.05e-05	0.0658311	0.00960334	0.202106	0.204371	0.240089	0.0632305	0.0378434	0.0223979	1.05e-05	0.185389	0.0517744	0.194203	0.237889	1.05e-05	0.0262453	0.168584	1.05e-05	1.05e-05	1.05e-05	0.0559153	1.05e-05	1.05e-05	1.05e-05	1.05e-05	1.05e-05
EIF4G2	0.616812	0.280951	0.398937	1.90639	0.328159	0.104867	0.298744	0.351193	0.142766	1.05e-05	1.05e-05	0.177812	1.05e-05	1.05e-05	0.751962	0.491219	0.431062	0.433954	0.446704	0.741986	2.49145	0.329413	0.183331	1.05e-05	1.05e-05	0.0757929	0.422351	0.423889	0.473811	1.5555	1.05e-05	0.215165	1.28568	0.3174	1.05e-05	0.893018	0.649061	0.373747	0.11155	0.448077	0.231998	1.05e-05	0.662666	1.77333	0.291063	0.479735	1.05e-05	0.5376	1.8584
EIF4H	1.05e-05	1.05e-05	0.12634	0.0765768	0.0665089	0.439517	1.05e-05	0.0842545	2.17072	1.05e-05	0.0421019	0.0128899	1.05e-05	0.140422	1.05e-05	1.05e-05	1.05e-05	0.0938845	0.338379	0.0460833	1.05e-05	1.05e-05	0.150265	0.056315	1.05e-05	0.0111849	0.00723643	1.05e-05	0.146483	0.120784	0.0780188	0.118319	1.05e-05	1.05e-05	1.05e-05	0.047175	1.05e-05	1.05e-05	0.0109147	1.05e-05	1.05e-05	0.0143665	1.05e-05	1.05e-05	0.0833307	0.0589452	1.05e-05	1.05e-05	1.05e-05
EIF5	3.8045	2.57264	4.06487	1.05e-05	2.6563	0.988432	2.57904	4.61802	3.89033	2.60778	4.37072	2.99292	2.71345	2.06133	3.57893	5.57295	5.92685	5.52412	3.31666	0.0406009	4.34149	2.16909	5.57568	4.28784	2.37336	1.60619	0.539715	2.66223	1.05e-05	1.05e-05	2.07318	3.60702	1.05e-05	3.76091	0.980518	5.06053	3.47892	2.55459	1.54913	1.05e-05	1.66342	5.03341	4.02757	3.098	3.95704	2.02254	2.53515	8.25835	4.82183
EIF5A	7.80811	12.3675	6.70304	1.05e-05	3.64268	12.4265	9.63731	7.90248	4.5747	7.70874	7.13686	4.64421	10.1545	8.99713	7.16615	9.35845	7.62294	1.21227	6.71158	7.86607	7.26409	10.9906	2.74818	0.229779	12.7825	7.01811	6.80108	6.41585	6.54558	7.07089	3.25043	6.44402	7.9008	6.7396	4.18888	1.05e-05	1.05e-05	1.05e-05	7.23538	4.91036	1.05e-05	5.75383	8.73861	1.1479	3.56681	6.66486	0.325644	10.4027	6.63095
EIF5A2	1.05e-05	1.05e-05	1.05e-05	1.05e-05	1.05e-05	1.05e-05	1.05e-05	1.05e-05	1.05e-05	1.05e-05	1.05e-05	0.00747418	1.05e-05	1.05e-05	1.05e-05	1.05e-05	1.05e-05	1.05e-05	1.05e-05	1.05e-05	1.05e-05	1.05e-05	1.05e-05	1.05e-05	1.05e-05	1.05e-05	0.0506668	1.05e-05	1.05e-05	1.05e-05	1.05e-05	1.05e-05	1.05e-05	1.05e-05	1.05e-05	1.05e-05	1.05e-05	1.05e-05	1.05e-05	1.05e-05	1.05e-05	1.05e-05	1.05e-05	1.05e-05	1.05e-05	1.05e-05	1.05e-05	1.05e-05	1.05e-05
EIF5AL1	1.47867	5.61606	1.05e-05	1.05e-05	1.05e-05	2.03919	1.05e-05	1.05e-05	1.05e-05	1.05e-05	3.03086	0.00747418	2.63171	3.38652	1.05e-05	4.09946	1.05e-05	1.21227	1.05e-05	1.05e-05	1.05e-05	2.56964	1.05e-05	1.05e-05	3.18347	1.05e-05	0.00451683	1.05e-05	1.05e-05	1.05e-05	1.05e-05	1.05e-05	1.05e-05	1.05e-05	1.05e-05	1.05e-05	1.05e-05	1.05e-05	1.05e-05	1.05e-05	1.05e-05	1.05e-05	1.05e-05	1.05e-05	1.05e-05	1.05e-05	1.05e-05	1.05e-05	1.05e-05
EIF5B	1.05e-05	1.05e-05	1.05e-05	1.05e-05	0.516951	0.0292601	1.05e-05	1.05e-05	0.353368	1.05e-05	1.05e-05	1.05e-05	1.05e-05	1.05e-05	1.05e-05	1.05e-05	0.317754	1.05e-05	1.05e-05	1.05e-05	0.299831	1.05e-05	1.05e-05	1.05e-05	0.0055538	1.05e-05	1.05e-05	1.05e-05	1.05e-05	1.05e-05	1.05e-05	1.05e-05	1.05e-05	1.05e-05	1.05e-05	1.05e-05	1.05e-05	1.05e-05	1.05e-05	1.05e-05	1.05e-05	1.05e-05	1.05e-05	1.05e-05	1.05e-05	1.05e-05	1.05e-05	1.05e-05	1.05e-05
EIF6	1.05e-05	1.05e-05	0.0646506	1.05e-05	0.671646	1.05e-05	0.442449	1.05e-05	1.05e-05	1.05e-05	1.05e-05	1.05e-05	1.05e-05	4.3353	1.05e-05	1.05e-05	1.05e-05	0.695761	1.05e-05	1.05e-05	0.173421	1.05e-05	1.05e-05	1.05e-05	1.05e-05	1.05e-05	1.05e-05	1.05e-05	1.05e-05	1.05e-05	0.0866028	1.05e-05	1.05e-05	1.05e-05	0.19836	1.05e-05	2.47968	0.973347	1.05e-05	1.05e-05	0.607498	1.05e-05	0.569952	1.05e-05	1.05e-05	1.05e-05	1.34024	0.643511	1.05e-05
ELN	1.37381	1.05e-05	1.05e-05	0.923952	2.2058	1.05e-05	1.79806	1.05e-05	0.0500314	1.05e-05	1.39166	0.0829364	0.439805	0.0968132	0.151131	1.05e-05	0.740181	1.52946	1.05e-05	0.171137	0.230413	0.632356	0.0764882	0.110376	1.05e-05	0.110478	0.0815397	0.035732	1.05e-05	1.05e-05	1.05e-05	0.755944	1.05e-05	1.05e-05	1.05e-05	1.05e-05	1.05e-05	0.277918	0.219711	1.05e-05	1.05e-05	1.05e-05	1.05e-05	4.3394	1.05e-05	1.05e-05	0.280041	1.05e-05	0.369631
ELOC	63.4787	301.989	88.9998	242.507	266.702	409.515	296.127	112.49	85.165	338.561	185.915	311.703	468.631	293.372	1.05e-05	134.771	259.846	420.879	313.392	301.063	385.876	1.05e-05	204.936	341.515	79.1148	332.711	179.673	364.763	1.05e-05	320.721	12.7225	274.353	400.856	338.553	393.13	347.573	372.462	363.597	119.275	326.971	361.91	252.783	90.6482	222.646	366.37	339.708	387.189	158.891	395.448
ELP1	1.05e-05	1.05e-05	35.9161	1.05e-05	1.05e-05	1.05e-05	44.8441	38.7813	53.7921	40.6053	42.79	61.5501	48.2779	47.9976	1.05e-05	16.8792	29.246	47.3406	39.2574	41.1869	21.7544	28.7231	38.0824	1.05e-05	1.05e-05	1.05e-05	58.0134	28.6156	45.4431	37.2079	33.3579	45.9616	38.9797	41.0952	1.05e-05	62.6964	31.8433	28.6948	38.4538	35.9009	40.318	41.1495	29.2195	33.2206	37.3282	29.8868	58.286	44.0618	28.5799
EMC1	0.0407138	0.0271959	0.00778762	0.0628844	1.05e-05	1.05e-05	0.0562614	1.05e-05	1.05e-05	0.0175957	0.112091	1.05e-05	1.05e-05	1.05e-05	0.0668887	0.0273469	0.015787	1.05e-05	0.0155309	1.05e-05	1.05e-05	1.05e-05	0.227919	1.05e-05	1.05e-05	1.05e-05	0.269579	0.420993	0.0715236	1.05e-05	1.05e-05	0.258669	1.05e-05	1.05e-05	0.0884203	0.394598	1.05e-05	1.05e-05	0.42135	1.05e-05	1.05e-05	0.183547	1.05e-05	1.05e-05	1.05e-05	0.0526057	1.05e-05	1.05e-05	1.05e-05
EMILIN1	0.191136	3.24906	4.23891	3.38385	1.05e-05	2.07896	8.86964	1.87078	0.748365	1.68018	1.79966	2.61215	0.627201	2.5563	0.992397	2.05683	4.74345	0.264282	0.840944	1.17942	4.91328	1.51243	10.6183	0.379	3.32522	2.43584	1.75924	0.508078	1.42574	2.94543	1.74238	1.6235	2.16898	0.378398	5.51409	0.527263	0.207387	1.1143	1.8949	0.395072	0.953417	0.273307	0.834418	0.324346	0.36065	1.33978	0.195638	4.63713	3.50568
EMILIN3	1.05e-05	1.05e-05	1.05e-05	1.05e-05	1.05e-05	1.05e-05	1.05e-05	1.05e-05	1.05e-05	1.05e-05	1.05e-05	1.05e-05	1.05e-05	0.055494	1.05e-05	1.05e-05	0.101968	1.05e-05	0.0591698	1.05e-05	1.05e-05	1.05e-05	1.05e-05	1.05e-05	1.05e-05	1.05e-05	1.05e-05	1.05e-05	0.233201	1.05e-05	0.0591759	1.05e-05	1.05e-05	0.0408784	1.05e-05	1.05e-05	0.0114281	1.05e-05	1.05e-05	1.05e-05	1.05e-05	1.05e-05	1.05e-05	1.05e-05	1.05e-05	0.0412834	0.024399	0.0308718	0.0192871
ENDOD1	1.05e-05	0.829909	1.05e-05	1.05e-05	1.05e-05	1.05e-05	2.34745	1.05e-05	2.19058	3.00855	1.05e-05	1.05e-05	1.05e-05	1.05e-05	0.111653	1.05e-05	1.05e-05	1.05e-05	1.61685	1.05e-05	0.468194	1.05e-05	1.05e-05	1.05e-05	1.05e-05	1.05e-05	1.05e-05	1.05e-05	0.161192	1.05e-05	2.88326	1.05e-05	1.05e-05	1.05e-05	1.05e-05	1.05e-05	1.05e-05	1.05e-05	1.05e-05	1.05e-05	5.79281	1.05e-05	1.05e-05	3.81567	1.05e-05	4.11527	0.0470114	3.85244	1.05e-05
ENG	0.148577	0.179073	0.108743	0.257701	0.443407	1.05e-05	1.05e-05	0.0573356	1.05e-05	0.128924	0.217255	0.139795	0.0721082	0.14732	1.05e-05	0.216535	0.509149	0.125099	0.352662	0.150783	1.05e-05	0.0467268	0.162618	0.400448	0.0458158	1.05e-05	0.213511	0.0387361	0.0749073	1.3896	1.05e-05	1.05e-05	1.05e-05	0.109249	0.530646	1.05e-05	0.142631	1.05e-05	1.05e-05	1.05e-05	1.05e-05	1.05e-05	0.0421583	1.05e-05	1.05e-05	1.05e-05	0.041126	1.05e-05	0.066336
ENO1	1.28345	0.967027	0.151539	4.73195	1.9433	2.9435	4.30961	9.84701	0.61315	2.02206	0.660878	0.900652	1.86773	0.256787	0.560054	0.567029	0.770603	0.975864	2.40441	3.17377	6.42501	2.86955	2.97721	1.56001	6.46095	3.28576	0.240609	0.549491	0.106448	1.03573	4.40249	2.89579	0.169741	0.848296	5.10666	13.0268	1.47384	1.91143	0.0254542	0.987123	1.56399	0.634678	0.607142	2.859	2.83432	0.328495	0.0496681	0.607049	0.581034
ENO2	1.05e-05	0.08043	1.05e-05	1.05e-05	1.05e-05	1.05e-05	1.05e-05	1.05e-05	1.05e-05	1.05e-05	1.05e-05	1.05e-05	1.05e-05	1.05e-05	1.05e-05	1.05e-05	1.05e-05	1.05e-05	1.05e-05	1.05e-05	1.05e-05	1.05e-05	1.05e-05	0.00726727	1.05e-05	0.0665899	0.0124433	1.05e-05	0.0387603	0.221716	1.05e-05	0.2052	1.40403	1.05e-05	1.05e-05	1.05e-05	0.208257	1.05e-05	1.05e-05	0.614934	0.180721	0.398262	1.05e-05	0.663602	1.05e-05	1.05e-05	0.076011	1.05e-05	1.05e-05
ENO3	1.05e-05	0.0748831	1.05e-05	1.05e-05	1.05e-05	1.05e-05	1.05e-05	1.05e-05	1.05e-05	1.05e-05	1.05e-05	1.05e-05	1.05e-05	1.05e-05	1.05e-05	1.05e-05	1.05e-05	1.05e-05	1.05e-05	1.05e-05	1.05e-05	1.05e-05	1.05e-05	0.00676608	1.05e-05	0.054495	0.0115852	1.05e-05	1.05e-05	0.206425	1.05e-05	1.05e-05	1.05e-05	1.05e-05	1.05e-05	1.05e-05	0.0103284	1.05e-05	1.05e-05	0.033569	0.168257	1.05e-05	1.05e-05	0.137963	1.05e-05	1.05e-05	1.05e-05	1.05e-05	1.05e-05
ENOPH1	1.05e-05	1.86832	1.39992	0.0785936	3.99839	0.99583	0.292974	2.39732	9.76123	1.05e-05	1.15428	15.6759	1.05e-05	2.33116	0.101416	1.9853	3.07171	1.05e-05	0.204301	2.18583	0.0525513	3.36621	0.946995	2.53872	1.13605	1.05e-05	2.57565	0.911927	1.05e-05	0.799141	0.143425	5.29414	0.381804	0.0953564	0.168623	6.13599	1.05e-05	2.13007	0.55453	1.05e-05	3.58722	2.03206	5.64375	3.16326	0.788841	10.5132	3.58397	3.15689	10.8166
ENPEP	22.0395	58.0489	11.2159	38.194	35.1342	72.8979	83.7902	28.0452	1.7491	46.9209	34.9097	4.31151	53.8224	53.7012	43.3447	83.6299	8.72834	55.6039	10.2045	35.3666	47.4099	53.9147	5.29261	11.4503	31.2986	53.2736	18.0206	39.976	0.815593	87.8623	58.4408	2.50188	34.8875	6.42249	39.8481	2.27899	56.7666	18.7211	2.38477	25.5154	88.0663	1.80425	0.669597	0.480481	0.572629	2.2157	9.35967	0.720748	0.958111
ENPP2	2.41966	6.73641	23.3891	17.7036	4.26425	3.2288	5.33695	20.7209	6.99855	6.9596	1.59302	4.78779	2.92682	4.67947	7.83002	5.48145	2.89757	3.26396	2.63258	18.5787	14.1582	3.60133	1.44661	15.651	1.88188	11.5787	4.53288	1.34689	5.97255	1.89185	4.72864	4.80394	3.06071	7.35713	8.47477	5.78857	2.5755	4.34671	8.94803	5.90181	1.79876	4.09458	3.81894	13.0463	17.0194	3.4186	3.68894	18.1204	10.7867
ENPP6	1.05e-05	1.58958	1.73796	1.13107	1.07204	1.7615	0.472464	0.931422	1.24052	1.52359	0.958883	1.18201	0.746467	1.19918	1.34093	0.779483	0.999302	1.36563	1.05e-05	1.3445	1.08488	0.824493	1.39696	0.936969	0.855713	1.34467	1.06262	0.769074	0.984497	2.36993	0.988828	1.5747	1.47632	1.40036	0.996375	1.48442	1.36362	1.23215	2.8568	0.671957	1.19279	1.50753	1.86464	1.68081	1.38755	1.87988	1.17647	0.803049	1.32094
ENPP7	1.05e-05	0.0248148	11.3079	1.05e-05	1.05e-05	1.05e-05	0.886366	1.05e-05	0.77902	1.05e-05	0.00594435	1.05e-05	1.05e-05	0.128086	0.104081	1.05e-05	0.0481507	0.0667813	1.05e-05	1.05e-05	1.05e-05	3.23808	1.05e-05	1.05e-05	1.05e-05	0.139387	8.34912	3.29767	1.05e-05	1.05e-05	10.4221	0.0712804	1.05e-05	14.4293	1.05e-05	1.05e-05	9.86684	14.0349	1.05e-05	1.05e-05	0.051689	1.05e-05	13.0148	11.0778	1.05e-05	4.63782	1.05e-05	1.05e-05	12.1687
EP400	1.05e-05	0.405339	0.729317	0.884856	1.05e-05	1.05e-05	0.00388984	1.05e-05	1.05e-05	0.00589078	0.667471	1.05e-05	0.179609	0.31755	0.433114	1.05e-05	1.05e-05	0.262333	1.05e-05	0.53634	1.05e-05	1.05e-05	1.05e-05	1.05e-05	0.0880254	1.05e-05	0.346393	0.513624	1.05e-05	1.05e-05	0.0616277	1.05e-05	0.627405	1.05e-05	1.05e-05	0.488186	0.269427	0.281819	1.05e-05	0.479887	1.05e-05	1.05e-05	1.05e-05	1.05e-05	1.05e-05	0.389003	0.288235	1.05e-05	1.05e-05
EPB41L2	1.05e-05	1.05e-05	0.111191	1.05e-05	1.05e-05	1.05e-05	1.05e-05	0.00336724	0.00692478	1.05e-05	0.191351	0.0320616	1.05e-05	1.05e-05	1.05e-05	1.05e-05	1.05e-05	1.05e-05	0.0966354	1.05e-05	1.05e-05	0.00865591	1.05e-05	1.05e-05	0.0263692	1.05e-05	1.05e-05	0.351418	1.05e-05	1.05e-05	1.05e-05	1.05e-05	1.05e-05	1.05e-05	1.05e-05	1.05e-05	0.00585916	1.05e-05	0.0259256	1.05e-05	1.05e-05	0.073675	1.05e-05	0.0833285	0.0343682	0.102858	0.120356	0.243941	1.05e-05
EPB41L3	0.180136	1.05e-05	0.310179	0.24133	0.667107	1.05e-05	0.465862	0.675419	0.464031	0.504371	0.480272	0.628663	0.411351	0.253204	0.665895	1.05e-05	0.571147	1.05e-05	0.0851572	1.05e-05	0.0907438	0.767811	0.110253	0.517027	0.0646196	0.497186	0.0405154	0.836329	1.05e-05	1.05e-05	0.384788	0.273382	1.05e-05	0.48543	0.432008	0.0882825	0.949217	0.0879349	0.0830801	0.7387	1.05e-05	0.17711	0.115829	0.143001	0.124723	0.217488	0.314267	0.192437	0.133755
EPB42	587.009	796.505	151.37	794.034	472.474	1093.26	1311.09	402.265	26.0627	478.853	574.176	62.0989	932.575	759.991	1.05e-05	1169.6	92.6556	491.684	107.545	552.75	709.368	633.587	92.1474	174.84	943.081	845.744	237.592	562.497	0.145858	725.232	932.855	36.1482	371.495	109.904	590.394	27.9089	622.89	278.231	41.2785	405.578	1283.41	36.525	17.7983	13.0051	14.2476	44.2384	105.969	6.35453	10.6423
EPHX1	1.05e-05	1.05e-05	11.3743	0.425626	0.330655	2.7992	1.05e-05	1.05e-05	1.05e-05	0.0840518	1.05e-05	1.05e-05	1.05e-05	1.05e-05	1.05e-05	1.05e-05	1.05e-05	0.218746	0.0903176	1.05e-05	3.02568	3.37795	1.05e-05	1.05e-05	0.686672	1.05e-05	1.05e-05	1.05e-05	0.649921	0.388455	1.05e-05	3.00919	0.548776	4.40871	1.05e-05	1.05e-05	1.05e-05	1.05e-05	1.05e-05	0.830603	1.05e-05	1.05e-05	0.197566	0.0706652	0.196715	1.05e-05	0.0190595	1.05e-05	1.05e-05
EPPK1	15.5518	25.9293	20.7078	27.0219	19.8494	28.7205	25.3662	26.0143	22.2904	24.0182	27.5062	23.2567	31.0809	32.7871	20.4355	15.1539	18.4144	23.7221	17.0551	21.665	15.3891	16.9732	15.4013	22.579	22.9158	23.7426	24.0526	19.3204	21.2175	24.0026	23.889	24.1435	26.0287	18.7937	21.1104	21.9284	23.8306	16.3771	20.7349	16.1623	24.1428	39.4419	22.0828	16.3719	18.6218	24.2456	22.8688	22.0735	11.7833
EPRS1	0.972521	0.686225	1.95707	0.298363	0.0740329	0.484894	0.616411	0.659647	0.162349	0.894445	1.35194	0.150828	0.960677	1.42557	3.11845	0.689027	0.269411	6.61229	2.25494	0.952261	1.00163	0.485724	0.376664	0.312527	0.208085	0.808517	0.262286	0.663706	0.357762	1.05e-05	0.76997	1.17208	2.91521	0.149994	1.13296	0.0430016	1.40624	0.191197	0.437207	4.40249	0.0416307	0.0178412	3.67188	6.10303	0.101552	0.013379	0.709048	0.948902	2.77931
EPS15	2.88835	2.43659	3.30251	2.10132	2.98935	1.09855	0.785013	4.1162	2.88374	3.52948	1.93439	4.23331	2.94538	3.22409	3.05236	2.88549	4.88038	2.27705	2.91901	2.55385	3.02377	1.52021	2.64267	5.28696	2.5238	2.49509	3.24214	1.46271	3.73632	2.26839	3.38791	1.68959	2.53134	4.07581	2.11862	4.73043	1.52839	3.04528	2.41577	3.00257	1.78338	2.24963	1.07262	3.10636	2.1921	1.57167	2.72464	4.14575	4.83185
EPX	0.120496	0.232423	0.0346697	1.05e-05	0.115633	0.241526	1.05e-05	1.12031	0.881362	0.228113	0.150341	0.164325	0.609171	0.597694	0.0633629	0.168077	0.123923	0.0705281	1.05e-05	0.854281	0.0181724	1.82389	0.102604	3.13208	0.0687895	0.419755	0.48672	0.330445	0.0207992	0.280067	0.624348	0.287338	0.189461	0.655832	0.0895614	0.101949	0.141828	1.05e-05	0.312233	0.815594	0.317985	0.889408	0.10882	0.231987	0.162232	0.783684	1.05e-05	0.281915	0.00632878
ERAP1	2.39069	7.25647	3.39435	7.88385	1.05e-05	5.37148	0.933	3.8029	1.05e-05	2.60219	2.93819	1.48164	5.16916	4.23364	3.65589	1.05e-05	2.62035	4.34187	2.74808	3.33617	5.64461	1.05e-05	0.0154426	2.03881	3.80437	4.1567	0.0131862	0.999503	0.00822434	4.08074	2.02208	1.05e-05	0.400825	1.19399	0.30324	0.705698	0.773932	0.440703	0.280153	1.52573	3.02274	0.0221921	1.05e-05	0.109732	0.241691	1.07283	0.590085	0.822814	0.649212
ERLEC1	0.582444	1.18435	0.535683	0.703622	0.749106	0.817351	0.78222	0.53287	0.260959	1.05e-05	0.568811	0.489379	0.573592	0.574786	0.630955	0.931163	0.783669	0.639719	0.513476	0.92593	0.701607	1.17758	0.602393	0.454068	0.621315	0.709631	0.581834	1.03933	0.757919	0.951554	0.390269	0.582801	0.457897	0.444334	0.792891	0.619923	0.964634	0.613382	0.485643	0.66353	0.823059	1.05e-05	0.832693	0.655799	0.768532	0.879563	0.904741	0.317318	0.868154
ERMAP	1.05e-05	1.61524	0.958594	1.85326	1.05e-05	3.18841	2.9361	1.05e-05	1.05e-05	1.25999	1.05e-05	1.32205	1.31285	1.50616	1.05e-05	2.66522	1.05e-05	1.25047	1.05e-05	1.15703	1.05e-05	2.56649	1.05e-05	0.556467	2.10709	1.05e-05	0.505216	1.06934	1.27235	2.28441	1.05e-05	0.716904	1.05e-05	0.754845	1.42837	1.11332	1.16087	1.05892	1.05e-05	1.74872	0.803558	0.551032	1.05e-05	0.741405	1.16801	1.13334	1.05e-05	1.16581	1.63716
ERO1B	1.05e-05	1.05e-05	1.05e-05	2.06578	3.66113	1.25714	1.05e-05	5.55584	5.72126	5.30375	1.05e-05	4.4369	1.05e-05	1.05e-05	5.80445	3.60822	6.7773	1.05e-05	1.05e-05	1.05e-05	1.05e-05	1.05e-05	1.05e-05	1.05e-05	1.05e-05	4.47281	8.23147	5.3538	1.05e-05	1.05e-05	4.93307	1.05e-05	1.05e-05	7.46124	3.28643	1.05e-05	1.05e-05	1.05e-05	1.05e-05	1.05e-05	2.43808	1.05e-05	1.05e-05	6.68143	1.05e-05	1.05e-05	6.40813	1.05e-05	1.05e-05
ERP29	1.05e-05	1.05e-05	1.05e-05	1.05e-05	1.05e-05	1.25617	1.05e-05	0.378318	1.05e-05	0.0270368	1.05e-05	0.196923	0.0727446	1.05e-05	1.05e-05	0.158905	1.05e-05	0.18638	1.05e-05	1.05e-05	1.05e-05	1.21872	1.05e-05	0.353154	1.05e-05	0.0347798	1.18723	1.05e-05	1.05e-05	1.05e-05	1.05e-05	1.05e-05	1.05e-05	1.05e-05	1.05e-05	1.05e-05	1.05e-05	0.110864	3.65502	1.05e-05	1.05e-05	0.611526	0.618283	1.05e-05	1.05e-05	1.05e-05	0.588756	1.05e-05	1.05e-05
ERP44	0.929826	0.663036	0.467628	0.655222	1.16769	4.02285	1.23765	1.15832	2.14169	0.879711	2.40381	0.843042	2.9318	1.08994	0.989442	1.55124	1.92986	1.07543	3.95853	1.23654	0.555361	5.51536	2.003	1.15796	3.9679	2.16616	0.291763	0.51225	0.249617	1.7396	1.42823	0.852536	0.469793	0.614461	0.575734	0.642878	0.596696	0.552802	1.3511	4.12647	0.604337	0.493335	1.85693	0.229591	0.85222	0.745919	0.840445	0.278276	0.258337
ESD	25.8615	11.846	16.3283	13.9586	13.5794	11.5947	10.6361	19.6415	14.9665	16.1423	16.4158	20.8905	12.1634	15.7361	17.092	18.9754	18.7657	9.40359	18.5447	14.728	11.8551	16.6537	19.8587	17.3676	12.9026	9.86865	14.8718	3.09057	15.2324	15.9076	19.2413	19.1741	8.83649	14.8809	17.128	19.3392	13.9833	12.4619	11.5918	11.2093	20.451	15.65	9.86963	12.3835	15.0665	11.977	10.1027	13.3116	20.1625
ESYT1	3.64164	2.18934	3.84165	1.06314	2.87033	0.295214	0.70529	3.83332	3.31037	2.18996	2.58796	3.62345	1.98559	2.82859	2.27134	2.61777	4.30691	1.86793	4.75155	2.47459	3.32337	3.69469	4.29253	3.87956	2.39254	1.99531	4.11016	4.73219	4.57971	0.159555	0.92278	3.63965	2.4204	4.37158	2.82305	3.63081	2.74942	3.09178	3.39056	2.69297	0.894628	3.14948	3.69031	4.41446	4.63557	2.37785	2.8165	1.87966	4.21415
ESYT2	0.142555	1.05e-05	0.0610615	1.05e-05	0.461145	1.05e-05	3.20676	1.05e-05	1.05e-05	1.05e-05	0.0242584	0.0571834	1.05e-05	1.05e-05	1.05e-05	1.05e-05	1.05e-05	1.05e-05	1.05e-05	0.795712	1.05e-05	0.226006	0.0886969	0.0834019	1.05e-05	1.05e-05	1.05e-05	1.05e-05	1.05e-05	1.05e-05	1.05e-05	1.05e-05	0.052882	0.051062	1.05e-05	0.204922	0.336171	1.05e-05	0.068374	1.05e-05	1.05e-05	1.05e-05	1.05e-05	1.05e-05	1.05e-05	1.05e-05	1.05e-05	1.05e-05	1.05e-05
ETF1	1.05e-05	1.05e-05	1.38241	1.65407	0.0566355	1.05e-05	0.0884111	0.0807671	1.05e-05	0.402341	1.61125	1.05e-05	1.05e-05	2.51209	0.529457	0.366455	1.05e-05	0.727203	1.05e-05	0.0401834	1.05e-05	0.41801	1.05e-05	1.05e-05	0.160792	1.05e-05	1.01967	0.560561	1.05e-05	1.05e-05	1.21965	1.51654	1.39209	2.33988	1.05e-05	1.05e-05	2.2916	0.0191832	1.2917	2.86407	2.83296	2.11997	1.97021	1.05e-05	1.5161	1.71822	1.95365	0.0904577	1.05e-05
ETFA	0.0542851	1.05e-05	10.8419	10.2453	1.05e-05	1.05e-05	1.05e-05	1.05e-05	7.60976	0.0978747	7.24433	1.58628	6.1969	1.05e-05	1.05e-05	1.05e-05	1.05e-05	0.0390662	5.23542	10.1416	1.05e-05	7.81246	14.1721	1.05e-05	1.05e-05	0.162189	1.05e-05	1.05e-05	0.246015	1.05e-05	1.05e-05	1.04547	0.241242	1.05e-05	0.0498264	1.05e-05	36.1199	1.05e-05	0.259865	9.63852	1.05e-05	1.05e-05	8.13215	0.160569	53.8444	2.73794	9.12359	1.05e-05	13.5737
ETFB	1.05e-05	1.05e-05	1.05e-05	1.05e-05	1.05e-05	1.05e-05	1.05e-05	0.654944	1.05e-05	2.63588	1.06657	0.0428106	2.42266	1.05e-05	0.654768	1.05e-05	1.05e-05	1.05e-05	2.24492	1.05e-05	1.56677	1.05e-05	0.595779	1.05e-05	1.05e-05	1.05e-05	0.475473	69.5426	81.1356	1.05e-05	1.05e-05	1.05e-05	1.05e-05	0.725486	1.05e-05	1.05e-05	1.05e-05	1.05e-05	1.05e-05	2.3545	1.05e-05	0.132614	1.05e-05	4.99745	1.05e-05	1.05e-05	1.05e-05	4.10196	1.05e-05
ETHE1	1.05e-05	1.11206	0.226507	0.543272	1.05e-05	1.01575	3.84737	1.05e-05	1.05e-05	0.321384	1.05e-05	1.05e-05	0.402822	0.582738	0.990748	0.726281	1.05e-05	0.67645	0.269048	0.530914	0.570339	0.480298	1.05e-05	1.05e-05	0.251587	0.957738	1.05e-05	0.456338	7.1097	0.851503	0.268384	3.71138	1.00643	0.217644	0.758325	0.556508	0.483676	0.491044	7.60956	8.99392	1.05422	2.0859	1.05e-05	14.418	1.90311	1.04639	2.69197	8.54546	1.05e-05
EVPL	1.05e-05	1.05e-05	0.495416	1.05e-05	1.05e-05	1.15575	0.779801	0.372412	0.214247	0.415204	0.169947	0.115594	1.24598	1.05e-05	1.05e-05	0.128602	0.335866	0.418267	0.417686	0.314495	0.335586	0.507519	0.188295	0.200373	0.268655	1.05e-05	0.0611938	1.05e-05	1.05e-05	0.00542815	1.05e-05	1.05e-05	0.219637	0.274402	0.0242701	1.05e-05	0.0170627	1.05e-05	1.05e-05	0.0360843	1.05e-05	1.05e-05	0.114251	0.0926534	1.05e-05	0.109482	1.05e-05	0.0167983	1.05e-05
EWSR1	1.05e-05	1.05e-05	1.05e-05	1.05e-05	1.36128	0.211971	0.60367	0.845462	1.02316	1.05e-05	1.05e-05	0.785641	1.05e-05	1.08489	1.4419	0.545378	1.8282	1.05e-05	0.965226	1.05e-05	0.220905	1.05e-05	1.05e-05	1.13833	1.05e-05	1.05e-05	1.05e-05	1.05e-05	1.05e-05	0.314236	1.05e-05	1.84413	1.05e-05	1.05e-05	1.31074	1.05e-05	1.06736	0.721598	1.395	1.05e-05	1.05e-05	1.13597	0.0433061	1.05e-05	1.07094	1.05e-05	1.45465	1.05e-05	0.0215994
EXD2	1.05e-05	1.05e-05	1.05e-05	1.05e-05	0.0419266	1.05e-05	1.05e-05	1.05e-05	1.05e-05	0.0159616	0.0370744	0.031071	1.05e-05	1.05e-05	1.05e-05	1.05e-05	0.0636813	1.05e-05	1.05e-05	1.05e-05	1.05e-05	1.05e-05	1.05e-05	1.05e-05	0.0215519	1.05e-05	1.05e-05	0.0523213	0.0803744	1.05e-05	1.05e-05	1.05e-05	1.05e-05	1.05e-05	1.05e-05	1.05e-05	1.05e-05	1.05e-05	1.05e-05	1.05e-05	0.0212943	1.05e-05	1.05e-05	1.05e-05	1.05e-05	1.05e-05	1.05e-05	0.0565195	0.0221192
EXOC2	1.05e-05	37.0756	1.05e-05	88.1285	1.05e-05	19.9957	1.05e-05	80.6829	80.0141	67.8327	50.8766	72.1683	61.104	37.0384	45.9881	1.05e-05	87.9936	44.7936	70.8453	61.0609	1.05e-05	71.9949	75.611	77.0052	1.05e-05	32.4456	56.1164	69.7513	1.05e-05	28.693	1.05e-05	1.05e-05	54.2187	91.9391	78.7524	44.009	1.05e-05	1.05e-05	1.05e-05	1.05e-05	1.05e-05	1.05e-05	79.2671	1.05e-05	54.6706	66.7654	26.0913	1.05e-05	1.05e-05
EXOC3	83.9171	47.0584	57.947	66.8649	70.2284	18.1704	12.0851	86.2762	30.1478	35.5048	57.2084	37.0755	48.1019	29.7325	29.8537	31.844	72.3277	55.2991	63.4214	73.1644	48.6029	62.7356	54.7013	63.0651	29.374	29.0257	50.8885	39.3319	9.63405	0.929227	20.6753	7.15618	52.6705	36.7682	48.5821	8.6358	48.5125	55.6296	0.461528	39.809	0.206713	8.7629	1.05e-05	1.05e-05	1.05e-05	5.07305	1.05e-05	1.05e-05	0.970958
EXOC4	1.05e-05	0.0507286	0.00616982	0.341759	0.189311	1.05e-05	8.90713	1.05e-05	1.05e-05	0.0981398	1.05e-05	1.05e-05	1.05e-05	1.05e-05	0.296744	1.05e-05	1.05e-05	0.219269	1.05e-05	1.05e-05	0.153981	1.05e-05	1.05e-05	1.05e-05	0.942144	1.05e-05	1.05e-05	1.05e-05	1.05e-05	1.05e-05	0.0290223	1.05e-05	1.05e-05	1.0193	1.05e-05	0.910093	0.605493	0.671778	0.660934	0.920129	1.05e-05	0.887859	1.05e-05	0.353382	1.36407	0.667323	0.424415	1.05e-05	1.20922
EXOC7	1.05e-05	1.05e-05	2.13354	2.98496	1.05e-05	2.37958	0.371847	1.05e-05	1.05e-05	1.87618	1.03409	1.05e-05	2.40676	1.8427	1.05e-05	1.05e-05	1.05e-05	1.05e-05	2.76356	0.628297	0.840916	1.05e-05	1.05e-05	1.05e-05	1.15602	1.02659	1.05e-05	0.368563	1.05e-05	1.53861	0.765322	0.660201	1.05e-05	1.05e-05	1.05e-05	1.05e-05	1.05e-05	1.05e-05	1.05e-05	1.05e-05	0.34759	1.05e-05	1.05e-05	1.05e-05	1.05e-05	0.523779	1.05e-05	0.939435	0.964655
EXTL2	0.266503	1.05e-05	0.842304	0.0391356	0.0185211	1.93035	1.05e-05	0.397356	0.225883	0.598609	0.750194	0.215501	0.887996	1.05e-05	0.0546111	1.05e-05	0.0440987	1.05e-05	1.05e-05	0.0256822	0.401298	0.08256	1.05e-05	0.0434745	0.303167	0.0453154	1.05e-05	0.264638	1.05e-05	0.0463035	0.421044	0.0741883	2.77096	0.0443418	1.05e-05	0.0412237	0.509703	0.0934853	0.0462071	1.05e-05	0.127917	0.100386	1.05e-05	1.05e-05	0.0318617	0.0561854	1.05e-05	0.0179195	1.05e-05
EZR	2.6265	3.95066	3.78006	3.93841	2.11341	4.21522	2.92649	4.33036	2.44245	3.71923	0.39292	1.12662	3.80049	5.62736	1.49927	4.80078	1.6364	3.24891	0.223082	3.8449	2.36299	2.68801	3.68007	2.78335	3.47122	2.85385	0.417758	1.17376	1.70826	5.09508	2.75331	0.30354	1.90613	1.83263	0.906813	0.228167	2.0868	1.01696	0.599628	2.13003	3.06678	0.539541	1.43685	1.61903	0.473279	0.962855	0.35574	0.249952	0.110897
F10	50.8532	51.029	50.6024	45.8173	55.3073	24.7558	41.629	46.8754	58.9667	52.9877	45.5016	43.9611	46.1828	62.9109	36.6635	37.3134	35.0824	41.0949	39.1441	41.9739	32.5891	40.51	30.0745	42.416	49.2619	56.0672	53.5222	33.0328	62.1584	14.6947	42.5502	33.7433	30.3872	32.2723	53.5772	33.8939	48.327	31.326	36.2121	36.2781	26.5405	33.56	39.6063	28.4974	51.7851	39.2264	31.7929	47.678	35.4986
F11	25.9286	8.42511	167.942	5.33731	168.535	55.73	7.9195	5.4935	133.889	33.0488	3.75834	48.9458	9.24741	30.4238	173.39	8.86394	97.5877	4.49218	63.7782	156.616	135.383	6.51386	105.598	27.3146	6.96273	4.62136	48.62	69.2525	158.339	7.1737	107.527	68.7066	181.524	5.71602	143.803	54.0664	7.85907	151.135	77.2993	165.58	20.9711	95.9307	73.1091	66.5627	118.185	36.3159	161.581	77.5135	18.6035
F12	84.6337	74.5935	88.4168	122.961	128.398	129.58	81.6777	105.833	84.6978	148.589	82.299	135.528	82.5048	161.286	176.877	129.702	81.4787	99.8244	122.966	170.6	112.594	76.7684	117.563	107.205	103.502	128.958	126.253	104.878	80.0146	99.6508	205.969	136.552	138.802	128.815	127.792	130.933	79.9065	78.4743	77.7464	82.5848	168.646	91.6398	117.933	132.039	75.2762	66.8563	80.6796	111.754	179.196
F13A1	8.56135	6.22186	4.25256	5.53084	6.21924	3.78505	8.76604	4.4651	6.19065	7.39912	9.49675	7.31657	6.10402	4.36158	3.9712	7.19941	6.12676	5.39993	7.07304	4.57049	5.40625	2.91807	5.33397	3.39848	2.86394	2.55185	5.63274	2.50301	3.40523	6.76719	2.47031	3.96189	3.57964	4.78631	8.01288	4.73821	5.15093	6.62513	4.0918	3.14092	7.18637	5.64252	6.73147	2.85687	3.8319	6.98929	5.13083	4.74837	3.5251
F13B	19.1299	15.1359	22.3091	13.1823	15.6045	15.5885	12.7519	18.5582	15.0889	22.7495	17.8535	20.9478	16.9982	17.7967	17.3438	18.6223	14.3209	14.6508	21.5809	16.2496	15.0277	10.8098	22.1325	14.6926	14.3577	13.7982	21.2307	11.8797	8.29085	15.4665	18.9389	16.9863	12.2706	14.5915	15.8684	12.1131	14.1801	9.30027	13.6696	15.0598	15.6758	14.6274	15.7578	16.3954	13.0189	12.0337	16.0323	16.9715	16.499
F2	283.875	234.315	274.108	238.357	275.087	278.58	279.03	295.841	256.867	261.001	223.935	252.499	262.492	249.659	240.783	219.27	289.479	252.556	286.604	282.354	275.142	266.123	265.958	263.081	233.159	273.235	234.363	259.973	287.606	233.191	277.314	266.489	241.278	294.511	207.879	275.374	259.113	223.715	274.548	245.481	184.127	252.292	232.094	276.494	262.737	273.354	222.092	256.582	301.013
F5	39.7055	26.7485	40.5956	29.5505	37.0341	27.1106	17.7006	39.1296	21.4804	35.9257	19.2072	34.9111	33.9943	40.7722	11.077	23.5734	40.5538	52.1152	35.7923	40.0161	34.5067	24.6104	29.6334	29.3047	19.7362	24.5643	31.4128	26.966	22.0471	9.49928	22.6516	28.543	29.8348	28.7837	27.4768	25.7254	32.9243	26.7757	23.5	19.1448	30.8063	21.484	25.3753	21.9961	20.2855	23.2824	28.8117	14.6938	33.0216
F7	4.01355	1.06567	1.35395	2.31739	3.88553	0.381353	0.440059	4.32329	3.45119	2.07168	2.52466	3.9999	0.409988	2.07281	1.86498	0.454836	3.07552	2.70928	3.00722	2.51596	1.70619	0.821261	2.45992	3.34801	0.502329	1.01509	2.43605	0.530735	1.90218	1.05e-05	0.479608	0.577403	0.9286	2.08804	2.1119	1.49456	0.828866	1.00942	3.01109	0.954287	0.100267	2.07768	0.68197	0.409179	1.61117	0.550899	1.50254	1.10243	1.69343
F9	9.81617	5.90237	8.58338	8.75271	12.7646	0.729715	6.39842	9.14313	11.6087	9.29425	15.1708	5.82063	5.02046	7.95364	9.10176	2.54727	6.77059	12.626	8.25065	7.45506	9.01454	4.74215	10.3707	8.9397	3.3223	7.03014	7.72746	6.81704	12.2206	0.543074	3.83424	6.21326	2.7234	8.97805	4.51693	10.3987	12.1741	5.75214	7.84136	5.8837	0.841552	7.03307	7.68063	7.54672	11.4774	6.39126	5.61344	6.1002	5.57755
FAAH	1.00524	1.07138	1.05e-05	1.05e-05	1.05e-05	1.30847	1.05e-05	1.05e-05	1.05e-05	1.05e-05	1.05e-05	1.05e-05	0.435521	31.8871	1.24771	1.81161	1.05e-05	0.542036	1.05e-05	1.46535	0.0363091	1.05e-05	1.05e-05	1.05e-05	11.2298	1.05e-05	1.05e-05	1.05e-05	1.05e-05	1.34727	1.94678	2.14975	1.05e-05	1.05e-05	1.05e-05	0.424864	1.05e-05	1.05e-05	1.05e-05	1.05e-05	0.7972	1.05e-05	1.05e-05	1.05e-05	1.05e-05	0.00399524	1.05e-05	2.0673	1.05e-05
FABP3	1.05e-05	90.065	1.05e-05	103.969	1.05e-05	1.05e-05	1.05e-05	1.05e-05	154.943	21.8487	0.0900334	0.0164688	86.9192	63.0128	201.161	1.05e-05	156.471	0.210909	269.269	1.73415	65.2377	1.05e-05	0.111032	118.439	168.365	124.59	103.991	79.8318	154.892	1.05e-05	1.05e-05	108.497	130.415	1.05e-05	82.5505	1.05e-05	1.05e-05	4.88208	1.05e-05	159.734	3.42047	89.5478	77.436	50.7351	89.2899	105.65	106.412	56.5938	55.0038
FABP5	110.246	64.8591	109.01	107.591	169.359	107.517	67.6793	1.05e-05	105.582	0.200334	20.7107	167.614	74.5753	221.675	1.54209	121.971	107.83	1.05e-05	1.05e-05	1.05e-05	1.05e-05	51.4822	164.22	137.44	1.05e-05	163.25	5.11559	1.05e-05	82.3916	67.7935	153.939	130.346	165.649	101.261	68.1579	4.80248	39.0814	11.806	18.1276	105.923	73.9636	109.738	152.018	31.7048	71.3625	81.5395	44.6914	4.74654	178.837
FADD	1.10226	1.05e-05	1.05e-05	1.05e-05	1.05e-05	0.0407085	1.05e-05	1.05e-05	1.05e-05	1.05e-05	1.05e-05	1.05e-05	1.05e-05	1.05e-05	1.05e-05	1.05e-05	1.05e-05	1.05e-05	1.05e-05	1.05e-05	1.05e-05	1.05e-05	1.05e-05	1.05e-05	1.05e-05	1.05e-05	1.05e-05	1.05e-05	0.284985	1.05e-05	1.05e-05	1.05e-05	1.05e-05	1.05e-05	1.05e-05	1.05e-05	1.05e-05	1.05e-05	1.05e-05	1.05e-05	1.05e-05	1.05e-05	1.05e-05	1.05e-05	1.05e-05	1.05e-05	1.05e-05	1.05e-05	1.05e-05
FAH	0.335435	0.387074	0.216688	0.190904	0.161291	0.61546	0.896481	0.21553	0.182408	0.394857	0.313979	4.43025	1.80409	0.233293	3.53707	0.327671	0.231466	0.405307	0.298813	0.196862	0.323267	4.42201	0.159724	3.61037	0.210842	0.214158	0.183733	7.21635	0.302288	0.568331	0.163266	0.127549	1.05e-05	0.429676	0.127292	0.310435	0.237234	0.290221	0.235705	0.236841	0.50815	0.130514	0.426608	0.355412	1.05e-05	0.338767	0.252145	0.16543	0.203475
FAM135A	0.064313	0.551622	0.0692577	0.406432	0.0404245	0.798171	0.774474	0.20528	0.0693401	0.440151	0.377126	1.05e-05	0.289386	0.336727	0.231978	0.747464	0.102965	0.312044	0.142188	0.376596	0.300428	0.51893	1.05e-05	0.301879	0.524768	0.503068	1.05e-05	0.262374	0.127121	0.506237	0.406821	1.05e-05	0.520481	0.328329	0.439138	0.28189	0.210856	0.394365	1.05e-05	0.445637	0.571261	1.05e-05	1.05e-05	0.478828	0.22343	0.391499	0.48977	0.354615	1.05e-05
FAM20C	1.05e-05	1.05e-05	0.178279	1.05e-05	1.05e-05	1.05e-05	1.05e-05	0.13406	0.136925	0.0720627	1.05e-05	1.05e-05	0.143205	0.0890306	0.0278246	0.198868	0.0737213	0.207572	1.05e-05	0.114828	0.0595802	1.05e-05	0.138354	1.05e-05	1.05e-05	0.0189853	0.0381598	0.194262	1.05e-05	0.0782005	0.0259908	1.05e-05	1.05e-05	0.965774	1.05e-05	0.0523482	1.05e-05	1.05e-05	1.05e-05	1.05e-05	1.05e-05	1.05e-05	0.119327	0.121262	0.177525	0.49008	0.499495	1.05e-05	1.05e-05
FAM3C	21.5757	18.0255	6.45209	7.45856	1.05e-05	11.6397	0.135958	1.07273	10.3287	1.05e-05	9.34166	18.33	12.6409	10.2028	1.05e-05	11.9608	9.08356	16.4818	8.52925	1.05e-05	7.50656	9.01399	8.64632	1.05e-05	8.12033	12.2719	4.21607	1.05e-05	1.37592	6.57954	11.5361	11.3902	8.16896	3.40781	9.72527	4.23141	16.4211	8.64886	5.09115	9.50014	9.67567	4.04588	3.74979	4.19004	3.51385	7.99116	9.43372	1.05e-05	4.1214
FAM98B	1.05e-05	1.05e-05	0.130951	0.841771	0.577657	0.532131	1.05e-05	1.05e-05	1.05e-05	1.05e-05	1.65604	0.557838	1.05e-05	1.05e-05	1.05e-05	0.569474	1.05e-05	1.05e-05	2.35016	0.921108	0.948049	1.05e-05	1.70112	0.0575742	1.05e-05	1.05e-05	0.530096	0.0154788	0.648903	1.05e-05	0.670301	0.716651	0.902097	1.05e-05	0.0600646	0.834049	1.05e-05	0.412449	1.13631	1.05e-05	1.1596	0.900579	0.678431	0.992523	1.65835	1.42361	0.894547	1.04191	1.05e-05
FAP	0.069078	0.0779327	1.05e-05	1.05e-05	0.0404457	1.05e-05	0.0355119	0.0708568	2.37836	0.421034	0.0126481	0.0705905	2.14556	1.05e-05	0.112981	0.168327	1.05e-05	1.05e-05	0.0179189	0.0223661	1.05e-05	0.0792448	0.0436627	1.05e-05	6.2193	1.05e-05	1.05e-05	1.05e-05	0.0448884	0.318791	0.583437	0.0456384	0.0343716	1.34025	0.0552341	0.199563	1.05e-05	1.04538	0.0705579	0.00766304	5.83207	0.0184251	0.45557	1.05e-05	0.0691398	0.241512	1.05e-05	1.05e-05	1.05e-05
FARP1	1.05e-05	1.05e-05	0.0277939	0.0628884	1.05e-05	1.05e-05	0.0230962	1.05e-05	0.0144733	1.05e-05	1.05e-05	1.05e-05	1.05e-05	1.05e-05	1.05e-05	16.3277	1.05e-05	20.4267	1.05e-05	1.05e-05	0.00441254	1.05e-05	1.05e-05	1.05e-05	1.05e-05	0.0248705	1.05e-05	1.05e-05	0.071946	1.05e-05	1.05e-05	1.05e-05	1.05e-05	1.05e-05	0.0281041	1.05e-05	1.05e-05	1.05e-05	14.9485	0.0427525	17.4934	1.05e-05	1.05e-05	1.05e-05	1.05e-05	1.05e-05	0.0159344	1.05e-05	1.05e-05
FARSA	1.05e-05	1.05e-05	0.0165934	1.05e-05	0.130015	1.05e-05	1.05e-05	1.05e-05	1.05e-05	1.05e-05	1.05e-05	1.05e-05	1.05e-05	0.0703749	1.05e-05	1.05e-05	1.05e-05	1.05e-05	1.05e-05	0.0715129	0.0768111	1.05e-05	1.05e-05	1.05e-05	1.05e-05	1.05e-05	1.05e-05	1.05e-05	1.05e-05	0.0266563	1.05e-05	1.44718	1.05e-05	1.05e-05	1.05e-05	0.228819	1.05e-05	1.05e-05	1.05e-05	1.05e-05	0.0119756	1.05e-05	1.42744	1.05e-05	1.05e-05	1.05e-05	1.43698	1.05e-05	1.20282
FARSB	1.05e-05	0.015916	1.05e-05	0.163188	1.05e-05	1.05e-05	1.05e-05	1.05e-05	0.490613	0.177111	1.05e-05	1.05e-05	1.05e-05	1.05e-05	0.143677	1.05e-05	1.05e-05	1.39388	1.05e-05	0.148817	0.588905	2.84871	1.05e-05	0.105265	0.0319297	0.108403	1.07164	0.914139	0.12777	0.16018	0.157864	1.05e-05	1.05e-05	0.0132436	1.05e-05	1.05e-05	1.05e-05	0.0868663	0.155067	0.31053	1.05e-05	0.110371	1.05e-05	0.265725	0.104132	1.05e-05	0.211845	0.688086	0.247178
FASN	0.653576	0.217241	0.212356	0.622397	0.225395	0.0983045	0.464595	0.6302	0.291858	0.467895	0.689412	1.10933	0.481074	0.171775	0.696514	0.208911	0.516126	0.217412	0.317581	0.311935	1.15511	0.64734	1.25541	0.845071	0.313145	0.507094	0.715958	0.560191	0.422433	0.21906	1.01031	0.696957	0.028814	0.448084	0.545644	0.674321	0.596357	0.117569	0.788741	0.832029	0.503736	0.880385	0.500994	1.16765	1.17573	0.645499	0.707481	1.04236	0.745217
FBL	1.05e-05	1.10372	0.285323	0.0405387	1.05e-05	1.05e-05	1.05e-05	1.05e-05	1.05e-05	0.144433	0.167088	1.05e-05	1.05e-05	1.05e-05	0.813069	1.05e-05	1.05e-05	1.05e-05	1.05e-05	1.05e-05	1.05e-05	1.10746	0.0461706	0.295638	0.744731	1.05e-05	1.05e-05	1.05e-05	1.05e-05	1.05e-05	1.05e-05	1.05e-05	1.05e-05	0.0183601	0.0751228	0.43182	0.0263173	0.312469	1.05e-05	1.05e-05	1.05e-05	0.756805	0.0701313	1.05e-05	0.0300858	1.05e-05	1.05e-05	1.05e-05	1.05e-05
FBLIM1	0.0508218	1.05e-05	0.283337	1.05e-05	1.05e-05	1.05e-05	0.200226	1.05e-05	0.0698183	1.05e-05	1.05e-05	0.0755898	1.05e-05	1.05e-05	1.05e-05	0.0285441	0.151719	1.05e-05	0.0763116	1.05e-05	1.05e-05	1.05e-05	0.110812	1.05e-05	1.05e-05	1.05e-05	1.05e-05	1.05e-05	0.129363	1.57733	1.05e-05	1.05e-05	0.830476	0.0407975	1.05e-05	1.05e-05	0.0498757	1.05e-05	0.104538	1.05e-05	1.05e-05	1.05e-05	0.0375389	0.0388762	0.0434192	0.115089	1.05e-05	0.0566908	1.05e-05
FBLN1	20.8647	12.3694	10.7487	26.2018	19.9759	7.33195	10.8796	25.6481	23.8865	18.5645	24.7324	16.8901	16.3005	16.3045	11.3568	13.4953	32.5127	20.0251	34.1545	23.133	17.7404	8.99435	32.7085	26.6792	8.17992	8.61367	29.3718	17.0656	14.3583	3.38693	13.6605	8.06943	37.4664	26.2998	21.7649	19.6636	18.8017	18.0136	29.1905	11.0883	6.10884	48.9337	29.0412	16.6311	13.9639	26.6074	25.209	24.2583	20.4097
FBLN5	1.05e-05	1.05e-05	1.05e-05	1.05e-05	1.05e-05	1.05e-05	1.05e-05	0.122991	1.05e-05	1.05e-05	0.0329506	0.0414274	1.05e-05	1.05e-05	0.0346209	1.05e-05	0.144083	1.05e-05	1.05e-05	1.05e-05	1.05e-05	1.05e-05	2.46868	0.0652991	1.05e-05	1.05e-05	1.05e-05	1.05e-05	1.05e-05	1.05e-05	1.05e-05	1.05e-05	1.05e-05	1.05e-05	1.05e-05	1.05e-05	1.05e-05	1.05e-05	36.9929	1.05e-05	1.05e-05	1.05e-05	1.05e-05	1.05e-05	1.05e-05	1.05e-05	1.05e-05	1.05e-05	1.05e-05
FBN1	2.8917	2.74154	2.1334	1.62808	2.77731	2.63936	3.22239	3.69147	1.34261	4.69606	3.85029	3.50602	2.09492	2.84386	5.16665	4.18031	2.04176	3.90476	0.927985	3.53112	1.99455	4.5629	2.8797	4.06217	4.59767	4.73236	3.02491	3.38886	3.21295	3.11252	4.06807	3.8106	3.50278	3.41805	3.7302	3.44178	3.67426	3.08801	3.13887	3.03175	2.78049	3.00174	2.50782	2.44709	3.69136	3.02647	3.06024	2.9961	3.6183
FBN2	2.94846	2.21425	2.28066	1.77419	2.98789	2.838	3.44372	2.69481	1.40335	3.0788	3.30575	2.83007	2.25776	3.04659	4.74106	3.85297	1.20905	3.15074	0.955858	2.97439	1.86634	3.50723	3.07088	3.38971	2.92624	3.14075	2.99046	3.24969	3.46274	3.31043	3.1567	4.07659	2.9929	3.44891	2.98095	3.59916	3.40679	3.32323	3.13914	3.30383	3.03002	3.2314	2.67972	2.62485	3.91302	3.25177	3.05356	3.23561	3.87977
FBP1	5.02692	0.998185	7.84551	2.92245	8.12148	0.5466	4.07898	4.40243	18.1682	0.787021	3.97671	9.73339	0.758961	1.17591	20.6835	0.545025	9.52827	2.95764	3.22596	2.87334	1.82049	1.17574	4.44789	3.13595	0.934268	4.6169	3.92251	4.98787	6.3281	0.100545	0.780207	0.22507	1.70267	2.77802	12.2263	1.65105	7.55117	2.48989	3.92624	1.08159	0.956056	3.88681	18.9198	4.98317	3.15186	1.18002	1.71439	17.4176	4.87336
FBP2	1.05e-05	1.05e-05	1.05e-05	1.05e-05	1.05e-05	1.05e-05	1.05e-05	1.05e-05	1.05e-05	1.05e-05	1.05e-05	1.05e-05	1.05e-05	1.05e-05	1.05e-05	1.05e-05	1.05e-05	1.05e-05	1.05e-05	0.00921647	1.05e-05	1.05e-05	1.05e-05	1.05e-05	1.05e-05	1.05e-05	1.05e-05	1.05e-05	1.05e-05	1.05e-05	1.05e-05	1.05e-05	1.05e-05	1.05e-05	1.05e-05	1.05e-05	1.05e-05	1.05e-05	1.05e-05	1.05e-05	1.05e-05	1.05e-05	1.05e-05	1.05e-05	1.05e-05	1.05e-05	1.05e-05	1.05e-05	1.05e-05
FBXL15	1.05e-05	0.429209	1.05e-05	1.05e-05	1.05e-05	1.05e-05	0.29739	0.704886	1.05e-05	1.05e-05	1.02733	1.05e-05	1.05e-05	1.27246	1.47683	1.05e-05	1.04112	1.05e-05	0.946951	1.05e-05	1.05e-05	1.05e-05	0.879688	1.05e-05	1.05e-05	1.05e-05	1.58031	1.05e-05	1.05e-05	1.05e-05	1.05e-05	1.05e-05	1.05e-05	1.05e-05	1.05e-05	1.05e-05	1.05e-05	1.05e-05	0.9377	1.05e-05	1.05e-05	1.06931	1.05e-05	1.05e-05	1.05e-05	1.05e-05	0.575696	1.05e-05	1.05e-05
FCGBP	2.02166	1.47905	3.83544	2.03553	2.66376	2.29118	2.62481	1.62844	2.18067	2.26487	1.73148	2.04676	1.7765	2.17303	3.30569	3.55148	2.18234	2.97936	3.39836	2.61219	3.35412	2.5825	2.73865	2.78117	3.43226	1.42259	3.40859	2.95948	2.67861	5.20181	4.4719	1.54161	1.67281	1.71579	10.2386	3.75284	1.85631	3.35024	1.33787	1.74219	2.24659	1.77523	3.53715	4.04909	3.59438	4.31942	1.86557	10.9807	3.52596
FCGR2A	4.70481	1.05e-05	1.05e-05	60.7829	52.874	0.119482	30.168	44.9541	1.05e-05	5.76387	1.05e-05	55.5909	41.3442	1.05e-05	0.142003	1.05e-05	65.9567	1.05e-05	25.6237	1.05e-05	1.58648	1.05e-05	50.3422	30.2463	0.588291	0.10194	1.05e-05	0.177393	1.05e-05	22.7005	1.05e-05	32.9206	1.05e-05	6.02665	1.05e-05	1.05e-05	1.05e-05	1.05e-05	1.05e-05	71.0353	1.05e-05	1.05e-05	54.2287	40.233	1.05e-05	19.3529	9.685	55.1261	8.332
FCGR3A	11.2113	7.95618	7.27589	13.3471	7.2573	22.7462	13.6809	9.60668	7.13813	6.63265	6.34509	3.33333	12.0093	11.1029	9.47575	12.1506	7.54517	5.63621	15.421	13.4098	9.84126	16.6944	11.206	10.4327	13.5861	11.6406	8.74507	11.5564	19.4605	5.30892	13.6804	15.4912	9.05792	13.4246	9.75896	8.34373	7.07898	15.2391	10.0776	6.47451	19.115	18.429	17.6333	10.0197	7.72604	10.842	8.61126	8.59932	12.6802
FCGR3B	0.109554	6.31331	5.46691	1.05e-05	1.65949	10.3482	6.47826	1.05e-05	2.21037	3.30398	2.34503	2.19933	1.05e-05	1.38998	2.04099	1.05e-05	15.5676	5.91533	3.50423	3.04853	10.7177	3.96197	0.418472	1.05e-05	8.20107	1.05e-05	1.45188	4.14472	0.55994	8.15562	11.614	1.92671	1.05e-05	3.24622	3.91121	0.856356	1.49837	2.21188	1.47232	1.83004	23.8394	1.05e-05	3.64846	6.98991	1.06374	4.23938	1.8057	1.96602	0.0968608
FCN1	6.58672	4.95071	1.44734	0.808767	3.60535	3.24973	1.05e-05	1.48515	2.65813	7.54769	1.05e-05	1.05e-05	0.498753	10.0295	1.05e-05	6.66814	0.306477	5.69543	1.05e-05	4.47317	1.05e-05	1.05e-05	4.32014	2.06383	4.67681	1.05e-05	1.05e-05	0.563776	0.0288504	6.23945	4.19316	1.05e-05	2.20985	1.05e-05	1.29346	11.2842	9.70084	1.05e-05	10.7985	0.127115	7.10403	2.92806	0.743531	7.59816	2.79963	0.925913	0.58835	1.05e-05	7.14282
FCN2	21.4263	15.443	9.88498	13.6018	9.30855	20.5613	18.2476	16.3317	10.8186	25.3701	13.0649	3.81322	16.5018	21.7423	4.0538	23.1703	8.94864	10.269	6.53162	26.2087	7.46084	14.2942	13.2823	9.72525	16.7687	5.52214	7.18686	11.9831	9.18457	17.9246	17.7685	12.6736	17.0712	8.93645	14.1247	20.4946	23.0455	19.5453	25.1814	7.15976	26.8715	15.0563	10.9836	13.6112	9.57852	14.6946	7.16789	5.18171	21.6968
FCN3	180.649	110.672	155.31	204.581	185.535	199.778	123.797	188.12	177.427	182.95	141.829	165.732	138.242	219.712	185.203	193.672	169	158.091	88.6179	219.004	212.643	193.571	170.975	177.371	175.284	100.015	135.348	99.4023	184.144	205.887	208.877	106.053	152.635	145.464	95.8973	119.701	185.785	178.105	106.891	137.082	164.88	137.719	136.119	117.544	59.5515	140.387	155.731	140.782	103.632
FDFT1	1.05e-05	1.05e-05	0.0837206	1.05e-05	0.103867	0.096102	0.13112	1.05e-05	0.191307	1.05e-05	0.161593	0.159046	1.05e-05	0.164243	1.05e-05	0.716561	0.445867	1.05e-05	1.05e-05	1.05e-05	1.05e-05	1.05e-05	0.46968	1.05e-05	2.01363	1.05e-05	1.05e-05	1.01403	0.381494	1.05e-05	1.05e-05	0.160921	0.302108	0.370597	1.05e-05	0.0367984	0.35729	1.05e-05	0.070844	1.05e-05	1.05e-05	1.05e-05	1.05e-05	0.23129	1.05e-05	1.05e-05	1.05e-05	1.05e-05	1.05e-05
FDX1	0.14411	0.105461	3.66345	1.05e-05	1.05e-05	3.04286	2.21037	1.05e-05	1.05e-05	0.0447485	0.566204	1.05e-05	1.05e-05	1.48616	0.0981115	1.05e-05	1.05e-05	0.0412464	3.44254	1.05e-05	1.05e-05	1.05e-05	1.05e-05	1.05e-05	1.05e-05	0.537684	1.05e-05	0.773404	1.05e-05	1.47631	1.29248	6.90579	1.05e-05	1.05e-05	1.05e-05	1.05e-05	2.45286	1.05e-05	1.05e-05	1.05e-05	1.05e-05	1.05e-05	9.49591	2.97962	1.05e-05	1.05e-05	0.676942	0.641519	1.05e-05
FDXR	0.344629	0.380663	1.12703	1.1573	1.14413	1.22741	4.52465	5.21907	0.771557	3.70563	1.72774	0.67757	1.45996	1.54851	0.812543	2.34684	1.84211	3.12755	3.26855	3.89437	4.22004	3.42121	3.83699	1.02102	2.54927	3.50211	1.30742	4.17135	4.0868	0.776582	2.94107	1.56056	1.05e-05	2.0896	0.645695	0.373768	0.382457	1.23136	0.582599	5.50383	0.607782	1.05e-05	1.05e-05	1.05e-05	1.05e-05	1.11354	0.39637	4.05801	2.84265
FERMT2	24.2133	0.0521835	36.8586	4.30491	1.05e-05	0.0223259	1.05e-05	0.0301868	0.35236	71.2009	0.0359623	0.214809	0.0608059	37.5126	0.0360271	0.0806194	0.0841412	0.115633	1.05e-05	19.2713	1.05e-05	1.05e-05	5.51663	38.6984	0.155237	0.0529676	1.05e-05	1.05e-05	0.00318564	1.05e-05	1.05e-05	1.05e-05	1.05e-05	0.013347	41.465	1.05e-05	59.3495	39.4995	1.05e-05	1.05e-05	0.0569197	1.05e-05	1.05e-05	1.05e-05	32.5568	1.05e-05	1.05e-05	1.05e-05	1.05e-05
FERMT3	1.60821	0.0422189	0.198253	1.85474	0.0442814	0.800725	0.0352061	0.438768	0.254722	0.919633	0.12554	1.26281	0.822661	0.306191	0.58505	0.117144	1.05e-05	0.0253464	0.672686	1.05e-05	0.762966	1.05e-05	0.38453	0.117721	1.05e-05	2.51979	0.269435	0.546755	2.64439	0.113642	0.395019	1.74475	1.05e-05	0.508403	0.693806	5.40498	0.311083	0.229297	0.014124	0.784986	0.0424853	0.225738	1.05e-05	0.110499	8.01452	0.0438686	0.126603	0.309136	0.0580475
FETUB	41.1958	17.4744	30.2854	28.0954	47.7622	12.5542	12.6169	66.5093	54.2482	30.8461	44.676	60.7553	27.9022	35.9943	19.1896	14.5977	40.4156	31.8553	26.2564	26.6836	28.49	13.6414	52.8957	36.3689	16.7837	19.726	28.7069	15.1788	30.8366	5.49665	21.5147	17.381	13.9397	44.2704	29.7539	37.5927	17.8658	26.8615	48.117	15.8938	7.17985	28.5754	21.4365	25.5511	40.8527	16.2294	24.6993	25.9718	28.8494
FGA	40.6346	82.2225	69.3967	40.8217	33.0094	64.4019	46.8639	33.1519	24.4134	53.4273	80.6581	33.5193	47.8631	67.6331	48.86	57.6478	36.6707	44.632	29.7006	37.1674	74.1601	43.0412	42.8717	39.5621	52.964	44.1308	35.8277	39.6037	27.2244	86.6693	94.2723	42.821	40.0214	33.7223	43.507	39.7361	46.6231	71.786	30.0812	48.879	91.0108	39.7468	32.4018	45.9772	26.3979	36.6986	40.6643	30.2426	22.6769
FGB	8.62562	5.82881	6.41011	56.1054	8.36756	25.6757	2.53878	15.0511	3.7363	10.2676	9.58784	3.92969	9.53089	7.21553	8.12767	12.6913	1.01456	8.70987	8.51251	2.54732	5.79603	58.6436	11.1564	49.2979	5.46557	9.45035	3.41536	27.7983	1.83458	10.5354	13.117	2.45329	4.62011	5.21267	39.3336	2.29157	48.5081	4.09963	15.0349	13.2545	6.23455	2.80975	2.85737	1.78078	3.36667	4.21857	5.51026	2.40214	4.72173
FGG	1.45433	3.45248	1.32366	15.473	1.10429	11.1238	3.38715	1.98243	1.4732	2.10829	1.29149	0.650079	1.33408	6.57416	1.35085	9.79765	13.6538	0.00974747	0.557979	1.31132	1.34116	1.05e-05	1.27977	0.228445	5.06579	3.08659	1.2563	1.40448	0.0736586	5.12789	0.798791	0.123104	1.7403	0.846707	0.826162	1.94732	0.808668	0.280499	0.208164	0.590336	2.68123	0.00610324	0.378504	16.4883	1.05e-05	4.03028	2.07955	6.2289	1.05e-05
FH	3.88355	7.07541	4.12927	8.58036	5.47612	1.05e-05	5.88716	6.63337	2.27616	9.54469	0.940448	1.05e-05	5.66045	4.49465	0.0531002	0.0356313	1.05e-05	0.80089	5.4956	7.86191	3.86591	1.05e-05	5.17541	4.49783	4.31911	4.64722	5.69272	0.784119	4.68338	7.04491	4.47357	14.1459	1.05e-05	3.30366	4.75567	10.4722	12.969	10.0653	4.68485	5.38635	1.43506	0.611923	11.7675	1.51862	10.6862	1.62205	1.05e-05	0.0706154	1.05e-05
FKBP1A	3.64149	1.05e-05	1.05e-05	6.55083	5.74235	1.05e-05	1.05e-05	1.05e-05	0.322081	4.72566	1.05e-05	1.05e-05	1.05e-05	3.18896	3.50661	8.50382	1.05e-05	1.05e-05	1.05e-05	1.05e-05	0.773658	5.481	4.51055	0.840283	1.05e-05	0.421589	0.841637	1.05e-05	1.05e-05	1.05e-05	0.474409	1.05e-05	1.05e-05	1.05e-05	1.05e-05	1.50922	1.05e-05	0.589819	0.525221	1.38955	0.737261	1.31652	1.05e-05	1.05e-05	1.05e-05	0.231196	1.05e-05	1.05e-05	1.05e-05
FKBP4	1.05e-05	0.153711	2.9155	1.05e-05	4.5035	1.05e-05	2.4613	0.261452	1.05e-05	1.05e-05	2.14879	1.05e-05	0.111573	1.05e-05	1.05e-05	1.05e-05	0.0151931	0.0406807	1.05e-05	1.6012	2.02852	0.228734	1.05e-05	0.137066	3.05499	0.879585	2.26676	1.05e-05	1.05e-05	1.05e-05	0.114792	2.70844	0.0654272	1.05e-05	2.15376	1.05e-05	1.05e-05	1.05e-05	1.05e-05	1.05e-05	0.45131	1.05e-05	1.05e-05	0.0760077	2.15725	1.05e-05	6.95897	1.05e-05	0.0810158
FLG	1.05e-05	1.05e-05	1.05e-05	1.05e-05	1.05e-05	1.05e-05	0.238917	1.05e-05	48.0936	1.05e-05	1.05e-05	1.05e-05	0.219698	0.0438404	0.137172	1.05e-05	1.05e-05	1.05e-05	0.0982812	1.05e-05	1.05e-05	0.0462944	1.05e-05	1.05e-05	1.05e-05	1.05e-05	0.0105259	0.0053574	0.0475733	1.05e-05	0.232341	1.05e-05	1.05e-05	1.05e-05	0.0555711	0.0735914	1.05e-05	0.060041	0.0409097	0.00170557	1.05e-05	0.0497485	0.0500221	0.0734914	1.05e-05	1.05e-05	1.05e-05	0.0170924	1.05e-05
FLG2	0.00219895	0.0221365	1.05e-05	1.05e-05	1.05e-05	0.396158	0.679406	1.05e-05	0.0091154	1.05e-05	1.05e-05	0.0285908	0.0134337	0.00415209	0.0770196	1.05e-05	1.05e-05	0.0185806	0.0154644	1.05e-05	0.0294186	1.05e-05	0.0184034	0.0186028	0.140553	0.00725334	0.0203256	0.0322865	1.05e-05	0.00703803	0.029191	1.05e-05	1.05e-05	1.05e-05	1.05e-05	0.00996996	1.05e-05	0.0795791	0.0278274	1.05e-05	1.05e-05	0.0319724	1.05e-05	0.0230906	0.00616524	0.0532704	0.0200353	0.0174131	1.05e-05
FL0.0000105	3.395	5.69366	6.1814	3.60318	5.23564	3.09357	2.12221	4.2148	2.27816	0.927301	4.45314	2.63305	2.95731	2.24921	1.62253	9.03407	3.33928	2.12061	2.26411	2.01333	1.38746	13.5385	7.10627	8.14538	2.58446	2.45305	2.56135	1.57292	0.708698	2.43585	4.34441	2.92006	1.97027	0.865709	3.14927	1.60472	3.17616	2.53936	5.33932	4.33319	1.66802	5.9082	1.05229	6.6168	5.97612	1.06158	3.22951	1.77195	5.68417
FLNB	0.280829	0.072824	11.7467	0.625419	1.71376	4.33098	2.23562	0.344056	0.508	4.22505	2.92058	0.851219	0.0401511	6.61031	3.54291	4.25339	2.04576	0.394737	8.50162	1.05e-05	5.46081	0.173342	0.290086	0.94772	0.214828	0.0556102	1.34672	1.13424	1.21479	0.386492	0.228936	1.38405	2.95724	0.415715	1.69729	0.324405	1.05e-05	0.826954	2.40094	0.0255205	25.3234	0.130121	6.50948	0.255317	0.208302	0.584982	0.319212	2.21752	0.151799
FLNC	0.0585087	0.0902904	0.0379577	1.05e-05	0.0650664	0.164369	0.111017	0.0935716	0.573406	0.00384517	1.05e-05	0.0220346	0.0466636	0.104195	0.0650784	0.0311019	1.05e-05	0.0922773	0.177813	1.05e-05	0.0416722	1.41345	0.0524586	0.0313817	1.05e-05	0.225829	0.0528675	0.0796244	0.102065	0.0905714	0.0319067	0.62312	1.05e-05	0.0650024	1.05e-05	1.05e-05	0.175129	0.178848	1.05e-05	0.368055	0.0523478	0.0123474	0.0501298	0.0161668	0.0441683	0.392168	1.05e-05	0.00593646	1.05e-05
FLOT1	1.05e-05	0.23444	1.05e-05	1.05e-05	1.05e-05	1.05e-05	1.05e-05	0.636119	0.343152	0.0500122	0.189948	0.819316	1.05e-05	0.170306	0.102323	0.0914914	1.04554	1.5097	0.714298	0.161428	1.65653	1.05e-05	0.0696181	1.05e-05	1.05e-05	0.118205	1.57402	0.208866	1.88207	0.181013	1.05e-05	0.812622	1.05e-05	0.0786004	0.240433	1.05e-05	0.22586	1.04221	0.262212	1.05e-05	1.05e-05	0.378319	1.05e-05	1.05e-05	1.05e-05	0.366491	0.277782	1.05e-05	0.86968
FLT4	0.278086	0.0129186	0.034356	0.16712	0.232514	0.008906	0.0130064	0.36603	0.00768082	0.0719257	0.189836	0.0424913	0.0459274	0.071381	0.062585	0.0640409	0.0711616	0.0959588	0.0248652	0.0895791	0.2879	0.154826	0.057108	0.0102375	0.0681939	0.0482738	0.036567	1.05e-05	0.122482	1.05e-05	0.0217436	0.0373549	0.0272447	0.0293929	0.0610606	0.0767161	0.0100251	0.0427294	0.255461	1.05e-05	0.00784694	0.0125321	0.00743096	0.0214172	0.0634	0.122637	0.0547456	0.0229513	0.0591274
FMO5	1.05e-05	0.665797	0.992323	0.907395	0.692621	0.465538	0.544688	1.22519	1.05e-05	1.12167	1.48711	1.45151	0.9088	1.05e-05	0.927835	0.364	1.05e-05	0.507005	1.0466	0.741262	0.88795	0.177483	1.30658	1.05e-05	0.594819	1.05e-05	1.45954	0.476487	1.00651	0.51487	1.06793	0.991249	0.809904	0.853181	1.05e-05	1.05e-05	1.05e-05	1.05e-05	1.13257	0.547719	0.647756	1.10028	0.34044	0.830156	1.02593	1.05e-05	0.918165	1.11376	0.724953
FN1	472.986	198.543	362.301	293.833	338.208	99.6791	105.358	304.785	397.008	164.319	194.667	401.782	173.789	237.345	220.865	136.749	610.856	293.018	387.512	198.105	157.257	171.762	303.655	305.243	109.964	125.547	424.154	250.974	230.701	63.9421	92.0427	199.86	236.299	426.789	218.66	346.722	412.218	471.902	399.102	187.449	75.605	267.963	353.202	425.504	335.606	315.606	326.992	297.631	508.902
FREM2	0.113804	0.56111	0.0696028	0.0400811	0.0486658	0.0538605	0.129827	0.250155	0.0653753	0.318261	0.0531759	0.0841151	1.05e-05	1.05e-05	0.0967996	0.100725	0.0500661	0.0403261	0.163816	0.134095	0.144731	0.168221	0.151204	0.0553365	0.184311	0.151334	1.05e-05	0.0909958	0.197485	0.0499893	0.179751	1.05e-05	1.05e-05	1.05e-05	1.05e-05	1.05e-05	0.0542223	1.05e-05	1.05e-05	0.212234	0.267904	1.05e-05	1.05e-05	0.0837059	1.05e-05	1.05e-05	1.05e-05	0.199464	0.281536
FSCN1	1.05e-05	0.41635	1.05e-05	1.05e-05	1.05e-05	1.05e-05	0.0621602	1.41662	2.47833	1.05	1.05e-05	1.05e-05	1.05e-05	1.05e-05	1.05e-05	1.05e-05	0.61309	0.729495	0.0310381	1.05e-05	0.36693	1.05e-05	0.0103519	1.05e-05	1.05e-05	1.05e-05	0.0132845	1.05e-05	0.0622261	0.148945	1.05e-05	1.05e-05	1.05e-05	1.05e-05	1.05e-05	0.03368	1.05e-05	0.3934	1.05e-05	0.00799773	1.05e-05	0.902905	0.597279	0.0135636	1.05e-05	0.00966875	0.599681	2.89931	1.05e-05
FSTL1	0.230013	0.574195	0.461556	0.398794	0.347698	0.521043	0.36122	0.247412	0.485477	0.587596	0.373886	0.506355	0.626562	0.535838	5.00478	0.603967	0.251942	0.420251	0.220792	0.492925	0.581184	0.396774	0.378324	0.295767	0.386158	0.558653	0.415029	0.567137	0.44552	0.737967	0.435496	0.620066	0.433858	0.238136	0.467083	0.651928	0.439875	0.12713	0.254191	0.432387	0.411729	0.37165	0.359435	0.793473	0.483838	0.591793	0.391811	0.50193	0.485827
FTH1	8.15365	13.729	0.24638	49.1488	0.278982	1.05e-05	11.5376	0.862153	7.085	0.248884	1.05e-05	22.0695	0.108931	0.114357	0.282019	36.1328	0.108298	0.293115	0.635803	3.08902	0.257725	0.476398	0.282671	0.110509	9.621	2.51103	26.3045	43.5326	0.029006	8.50723	1.05e-05	1.05e-05	1.05e-05	1.05e-05	30.6862	0.327284	1.05e-05	1.05e-05	14.1717	0.187978	1.05e-05	4.60498	1.05e-05	1.05e-05	0.0682924	1.05e-05	1.05e-05	0.0546986	0.377553
FTL	28.8306	3.92066	37.7793	4.87843	5.28738	11.8751	0.0788861	22.326	28.8709	26.4088	19.8133	8.60556	61.7215	12.5984	28.1583	3.94215	31.927	2.82894	29.2407	1.12518	21.1675	1.05e-05	19.8487	1.0536	11.4946	25.537	76.5291	51.0763	8.839	0.922637	32.4328	30.2026	2.54694	113.015	63.3643	40.2453	80.6743	41.2648	133.975	47.6612	35.2124	65.9489	35.2263	52.7351	88.257	18.6338	29.0463	92.338	0.891686
FTO	1.55083	1.05e-05	1.05e-05	1.05e-05	1.05e-05	1.05e-05	1.05e-05	1.05e-05	1.05e-05	0.0840605	1.05e-05	0.0756758	0.168235	1.05e-05	0.491742	1.05e-05	1.05e-05	1.05e-05	0.163011	1.05e-05	0.0220353	1.05e-05	0.520189	1.05e-05	0.307795	1.05e-05	0.100186	1.05e-05	1.05e-05	1.05e-05	0.323153	1.05e-05	1.05e-05	1.17164	0.99193	1.05e-05	1.05e-05	1.38443	0.116586	1.05e-05	1.05e-05	0.147853	0.134337	0.21493	0.0790475	1.05e-05	1.05e-05	1.05e-05	1.05e-05
FUBP1	0.134178	0.805336	2.6003	4.10152	1.08663	0.805133	0.407917	5.57213	0.368618	2.09745	0.294351	0.632185	1.30587	1.89693	0.441135	0.237601	2.32662	0.204594	1.15213	1.41807	0.248414	0.520284	1.98966	1.2389	4.81144	0.624158	0.817054	0.63512	0.163957	0.49478	8.23274	0.263216	6.00763	1.0642	1.55608	0.88772	0.678463	6.57241	3.53113	0.292677	0.463741	0.885923	1.09772	2.26985	3.07443	4.67617	0.7352	0.121663	0.0236465
FUBP3	0.752527	0.78075	0.785586	0.475271	0.58094	0.630895	0.813486	0.577694	0.728929	0.828474	0.373692	1.43315	0.366004	0.90718	0.984279	1.57756	0.752698	0.849444	0.570307	0.56367	0.526575	0.39098	0.915139	0.491888	1.39224	0.938169	0.284137	1.70222	0.475629	0.25255	1.19884	0.813631	1.4548	0.732832	0.987387	0.492277	0.535539	0.378324	0.528259	2.15224	0.314244	0.588231	0.605077	0.403357	0.61255	0.466133	0.754939	1.91759	0.562443
FUCA1	0.640664	1.77283	0.708903	1.88601	1.61955	1.75671	1.38976	0.762075	1.79544	1.21216	0.656954	0.966751	0.70768	0.867805	3.08788	1.29862	0.847273	1.25007	1.12759	0.843967	1.30987	1.17557	0.689413	0.950443	1.04979	0.706453	1.00969	1.11268	0.706178	0.727046	1.26246	0.827996	0.484306	1.02351	0.66991	1.08799	0.58062	0.181893	0.666218	1.71778	0.235771	0.628511	0.858975	1.25871	0.817553	1.04094	2.2486	1.21604	0.6969
FUCA2	0.447935	0.699713	0.218185	0.39136	0.463229	0.992356	1.08	0.20683	0.162736	0.9393	0.0992181	0.187536	0.784733	1.70558	1.59424	0.140443	0.312191	0.217539	0.212994	0.111862	0.25524	0.182967	1.05e-05	0.533462	0.0792159	1.99346	0.0881221	3.16562	1.05e-05	2.99564	0.702973	0.0836158	0.152498	0.0491009	0.018844	0.638348	2.84504	2.97717	0.0907148	0.358448	1.05e-05	3.16531	0.0724079	0.618732	0.0571857	0.0850401	3.06689	0.461839	0.0540757
G3BP1	1.05e-05	1.22982	1.05e-05	0.140199	0.0293408	0.824196	0.124385	0.282862	1.05e-05	1.05e-05	0.107237	1.05e-05	1.05e-05	0.403826	1.05e-05	0.365818	1.05e-05	1.0955	1.05e-05	1.05e-05	0.211947	1.05e-05	0.14932	22.3719	0.679172	1.05e-05	0.242561	1.05e-05	1.05e-05	1.05e-05	1.05e-05	1.05e-05	1.06461	1.35492	0.034987	0.337858	1.05e-05	1.05e-05	1.05e-05	0.159437	1.05e-05	1.30362	33.8525	1.06408	3.16869	1.05e-05	0.078897	34.9389	0.182233
G6PD	92.5092	0.135098	1.05e-05	0.317631	211.488	0.629276	0.120164	1.69466	0.0464237	240.995	0.0515357	68.7553	1.05e-05	158.467	181.642	3.25764	1.05e-05	143.358	1.59999	0.0370316	0.0209235	1.05e-05	1.05e-05	34.7538	1.05e-05	0.915234	3.60274	2.11497	2.56946	1.37608	1.05e-05	3.54815	1.05e-05	3.58931	2.58921	2.21068	23.6381	0.330133	3.61145	1.05e-05	0.699528	3.60457	1.87791	2.61323	2.29037	3.16056	6.73146	2.22017	1.78877
GAA	1.05e-05	0.588875	1.05e-05	0.462428	0.228676	0.10031	0.977897	4.36613	1.05e-05	0.273775	1.05e-05	1.05e-05	0.271995	0.10631	0.79803	4.32861	1.05e-05	0.117699	0.71391	0.123503	0.457044	0.518578	0.262811	0.178691	0.0856188	0.366757	0.177076	0.713813	0.734479	0.130275	0.0996218	0.703611	1.05e-05	0.801786	0.300266	0.37637	0.111412	0.166991	0.4672	0.159987	0.198861	0.152678	0.213496	1.42285	0.277238	0.148584	0.316695	0.294874	0.192379
GAK	1.05e-05	1.05e-05	1.05e-05	1.05e-05	0.0179733	1.05e-05	1.05e-05	1.05e-05	0.00414138	1.05e-05	1.05e-05	1.05e-05	0.00522169	0.019613	1.05e-05	1.05e-05	0.0197697	1.05e-05	1.05e-05	0.0315801	1.05e-05	1.05e-05	1.05e-05	0.115655	1.05e-05	1.05e-05	1.05e-05	1.05e-05	1.05e-05	1.05e-05	1.05e-05	1.05e-05	1.05e-05	1.05e-05	1.05e-05	0.00481507	1.05e-05	1.05e-05	1.31927	1.05e-05	1.05e-05	1.05e-05	1.05e-05	1.05e-05	1.05e-05	1.05e-05	1.05e-05	0.0178366	1.05e-05
GALE	267.237	225.96	1.295	360.032	153.392	70.83	105.622	232.799	233.296	173.635	280.97	305.769	154.17	1.05e-05	174.575	80.8824	493.45	246.303	189.71	181.061	271.27	259.661	184.005	184.703	273.702	197.324	1.9517	298.757	1.05e-05	399.587	288.366	287.002	1.05e-05	208.505	186.433	1.05e-05	210.227	203.879	318.543	213.335	1.05e-05	187.503	182.56	6.22228	0.177332	7.25243	178.308	199.539	1.05e-05
GA0.0000105B	0.0188471	1.45841	1.05e-05	1.05e-05	0.00827943	1.05e-05	1.08941	0.021427	1.86488	1.05e-05	1.7368	0.0123532	0.861606	1.05e-05	0.193815	1.05e-05	1.05e-05	0.119626	0.055613	0.0317503	1.05e-05	0.230469	0.0135755	1.05e-05	1.2559	0.211548	1.86486	0.296074	1.05e-05	0.0499498	0.192643	1.05e-05	1.05e-05	1.83145	1.21276	0.0270453	0.0055953	0.278307	0.0587048	0.0226993	0.05297	0.0197623	0.096255	3.08474	1.05e-05	0.110614	1.05e-05	0.0396777	0.0306699
GAPDH	14.0202	13.3811	64.1652	9.69536	50.0679	7.13408	8.91172	6.68938	11.4613	7.05809	14.4211	17.7198	14.894	45.793	11.5628	12.9866	16.5062	6.56962	12.8606	12.2964	5.72832	33.766	40.3334	40.3456	6.78913	12.4379	13.3744	18.0451	10.3488	26.6403	31.666	9.78792	13.3956	20.5318	16.7964	18.2787	29.3936	32.483	22.6173	9.10541	57.2038	8.84386	11.7196	23.5823	18.9056	34.5843	9.12719	18.0861	20.0483
GAPDHS	0.429352	0.251045	2.14265	1.53496	1.05e-05	0.231014	3.45266	0.121723	1.40327	1.05e-05	0.139752	0.0281096	0.0757701	2.20985	0.0758479	1.05e-05	1.05e-05	1.05e-05	0.0665052	0.114772	1.05e-05	25.0555	0.137742	1.05e-05	1.05e-05	1.05e-05	1.05e-05	8.50434	0.428663	2.38647	7.54875	0.0634287	0.050209	2.68809	0.0052125	1.05e-05	0.0660532	0.022202	0.0687636	0.29368	1.05e-05	1.05e-05	1.05e-05	0.333269	0.0871696	0.0768364	1.05e-05	1.05e-05	0.284143
GAR1	8.82983	8.15078	8.28639	7.75997	1.05e-05	7.6762	5.7414	1.05e-05	8.63583	8.3135	4.27823	2.71452	1.05e-05	9.27097	1.05e-05	11.8242	1.05e-05	5.02901	7.65898	7.19195	6.61103	1.05e-05	5.0631	1.05e-05	7.37411	5.60257	1.73076	6.64133	13.3042	2.51053	1.05e-05	7.69686	12.9684	4.09767	10.937	5.31875	10.8439	1.05e-05	4.07299	8.8965	9.08937	3.45876	1.05e-05	3.59604	7.75035	1.05e-05	1.05e-05	3.79798	1.05e-05
GARS1	1.05e-05	0.0101494	1.05e-05	0.00412581	0.0349631	1.05e-05	1.05e-05	1.05e-05	0.255022	1.05e-05	1.05e-05	0.0120146	1.05e-05	0.0231662	0.344663	0.0165867	1.05e-05	1.05e-05	1.05e-05	0.0567259	1.05e-05	0.0364242	7.04459	1.05e-05	1.05e-05	0.482965	1.05e-05	0.02769	1.05e-05	1.05e-05	1.05e-05	1.05e-05	1.05e-05	1.05e-05	1.05e-05	1.05e-05	0.0196516	0.0229032	1.05e-05	0.0226254	0.0510983	0.232314	1.05e-05	1.80613	0.00916827	1.05e-05	1.05e-05	0.091298	1.05e-05
GART	2.63425	2.5949	0.463951	2.32974	1.49622	1.19042	0.645027	2.46769	1.05e-05	2.14018	1.38104	0.778887	1.29705	1.32395	1.23685	1.2183	2.23714	1.48046	1.35042	1.61991	2.474	0.956604	3.0414	1.78693	1.13559	1.73599	2.79003	0.974648	1.27144	1.08919	0.819763	2.55963	1.48919	2.17176	1.49602	2.3428	1.84923	2.34619	1.60906	1.85748	0.4659	2.54667	1.37903	1.40501	2.71519	2.7384	1.56765	2.78468	1.78319
GAS6	13.1518	7.76933	14.9278	9.56556	10.1322	2.42496	4.06128	12.6986	12.6251	8.22417	8.57729	11.5649	10.5476	8.46035	8.0126	7.91939	19.0976	10.4442	14.3396	11.4502	11.1527	7.09705	13.1895	12.3984	6.31539	5.99829	12.4759	6.80162	11.115	1.70195	4.90138	7.74052	10.2	11.5368	8.19034	9.48085	11.578	11.7377	13.0951	11.2774	4.34733	10.2812	12.2911	12.4618	12.8986	10.1198	7.17851	9.62106	12.1091
GATM	0.0940851	0.0762166	1.05e-05	0.0586782	1.05e-05	1.05e-05	0.167705	0.165577	1.05e-05	0.0533889	0.207797	1.05e-05	0.0733768	0.0598447	0.0902273	1.05e-05	0.0446986	0.0317167	1.05e-05	0.0465088	0.0530529	0.0613162	1.05e-05	0.0355541	0.285355	0.0982357	0.0243326	0.0200505	0.0307345	1.05e-05	1.05e-05	0.0539751	0.155544	0.115163	0.802624	1.05e-05	0.0404267	2.7351	0.0620481	0.0524441	1.05e-05	2.26073	0.114585	1.05e-05	1.05e-05	0.105405	1.05e-05	1.05e-05	1.05e-05
GBA	1.05e-05	0.229081	0.318828	0.298459	0.238031	1.05e-05	1.05e-05	1.05e-05	1.05e-05	0.761629	1.05e-05	1.05e-05	1.05e-05	1.05e-05	0.232736	0.338622	1.05e-05	0.299787	1.05e-05	1.05e-05	1.05e-05	0.117681	0.262615	1.05e-05	0.29191	1.05e-05	1.05e-05	0.0649799	0.183814	0.827718	0.429514	0.274457	0.399036	0.33261	0.228099	0.315717	0.235294	0.325029	1.05e-05	0.256675	0.234658	1.05e-05	0.49537	1.05e-05	0.266239	0.266049	0.142747	0.365943	0.0816458
GBF1	0.416414	0.00913624	1.05e-05	1.05e-05	0.00677495	0.202708	1.05e-05	1.05e-05	1.05e-05	2.4205	1.05e-05	1.05e-05	1.05e-05	0.622076	0.39226	1.05e-05	0.00660482	1.05e-05	1.05e-05	1.05e-05	0.3642	1.05e-05	1.05e-05	0.216029	1.05e-05	1.05e-05	0.00296486	1.05e-05	0.072515	0.0116811	1.05e-05	0.392377	1.05e-05	1.05e-05	1.05e-05	0.262074	1.05e-05	1.05e-05	1.05e-05	1.05e-05	1.05e-05	0.0563401	1.05e-05	0.0349096	1.05e-05	1.05e-05	0.597966	0.0127929	1.05e-05
GC	4440.75	5679.59	5492.78	5266.99	4501.16	6305.43	6688.64	6053.87	4480.65	4513.65	4943.8	5637.26	4893.49	4818.71	5465.02	5707.57	4974.49	5001.5	5426.41	5059.01	5883.99	6271.62	5001.83	5213.28	6284.76	5963.39	5308.77	4819.55	6198.21	6740.65	7959.51	6647.42	5821.82	5298.26	6831.68	6678.1	7063.88	4772.5	6226.82	6260.38	6590.46	5162.93	5086.11	7029.06	6330.87	5295.11	6038.55	5776.78	4129.07
GCLC	11.0421	0.378013	1.05e-05	0.0263779	9.873	0.704524	4.42408	1.05e-05	1.05e-05	0.0136556	1.05e-05	1.05e-05	0.246115	0.0252002	1.15841	0.146846	0.00492779	1.05e-05	1.05e-05	5.93475	1.05e-05	0.218436	1.26556	5.21794	1.05e-05	0.161029	1.05e-05	0.232798	1.05e-05	1.9564	0.921739	0.0933781	1.05e-05	2.07864	0.0583714	1.05e-05	1.05e-05	1.05e-05	2.05822	1.05e-05	1.05e-05	1.38293	1.05e-05	32.595	1.05e-05	1.05e-05	1.05e-05	1.05e-05	1.05e-05
GCLM	1.05e-05	1.05e-05	0.0231888	1.05e-05	1.05e-05	0.122266	1.05e-05	0.278706	1.05e-05	1.05e-05	1.05e-05	1.05e-05	1.05e-05	1.05e-05	0.496949	1.05e-05	0.215999	1.05e-05	1.05e-05	1.05e-05	0.737728	1.05e-05	1.05e-05	1.05e-05	1.05e-05	0.613843	0.257991	1.05e-05	1.05e-05	1.05e-05	1.05e-05	1.05e-05	1.05e-05	1.05e-05	1.05e-05	1.05e-05	1.05e-05	1.05e-05	0.345721	1.05e-05	1.05e-05	1.05e-05	1.05e-05	1.05e-05	1.05e-05	0.199971	1.05e-05	1.05e-05	1.05e-05
GCN1	0.150957	1.05e-05	0.77704	0.00119029	0.118399	0.00235604	10.7792	1.05e-05	0.00873185	10.9293	11.2472	1.05e-05	8.78581	0.122121	0.134013	4.70053	0.695525	0.140703	1.05e-05	0.00328812	0.0853277	11.6303	0.093332	0.00468164	0.0598349	0.0370613	0.122304	1.05e-05	0.0110631	14.4387	0.40921	0.0105583	1.05e-05	9.96339	1.05e-05	1.05e-05	1.05e-05	8.1612	0.0210327	1.05e-05	1.05e-05	1.05e-05	0.127075	13.9476	0.0125587	9.3362	10.3512	1.05e-05	8.11056
GDA	1.40651	1.05e-05	1.05e-05	0.475082	1.08024	1.05e-05	1.05e-05	1.05e-05	1.05e-05	1.05e-05	1.05e-05	0.442534	0.589144	0.402604	1.05e-05	1.05e-05	1.05e-05	1.05e-05	1.05e-05	0.986329	1.05e-05	1.05e-05	0.0237001	0.845349	0.0545129	1.05e-05	1.05e-05	1.05e-05	0.851872	1.05e-05	1.05e-05	1.05e-05	1.05e-05	1.05e-05	1.05e-05	1.05e-05	1.05e-05	1.09842	0.0534309	0.577753	1.05e-05	0.128905	1.05e-05	1.05e-05	1.05e-05	0.346399	0.959008	1.05e-05	1.05e-05
GDAP1	0.351363	0.151536	0.254779	1.05e-05	0.360428	1.05e-05	1.05e-05	1.05e-05	0.404271	1.05e-05	2.82984	0.764707	1.05e-05	2.04493	1.75572	1.05e-05	3.6433	0.145487	1.05e-05	0.283307	1.05e-05	0.122978	5.10001	0.213622	0.063512	1.05e-05	0.205008	0.540122	1.72961	1.05e-05	1.05e-05	1.05e-05	1.05e-05	3.53131	0.148166	1.05e-05	1.05e-05	1.05e-05	1.05e-05	1.05e-05	1.05e-05	1.05e-05	1.05e-05	1.05e-05	0.0336323	1.12818	1.05e-05	0.107736	0.21026
GDI1	14.8979	9.93678	11.5611	10.5726	6.13207	13.7131	6.46037	4.79878	2.77782	5.98988	7.02443	2.43701	11.0482	6.36973	1.23061	9.94874	1.36074	7.33809	3.43636	0.983162	5.93079	14.7627	1.02354	2.76425	18.7256	3.25709	5.61926	3.35213	0.595819	19.3603	4.75693	2.91078	3.05886	2.40615	1.88654	9.5397	1.74227	2.70432	1.73797	0.613029	2.89295	5.02261	2.34595	0.460796	2.52233	1.24174	1.81625	8.20395	0.124298
GDI2	11.0823	9.70001	10.9952	9.88412	5.71269	12.4417	9.06466	4.89631	8.27708	12.4423	6.45589	4.69099	10.4406	10.2532	5.27091	8.79332	1.44928	18.7761	3.62547	1.2116	14.4767	14.4494	1.10863	21.2752	17.5217	3.05607	24.39	3.40726	1.22177	27.7981	3.89286	4.16889	3.18251	2.81706	1.75644	23.0928	11.8516	7.84277	20.9044	0.593291	18.1088	5.23022	23.6917	4.88717	9.30724	6.03005	13.2567	7.25621	5.81097
GFAP	1.0658	0.568929	1.99988	0.548966	0.950424	12.0987	11.522	1.57375	2.10925	0.487669	1.07188	13.5065	1.05e-05	0.241198	1.05e-05	0.271454	1.25343	4.13544	1.05e-05	25.535	2.38604	10.7067	2.39499	1.37329	0.479324	2.41162	1.72612	1.05e-05	1.60404	5.1295	1.19305	1.05e-05	1.05e-05	1.89466	2.8883	1.05e-05	3.21817	0.559166	1.54953	1.561	1.05e-05	1.05e-05	1.05e-05	0.0291296	0.9251	1.05e-05	1.2121	0.22217	1.56578
GFPT1	1.05e-05	0.0608221	0.153482	0.0368602	0.13073	1.05e-05	1.05e-05	0.166317	1.05e-05	0.0246588	1.05e-05	0.0930981	0.0346706	1.05e-05	1.05e-05	0.00606528	1.05e-05	1.05e-05	1.05e-05	0.0217451	15.0904	1.05e-05	1.05e-05	0.225615	1.05e-05	1.05e-05	1.05e-05	1.05e-05	1.05e-05	1.05e-05	0.143888	1.19127	1.05e-05	1.05e-05	1.44529	22.4694	1.05e-05	2.32641	0.0341808	0.0817066	1.05e-05	0.104042	1.05e-05	1.05e-05	0.0697143	1.05e-05	0.216455	17.2579	1.05e-05
GGCT	1.53147	3.11817	3.33979	0.347384	1.05e-05	0.596627	1.06057	0.0589925	1.76043	1.11181	10.4898	3.66788	2.28172	2.12044	1.06944	0.461002	0.954275	10.044	0.120219	2.88678	3.22131	3.6915	1.5347	1.76311	6.28256	0.0304152	7.29035	0.617453	4.56816	0.0654369	1.05e-05	0.348296	9.39304	3.12124	1.94966	1.31433	1.40253	0.792784	2.72062	1.04889	2.27303	3.05276	5.04814	3.38131	2.74482	2.73095	1.10298	2.03867	2.76524
GGH	11.6596	8.79391	10.9465	8.58001	5.59711	3.14259	11.7039	10.6174	8.96785	4.9383	3.21943	5.65861	6.54833	10.8127	11.8601	11.9881	7.83197	5.90363	8.07743	7.28478	9.35814	11.2676	6.98166	6.95288	4.836	11.2825	8.04604	8.52521	10.192	8.69171	9.54038	6.34944	3.77871	125.746	6.87302	4.76738	5.07831	8.77777	3.00919	7.56017	4.69261	9.26791	6.04816	6.10494	4.73732	3.31942	8.32096	11.5466	11.7296
GGT1	1.05e-05	1.05e-05	1.05e-05	1.05e-05	3.92295	1.90592	3.98098	0.021076	1.05e-05	8.315	7.00049	6.0245	1.05e-05	1.05e-05	1.05e-05	6.71225	1.05e-05	1.05e-05	12.9206	1.05e-05	6.70909	1.05e-05	1.05e-05	6.76858	6.77164	5.7717	4.94514	6.2699	1.05e-05	2.50683	1.05e-05	2.91295	1.05e-05	1.05e-05	1.05e-05	1.05e-05	2.78072	2.23806	3.78308	5.36531	3.94472	4.04232	2.6877	2.71674	6.93659	3.98688	5.57264	1.05e-05	1.05e-05
GIGYF2	0.284281	1.05e-05	1.05e-05	1.05e-05	0.419106	1.05e-05	1.05e-05	1.05e-05	1.05e-05	0.427176	1.05e-05	1.05e-05	1.05e-05	1.05e-05	0.015805	0.119667	1.05e-05	1.05e-05	0.608144	0.446479	0.357301	1.05e-05	1.05e-05	1.05e-05	1.05e-05	0.197693	1.05e-05	0.329826	1.05e-05	1.05e-05	1.05e-05	0.10036	1.05e-05	0.213809	1.05e-05	1.05e-05	1.05e-05	1.05e-05	0.0405106	1.05e-05	1.05e-05	1.05e-05	0.0558843	0.0321846	1.05e-05	1.05e-05	0.020449	0.234726	1.05e-05
GINS1	0.0737079	1.05e-05	1.05e-05	1.05e-05	1.05e-05	7.76477	1.05e-05	1.05e-05	1.05e-05	1.05e-05	1.05e-05	1.05e-05	4.29078	3.94961	1.05e-05	1.05e-05	1.05e-05	1.05e-05	1.05e-05	1.05e-05	1.05e-05	1.05e-05	1.05e-05	1.05e-05	1.05e-05	1.05e-05	1.05e-05	1.05e-05	1.05e-05	6.63214	1.05e-05	2.89637	1.05e-05	1.05e-05	4.88987	1.05e-05	3.38223	1.05e-05	1.05e-05	1.05e-05	5.91289	2.92451	1.05e-05	4.03026	1.05e-05	1.05e-05	1.05e-05	1.05e-05	1.05e-05
GIPC1	0.377623	0.0864481	0.0602724	1.05e-05	1.05e-05	0.57316	1.05e-05	1.05e-05	1.05e-05	1.05e-05	1.05e-05	1.05e-05	1.05e-05	1.05e-05	1.05e-05	1.05e-05	0.257608	0.0436258	1.05e-05	1.05e-05	1.05e-05	1.05e-05	1.81355	0.158169	1.05e-05	1.05e-05	1.05e-05	1.05e-05	1.05e-05	1.05e-05	1.05e-05	1.05e-05	0.391025	1.05e-05	0.0978204	1.05e-05	1.05e-05	1.05e-05	1.03819	1.05e-05	0.0539004	1.05e-05	1.05e-05	1.05e-05	1.05e-05	0.0439316	0.0620745	1.05e-05	1.05e-05
GIT1	1.05e-05	1.05e-05	11.8184	1.05e-05	1.05e-05	3.12136	5.81751	0.351428	1.05e-05	1.05e-05	1.05e-05	1.05e-05	1.05e-05	1.05e-05	6.40169	1.05e-05	0.0145089	1.05e-05	1.05e-05	1.05e-05	1.05e-05	1.05e-05	0.619222	1.05e-05	7.58778	1.05e-05	1.05e-05	7.57502	0.201385	1.05e-05	1.05e-05	1.05e-05	10.6589	1.05e-05	1.05e-05	1.05e-05	1.05e-05	1.05e-05	0.632089	1.05e-05	1.05e-05	11.9759	17.6572	1.05e-05	1.05e-05	1.05e-05	13.8226	1.05e-05	8.55123
GK	0.631969	1.05e-05	0.59658	1.518	1.05e-05	1.05e-05	0.754719	1.05e-05	0.831002	1.05e-05	0.513685	0.274188	0.307527	0.382273	1.05e-05	1.61779	1.38854	1.05e-05	0.710307	0.984336	1.84228	2.31789	1.62475	1.05e-05	1.11094	1.05e-05	1.05e-05	1.05e-05	1.16089	1.30375	0.547461	1.05e-05	1.05e-05	1.05e-05	1.05e-05	1.05e-05	1.05e-05	2.29934	0.934019	0.43832	1.05e-05	1.05e-05	1.79357	0.605016	1.05e-05	1.05e-05	1.05e-05	0.821153	1.05e-05
GK3P	0.651718	1.05e-05	0.615223	1.56544	1.05e-05	1.05e-05	0.778304	1.05e-05	0.856971	1.05e-05	0.529737	0.282757	0.317137	0.394219	1.05e-05	1.66834	1.43194	1.05e-05	0.732505	1.0151	1.89986	2.39033	1.67552	1.05e-05	1.14566	1.05e-05	1.05e-05	1.05e-05	1.19717	1.3445	0.564569	1.05e-05	1.05e-05	1.05e-05	1.05e-05	1.05e-05	1.05e-05	2.37119	0.963207	0.452018	1.05e-05	1.05e-05	1.84962	0.623923	1.05e-05	1.05e-05	1.05e-05	0.846814	1.05e-05
GLB1	1.05e-05	0.739915	1.05e-05	1.05e-05	0.0517285	1.05e-05	0.644201	1.05e-05	1.05e-05	1.05e-05	1.34575	1.05e-05	1.05e-05	0.218744	1.05e-05	0.0571647	1.05e-05	1.05e-05	1.05e-05	1.05e-05	1.05e-05	0.76211	1.05e-05	1.05e-05	7.02014	1.05e-05	1.05e-05	1.05e-05	1.05e-05	1.05e-05	1.05e-05	1.05e-05	1.05e-05	1.05e-05	0.192646	1.05e-05	1.05e-05	1.05e-05	1.05e-05	1.05e-05	1.05e-05	1.05e-05	1.05e-05	1.05e-05	0.351026	1.05e-05	0.294363	1.05e-05	1.05e-05
GLE1	0.252992	1.05e-05	0.180814	0.144119	0.100946	1.05e-05	1.05e-05	0.173636	1.05e-05	0.194328	0.114464	0.12734	0.143746	0.0820829	0.108997	1.05e-05	0.190313	1.05e-05	0.169269	1.05e-05	0.076287	1.05e-05	0.116062	0.0644383	1.05e-05	1.05e-05	0.185757	1.05e-05	1.05e-05	1.05e-05	1.05e-05	0.128758	1.05e-05	0.260145	0.0906409	0.20102	0.0271444	0.126864	0.0549232	1.05e-05	1.05e-05	0.151409	0.101946	1.05e-05	1.05e-05	1.05e-05	1.05e-05	0.0567946	0.104867
GLG1	4.72105	14.4787	3.1859	4.82325	13.1797	1.05e-05	13.816	10.9362	3.78745	1.05e-05	1.05e-05	8.35209	0.0750014	7.69616	12.2385	0.0278464	9.4267	1.05e-05	0.441725	16.7667	9.18336	6.47586	12.7706	1.05e-05	0.451324	1.05e-05	0.262944	12.0283	14.5549	1.05e-05	1.05e-05	2.09742	1.05e-05	16.4638	14.5865	13.8216	8.2252	8.77542	9.80179	9.67209	10.1954	11.249	9.23963	15.3058	13.5951	0.33784	10.5191	7.62976	9.68134
GLIPR2	0.82738	0.544205	0.753481	0.30067	0.260158	0.358951	0.289631	1.05e-05	1.05e-05	0.691337	1.05e-05	0.334689	1.05e-05	0.733787	0.845669	1.14019	0.720437	0.520695	0.658	1.05e-05	0.493525	1.05e-05	0.428554	2.54927	0.3655	0.333053	0.33465	29.4514	1.12502	0.935254	0.582269	0.398321	1.05e-05	1.07227	0.553435	0.69888	1.19575	1.11264	0.40248	0.592168	1.03398	0.534601	0.654403	1.05e-05	1.05e-05	2.68187	0.454658	0.250839	0.423936
GLO1	91.462	1.05e-05	2.00381	1.05e-05	1.05e-05	1.05e-05	1.12117	20.649	1.70395	24.1419	10.8744	1.5487	0.993047	63.5871	21.249	1.05e-05	0.556546	1.05e-05	0.720333	0.0793558	17.0125	0.874689	1.05e-05	1.05e-05	0.170223	59.9251	1.05e-05	2.43873	9.72686	49.8856	1.05e-05	1.05e-05	0.329148	1.05e-05	16.2911	1.07303	1.05e-05	1.05e-05	1.05e-05	3.0717	1.05e-05	2.31233	4.65619	5.03356	9.70717	1.73661	10.1909	5.17342	0.831012
GLOD4	1.05e-05	1.05e-05	1.05e-05	1.05e-05	1.05e-05	1.05e-05	0.0167535	0.289957	1.05e-05	1.05e-05	1.05e-05	1.05e-05	1.05e-05	1.05e-05	1.05e-05	1.23974	1.05e-05	0.11687	1.23063	1.05e-05	1.05e-05	1.05e-05	1.05e-05	1.05e-05	1.05e-05	1.05e-05	1.05e-05	1.05e-05	3.60939	0.0453659	1.05e-05	0.0399198	1.05e-05	1.95083	1.05e-05	1.05e-05	1.05e-05	1.05e-05	1.8431	1.05e-05	0.0503528	1.05e-05	1.05e-05	0.331709	1.05e-05	0.054268	1.05e-05	1.05e-05	1.05e-05
GLS	0.0832682	1.01932	0.00533896	0.264749	0.297994	0.383798	0.36991	1.05e-05	1.05e-05	1.05e-05	1.05e-05	1.05e-05	1.05e-05	0.384102	1.05e-05	1.05e-05	1.05e-05	1.05e-05	1.05e-05	1.05e-05	1.05e-05	0.506992	1.05e-05	1.05e-05	1.05e-05	0.0867558	1.05e-05	1.05e-05	1.05e-05	0.26019	1.05e-05	1.05e-05	1.05e-05	0.277708	0.711376	0.200702	1.05e-05	1.05e-05	0.0866594	1.05e-05	0.0565467	1.05e-05	1.05e-05	1.05e-05	1.05e-05	0.00549252	0.458106	0.472195	1.05e-05
GLUD1	8.22305	7.39685	1.94488	0.179791	0.0681454	13.6663	10.5961	0.177487	0.368934	0.300528	10.6686	8.58955	8.28442	10.382	0.00921915	9.04459	9.85439	0.276568	0.210891	0.0384188	0.51661	9.7485	0.435742	7.39766	0.577363	10.7742	0.0862357	9.90723	9.36998	1.05e-05	7.85759	0.538987	0.133625	1.14904	0.633373	0.529503	5.53607	0.11289	0.0629886	10.278	1.05e-05	4.25697	0.146594	5.96235	0.278501	17.5671	8.9988	9.17614	13.0591
GLUD2	0.750469	0.70031	0.751258	0.186034	0.0699551	1.05e-05	1.05e-05	0.180022	0.459566	0.00536765	0.0233131	0.227202	0.425963	0.0555625	0.0082296	1.05e-05	0.501902	0.22657	0.213904	0.0389676	0.523991	0.409589	0.601771	0.340825	0.468082	1.58903	0.0874676	1.06073	0.279458	1.05e-05	0.352162	0.546687	0.214248	1.15672	0.436187	0.53003	0.745153	0.114503	1.05e-05	0.580244	1.05e-05	0.655115	0.117932	0.590266	0.28248	1.05e-05	0.0392637	0.531356	1.05e-05
GM2A	2.34259	12.9793	2.18187	4.16384	6.79889	4.12039	5.25263	23.6961	3.22178	7.30558	8.34676	1.90694	15.8454	13.5863	17.9295	10.1554	1.22815	8.03103	19.958	7.50531	2.30943	9.8148	8.1379	8.35111	3.93923	7.14615	9.65655	1.50016	22.1886	1.76025	10.4195	7.72952	2.00533	8.89123	2.18649	10.1199	6.93602	2.06884	3.34649	6.76871	5.01249	6.48629	6.7455	15.4311	9.93445	13.1732	6.54851	14.6667	23.772
GMPS	2.84699	2.35429	3.12	2.72169	2.03029	0.612933	1.25406	2.24962	2.78054	2.36175	1.59958	1.68271	1.37571	2.24459	1.99068	2.20835	2.20167	1.841	3.92028	2.4323	1.76055	1.78672	1.83713	1.61784	1.87958	0.990207	1.9652	1.87673	3.91099	0.655369	0.126698	2.00169	2.20634	1.68791	1.10337	2.04594	1.31478	1.2586	1.85683	1.94491	0.71897	2.03263	1.8723	1.27658	5.3588	2.2007	1.79301	2.00841	1.67265
G0.000010511	1.05e-05	0.367787	0.181259	0.0946897	0.161916	0.143822	0.220039	0.205676	0.435523	1.05e-05	0.280881	0.0693842	3.19837	1.05e-05	1.05e-05	0.0168315	1.05e-05	0.125505	1.05e-05	1.05e-05	0.219975	0.490621	0.092641	0.227989	1.05e-05	0.0442071	1.05e-05	0.099695	0.106263	0.334409	1.05e-05	1.05e-05	1.05e-05	0.00546179	0.1049	0.0517713	0.0656435	1.05e-05	1.05e-05	1.05e-05	1.05e-05	1.05e-05	0.0876922	1.05e-05	1.05e-05	1.05e-05	0.10642	1.05e-05	0.56813
G0.000010513	0.358095	1.05e-05	1.05e-05	0.780957	0.0697436	0.757207	1.05e-05	0.137334	0.360996	0.53239	1.05e-05	1.05e-05	0.632972	0.502174	0.609031	0.273751	1.05e-05	0.479993	1.05e-05	1.05e-05	0.088942	1.05e-05	1.05e-05	1.05e-05	1.05e-05	1.05e-05	0.00600743	0.303597	0.0206247	0.75902	1.05e-05	1.05e-05	0.164362	1.05e-05	20.2452	1.05e-05	1.33398	1.05e-05	1.05e-05	0.277855	1.05e-05	1.05e-05	1.05e-05	1.05e-05	1.05e-05	1.05e-05	0.0387526	1.05e-05	1.05e-05
G0.000010514	1.05e-05	0.353075	0.174009	0.0909021	0.155439	0.138069	1.05e-05	0.197449	0.00210997	1.05e-05	0.269645	0.0666089	2.92915	1.05e-05	1.05e-05	0.0161583	1.05e-05	0.120484	1.05e-05	1.05e-05	0.211176	0.470996	0.0889353	0.21887	1.05e-05	0.0424388	1.05e-05	0.0957072	0.102013	0.321032	1.05e-05	1.05e-05	1.05e-05	0.00524331	0.100704	0.0497005	0.0630177	1.05e-05	1.05e-05	1.05e-05	1.05e-05	1.05e-05	0.0841846	1.05e-05	1.05e-05	1.05e-05	0.102163	1.05e-05	0.545404
G0.0000105I1	1.05e-05	1.05e-05	1.05e-05	0.0313101	0.224112	0.185311	1.05e-05	1.05e-05	1.05e-05	0.109381	0.164422	0.0203979	1.05e-05	1.05e-05	0.42575	0.352662	1.05e-05	0.0410215	0.193399	0.0815998	0.641487	3.33016	1.05e-05	1.05e-05	0.547056	1.05e-05	0.121351	0.385231	1.05e-05	1.05e-05	1.05e-05	0.807573	1.05e-05	1.05e-05	1.05e-05	1.05e-05	1.05e-05	0.14096	1.05e-05	1.05e-05	0.00861704	1.05e-05	0.546394	1.05e-05	0.0186182	1.05e-05	1.05e-05	1.05e-05	1.05e-05
G0.0000105I2	1.05e-05	0.039221	1.05e-05	0.0283282	1.05e-05	0.167663	1.05e-05	1.05e-05	1.05e-05	0.098964	0.148763	0.0429901	1.05e-05	0.262901	0.385202	0.319075	1.05e-05	0.0371147	0.17498	0.0738284	0.580393	1.1991	0.258987	1.05e-05	0.494955	1.05e-05	0.109793	0.348542	1.05e-05	1.05e-05	1.05e-05	1.08334	0.10612	1.05e-05	0.947943	1.05e-05	0.0859012	0.127535	1.05e-05	1.05e-05	0.00779637	0.0760546	0.494356	0.106688	0.0168451	1.05e-05	0.238255	0.26675	0.119182
G0.0000105I3	1.05e-05	1.05e-05	1.05e-05	4.63288	1.05e-05	0.185311	2.54062	5.37845	1.05e-05	2.78212	0.164422	5.39082	1.99516	1.05e-05	5.05938	0.352662	5.04148	2.56538	0.193399	0.0815998	5.457	5.1611	4.06908	1.05e-05	2.88386	1.05e-05	0.121351	6.7825	5.40437	1.45146	1.49934	4.85572	3.72371	4.42391	1.05e-05	7.75953	6.53145	4.76479	5.60998	4.30262	1.23899	5.65135	4.2436	7.94176	0.0186182	4.60977	2.04222	2.53769	6.70596
G0.0000105O1	1.05e-05	1.05e-05	1.05e-05	0.0297446	1.05e-05	0.176046	1.05e-05	1.05e-05	1.05e-05	0.103912	0.156201	1.05e-05	1.05e-05	18.2284	0.404462	23.4337	1.05e-05	0.0389704	0.183729	0.0651691	0.609412	1.05e-05	0.197668	1.05e-05	1.05e-05	1.05e-05	0.115283	0.36597	1.05e-05	1.05e-05	1.05e-05	1.05e-05	1.05e-05	1.05e-05	1.05e-05	1.05e-05	1.05e-05	0.133912	1.05e-05	1.05e-05	1.05e-05	1.05e-05	0.519074	1.05e-05	1.05e-05	1.05e-05	1.05e-05	1.05e-05	1.05e-05
G0.0000105Q	2.38687	20.0896	1.77765	0.840594	1.47461	19.1158	24.9308	1.76379	14.2398	0.84829	15.2439	1.85589	18.6953	1.96522	16.2986	19.5298	17.3303	14.4115	13.593	13.3008	18.4817	20.8664	15.014	16.591	14.7155	19.2661	1.83201	17.8793	17.3963	0.178462	20.7527	1.20063	1.41943	20.3196	11.8863	17.6222	16.6741	23.5571	14.526	16.0662	19.6833	1.42548	2.57923	12.9234	19.1383	17.7473	20.5632	1.6195	2.78744
GNB1	1.05e-05	1.05e-05	1.05e-05	1.05e-05	1.05e-05	1.05e-05	1.05e-05	1.05e-05	1.05e-05	0.0573538	1.05e-05	1.05e-05	1.05e-05	1.05e-05	1.05e-05	1.05e-05	1.05e-05	1.05e-05	0.0178833	0.480509	0.0482272	1.05e-05	1.05e-05	1.05e-05	1.05e-05	1.05e-05	1.05e-05	1.05e-05	1.05e-05	1.05e-05	0.0149221	1.05e-05	0.261459	1.05e-05	1.05e-05	1.05e-05	1.05e-05	0.0760818	1.05e-05	1.05e-05	1.05e-05	1.05e-05	0.491177	1.05e-05	0.673437	0.121975	1.05e-05	1.05e-05	1.05e-05
GNB2	1.05e-05	1.05e-05	1.05e-05	0.0608671	1.05e-05	1.05e-05	1.05e-05	1.05e-05	1.05e-05	0.024	1.05e-05	1.05e-05	1.05e-05	1.05e-05	1.05e-05	1.05e-05	1.05e-05	1.05e-05	0.0178833	1.05e-05	0.0889498	1.05e-05	1.05e-05	1.05e-05	0.0279819	1.05e-05	1.05e-05	1.05e-05	1.05e-05	1.05e-05	0.0149221	0.388357	1.05e-05	1.05e-05	1.05e-05	1.05e-05	1.05e-05	0.0760818	1.05e-05	1.05e-05	1.05e-05	1.05e-05	0.491177	1.05e-05	0.673437	0.121975	1.05e-05	1.05e-05	1.05e-05
GNB4	1.05e-05	1.05e-05	1.05e-05	0.0572867	1.05e-05	3.5144	4.87179	1.05e-05	1.05e-05	1.05e-05	1.05e-05	1.05e-05	1.05e-05	1.37286	1.05e-05	2.36813	1.05e-05	3.41844	1.05e-05	1.05e-05	0.0383272	1.05e-05	1.05e-05	1.05e-05	4.21836	1.05e-05	1.05e-05	1.05e-05	1.05e-05	1.05e-05	1.05e-05	1.05e-05	1.05e-05	0.114107	1.05e-05	1.05e-05	1.05e-05	1.05e-05	1.05e-05	1.05e-05	1.05e-05	1.05e-05	1.05e-05	1.05e-05	1.05e-05	1.05e-05	1.05e-05	1.05e-05	1.05e-05
GNPDA1	8.14788	5.19196	16.7284	14.7007	9.98406	1.05e-05	7.4246	16.8281	20.4037	14.6843	8.47038	14.2914	14.0963	7.78695	14.8449	11.5521	13.3578	14.8006	16.3785	11.661	9.86558	5.37806	14.3476	16.6489	8.58825	5.44327	16.5456	11.6155	13.4962	1.05e-05	7.90712	15.907	16.2869	25.1542	13.6064	9.98217	17.813	17.4332	24.409	8.25979	1.05e-05	18.4431	7.68047	15.5187	20.0849	8.50569	9.77809	8.4522	16.6813
GNPDA2	0.123633	1.05e-05	1.05e-05	1.05e-05	1.05e-05	1.05e-05	0.247695	1.05e-05	1.05e-05	1.05e-05	1.05e-05	1.05e-05	0.0870196	0.150571	1.05e-05	1.05e-05	1.05e-05	1.05e-05	1.05e-05	1.05e-05	1.05e-05	0.129035	1.05e-05	1.05e-05	0.0769991	0.162786	0.185895	1.05e-05	1.05e-05	1.05e-05	1.05e-05	1.87054	1.05e-05	1.05e-05	1.05e-05	1.05e-05	1.05e-05	1.05e-05	1.05e-05	1.05e-05	1.05e-05	1.05e-05	1.05e-05	1.05e-05	1.05e-05	1.05e-05	1.05e-05	1.05e-05	1.05e-05
GNPTG	0.0858229	0.577058	1.05e-05	1.05e-05	2.76436	1.05e-05	1.05e-05	1.05e-05	0.293598	1.05e-05	4.55161	0.10645	1.6637	5.2625	2.48605	1.05e-05	1.14509	0.749805	0.0813617	0.0754323	1.05e-05	1.05e-05	1.05e-05	2.06354	1.05e-05	1.05e-05	0.599557	139.042	1.05e-05	1.05e-05	1.05e-05	1.05e-05	1.05e-05	0.0488388	1.5973	1.05e-05	1.05e-05	1.05e-05	1.05e-05	1.05e-05	210.637	1.05e-05	1.05e-05	1.05e-05	1.05e-05	1.05e-05	1.05e-05	1.05e-05	0.0803
GOLGA4	0.134621	0.18356	1.05e-05	0.341814	1.05e-05	1.05e-05	1.05e-05	1.05e-05	1.05e-05	1.05e-05	0.110209	1.05e-05	1.05e-05	1.05e-05	0.287669	0.386833	0.037259	0.0780897	1.05e-05	1.05e-05	1.05e-05	0.294662	1.05e-05	0.0132379	1.05e-05	0.00922303	1.05e-05	1.05e-05	0.0165408	1.05e-05	1.05e-05	1.05e-05	1.05e-05	1.05e-05	1.05e-05	0.0446168	1.05e-05	1.05e-05	1.05e-05	1.05e-05	1.05e-05	1.05e-05	1.05e-05	1.05e-05	1.05e-05	1.05e-05	1.05e-05	1.05e-05	1.11477
GOLGA5	1.05e-05	1.05e-05	0.0900283	1.05e-05	0.132589	1.05e-05	1.05e-05	0.294657	1.05e-05	0.257831	1.05e-05	0.224345	1.05e-05	1.05e-05	1.05e-05	1.05e-05	1.05e-05	1.05e-05	0.504598	0.174656	1.05e-05	1.05e-05	0.394093	1.05e-05	1.05e-05	1.05e-05	0.20545	1.05e-05	0.513717	1.05e-05	1.05e-05	1.05e-05	1.05e-05	1.05e-05	1.05e-05	1.05e-05	1.05e-05	1.05e-05	0.335073	0.119375	1.05e-05	1.05e-05	0.359794	1.05e-05	1.05e-05	1.05e-05	1.05e-05	0.0626062	1.41196
GOLGB1	0.347432	1.05e-05	0.351652	0.328074	1.16846	0.170107	0.225256	0.360919	0.326665	0.202536	0.117842	0.465857	0.173135	0.185775	0.33716	0.230758	0.115736	0.117557	1.05e-05	0.145264	0.174249	0.199049	0.470137	0.269169	0.237218	0.167439	0.795065	0.202097	0.308732	0.0553346	0.139152	0.452224	0.118844	0.600394	0.0972826	0.422169	0.13869	0.346084	1.05e-05	0.0875911	0.11574	1.05e-05	0.538172	0.828847	1.05e-05	1.05e-05	0.36589	1.05e-05	1.05e-05
GOLM1	1.05e-05	1.05e-05	0.0958089	1.77137	1.89121	5.24203	0.00997877	1.05e-05	1.05e-05	1.05e-05	1.05e-05	0.297066	3.46835	0.0290068	0.355071	0.0366059	0.470216	1.05e-05	1.05e-05	2.14379	1.05e-05	1.02859	1.16527	1.05e-05	1.6402	1.05e-05	1.05e-05	0.0454294	1.134	0.0393077	1.20267	0.552176	0.871298	0.938209	1.05e-05	1.0824	0.0503777	0.0409382	3.20542	1.05e-05	1.64628	0.789161	1.05e-05	0.911415	1.05e-05	1.05e-05	1.05e-05	1.05e-05	1.05e-05
GOSR2	22.3264	6.95212	0.353368	8.1848	0.450821	4.17821	3.33384	8.49467	6.87121	10.1836	9.65135	12.908	10.7172	6.12333	11.271	9.76478	19.7207	0.244771	14.7152	6.3299	8.48491	8.08835	26.5081	7.69405	7.94088	4.30314	17.0265	10.8304	13.492	4.00763	6.90852	8.91205	5.15468	12.7853	7.61066	9.25975	8.72259	13.3352	15.1936	7.20632	2.12478	11.742	6.31167	10.8599	7.09641	4.45826	10.6807	13.3805	15.464
GOT1	3.96197	0.462769	0.73222	1.05e-05	0.404326	289.797	0.424002	1.05e-05	1.26628	1.05e-05	0.381177	3.86265	0.221304	0.123723	0.0301064	0.0700718	37.7215	1.05e-05	31.4158	0.36563	0.0244095	0.259312	1.2379	0.303842	1.05e-05	0.953453	0.267727	0.388513	0.458393	1.42007	1.05e-05	3.39668	1.70129	0.381113	0.235791	3.91298	0.248677	2.56168	9.37735	0.216838	0.436363	3.84033	4.71455	0.732496	14.6753	0.423413	1.96577	0.545593	0.458197
GOT2	0.499644	0.0341439	0.019033	2.36885	0.687323	4.57392	38.378	1.05e-05	1.05e-05	2.06148	0.0709923	0.203607	1.05e-05	1.05e-05	2.11803	3.51825	1.05e-05	3.12805	1.05e-05	1.05e-05	3.67566	0.0193796	2.02996	1.05e-05	1.05e-05	1.05e-05	1.29691	3.66022	1.05e-05	1.05e-05	1.05e-05	0.0423828	1.05e-05	7.04682	2.47425	1.05e-05	1.05e-05	1.3709	1.05e-05	1.05e-05	1.05e-05	1.05e-05	0.529533	1.05e-05	1.05e-05	0.124661	27.0219	3.70562	0.0152411
GP1BA	11.6621	28.4797	39.8946	26.8551	16.6841	29.2105	15.0049	9.99751	11.9057	11.5517	10.482	14.1761	14.6042	16.2608	18.2422	21.2362	9.05259	19.9593	11.5702	11.4551	14.02	32.2029	16.6543	13.7712	17.3191	23.765	15.2542	11.9888	9.20343	24.4571	19.8212	14.4705	15.2119	8.36228	11.4645	42.3557	11.132	19.1637	16.5788	19.4236	13.237	16.7356	17.0857	27.4102	14.2145	15.3947	7.06005	11.0903	8.38132
GP5	1.03866	1.05e-05	0.478466	0.207258	1.02593	1.05e-05	0.106744	1.23812	1.5913	0.184048	0.602812	1.20924	0.467042	0.737074	0.0478775	1.3582	1.79526	0.219114	0.711328	0.0710803	0.307113	0.15583	1.56664	0.214028	0.0106161	6.97882	0.880708	0.0668596	0.0900291	1.05e-05	0.0444652	1.05e-05	1.05e-05	0.230597	0.0642424	0.0791213	1.05e-05	0.246725	0.836684	1.05e-05	6.32752	0.632107	0.0788473	0.595839	0.0376579	0.0613978	6.71776	0.0902442	0.18442
GP6	1.05e-05	1.35202	2.23258	1.05e-05	1.05e-05	1.05e-05	0.341789	1.05e-05	1.05e-05	3.29211	2.54122	2.5352	1.05e-05	1.05e-05	1.05e-05	1.05e-05	1.05e-05	1.72179	1.15853	1.09027	1.05e-05	1.05e-05	0.274212	1.05e-05	1.05e-05	2.03279	1.05e-05	1.05e-05	5.88879	0.278289	0.0641846	1.05e-05	1.05e-05	1.05e-05	1.05e-05	0.67832	1.05e-05	1.05e-05	1.05e-05	1.05e-05	1.05e-05	1.7993	1.92741	1.05e-05	1.05e-05	2.45686	1.77991	1.05e-05	1.05e-05
GPD2	0.070976	0.937131	1.05e-05	1.05e-05	0.0556686	1.05e-05	0.196157	0.713683	0.424525	0.247788	1.05e-05	0.166022	0.0678998	0.0204597	0.214097	0.224145	1.05e-05	0.0983795	0.401612	0.199071	0.217277	0.45354	0.555961	0.00480473	0.208153	0.17107	1.05e-05	0.439579	1.05e-05	1.05e-05	0.314536	1.05e-05	0.127761	1.05e-05	0.161111	0.850819	0.123832	0.805599	0.075366	0.288849	1.05e-05	1.05e-05	0.135617	0.355531	0.0163241	0.204547	1.05e-05	0.28114	0.0893385
GPHN	0.391143	0.388778	1.05e-05	1.05e-05	0.157894	0.0846096	0.1149	1.05e-05	1.05e-05	1.05e-05	0.262234	1.05e-05	1.05e-05	0.250202	1.05e-05	0.247947	1.05e-05	1.05e-05	1.05e-05	0.343445	1.05e-05	0.50214	1.05e-05	1.05e-05	0.0887135	1.05e-05	1.05e-05	0.521581	1.05e-05	1.05e-05	0.224198	0.0725973	1.05e-05	1.05e-05	1.05e-05	1.05e-05	0.178197	1.05e-05	0.149267	0.163028	0.195536	1.05e-05	0.0447131	1.05e-05	0.116746	1.05e-05	0.0384606	1.05e-05	1.05e-05
GPI	1.95766	0.131819	1.27253	0.14895	0.0183871	0.878145	0.763946	0.304237	0.427451	0.237741	0.180237	0.142425	0.813015	1.49067	0.327338	0.0275154	0.394266	0.140604	0.218578	1.70689	0.105951	0.222908	3.04461	0.166604	0.226178	24.984	0.351359	2.78221	0.262687	2.04515	1.03123	1.38567	0.0659678	0.745709	0.119756	1.26996	0.0629048	2.21295	0.545858	0.243039	0.749083	0.188433	0.909262	1.5849	0.430157	0.938717	0.215461	1.05e-05	1.05e-05
GPLD1	37.3904	43.7561	29.9739	16.573	52.2729	39.9041	41.808	50.4815	50.8965	67.6787	29.5286	42.2482	45.2111	49.6077	47.6403	49.1106	46.9521	58.5054	46.0087	44.4384	30.5911	37.2884	43.7907	42.3233	54.7196	45.9775	59.2849	30.0125	28.5595	23.6267	67.2348	38.4284	32.7544	42.2555	59.849	41.9958	38.1292	35.8823	32.4015	39.1371	33.6322	37.6117	26.7545	25.5452	40.7555	53.3959	37.7471	55.0838	59.2187
GPNMB	4.68083	3.59805	7.30664	0.403077	6.48704	0.232234	4.88693	11.983	6.45074	15.716	6.3517	11.2015	7.73172	7.55934	4.25981	2.37452	8.09998	6.71981	16.8152	21.6656	12.5317	8.1036	17.6741	13.6042	11.0634	6.51185	10.3326	8.00636	18.4734	1.05e-05	2.04132	3.36206	0.378929	6.32378	5.45909	6.67787	4.58546	5.2037	9.13894	13.9855	1.15965	12.1488	7.30826	6.41861	8.91692	4.99571	2.52489	19.1605	21.6987
GPRC5C	8.42938	1.05e-05	0.568468	0.00668333	1.05e-05	2.15098	0.00825113	1.05e-05	0.0326865	1.05e-05	1.05e-05	0.0131754	1.05e-05	0.277607	1.05e-05	1.05e-05	1.05e-05	1.05e-05	1.05e-05	1.05e-05	1.05e-05	0.0436528	0.0503965	1.05e-05	1.05e-05	1.05e-05	1.05e-05	1.05e-05	1.05e-05	2.40576	1.05e-05	1.05e-05	1.05e-05	1.05e-05	0.00877374	1.05e-05	0.0696052	1.05e-05	1.05e-05	0.029961	1.05e-05	1.05e-05	1.05e-05	1.05e-05	1.05e-05	1.05e-05	1.05e-05	1.05e-05	1.05e-05
GPS1	1.05e-05	0.0958502	10.8257	0.190414	13.4492	1.05e-05	1.05e-05	1.05e-05	9.43434	1.05e-05	0.466212	1.10402	1.05e-05	1.05e-05	1.05e-05	0.603931	1.05e-05	1.05e-05	1.05e-05	1.05e-05	1.05e-05	1.05e-05	0.10179	10.251	1.05e-05	1.05e-05	1.05e-05	1.05e-05	1.05e-05	1.05e-05	1.05e-05	0.727301	1.05e-05	1.18448	1.05e-05	1.05e-05	0.789264	1.05e-05	1.05e-05	1.05e-05	0.970102	1.05e-05	0.222094	2.14433	1.05e-05	2.29207	0.169555	1.05e-05	1.05e-05
GPX3	152.74	200.736	145.021	253.376	177.764	228.476	210.179	141.32	190.084	186.624	158.645	174.242	190.272	177.059	221.112	236.367	210.734	196.737	148.501	207.358	182.389	201.411	183.199	198.045	127.234	162.526	151.824	168.842	216.462	220.443	215.622	206.796	175.239	167.183	172.216	175.754	183.777	188.625	147.772	195.429	236.594	137.768	188.442	214.692	215.827	177.399	136.571	130.048	130.898
GRB2	3.53458	1.05e-05	1.05e-05	1.05e-05	1.05e-05	29.5691	2.18352	1.05e-05	0.261686	1.05e-05	10.4301	1.05e-05	57.598	1.05e-05	1.05e-05	73.4177	1.05e-05	5.62604	1.05e-05	1.05e-05	0.699097	1.05e-05	1.05e-05	1.05e-05	55.3743	1.05e-05	1.05e-05	1.05e-05	1.05e-05	22.0978	6.11901	1.05e-05	17.1396	1.05e-05	1.05e-05	1.05e-05	1.05e-05	1.05e-05	1.05e-05	1.05e-05	92.8404	1.05e-05	0.0659013	1.05e-05	1.05e-05	1.05e-05	1.05e-05	1.05e-05	2.40148
GRK2	0.520961	0.299957	1.05e-05	0.577638	0.915603	0.310864	0.641166	0.723453	0.659674	0.785911	0.646908	0.921558	0.666788	0.737881	1.05e-05	0.314049	0.878854	0.792538	0.688524	0.818887	0.540052	0.2619	0.733418	0.860999	0.551543	0.6757	0.518439	1.05e-05	0.577474	0.145673	0.766082	0.362349	0.0929871	0.862452	0.89482	0.576098	0.413343	0.256585	0.585758	0.847165	1.05e-05	0.519285	1.05e-05	0.447998	0.811787	0.531939	0.440682	0.484487	0.645793
GSN	322.537	152.671	193.379	181.676	240.831	99.2523	130.155	278.339	214.823	161.181	150.889	280.063	160.432	156.607	92.2506	134.675	327.96	178.556	236.225	202.044	177.447	139.762	259.927	250.14	105.926	92.9416	231.364	154.857	197.211	52.5707	85.0622	138.99	139.117	266.869	202.012	195.942	178.924	244.775	260.109	119.674	67.4207	167.145	221.14	149.936	167.437	138.454	124.046	149.763	262.75
GSR	7.17413	1.07311	5.15791	0.150447	0.181312	3.33623	2.43523	5.40924	8.65353	1.89402	3.24868	4.28412	1.39446	2.87226	0.965312	1.05e-05	3.12294	1.00571	1.15914	0.243218	1.05e-05	2.80022	2.81649	1.05e-05	0.0799838	0.972906	4.5891	3.94957	4.43438	1.05e-05	2.15567	2.9784	1.01429	3.17802	3.65183	3.98731	2.06777	2.80546	1.31038	0.623347	0.475061	5.31943	5.62376	1.45169	0.840941	0.242745	1.95021	1.62399	2.48576
GSS	1.05e-05	2.51733	0.0191038	6.93147	1.97799	1.95096	9.24159	0.471723	5.18888	8.91491	0.245663	0.171614	0.346254	0.205319	0.798545	4.65342	1.05e-05	1.38456	1.05e-05	0.103752	17.5652	8.55454	0.0488391	1.05e-05	2.45895	11.6345	0.18829	0.355828	0.197585	0.0281447	0.141477	1.05e-05	5.22344	3.29489	0.0148071	3.23292	3.92212	1.05e-05	0.0705994	0.0455606	0.478288	7.17048	0.101634	4.14339	1.05e-05	0.125361	4.56777	0.0178397	1.05e-05
GSTA1	2.24432	0.854042	1.05e-05	1.03624	0.47582	0.348157	0.51867	2.7532	1.05e-05	1.12616	1.05e-05	0.0598954	1.12738	0.311386	3.47971	1.20367	0.10296	0.802221	0.0370955	0.452242	0.836146	3.15262	0.0682777	0.11931	1.34125	0.639449	1.13715	0.771702	1.79745	0.273386	1.01075	2.57357	0.558738	2.72314	0.754063	2.57557	1.3672	0.319328	2.24792	0.336302	0.392464	1.05e-05	1.05e-05	1.05e-05	1.05e-05	1.05e-05	0.203057	2.46286	1.05e-05
GSTA2	2.10405	0.800665	1.05e-05	0.971477	0.446082	0.326397	0.486253	2.58113	1.05e-05	1.05577	1.05e-05	0.0561519	1.05692	0.291924	3.26222	1.12844	0.0965246	0.752082	0.034777	0.423977	0.783887	2.95558	0.0640103	0.111853	1.25742	0.599483	1.06608	0.723471	1.68511	0.256299	0.947575	2.41273	0.523817	2.55295	0.706934	2.41459	1.28175	0.29937	2.10742	0.315283	0.367935	1.05e-05	1.05e-05	1.05e-05	1.05e-05	1.05e-05	0.190366	2.30893	1.05e-05
GSTA3	2.24432	0.854042	1.05e-05	1.01802	0.47582	0.348157	0.500688	2.7532	1.05e-05	1.12616	1.05e-05	0.0598954	1.12738	0.311386	3.47971	1.20367	0.10296	0.802221	0.0370955	0.452242	0.836146	3.15262	0.0682777	0.11931	1.34125	0.639449	1.13715	0.771702	1.79745	0.273386	0.975938	2.57357	0.558738	2.72314	0.754063	2.57557	1.3672	0.319328	2.24792	0.308939	0.316206	1.05e-05	1.05e-05	1.05e-05	1.05e-05	1.05e-05	0.134663	2.40184	1.05e-05
GSTA5	1.05e-05	1.05e-05	1.05e-05	1.05e-05	1.05e-05	1.05e-05	1.05e-05	2.024	1.05e-05	1.05e-05	1.05e-05	1.05e-05	1.05e-05	1.05e-05	2.53226	1.05e-05	1.05e-05	1.05e-05	1.05e-05	1.05e-05	1.05e-05	1.58705	1.05e-05	1.05e-05	1.05e-05	1.05e-05	1.05e-05	1.05e-05	1.68511	1.05e-05	1.05e-05	2.38745	1.05e-05	2.3283	1.05e-05	2.41459	1.05e-05	1.05e-05	2.07982	1.05e-05	1.05e-05	1.05e-05	1.05e-05	1.05e-05	1.05e-05	1.05e-05	1.05e-05	2.25173	1.05e-05
GSTM2	1.05e-05	1.05e-05	0.309893	1.05e-05	1.05e-05	1.05e-05	1.05e-05	0.403453	0.554989	0.286503	0.775712	0.303555	0.264099	1.05e-05	0.268773	1.05e-05	0.739927	1.05e-05	0.556391	1.05e-05	0.417981	1.05e-05	0.752124	0.624429	1.05e-05	1.05e-05	0.162999	1.05e-05	1.05452	0.0427348	1.05e-05	0.182147	0.364915	0.640116	1.05e-05	0.635268	0.237488	0.540364	0.203675	0.113352	0.345345	0.511745	1.05e-05	0.532095	0.797592	0.205229	0.256775	0.610899	0.270652
GSTM3	3.59153	0.0396909	0.414395	1.05e-05	0.140484	1.05e-05	1.37305	1.05e-05	1.05e-05	1.05e-05	0.13487	0.233245	1.05e-05	1.05e-05	0.103958	1.05e-05	1.05e-05	1.05e-05	1.05e-05	1.05e-05	1.05e-05	0.242219	0.0169401	0.0418087	0.146147	1.05e-05	0.0359132	1.05e-05	1.05e-05	1.05e-05	1.05e-05	1.05e-05	1.05e-05	1.05e-05	1.05e-05	1.05e-05	1.05e-05	1.05e-05	1.05e-05	1.05e-05	1.05e-05	1.05e-05	1.05e-05	1.05e-05	1.05e-05	1.05e-05	1.05e-05	0.00850463	1.05e-05
GSTM4	1.05e-05	1.05e-05	1.05e-05	1.05e-05	1.05e-05	1.05e-05	1.05e-05	1.05e-05	0.0199973	1.05e-05	0.0374699	1.05e-05	1.23303	1.05e-05	1.05e-05	3.89033	1.05e-05	1.05e-05	0.0206238	1.05e-05	0.0130544	1.05e-05	0.0182135	1.05e-05	1.05e-05	0.63624	1.05e-05	1.05e-05	1.05e-05	1.05e-05	1.05e-05	6.65694	10.8651	1.05e-05	1.05e-05	1.05e-05	1.05e-05	1.05e-05	1.05e-05	1.05e-05	1.05e-05	21.7645	1.05e-05	3.06686	0.00161532	9.65678	1.05e-05	1.05e-05	0.0334294
GSTO1	7.48989	17.8386	32.3775	28.5585	7.9527	1.76988	9.25656	36.2739	8.56673	23.397	6.67576	16.0087	7.63225	15.1478	18.5799	17.0282	8.84339	5.00737	47.5544	6.16726	25.4845	22.5246	33.9919	11.1755	25.6056	17.043	12.1572	25.9037	49.6132	6.67781	4.43097	7.6049	6.04874	7.514	29.5813	26.9648	13.4356	5.69476	10.134	13.4736	7.58837	6.42497	8.21307	7.11324	8.39407	18.2769	4.48841	30.4382	10.2347
GSTP1	1.05e-05	0.0714167	1.05e-05	1.05e-05	0.0158778	1.05e-05	1.05e-05	1.05e-05	1.05e-05	1.05e-05	1.05e-05	1.05e-05	1.05e-05	0.134288	0.046591	0.13782	0.313774	0.0709478	1.05e-05	0.897601	0.622319	1.05e-05	0.0956721	1.05e-05	1.53309	0.100175	1.05e-05	1.05e-05	1.05e-05	1.05e-05	1.05e-05	1.05e-05	1.05e-05	0.132467	1.05e-05	0.057091	1.05e-05	1.05e-05	1.05e-05	1.05e-05	0.371375	1.05e-05	1.07345	1.05e-05	2.11212	1.05e-05	1.05e-05	0.332763	1.05e-05
GTF2I	0.110587	0.102483	1.38846	2.83136	1.05e-05	0.00486904	1.05e-05	0.167346	1.64851	0.0205247	1.05e-05	1.05e-05	0.027233	3.00277	1.05e-05	1.05e-05	1.05e-05	0.632767	3.97499	1.05e-05	0.0865006	1.04044	0.114743	1.05e-05	1.05e-05	1.05e-05	1.05e-05	1.05e-05	1.77798	1.05e-05	1.05e-05	0.191899	1.05e-05	0.0225082	1.03136	1.05e-05	1.05e-05	0.890713	0.894467	0.766728	1.05e-05	3.44579	0.844201	0.701754	1.44439	4.07372	0.925772	2.59652	0.301455
GUSB	1.05e-05	1.05e-05	1.05e-05	1.05e-05	1.05e-05	0.276793	0.0351137	1.05e-05	0.659061	1.05e-05	0.0258056	1.05e-05	5.70686	1.05e-05	0.0409516	1.05e-05	0.366147	1.05e-05	0.0503218	1.05e-05	1.05e-05	0.144312	1.05e-05	1.05e-05	1.05e-05	1.05e-05	1.05e-05	1.05e-05	1.05e-05	1.05e-05	1.05e-05	1.05e-05	1.05e-05	1.05e-05	1.05e-05	1.05e-05	1.05e-05	4.21932	1.05e-05	0.136378	1.05e-05	1.05e-05	2.54577	0.177127	1.05e-05	1.05e-05	1.05e-05	1.05e-05	1.05e-05
GYS1	1.05e-05	1.05e-05	1.05e-05	0.433902	1.05e-05	1.05e-05	1.05e-05	0.193641	1.05e-05	0.107485	1.05e-05	1.05e-05	0.662298	0.255278	1.05e-05	1.05e-05	1.05e-05	0.275208	1.05e-05	1.05e-05	0.502759	0.524777	1.05e-05	1.05e-05	1.99544	1.05e-05	1.05e-05	2.90461	1.05e-05	0.142425	1.05e-05	1.05e-05	1.05e-05	1.05e-05	1.31394	1.05e-05	1.05e-05	1.05e-05	1.05e-05	1.05e-05	1.05e-05	1.05e-05	1.05e-05	2.85175	1.05e-05	0.316638	1.05e-05	1.05e-05	1.05e-05
GZMM	1.20175	1.09238	0.0542576	1.26607	0.924676	1.0706	1.38395	0.582342	1.05e-05	0.944128	0.941201	0.00986447	1.37527	1.18487	0.565734	1.06372	0.0477877	0.957389	0.263796	0.662077	0.987297	1.25142	0.0211481	0.0571013	1.06627	0.815985	0.069632	0.0942588	0.109065	0.668745	0.951147	1.05e-05	0.140328	1.05e-05	0.298802	1.05e-05	0.701207	0.0101652	1.05e-05	0.0893884	0.83939	0.768751	0.0227897	1.05e-05	0.141817	1.05e-05	1.05e-05	1.05e-05	1.05e-05
H1-1	0.158578	0.0438529	0.659631	0.146946	0.20159	0.112178	0.332288	0.184289	0.0393283	1.05e-05	0.114331	0.10305	0.199111	1.05e-05	0.234327	0.215465	0.128327	0.146642	0.180601	0.226634	0.221676	0.260711	0.155572	1.26325	1.05e-05	0.287436	0.157616	0.165811	0.0489713	0.0866584	1.05e-05	1.66488	1.05e-05	3.21332	1.05e-05	0.820549	0.307805	0.191303	0.18752	0.0608031	1.05e-05	1.05e-05	0.124115	0.116384	0.087719	0.378001	0.145824	0.459826	0.0569481
H1-10	1.05e-05	1.05e-05	1.05e-05	1.05e-05	1.05e-05	4.76702	9.21936	1.05e-05	1.05e-05	1.05e-05	1.05e-05	1.05e-05	1.05e-05	1.05e-05	1.05e-05	5.1344	1.05e-05	1.05e-05	1.05e-05	1.05e-05	1.05e-05	1.05e-05	1.05e-05	1.05e-05	8.06531	1.05e-05	1.05e-05	1.05e-05	1.05e-05	0.940633	1.05e-05	1.05e-05	1.05e-05	1.05e-05	1.05e-05	1.05e-05	1.05e-05	1.05e-05	1.05e-05	1.05e-05	6.86776	1.05e-05	1.05e-05	1.05e-05	1.05e-05	1.05e-05	1.05e-05	6.03398	1.61729
H1-2	12.6656	19.8529	26.9105	3.74805	19.4023	8.49796	11.1833	0.141761	5.01653	10.0929	0.709622	29.9759	14.2516	25.2818	0.218222	21.3276	27.798	26.3299	30.3483	20.4275	16.1059	23.6668	26.4122	28.787	20.3709	16.5955	29.014	0.263796	37.4521	0.298543	0.118009	22.1768	29.1202	25.8189	23.2944	31.4859	26.2688	39.4171	29.3752	27.5491	10.1497	33.3418	26.9305	30.2384	29.1167	24.4219	27.16	32.7205	47.6355
H1-3	12.6656	19.8529	26.9105	3.74805	19.4023	8.49796	11.1833	0.141761	5.01653	10.0929	0.709622	29.9759	14.2516	25.2818	0.218222	21.3276	27.798	26.3299	30.3483	20.4275	16.1059	23.6668	26.4122	28.787	20.3709	16.5955	29.014	0.263796	37.4521	0.0666603	0.118009	22.1768	29.1202	25.8189	23.2944	31.4859	26.2688	39.4171	29.3752	27.5491	10.1497	33.3418	26.9305	29.8664	29.1167	24.4219	27.16	32.7205	47.6355
H1-4	73.3357	22.5562	35.4842	4.06039	23.4056	850.102	565.193	1.59098	5.43458	25.2556	68.9229	37.7265	596.29	90.0554	3.13164	23.1049	30.1144	28.524	32.8773	24.3871	17.448	53.8208	28.6133	33.2041	187.766	31.5171	35.244	1.75437	43.1208	31.4236	3.3558	24.0249	33.3641	27.9704	30.0971	34.1097	28.4579	42.7019	35.2949	32.9272	72.3515	36.1203	29.1747	34.4219	31.5431	31.1988	32.2013	35.4472	53.9867
H1-5	10.1355	0.033733	1.05e-05	1.05e-05	11.7241	16.4448	16.2988	1.05e-05	9.54035	18.2635	19.5954	1.05e-05	18.9778	1.05e-05	25.1114	13.8006	1.05e-05	20.3048	1.05e-05	33.4138	1.05e-05	17.0835	12.6456	13.0113	1.05e-05	35.2298	1.05e-05	24.36	15.9352	39.0759	1.05e-05	35.9025	25.7617	22.8426	23.7421	40.091	19.7013	44.7126	29.3238	0.668967	34.404	1.05e-05	8.39679	28.8417	36.1149	21.0292	29.2786	25.365	12.2757
H1-6	0.176197	0.0487254	0.0627509	0.163274	0.223989	0.124642	0.369209	0.204765	0.0436981	1.05e-05	0.127035	0.1145	0.221234	1.05e-05	0.260364	0.239405	0.142586	0.162936	0.200668	0.251816	0.246306	0.289678	0.172858	0.216999	1.05e-05	0.319374	0.175129	0.184234	0.0544126	0.0962871	1.05e-05	0.0253862	1.05e-05	0.161275	1.05e-05	0.0887406	0.342005	0.212559	0.208356	0.067559	1.05e-05	1.05e-05	0.137906	0.129316	0.0974655	0.420001	0.162027	0.287971	0.0632756
H2AC1	0.192219	0.170809	0.134255	0.0626518	0.165333	0.125741	0.190034	0.205392	0.287628	0.0216109	1.05e-05	0.90482	0.186858	0.285984	0.0320338	0.246224	0.0196633	0.120461	0.424876	0.132935	0.167356	0.155734	0.404374	0.0475339	0.160893	0.121896	0.12841	0.106772	0.133998	0.238389	0.151875	0.114115	0.11987	0.0365503	0.0506121	0.274356	0.081407	0.101292	0.206217	0.471123	0.201553	0.0882689	0.139124	0.374969	0.120267	0.101972	0.256629	0.291193	0.11024
H2AC11	2.03029	2.33177	0.180761	1.78438	0.911379	2.77491	0.190034	0.627429	0.287628	1.25977	1.05e-05	0.0358823	2.58502	2.30482	0.760882	2.71501	0.0196633	1.43088	0.521264	0.611078	1.02935	2.31727	0.404374	0.131536	2.10427	0.892346	0.20179	0.748738	0.133998	1.7942	0.72956	0.114115	2.61251	0.263978	0.349251	0.274356	1.59208	0.101292	0.206217	0.511665	1.68787	0.0882689	0.139124	0.897656	0.120267	0.420752	0.256629	0.314465	0.11024
H2AC12	2.03029	2.33177	0.180761	1.78438	0.911379	2.77491	0.190034	0.627429	0.287628	1.25977	1.05e-05	0.0358823	2.58502	2.30482	0.760882	2.71501	0.0196633	1.43088	0.521264	0.611078	1.02935	2.31727	0.404374	0.131536	2.10427	0.892346	0.20179	0.748738	0.133998	1.7942	0.72956	0.114115	2.61251	0.263978	0.349251	0.274356	1.59208	0.101292	0.206217	0.511665	1.68787	0.0882689	0.139124	0.897656	0.120267	0.420752	0.256629	0.314465	0.11024
H2AC14	2.03029	2.33177	0.180761	1.78438	0.911379	2.77491	0.190034	0.627429	0.287628	1.25977	1.05e-05	0.0358823	2.58502	2.30482	0.760882	2.71501	0.0196633	1.43088	0.521264	0.611078	1.02935	2.31727	0.404374	0.131536	2.10427	0.892346	0.20179	0.748738	0.133998	1.7942	0.72956	0.114115	2.61251	0.263978	0.349251	0.274356	1.59208	0.101292	0.206217	0.511665	1.68787	0.0882689	0.139124	0.897656	0.120267	0.420752	0.256629	0.314465	0.11024
H2AC18	2.03029	2.33177	0.180761	1.74891	0.911379	2.77491	0.190034	0.649913	0.287628	1.25977	1.05e-05	0.0358823	2.58502	2.30482	0.760882	2.71501	0.0196633	1.43088	0.521264	0.611078	1.02935	2.31727	0.404374	0.131536	2.10427	0.892346	0.20179	0.748738	0.133998	1.7942	0.72956	0.114115	2.61251	0.0365503	0.349251	0.274356	1.59208	0.101292	0.206217	0.511665	1.68787	0.0882689	0.139124	0.897656	0.120267	0.101972	0.256629	0.314465	0.11024
H2AC20	2.36867	2.7204	0.210888	2.0404	1.06328	3.2374	0.221706	0.758232	0.335566	1.46973	1.05e-05	0.0418627	3.01586	2.68896	0.887695	3.16752	0.0229405	1.66936	0.608141	0.712924	1.20091	2.70349	0.47177	0.153459	2.45498	1.04107	0.235422	0.873528	0.156331	2.09323	0.851154	0.133134	3.04793	0.042642	0.40746	0.320081	1.85742	0.118174	0.240587	0.596942	1.96918	0.10298	0.162311	1.04727	0.140311	0.118967	0.299401	0.366875	0.128613
H2AC21	0.0985425	0.0945494	0.0634242	0.0981232	0.0361458	0.125741	0.190034	0.0897871	0.150386	0.0216109	1.05e-05	0.90482	0.0737836	0.150606	0.0320338	0.0853526	0.0196633	0.00991742	0.350434	0.0232385	0.0508689	1.05e-05	0.29402	0.0475339	0.114074	0.012819	0.12841	0.106772	0.055308	0.175065	0.0893517	0.114115	0.0560437	0.263978	0.0506121	0.124919	0.081407	1.05e-05	0.206217	0.318775	0.201553	0.0882689	0.139124	0.374969	0.0690718	0.420752	0.164024	0.171495	0.11024
H2AC4	0.192219	0.170809	0.134255	0.0981232	0.165333	0.125741	0.190034	0.205392	0.287628	0.0216109	0.0694352	0.0358823	0.186858	0.285984	0.0320338	0.469117	0.0196633	0.120461	0.424876	0.132935	0.167356	0.155734	0.404374	0.0475339	0.160893	0.121896	0.12841	0.106772	0.133998	3.46379	0.151875	0.114115	1.40081	0.263978	0.0506121	0.274356	17.8065	0.101292	0.206217	0.511665	0.201553	0.0882689	0.139124	0.897656	0.120267	0.420752	0.256629	19.6617	0.11024
H2AC6	0.192219	0.170809	0.134255	0.0981232	0.165333	0.125741	0.190034	0.205392	0.287628	0.0216109	0.0694352	0.0358823	0.186858	0.285984	0.0320338	0.469117	0.0196633	0.120461	0.424876	0.132935	0.167356	0.155734	0.404374	0.0475339	0.160893	0.121896	0.12841	0.106772	0.133998	3.46379	0.151875	0.114115	1.40081	0.263978	0.0506121	0.274356	17.8065	0.101292	0.206217	0.511665	0.201553	0.0882689	0.139124	0.897656	0.120267	0.420752	0.256629	19.6617	0.11024
H2AC7	2.03029	2.33177	0.180761	1.78438	0.911379	2.77491	0.190034	0.627429	0.287628	1.25977	1.05e-05	0.0358823	2.58502	2.30482	0.760882	2.71501	0.0196633	1.43088	0.521264	0.611078	1.02935	2.31727	0.404374	0.131536	2.10427	0.892346	0.20179	0.748738	0.133998	1.7942	0.72956	0.114115	2.61251	0.263978	0.349251	0.274356	1.59208	0.101292	0.206217	0.511665	1.68787	0.0882689	0.139124	0.897656	0.120267	0.420752	0.256629	0.314465	0.11024
H2AJ	2.36867	2.7204	0.210888	2.08178	1.06328	3.2374	0.221706	0.732	0.335566	1.46973	1.05e-05	0.0418627	3.01586	2.68896	0.887695	3.16752	0.0229405	1.66936	0.608141	0.712924	1.20091	2.70349	0.47177	0.153459	2.45498	1.04107	0.235422	0.873528	0.156331	2.09323	0.851154	0.133134	3.04793	0.307975	0.40746	0.320081	1.85742	0.118174	0.240587	0.596942	1.96918	0.10298	0.162311	1.04727	0.140311	0.490877	0.299401	0.366875	0.128613
H2AW	0.192219	0.170809	0.134255	0.0981232	0.165333	0.125741	0.190034	0.205392	0.287628	0.0216109	0.0694352	0.0358823	0.186858	0.285984	0.0320338	0.469117	0.0196633	0.120461	0.424876	0.132935	0.167356	0.155734	0.404374	0.0475339	0.160893	0.121896	0.12841	0.106772	0.133998	3.46379	0.151875	0.114115	1.40081	0.263978	0.0506121	0.274356	17.8065	0.101292	0.206217	0.511665	0.201553	0.0882689	0.139124	0.897656	0.120267	0.420752	0.256629	19.6617	0.11024
H2AX	0.149504	0.132852	0.104421	0.0763181	0.128593	0.0977985	0.147804	0.159749	0.223711	0.0168085	1.05e-05	0.703749	0.145334	0.222432	0.0249152	0.208248	0.0152937	0.093692	0.330459	0.103394	0.130166	0.121127	0.314513	0.0369708	0.125139	0.0948082	0.0998741	0.0830453	0.104221	0.185413	0.118125	0.088756	0.0932318	0.205316	0.039365	0.213388	0.0633165	0.0787829	0.160391	0.366429	0.156764	0.0686536	0.108208	0.309909	0.111054	0.327251	0.199601	0.268514	0.0857419
H2AZ1	0.224256	0.535287	0.156631	0.0730937	0.177909	0.146698	0.221706	0.239624	0.335566	0.0252127	1.05e-05	0.0418627	0.218001	0.333648	0.0373728	0.287261	0.0229405	0.485223	0.495689	0.155091	0.195249	0.18169	0.47177	0.0554562	0.187708	0.142212	0.367358	0.124568	2.40757	0.27812	0.177187	0.133134	0.139848	0.042642	0.0590475	0.320081	0.0949748	0.118174	0.219285	0.549643	0.235145	0.10298	0.0997399	0.437464	0.140311	0.118967	0.299401	0.920366	0.128613
H2AZ2	0.224256	0.535287	0.156631	0.0730937	0.177909	0.146698	0.221706	0.239624	0.335566	0.0252127	1.05e-05	0.0418627	0.218001	0.333648	0.0373728	0.287261	0.0229405	0.485223	0.495689	0.155091	0.195249	0.18169	0.47177	0.0554562	0.187708	0.142212	0.367358	0.124568	2.40757	0.27812	0.177187	0.133134	0.139848	0.042642	0.0590475	0.320081	0.0949748	0.118174	0.219285	0.549643	0.235145	0.10298	0.0997399	0.437464	0.140311	0.118967	0.299401	0.920366	0.128613
H2BC1	0.0346907	0.419296	1.27598	0.21806	1.05e-05	1.24169	0.765826	0.0724064	0.126917	1.57983	1.05e-05	1.49817	1.92676	0.134686	2.822	0.110642	0.658684	2.67319	0.179793	1.54034	0.912212	1.74246	0.261273	3.85218	0.0932092	0.729332	0.0446589	0.321999	0.319447	0.116811	1.248	0.942819	1.05e-05	0.702127	2.0463	0.262153	2.30958	1.05e-05	0.892239	0.168716	3.35112	0.707057	0.768607	0.51124	3.41038	1.0743	1.05e-05	0.0218277	1.05e-05
H2BC11	0.388173	0.710219	1.74945	0.641082	0.302717	2.52593	4.97497	0.397166	2.42841	1.90656	2.24977	1.74086	2.23341	0.603627	3.29022	2.80644	3.35861	3.01147	0.453772	10.3367	1.5904	9.06694	0.527968	4.11537	0.388653	1.28116	2.60107	0.776364	8.64649	1.39963	8.08876	5.41247	1.7167	3.62298	4.67117	6.47667	4.20493	0.320192	3.72313	9.50656	4.6823	3.64913	3.79071	2.10175	6.14065	3.13552	1.92734	0.346511	10.8264
H2BC12	0.456195	0.662102	1.70256	0.882856	0.38365	2.769	0.548032	0.149816	0.257971	1.84715	1.29554	2.33308	2.54886	0.447905	3.40339	0.369441	0.881187	2.89347	0.596104	2.08145	1.44447	10.3822	0.863697	4.00361	0.699761	1.40466	0.705566	2.05805	8.37647	1.8423	3.46722	1.51652	1.52631	4.04061	3.25917	2.54294	2.90434	0.320383	1.34297	0.489785	4.18937	2.33816	4.47569	2.34739	3.70031	2.68972	0.691796	0.870596	6.54441
H2BC13	0.456195	0.662102	1.70256	0.882856	0.38365	2.769	0.548032	0.149816	0.257971	1.84715	1.29554	2.33308	2.54886	0.447905	3.40339	0.369441	0.881187	2.89347	0.596104	2.08145	1.44447	10.3822	0.863697	4.00361	0.699761	1.40466	0.705566	2.04613	8.37647	1.8423	3.46722	1.51652	1.52631	4.04061	3.25917	2.54294	2.90434	0.320383	1.34297	0.489785	4.18937	2.33816	4.47569	2.34739	3.70031	2.68972	0.691796	0.870596	6.54441
H2BC14	0.456195	0.662102	1.70256	0.882856	0.38365	2.769	0.548032	0.149816	0.257971	1.84715	1.29554	2.33308	2.54886	0.447905	3.40339	0.369441	0.881187	2.89347	0.596104	2.08145	1.44447	10.3822	0.863697	4.00361	0.699761	1.40466	0.705566	2.05805	8.37647	1.8423	3.46722	1.51652	1.52631	4.04061	3.25917	2.54294	2.90434	0.320383	1.34297	0.489785	4.18937	2.33816	4.47569	2.34739	3.70031	2.68972	0.691796	0.870596	6.54441
H2BC15	0.456195	0.662102	1.70256	0.882856	0.38365	2.769	0.548032	0.149816	0.257971	1.84715	1.29554	2.33308	2.54886	0.447905	3.40339	0.369441	0.881187	2.89347	0.596104	2.08145	1.44447	10.3822	0.863697	4.00361	0.699761	1.40466	0.705566	2.05805	8.37647	1.8423	3.46722	1.51652	1.52631	4.04061	3.25917	2.54294	2.90434	0.320383	1.34297	0.489785	4.18937	2.33816	4.47569	2.34739	3.70031	2.68972	0.691796	0.870596	6.54441
H2BC17	0.388173	0.710219	1.74945	0.641082	0.302717	2.52593	4.97497	0.397166	2.42841	1.90656	2.24977	1.74086	2.23341	0.603627	3.29022	2.80644	3.35861	3.01147	0.453772	10.3367	1.5904	9.06694	0.527968	4.11537	0.388653	1.28116	2.60107	0.776364	8.64649	1.39963	8.08876	5.41247	1.7167	3.62298	4.67117	6.47667	4.20493	0.320192	3.72313	9.50656	4.6823	3.64913	3.79071	2.10175	6.14065	3.13552	1.92734	0.346511	10.8264
H2BC18	0.456195	0.662102	1.70256	0.882856	0.38365	2.769	0.548032	0.149816	0.257971	1.84715	1.29554	2.33308	2.54886	0.447905	3.40339	0.369441	0.881187	2.89347	0.596104	2.08145	1.44447	10.3822	0.863697	4.00361	0.699761	1.40466	0.705566	2.05805	8.37647	1.8423	3.46722	1.51652	1.52631	4.04061	3.25917	2.54294	2.90434	0.320383	1.34297	0.489785	4.18937	2.33816	4.47569	2.34739	3.70031	2.68972	0.691796	0.870596	6.54441
H2BC21	0.388173	0.710219	1.74945	0.641082	0.302717	2.52593	4.97497	0.397166	2.42841	1.90656	2.24977	1.74086	2.23341	0.603627	3.29022	2.80644	3.35861	3.01147	0.453772	10.3367	1.5904	9.06694	0.527968	4.11537	0.388653	1.28116	2.60107	0.776364	8.64649	1.39963	8.08876	5.41247	1.7167	3.62298	4.67117	6.47667	4.20493	0.320192	3.72313	9.50656	4.6823	3.64913	3.79071	2.10175	6.14065	3.13552	1.92734	0.346511	10.8264
H2BC3	0.388173	0.710219	1.74945	0.641082	0.302717	2.52593	4.97497	0.397166	2.42841	1.90656	2.24977	1.74086	2.23341	0.603627	3.29022	2.80644	3.35861	3.01147	0.453772	10.3367	1.5904	9.06694	0.527968	4.11537	0.388653	1.28116	2.60107	0.776364	8.64649	1.39963	8.08876	5.41247	1.7167	3.62298	4.67117	6.47667	4.20493	0.320192	3.72313	9.50656	4.6823	3.64913	3.79071	2.10175	6.14065	3.13552	1.92734	0.346511	10.8264
H2BC4	0.456195	0.662102	1.70256	0.882856	0.38365	2.769	0.548032	0.149816	0.257971	1.84715	1.29554	2.33308	2.54886	0.447905	3.40339	0.369441	0.881187	2.89347	0.596104	2.08145	1.44447	10.3822	0.863697	4.00361	0.699761	1.40466	0.705566	2.05805	8.37647	1.8423	3.46722	1.51652	1.52631	4.04061	3.25917	2.54294	2.90434	0.320383	1.34297	0.489785	4.18937	2.33816	4.47569	2.34739	3.70031	2.68972	0.691796	0.870596	6.54441
H2BC5	0.456195	0.662102	1.70256	0.882856	0.38365	2.769	0.548032	0.149816	0.257971	1.84715	1.29554	2.33308	2.54886	0.447905	3.40339	0.369441	0.881187	2.89347	0.596104	2.08145	1.44447	10.3822	0.863697	4.00361	0.699761	1.40466	0.705566	2.05805	8.37647	1.8423	3.46722	1.51652	1.52631	4.04061	3.25917	2.54294	2.90434	0.320383	1.34297	0.489785	4.18937	2.33816	4.47569	2.34739	3.70031	2.68972	0.691796	0.870596	6.54441
H2BC9	0.456195	0.662102	1.70256	0.882856	0.38365	2.769	0.548032	0.149816	0.257971	1.84715	1.29554	2.33308	2.54886	0.447905	3.40339	0.369441	0.881187	2.89347	0.596104	2.08145	1.44447	10.3822	0.863697	4.00361	0.699761	1.40466	0.705566	2.05805	8.37647	1.8423	3.46722	1.51652	1.52631	4.04061	3.25917	2.54294	2.90434	0.320383	1.34297	0.489785	4.18937	2.33816	4.47569	2.34739	3.70031	2.68972	0.691796	0.870596	6.54441
H2BU1	0.388173	0.710219	1.74945	0.641082	0.302717	2.52593	4.97497	0.397166	2.42841	1.90656	2.24977	1.74086	2.23341	0.603627	3.29022	2.80644	3.35861	3.01147	0.453772	10.3367	1.5904	9.06694	0.527968	4.11537	0.388653	1.28116	2.60107	0.764446	8.64649	1.39963	8.08876	5.41247	1.7167	3.62298	4.67117	6.47667	4.20493	0.320192	3.72313	9.50656	4.6823	3.64913	3.79071	2.10175	6.14065	3.13552	1.92734	0.346511	10.8264
H3-3A	0.444839	0.369328	0.145173	0.16904	0.7524	1.05e-05	0.546152	0.487867	1.05e-05	0.516433	0.288937	0.422907	0.156235	0.42963	0.231625	1.05e-05	0.378301	0.405823	0.710272	0.0368551	1.05e-05	2.35997	2.84283	0.209834	0.516658	1.05e-05	0.117093	1.05e-05	18.4688	1.05e-05	1.05e-05	1.05e-05	4.54017	0.148518	0.432936	0.238812	0.26926	0.355702	0.36354	0.365069	1.78205	5.93446	0.516129	0.222837	11.5941	1.26007	0.169193	2.69735	0.48113
H3-4	0.0341421	0.0637412	0.0297489	1.05e-05	0.450568	1.05e-05	0.0174369	0.035634	1.05e-05	0.0955758	0.225855	0.422907	1.05e-05	0.244889	1.05e-05	1.05e-05	0.469767	1.05e-05	0.219858	0.0368551	1.05e-05	1.05e-05	2.58862	0.209834	1.05e-05	1.05e-05	1.05e-05	1.05e-05	1.05e-05	1.05e-05	1.05e-05	1.05e-05	4.24017	1.05e-05	1.05e-05	1.05e-05	1.05e-05	0.111912	1.05e-05	1.05e-05	1.52273	5.48621	1.05e-05	1.05e-05	0.989009	1.05e-05	1.05e-05	2.69735	1.05e-05
H3-5	0.0341421	0.0637412	0.0297489	1.05e-05	0.0661581	1.05e-05	0.0174369	0.035634	1.05e-05	0.0955758	0.225855	0.422907	1.05e-05	0.244889	1.05e-05	1.05e-05	0.105263	1.05e-05	0.219858	0.0368551	1.05e-05	1.05e-05	2.58862	0.209834	1.05e-05	1.05e-05	1.05e-05	1.05e-05	1.05e-05	1.05e-05	1.05e-05	1.05e-05	4.24017	1.05e-05	1.05e-05	1.05e-05	1.05e-05	0.111912	1.05e-05	1.05e-05	1.52273	5.48621	1.05e-05	1.05e-05	1.05e-05	1.05e-05	1.05e-05	2.69735	1.05e-05
H3C1	0.0341421	0.0637412	0.0297489	1.05e-05	0.450568	1.05e-05	0.0174369	0.035634	1.05e-05	0.0955758	0.225855	0.422907	1.05e-05	0.244889	1.05e-05	1.05e-05	0.469767	1.05e-05	0.219858	0.0368551	1.05e-05	1.05e-05	2.58862	0.209834	1.05e-05	1.05e-05	1.05e-05	1.05e-05	1.05e-05	1.05e-05	1.05e-05	1.05e-05	4.24017	1.05e-05	1.05e-05	1.05e-05	1.05e-05	0.111912	1.05e-05	1.05e-05	1.52273	5.48621	1.05e-05	1.05e-05	0.989009	1.05e-05	1.05e-05	2.69735	1.05e-05
H3C15	0.0341421	0.0637412	0.0297489	1.05e-05	0.450568	1.05e-05	0.0174369	0.035634	1.05e-05	0.0955758	0.225855	0.422907	1.05e-05	0.244889	1.05e-05	1.05e-05	0.469767	1.05e-05	0.219858	0.0368551	1.05e-05	1.05e-05	2.58862	0.209834	1.05e-05	1.05e-05	1.05e-05	1.05e-05	1.05e-05	1.05e-05	1.05e-05	1.05e-05	4.24017	1.05e-05	1.05e-05	1.05e-05	1.05e-05	0.111912	1.05e-05	1.05e-05	1.52273	5.48621	1.05e-05	1.05e-05	0.989009	1.05e-05	1.05e-05	2.69735	1.05e-05
H4C1	9.79435	1.21781	10.9296	0.948447	0.468094	0.937748	10.3691	2.16978	4.71155	1.05e-05	1.05e-05	12.7133	0.659394	3.69026	0.222795	1.89595	0.568841	0.463098	8.75267	0.619583	1.05e-05	1.05e-05	34.2424	1.6757	1.57314	4.38136	48.6795	9.98937	6.73561	5.90677	1.05e-05	15.1816	1.05e-05	0.640187	3.03093	3.14925	8.71221	1.05e-05	3.98187	11.1355	3.14208	0.711948	2.45283	77.6258	0.955746	2.48185	1.41689	4.64781	2.64438
H6PD	11.1585	13.6848	7.97997	11.8128	14.0367	4.34864	1.05e-05	1.05e-05	5.50596	13.923	10.3957	6.48864	4.65893	20.9912	10.9641	9.34143	8.3758	13.5733	0.0376405	7.72139	10.1843	10.3587	6.56306	10.2352	10.0154	8.95066	0.86979	0.762463	0.299144	1.28777	7.9003	1.41072	2.73855	0.335157	5.36886	0.0425487	6.33478	2.47488	1.05e-05	0.0461934	5.71476	0.670288	0.0432289	0.059459	0.722358	0.55918	0.169778	0.0545642	0.0451935
HABP2	21.1883	30.4501	24.4216	29.1694	30.1683	26.0902	25.9689	31.8089	27.1943	23.9284	24.7823	26.8175	23.7753	29.5125	35.2218	25.045	18.1202	22.1911	24.7426	13.4748	19.5574	18.9353	15.8726	22.1953	18.0924	23.3285	19.7807	17.6443	15.9742	9.10292	35.6768	18.0427	22.7569	26.7966	23.3558	23.751	26.291	28.3912	19.6336	19.509	31.6227	20.5815	17.8022	18.3456	25.406	18.4851	19.8184	16.6609	20.0013
HADH	0.0608135	1.05e-05	1.05e-05	0.195666	0.0653725	1.05e-05	1.05e-05	1.05e-05	1.05e-05	1.05e-05	1.05e-05	1.05e-05	1.05e-05	1.05e-05	0.11594	1.05e-05	1.05e-05	0.0152079	1.05e-05	0.00759859	0.375292	0.532767	0.540762	1.05e-05	1.05e-05	0.0389996	1.05e-05	1.05e-05	0.0638633	1.05e-05	1.05e-05	1.05e-05	1.05e-05	1.05e-05	0.0395579	1.05e-05	1.05e-05	1.05e-05	1.05e-05	1.05e-05	1.05e-05	1.05e-05	1.05e-05	1.05e-05	0.0296089	1.05e-05	1.05e-05	0.237533	0.179857
HADHA	1.05e-05	0.0306825	4.31322	0.010381	0.0272231	8.43958	0.0139633	0.0465039	1.05e-05	1.05e-05	33.358	1.05e-05	1.05e-05	1.05e-05	0.0440286	0.0746063	0.0219414	1.05e-05	1.05e-05	0.0574149	9.16403	7.65031	1.05e-05	0.707823	1.60072	0.312753	1.05e-05	6.4958	0.39093	2.08604	0.0532628	3.9978	1.05e-05	5.81807	0.064595	0.347016	1.05e-05	3.45507	2.12357	11.9379	4.45026	0.16744	2.8262	1.05e-05	1.05e-05	4.90044	0.0864794	0.173118	0.413919
HADHB	0.802302	0.0973855	0.63643	0.240436	0.0186707	0.0495457	0.175624	0.0876852	0.113594	0.169504	1.05e-05	1.05e-05	0.0947223	1.05e-05	0.366977	0.832132	0.243662	0.0329299	0.40114	1.05e-05	0.0902297	1.05e-05	0.784549	0.0597361	0.0995658	0.316761	1.05e-05	0.366051	0.6249	1.05e-05	0.031677	0.793012	1.05e-05	0.267214	0.204656	1.05e-05	1.05e-05	1.05e-05	1.05e-05	1.05e-05	1.05e-05	0.143103	0.0491072	1.05e-05	0.664189	1.05e-05	0.255897	1.05e-05	1.05e-05
HAGH	1.05e-05	0.224715	1.05e-05	4.76642	1.05e-05	1.05e-05	1.46718	0.0297989	1.05e-05	17.9265	23.274	10.9864	0.379609	11.3947	0.0566276	1.05e-05	0.0356845	1.05e-05	0.953951	1.05e-05	1.05e-05	16.4477	1.05e-05	19.5519	24.0708	7.45368	1.05e-05	0.320937	0.0181804	1.05e-05	13.5272	5.16074	0.0864054	1.05e-05	1.05e-05	1.05e-05	0.0214148	12.9641	12.2725	13.7637	10.1792	1.05e-05	0.0641587	13.6583	1.05e-05	0.0121962	1.05e-05	0.0665752	1.05e-05
HBA1	14.488	14.8385	29.8684	6.83405	16.6998	35.2843	4.35961	26.6823	97.7394	22.151	18.8585	60.0122	8.12054	12.3957	40.1853	18.5572	17.4008	9.39192	20.3523	2.71137	33.6805	5.83199	27.2473	37.7226	11.9817	39.1766	40.0551	16.809	49.1563	47.6503	16.156	75.2165	34.6245	42.4197	28.3681	27.9649	10.5852	44.2938	90.7847	42.0754	15.7945	24.5012	7.45517	38.8916	11.5744	8.01767	15.2572	54.9563	11.4728
HBB	18.3497	16.8549	9.95737	21.1933	13.0522	29.0313	19.2166	46.1304	93.8329	127.206	36.7494	11.6235	15.8252	19.3648	21.039	46.4179	32.3993	23.3974	30.4617	120.971	49.8312	34.4886	25.6378	35.5699	29.6767	45.6569	40.845	67.7886	39.8888	38.6164	102.419	68.2697	55.8706	105.402	37.677	127.719	13.8602	60.1726	93.4707	66.6614	11.6575	45.6728	9.1957	39.1848	16.0851	21.3531	20.251	54.2779	47.5666
HBD	12.3374	13.7126	15.9088	31.1878	7.2098	38.6475	16.4265	20.3245	93.1743	15.2891	22.4383	8.42268	32.885	12.097	39.4923	11.4941	4.94274	17.6629	37.9944	10.4475	13.7481	33.4427	85.045	41.556	28.5002	30.9045	11.7463	83.262	47.901	13.6607	37.7556	24.4733	82.1888	5.19213	8.49835	103.215	31.7082	66.0384	23.0568	10.3114	6.01616	52.005	8.22087	5.02755	11.4117	18.353	84.5679	15.1759	70.4954
HBE1	0.197369	0.0456447	0.197428	1.56692	0.628928	0.448771	0.0654927	0.344222	6.52917	0.206828	0.27863	0.279376	0.234966	0.401296	0.532275	0.336864	0.833997	0.101966	0.126531	0.415839	0.937887	0.0426257	0.694883	1.55562	0.127552	0.854544	0.799544	0.456049	0.441659	0.705261	0.236579	3.53756	0.228309	0.411502	0.246593	0.253171	0.401915	0.0996128	7.80172	1.09348	0.27252	9.90923	0.168126	1.5434	0.211567	0.125597	2.33508	0.779172	0.341183
HBG1	56.5872	23.9758	29.4643	32.9296	50.0858	6.79541	16.1523	17.1193	30.0481	29.2495	18.9841	36.8487	16.9115	7.48982	29.4581	6.47962	71.1397	31.9833	45.047	8.42058	11.5561	27.2896	8.0724	30.5908	10.8106	9.23052	38.7634	13.7023	39.2409	6.36736	5.09123	11.8771	15.138	28.8807	14.7362	26.0247	23.351	27.0056	9.80313	14.2917	20.3901	52.7103	77.8018	30.3548	24.6819	55.0784	46.0304	17.964	28.5488
HBG2	39.0553	6.19871	28.2776	12.7108	30.2459	6.79541	6.52472	15.1829	27.019	13.6865	18.9841	2.18012	16.9115	7.48982	12.1793	6.47962	46.1534	13.4281	27.0195	6.2827	9.51029	8.84457	5.81959	28.4277	9.33919	9.23052	36.9093	13.7023	15.0027	6.36736	3.9687	11.8771	14.989	28.8807	13.3997	26.0247	23.351	25.3425	7.80172	13.504	11.5987	23.9278	25.2577	29.3521	23.7749	13.631	22.2587	17.964	15.1312
HCFC1	1.05e-05	1.05e-05	1.05e-05	1.05e-05	1.05e-05	1.05e-05	0.565093	1.05e-05	0.0999863	1.05e-05	0.0345023	1.05e-05	1.05e-05	1.05e-05	1.05e-05	1.05e-05	0.00706161	1.05e-05	1.05e-05	1.05e-05	0.889722	0.734129	0.551464	1.05e-05	1.05e-05	1.05e-05	1.05e-05	0.345726	1.05e-05	1.05e-05	0.475872	1.05e-05	1.05e-05	0.11016	1.05e-05	1.05e-05	1.05e-05	0.194345	1.05e-05	1.05e-05	1.05e-05	1.05e-05	1.05e-05	1.05e-05	0.0331576	1.05e-05	1.05e-05	0.68662	1.05e-05
HDGF	2.83706	2.83617	2.90345	2.99728	5.48002	4.34263	6.0815	2.76234	4.0723	4.74486	1.05e-05	16.2547	4.76199	1.05e-05	1.05e-05	1.05e-05	4.57246	1.05e-05	5.20215	3.85701	2.16128	1.88583	4.19422	3.42954	2.61122	3.78382	1.58008	2.45675	4.21225	0.205613	2.52888	8.92034	2.10579	4.70378	2.48597	4.9172	1.89653	11.7866	5.55743	4.23167	1.57421	3.68156	5.76637	2.2338	3.95642	5.00928	3.6058	1.24638	9.40147
HDHD2	1.05e-05	1.08013	1.05e-05	1.05e-05	1.05e-05	2.37261	1.05e-05	1.05e-05	2.51917	0.146952	1.98257	2.50253	1.98343	2.08353	2.59419	3.49642	1.92941	0.170923	1.05e-05	1.45909	1.05e-05	2.46113	1.05e-05	1.05e-05	2.57519	1.78055	1.05e-05	1.05e-05	3.4367	1.05e-05	1.76787	1.05e-05	2.96253	1.05e-05	1.56449	1.85576	0.832309	1.05e-05	1.60114	1.05e-05	1.64617	1.05e-05	4.58003	1.05e-05	1.73223	1.24768	2.19179	1.05e-05	1.05e-05
HDLBP	0.0156498	5.31121	1.05e-05	1.05e-05	0.0408994	1.05e-05	0.0422504	1.05e-05	0.00639607	3.24695	1.05e-05	0.0142492	0.0168376	1.05e-05	0.0474344	1.05e-05	0.348135	1.05e-05	0.0256699	1.05e-05	0.0154239	0.920887	1.05e-05	1.05e-05	1.05e-05	1.05e-05	1.05e-05	0.0652811	1.05e-05	1.05e-05	1.05e-05	1.05e-05	1.05e-05	0.108402	1.05e-05	0.148625	1.93144	1.05e-05	1.05e-05	0.0847524	1.05e-05	1.05e-05	0.0385076	1.05e-05	1.05e-05	1.05e-05	0.593148	0.0171564	0.0230971
HEATR1	1.05e-05	1.05e-05	1.05e-05	1.05e-05	0.154723	1.05e-05	1.05e-05	0.170008	0.24388	1.05e-05	1.05e-05	0.163943	1.05e-05	1.05e-05	1.05e-05	1.05e-05	1.05e-05	1.05e-05	1.05e-05	1.05e-05	0.106708	1.05e-05	0.158371	1.05e-05	1.05e-05	1.05e-05	0.0419043	1.05e-05	1.05e-05	1.11965	0.049248	0.190976	1.05e-05	0.00520748	1.05e-05	1.05e-05	0.122466	1.05e-05	1.05e-05	1.05e-05	1.05e-05	0.181701	1.05e-05	1.05e-05	1.05e-05	0.18007	0.177611	1.05e-05	0.0213588
HECTD3	1.05e-05	0.293434	1.05e-05	0.215651	0.295672	0.11341	1.05e-05	1.05e-05	1.05e-05	0.443975	0.00850343	1.05e-05	1.05e-05	0.005034	0.255098	1.05e-05	1.05e-05	1.05e-05	1.05e-05	2.04471	0.394501	0.187447	0.475824	1.05e-05	1.05e-05	0.721046	1.05e-05	1.05e-05	0.290961	1.05e-05	1.05e-05	1.05e-05	1.45412	1.05e-05	1.05e-05	1.05e-05	1.05e-05	0.976846	2.44027	1.05e-05	0.669937	1.05e-05	1.05e-05	1.05e-05	1.05e-05	1.05e-05	1.05e-05	1.05e-05	0.0371233
HEG1	0.0364676	0.0219047	0.0252308	0.0953001	0.114581	0.0230113	0.0390182	0.0857132	0.0582432	0.0395417	0.0290724	0.143529	0.0202645	0.0281101	0.0586581	0.040489	0.017696	0.145329	0.00589705	0.0367989	0.0144961	0.0392463	0.0089481	0.0210174	0.0816011	0.0155296	0.0394673	0.0122377	0.0386862	0.0460092	0.00801142	0.0163911	0.0188218	0.0167542	0.0169644	0.0431893	0.0687305	0.0330887	0.0123148	0.00921497	0.0102691	0.0133493	0.00713173	0.0198608	0.0616432	0.0133417	0.0057475	0.0397724	0.00329635
HERC6	1.05e-05	2.90305	5.92004	3.77971	6.01554	1.05e-05	1.20064	4.98258	3.11342	1.91269	5.44333	1.05e-05	2.88503	1.32044	1.05e-05	2.97292	4.39543	4.36252	6.86708	2.62301	4.48875	3.94355	1.05e-05	4.39998	2.27529	1.62792	4.90503	2.92672	7.34878	1.05e-05	1.05e-05	4.22596	3.3583	1.05e-05	2.90244	6.27909	2.84889	1.05e-05	1.05e-05	3.61052	1.05e-05	1.05e-05	6.27021	4.4066	4.16568	2.69506	3.46892	1.05e-05	1.05e-05
HEXA	0.0241807	1.05e-05	1.05e-05	1.05e-05	1.05e-05	4.33095	4.09327	0.0741503	1.05e-05	1.05e-05	0.045906	1.05e-05	8.75554	1.05e-05	0.484189	1.05e-05	1.05e-05	1.05e-05	1.05e-05	1.05e-05	1.05e-05	6.55771	1.05e-05	0.0151091	0.0370471	1.05e-05	1.05e-05	0.130665	2.87916	13.5403	4.09567	1.05e-05	1.05e-05	2.92978	21.0299	1.05e-05	1.05e-05	3.8701	0.0215457	1.05e-05	9.3819	21.8585	1.04977	3.12671	26.55	11.9766	13.5702	6.97581	0.773507
[truncated: 1,357 more rows]
[truncated: 158 more columns]

## Sheet: 4D-2
Symbol	Age	FT3	FT4	TT3	TT4	TSH	LDL	TG	HDL	TC	Apo-A	Apo-B	FFA	1hPBG	2hPBG	GHb	GA	VB12
[truncated: 207 more rows]
