# Supplementary material for: Proteome profiling of early gestational plasma reveals novel biomarkers of congenital heart disease
Source: EMBO Mol Med. 2023 Oct 16;15(12):e17745. doi: 10.15252/emmm.202317745 (PMC10701625; doi:10.15252/emmm.202317745)
Supplement: Supplementary file 16 — Source Data for Figure 4 [file EMMM-15-e17745-s007.zip › Figure_4/4E/Fig.4E.xlsx]

## Sheet: 4E
Control	Cluster 1	Cluster 2	Cluster 3
Symbol	Exp073244	Exp073245	Exp073246	Exp073247	Exp073248	Exp073249	Exp073250	Exp073251	Exp073252	Exp073253	Exp073254	Exp073255	Exp073256	Exp073257	Exp073258	Exp073259	Exp073260	Exp073261	Exp073262	Exp073263	Exp073264	Exp073265	Exp073266	Exp073267	Exp073268	Exp073269	Exp073270	Exp073271	Exp073272	Exp073273	Exp073274	Exp073275	Exp074806	Exp074807	Exp074808	Exp074809	Exp075996	Exp075997	Exp075998	Exp075999	Exp076000	Exp076001	Exp074816	Exp074817	Exp074818	Exp074819	Exp074820	Exp074821	Exp074822
LDL	3.28	2.59	2.27	2.49	2.99	3.41	2.7	2.29	2.18	3.2	2.45	2.25	3.22	2.48	2.71	2.7	3.23	2.28	2.35	2.49	3.35	3.11	2.93	2.41	2.35	4.26	2.51	2.52	2.2	2.91	2.91	2.62	2.74	3.18	2.72	2.36	2.56	2.8	2.88	1.94	1.83	4	1.83	3.01	2.72	2.58	4.52	2.53	3.14
TG	1.22	0.88	0.74	1.09	0.95	1.44	1.78	1.05	1.65	1.15	1.11	1.09	1.38	0.92	1.37	1.29	1.38	1.04	0.53	1.17	1.66	1.15	0.75	1.04	0.83	1.92	0.8	1.55	0.59	1.47	0.86	0.73	0.84	1.13	1.62	1.05	1.23	1.33	0.9	0.75	0.8	1.61	0.77	1.56	0.78	1.39	1.51	1.19	0.86
HDL	1.25	0.87	0.73	0.91	1.18	1.33	1.05	0.88	0.84	1.27	0.94	0.85	1.22	0.94	1.04	1.02	1.25	0.85	0.89	0.93	1.29	1.2	1.15	0.91	0.88	1.66	0.96	0.97	0.84	1.13	1.09	1.06	0.98	1.14	0.98	0.83	0.88	1	1.03	0.62	0.61	1.45	0.6	1.05	1.04	0.87	1.7	0.87	1.12
TC	5.22	4.18	3.2	3.86	4.76	5.34	4.21	3.64	3.53	4.97	3.86	3.69	5.15	3.91	4.27	4.27	5.09	3.54	3.75	3.93	5.31	4.86	4.75	3.75	3.51	6.8	4.04	4.01	3.48	4.59	4.71	4.22	4.49	5.03	4.52	3.9	4.08	4.62	4.78	3.12	3.03	6.39	3.07	4.84	4.34	4.26	7.37	4.1	5.02
Apo-A	1.36	1.05	1.14	1.24	1.36	1.31	1.24	1.13	1.05	1.5	1.06	1.01	1.51	1.14	1.25	1.38	1.54	0.95	1.09	1.07	1.46	1.43	1.33	1.1	0.99	1.74	1.11	1.19	0.98	1.23	1.22	1.18	1.19	1.46	1.39	1.21	1.15	1.29	1.28	0.94	1.03	1.52	0.95	1.35	1	1.16	1.59	1.21	1.06
Apo-B	0.86	0.64	0.57	0.61	0.7	0.9	0.78	0.63	0.68	0.68	0.71	0.67	0.79	0.64	0.73	0.61	0.81	0.65	0.55	0.71	0.87	0.75	0.69	0.65	0.66	1.06	0.71	0.75	0.58	0.86	0.72	0.59	0.68	0.73	0.66	0.6	0.72	0.73	0.7	0.48	0.45	0.98	0.51	0.81	0.75	0.71	1.21	0.68	0.79
FFA	0.43	0.73	0.59	0.81	0.71	0.69	0.62	0.51	0.58	0.69	0.37	0.52	0.75	0.56	0.65	0.54	0.66	0.52	0.38	0.33	0.68	0.42	0.23	0.64	0.47	0.6	0.47	0.43	0.74	0.42	0.44	0.49	0.56	0.68	0.72	0.74	0.77	0.5	0.65	0.39	0.79	0.27	0.53	0.53	0.72	0.43	0.55	0.56	0.75
[truncated: 158 more columns]
