# Supplementary material for: Proteome profiling of early gestational plasma reveals novel biomarkers of congenital heart disease
Source: EMBO Mol Med. 2023 Oct 16;15(12):e17745. doi: 10.15252/emmm.202317745 (PMC10701625; doi:10.15252/emmm.202317745)
Supplement: Supplementary file 16 — Source Data for Figure 4 [file EMMM-15-e17745-s007.zip › Figure_4/4F/Fig.4F.xlsx]

## Sheet: 4F
Control	Cluster 1	Cluster 2	Cluster 3
Symbol	Exp074806	Exp074807	Exp074808	Exp074809	Exp074816	Exp074817	Exp074818	Exp074819	Exp074820	Exp074821	Exp074822	Exp074823	Exp074824	Exp074825	Exp074826	Exp074827	Exp074828	Exp074906	Exp074907	Exp074908	Exp074909	Exp074910	Exp074911	Exp074912	Exp074913	Exp074914	Exp074915	Exp074916	Exp074917	Exp074918	Exp074919	Exp074920	Exp074921	Exp074922	Exp074923	Exp074925	Exp074926	Exp074927	Exp074928	Exp074929	Exp074930	Exp075609	Exp075610	Exp075611	Exp075612	Exp075613	Exp075614	Exp075615	Exp075616
MSN	-0.202913	0.0553736	0.3897	-0.138082	-0.0478205	-0.129891	-0.0653424	0.0794121	-0.181735	-0.0014408	-0.0631139	0.0223691	0.0720007	-0.27013	-0.145293	-0.243946	-0.310547	-0.0967057	-0.160012	-0.0356259	-0.111616	-0.129432	-0.149524	0.0360477	-0.0879497	0.0170011	-0.20507	-0.206371	-0.143258	-0.274865	-0.196086	-0.103789	-0.186303	-0.0983731	-0.132808	0.11143	-0.177428	-0.130697	-0.180399	-0.0464098	-0.169999	-0.145462	-0.193788	-0.0279729	-0.216241	-0.239452	-0.242377	-0.217345	-0.186464
SELENBP1	-0.738315	-0.58172	-0.575899	-0.678574	-0.700496	-0.782094	-0.471244	-0.627608	-0.524057	-0.728204	-0.552582	-0.408784	-0.510221	-0.289086	-0.658426	-0.474115	-0.521927	-0.748418	0.114615	-0.648188	-0.73791	-0.64907	-0.441467	-0.720622	-0.442305	0.212432	-0.801789	-0.723684	-0.810318	-0.762088	-0.690036	-0.609708	-0.859759	-0.780642	-0.776012	-0.733453	-0.580235	-0.660266	-0.715124	-0.829613	-0.664488	-0.78018	-0.592091	-0.737643	-0.51214	-0.59763	-0.405248	-0.656468	0.437284
[truncated: 158 more columns]
